# Supplementary material for: Protein lifetimes in aged brains reveal a proteostatic adaptation linking physiological aging to neurodegeneration
Source: Sci Adv. 2022 May 20;8(20):eabn4437. doi: 10.1126/sciadv.abn4437 (PMC9122331; doi:10.1126/sciadv.abn4437)
Supplement: Supplementary file 2 — Tables S1 to S7 [file sciadv.abn4437_tables_s1_to_s7.zip]

Archive with 7 entries (7 files):
- sciadv.abn4437_table_s1.xlsx
- sciadv.abn4437_table_s2.xlsx
- sciadv.abn4437_table_s3.xlsx
- sciadv.abn4437_table_s4.docx
- sciadv.abn4437_table_s5.xlsx
- sciadv.abn4437_table_s6.xlsx
- sciadv.abn4437_table_s7.xlsx
