# Supplementary material for: Protein lifetimes in aged brains reveal a proteostatic adaptation linking physiological aging to neurodegeneration
Source: Sci Adv. 2022 May 20;8(20):eabn4437. doi: 10.1126/sciadv.abn4437 (PMC9122331; doi:10.1126/sciadv.abn4437)
Supplement: Supplementary file 2 — Tables S1 to S7 [file sciadv.abn4437_tables_s1_to_s7.zip › sciadv.abn4437_table_s1.xlsx]

## Sheet: readme
Supplementary Table 1
In vivo pulsing of 21-month aged mice with 13C6-Lysine and liquid-chromatography mass spectrometry protein measurements of brain cortex and cerebellum as well as respective synaptic fractions
Subsequent protein lifetime determination using the previously established method described in Fornasiero et al., 2018 and Alevra et al., 2019
This table has 8 additional sheets (see below)
Sheet name	Description
peptides	all peptides identified
proteins	protein groups identified
LFQ MedNorm	LFQ values, summed from H and L and averaged per tissue and fraction; median normalized
Ratio HL	ratios of heavy to light lysine (13C6 to 12C6). Note that the final MaxQuant output file (ProteinGroups_SF.xlsx), provides only H/L values for a subset of identified proteins, for which both the heavy and light forms are detected
H vs total	ratio of heavy to total intensity for Figure S1A
lifetimes	fitted lifetimes using the lysine H/L ratios and the matlab script described in Alevra et al, 2019
21m-Ctx_categories	categorization of proteins whose confidence intervals do not exceed 100% or their lifetime value; following Fornasiero et al, 2018; for Figure 1D
SF vs Hom	lifetime of proteins in the synaptic fraction (SF) vs lifetime in the homogenate (Hom) for both Ctx and Cer; for fig. S2
Additional info
In this table we have adopted the following abbreviations:
Cer Hom	Cerebellum homogenate
Ctx Hom	Cortex homogenate
Cer SF	Cerebellum synaptic fraction
Ctx SF	Cortex synaptic fraction
Information for the 5 months old mice has been retrieved from Fornasiero et al., 2018

## Sheet: peptides
Cer Hom	Ctx Hom	Cer SF	Ctx SF
AAAAAAAAAAAAAAAGAAGK	AAAAAAAAAAAAAAAGAAGK	AAAAAAAAAAAAAAAGAAGK	AAAAAAAAAAAAAAAGAAGK
AAAAAAAAAAGAAGGR	AAAAAAAAAAGAAGGR	AAAAAAGPEMVR	AAAAAAGAASGLPGPVAQGLK
AAAAAAAAVGDPQPPQPEAPAQGLALDK	AAAAAAAAVGDPQPPQPEAPAQGLALDK	AAAAAAPGGGGGEPR	AAAAAAGPEMVR
AAAAAAGAASGLPGPVAQGLK	AAAAAAGAASGLPGPVAQGLK	AAAAAASHLNLDALR	AAAAAAPGGGGGEPR
AAAAAAGPEMVR	AAAAAAGPEMVR	AAAAADLANR	AAAAAASHLNLDALR
AAAAAAPGGGGGEPR	AAAAAAPGGGGGEPR	AAAAAGPASSQR	AAAAAGGAPGPAPGPSR
AAAAAASHLNLDALR	AAAAAASHLNLDALR	AAAAATAATK	AAAAAGPASSQR
AAAAAEQQQFYLLLGNLLSPDNVVR	AAAAADLANR	AAAATETSSVFADPVISK	AAAAAGPGAWAAQEK
AAAAAGGAPGPAPGPSR	AAAAAEQQQFYLLLGNLLSPDNVVR	AAAATGLR	AAAAAMAEQEGAR
AAAAAGPASSQR	AAAAAGGAPGPAPGPSR	AAAATGLRQAAAAAASTSVKPIFSR	AAAAATAATK
AAAAAGPGAWAAQEK	AAAAAGPASSQR	AAAAYEHLK	AAAADGEPLHNEEER
AAAAAMAEQEGAR	AAAAAMAEQEGAR	AAADIAR	AAAAMAVSEAWPELELAER
AAAAATAATK	AAAAATAATK	AAADPFDTSSGSVQLIAIKPSALPVVHPASDR	AAAATETSSVFADPVISK
AAAAAVGPGLGSGPGDSPEGPEADAPER	AAAAATAVGPGAGSAGVAGPGGAGPCATVSVFPGAR	AAAELLQSQGSQAGGSQTLK	AAAATGLR
AAAAELR	AAAAAVGPGLGSGPGDSPEGPEADAPER	AAAETVVPR	AAAAVVEFQR
AAAAGALAPGPLPDLAAR	AAAADGEPLHNEEER	AAAEVNQEYGLDPK	AAAAWEER
AAAAGAVVASAASGPAEGK	AAAAGALAPGPLPDLAAR	AAAFEQLQK	AAAAYEHLK
AAAAMAVSEAWPELELAER	AAAAGAVVASAASGPAEGK	AAAFIQR	AAADPFDTSSGSVQLIAIKPSALPVVHPASDR
AAAAQLSLTQLSSGNPVYEK	AAAAGGPCVR	AAAFVTSPPINPDPTTADHLTSLLSSGDLQVTGSAHCTFTTAQK	AAAELLQSQGSQAGGSQTLK
AAAATETSSVFADPVISK	AAAAMAVSEAWPELELAER	AAAFVTSPPLSPDPTTPDYLTSLLACGDLQVTGSGHCPYSTAQK	AAAELLQSQGSQAGGSQTLKR
AAAATGLR	AAAAQLSLTQLSSGNPVYEK	AAAGAAATDLEVVR	AAAETVVPR
AAAAVVEFQR	AAAASAAEAGIATPGTEDSDDALLK	AAAGGGAAAAAGR	AAAEVNQEYGLDPK
AAAAVVVPAEWIK	AAAATETSSVFADPVISK	AAAGPLPPISADTR	AAAFEQLQK
AAAAWEER	AAAATGLR	AAAIGWMPVASGPMPAPPR	AAAFGPDQSLLSPVHVLDLEPR
AAAAYEHLK	AAAATGLRQAAAAAASTSVKPIFSR	AAALCNVCELSGK	AAAFIQR
AAACVQLSHVPESK	AAAAVASAASSCR	AAALLLQNDTNADVESK	AAAFVTSPPINPDPTTADHLTSLLSSGDLQVTGSAHCTFTTAQK
AAADEPKPK	AAAAVVEFQR	AAANEQLTR	AAAFVTSPPLSPDPTTPDYINSLLASGDLQLSGSAHCTFSTAQK
AAADGDDSLYPIAVLIDELR	AAAAVVVPAEWIK	AAAPGTAVLLVTANVGSLFDDPENLQK	AAAFVTSPPLSPDPTTPDYLTSLLACGDLQVTGSGHCPYSTAQK
AAADIAR	AAAAWEER	AAAQLLQSQAQQSGAQQTK	AAAGEIIYNK
AAADPFDTSSGSVQLIAIKPSALPVVHPASDR	AAAAYEHLK	AAAQVLNTLWQYR	AAAGGGAAAAAGR
AAADTLQGPMQAAYR	AAADGDDSLYPIAVLIDELR	AAASGPASASAPAAEILLTPAR	AAAGKAELELELGR
AAAEELLAR	AAADIAR	AAASLAWVLR	AAAGKAELELELGRIR
AAAEIYEEFLAAFEGSDGNK	AAADTCGAGTLSSR	AAASLGDTLSEQQLGDSDIPVIVYR	AAAGPLPPISADTR
AAAELLQSQGSQAGGSQTLK	AAADTLQGPMQAAYR	AAASTDYYK	AAAGSAGLPATVSEK
AAAETVVPR	AAAEEEDGGPEGPNR	AAASTDYYKR	AAAHGQWEQQR
AAAEVNQEYGLDPK	AAAEIYEEFLAAFEGSDGNK	AAATAAAAAAAAAGEGMEPR	AAAIASSLIR
AAAFEDQENETVVVK	AAAELLQSQGSQAGGSQTLK	AAATFNPELITHILDGSPENTR	AAAIQAISLDADRR
AAAFEQLQK	AAAETVVPR	AAATQPDGKDTPDEPWAFPAR	AAALCNVCELSGK
AAAFIQR	AAAEVNQEYGLDPK	AAAVAAAGAGEPLSPEELLPK	AAALDLAR
AAAFVTSPPINPDPTTADHLTSLLSSGDLQVTGSAHCTFTTAQK	AAAFEDQENETVVVK	AAAVDFTAR	AAALEFLNR
AAAFVTSPPLSPDPTTPDYINSLLASGDLQLSGSAHCTFSTAQK	AAAFEQLQK	AAAVGIAQVVISR	AAALLLQNDTNADVESK
AAAFVTSPPLSPDPTTPDYLTSLLACGDLQVTGSGHCPYSTAQK	AAAFIQR	AAAVPVEFK	AAALSLSTLASPK
AAAGAGPGPGVSAGPGPGAAASATTAEDR	AAAFVTSPPINPDPTTADHLTSLLSSGDLQVTGSAHCTFTTAQK	AAAVSLENVLLDVK	AAALVLQTIWGYK
AAAGGGAAAAAGR	AAAFVTSPPLSPDPTTPDYINSLLASGDLQLSGSAHCTFSTAQK	AACDVFCVGDDVNIEK	AAALVLQTIWGYKELR
AAAGKAELELELGR	AAAFVTSPPLSPDPTTPDYLTSLLACGDLQVTGSGHCPYSTAQK	AACEQLHQQQQQQQEETTAATLLLQGEEEGEED	AAANEQLTR
AAAGKAELELELGRIR	AAAGAAAAAGGFQR	AACLVAAAYALK	AAAPEPHETEK
AAAGPLPPISADTR	AAAGAAATDLEVVR	AACQEAQVFGNQLIPPNAQVK	AAAPGTAVLLVTANVGSLFDDPENLQK
AAAHCAHVFTTVSQITAIEAQHLLK	AAAGAGPGPGVSAGPGPGAAASATTAEDR	AACTIQTAFR	AAAPRPPGSAASGRPHDDTDSNR
AAAHEPPTQNQEK	AAAGGGAAAAAGR	AACVLTTQTLMR	AAAPSAASSPAEVQSLK
AAAHGQWEQQR	AAAGKAELELELGR	AADAAAEPYPEDK	AAAQLLQSQAQQSGAQQTK
AAAIQAISLDADR	AAAGPLPPISADTR	AADAHVDAHYYEQNEQPTGTCAACITGGNR	AAAQTLER
AAAIQAISLDADRR	AAAGSAAVSGAGTPVAGPTGR	AADFEDLLSSQGFNAHK	AAAQVLNTLWQYR
AAALAHLDR	AAAGSAGLPATVSEK	AADFIQR	AAASEGVQVK
AAALCNVCELSGK	AAAGWRDGSGQEK	AADFQLHTHVNDGTEFGGSIYQK	AAASGPASASAPAAEILLTPAR
AAALEAMK	AAAHCAHVFTTVSQITAIEAQHLLK	AADFQLHTHVNDGTEFGGSIYQKVNER	AAASLAWVLR
AAALEFLNR	AAAHVQGLVQVASR	AADILPK	AAASLDTAALSATDMALALNR
AAALLLQNDTNADVESK	AAAIASSLIR	AADKDTCFSTEGPNLVTR	AAASTDYYK
AAALVLQTIWGYK	AAAIQAISLDADR	AADLLYAMCDR	AAASTDYYKR
AAAMDVDTPSGTNSGAGK	AAAIQAISLDADRR	AADLQIQMTK	AAASVVSGPPVASDCASPGDSAR
AAANEQLTR	AAALAAAAADAPQR	AADMLSGPR	AAATFNPELITHILDGSPENTR
AAANIIR	AAALADMADLEELSR	AADTNEVVK	AAATPEPAVAQPDSTALEGATGQAPPSSK
AAAPADVGEER	AAALCNVCELSGK	AADVHEVR	AAATQPDGKDTPDEPWAFPAR
AAAPAPEEEMDECEQALAAEPK	AAALDLAR	AAEAGVTEEQYGYLGTSAK	AAAVAAAGAGEPLSPEELLPK
AAAPDRTNPLNITLPFSFIDYYK	AAALEAMK	AAEAISFSR	AAAVDFTAR
AAAPDRTNPLNITLPFSFIDYYKK	AAALEFLNR	AAEDELNIESK	AAAVHTAIR
AAAPEPHETEK	AAALLLQNDTNADVESK	AAEDLFVNIR	AAAVLGNLIFGSLVSITK
AAAPFLK	AAALSLSTLASPK	AAEDSNLISGFGVAEGSEK	AAAVPVEFK
AAAPGTAVLLVTANVGSLFDDPENLQK	AAALVLQTIWGYK	AAEEIGIK	AAAVSLENVLLDVK
AAAPRPPGSAASGRPHDDTDSNR	AAAMDVDTPSGTNSGAGK	AAEGISSDSLLSVPGQK	AACDVFCVGDDVNIEK
AAAQCYIDLIIK	AAANIIR	AAEGTSFLLR	AACEQLHQQQQQQQEETTAATLLLQGEEEGEED
AAAQLLQSQAQQSGAQQTK	AAAPADVGEER	AAEIDCQDIEER	AACLESAQEPAGAWSNK
AAAQTLER	AAAPAPEEEMDECEQALAAEPK	AAEIGYEDPINPTYEATNAMYHR	AACLVAAAYALK
AAAQVLNTLWQYR	AAAPDRTNPLNITLPFSFIDYYK	AAELELR	AACQEAQVFGNQLIPPNAQVK
AAASEGVQVK	AAAPEPHETEK	AAELEYESVLCVKPDVSVYR	AACVLTTQTLMR
AAASGNENIQPPPLAYK	AAAPFLK	AAELIANSLATAGDGLIELR	AACYAHLYVTDVVPGPPDGAPEVVAVTGR
AAASGPASASAPAAEILLTPAR	AAAPGTAVLLVTANVGSLFDDPENLQK	AAELLAR	AADAAAEPYPEDK
AAASLAWVLR	AAAPLKVCIVGSGNWGSAVAK	AAELLLDHGVR	AADAEAEVASLNR
AAASLDTAALSATDMALALNR	AAAPRPPGSAASGRPHDDTDSNR	AAELQAQWER	AADAHVDAHYYEQNEQPTGTCAACITGGNR
AAASLGDTLSEQQLGDSDIPVIVYR	AAAPSAASSPAEVQSLK	AAEMLLFGK	AADAVEDLR
AAASLVSR	AAAQCYIDLIIK	AAEQAASDLR	AADAVGEILLSLSYLPTAER
AAASTDYYK	AAAQLGVEELQK	AAEQAHLWAELVFLYDK	AADEPEDSELER
AAASTDYYKR	AAAQLLQSQAQQSGAQQTK	AAEQMSTLPIDAPSPLENLEQK	AADFEDLLSSQGFNAHK
AAASVVSGPPVASDCASPGDSAR	AAAQVLNTLWQYR	AAESLADPTEYENLFPGLK	AADFIQR
AAATAAAAPQQLSDEELFSQLR	AAASGAGDLPPLGPATLLALCVQHSAR	AAETDAATAGVNR	AADFQLHTHVNDGTEFGGSIYQK
AAATFNPELITHILDGSPENTR	AAASGNENIQPPPLAYK	AAETHFGFETVSEGEK	AADGTTVVPPEEEEEEEGGK
AAATLMTER	AAASGPASASAPAAEILLTPAR	AAEVANAAEFIR	AADIDQEVK
AAATLSFGPER	AAASLAWVLR	AAEVESVK	AADIIECFSVPVSYR
AAATPEPAVAQPDSTALEGATGQAPPSSK	AAASLDTAALSATDMALALNR	AAEVGDDFLGDFVVGER	AADILPK
AAATQPDGKDTPDEPWAFPAR	AAASLVSR	AAEVPNEELVSLLLK	AADISQWAGPLCLQEVDEPPQHALR
AAATTSQPVLTSQQIETIFFK	AAASTDYYK	AAEVYGVR	AADKDTCFSTEGPNLVTR
AAAVAAAGAGEPLSPEELLPK	AAASTDYYKR	AAFALGGLGSGFASTK	AADLLVNPLDPR
AAAVDFTAR	AAASVVSGPPVASDCASPGDSAR	AAFDDAIAELDTLSEESYK	AADLLYAMCDR
AAAVEPEVEDPLWSFVR	AAATAAAAPQQLSDEELFSQLR	AAFEGVVR	AADLNLEWICSLPR
AAAVLGNLIFGSLVSITK	AAATFNPELITHILDGSPENTR	AAFFVTLDESEQGYR	AADMDLEWR
AAAVPVEFK	AAATFVLANENNIALFK	AAFFVTLDESEQGYREEDPEASIDSYAK	AADMLSGPR
AAAVQADDVEVLK	AAATLSFGPER	AAFGLSEAGFNTACLTK	AADTNEVVK
AAAVSALAK	AAATPEPAVAQPDSTALEGATGQAPPSSK	AAFGLSEAGFNTACLTKLFPTR	AADVHEVR
AAAVSLENVLLDVK	AAATQPDGKDTPDEPWAFPAR	AAFGNIK	AADVLVYLADDTVVPLAVENLSSISAHELHR
AAAYDKLEK	AAATSAAVGESADSEAR	AAFIDNMNQYTR	AAEAAINILK
AAAYLDPNLNHTPSSSTK	AAATTSQPVLTSQQIETIFFK	AAFLGQR	AAEAGVTEEQYGYLGTSAK
AACDVFCVGDDVNIEK	AAAVAAAGAGEPLSPEELLPK	AAFLSEQLQPLSR	AAEAISFSR
AACEQLHQQQQQQQEETTAATLLLQGEEEGEED	AAAVALFNLDIR	AAFLSSLTDVR	AAECNIVVTQPR
AACESFHLAK	AAAVDFTAR	AAFPLHDCR	AAEDELNIESK
AACLCFR	AAAVIIQQR	AAFQLGSPWR	AAEDLFVNIR
AACLESAQEPAGAWSNK	AAAVLSGASAGSPAGAPGGPGGLSAVGSGPR	AAFSKDESKEPIVEVR	AAEDSNLISGFGVAEGSEK
AACQEAQVFGNQLIPPNAQVK	AAAVPQR	AAFVLPEFTR	AAEEAASTLASSIHPEQCIK
AACSAAAMEEDSEASSSR	AAAVPVEFK	AAGAAQLTVNSEK	AAEEAEEAREQAER
AACTIQTAFR	AAAVSALAK	AAGAEEYAQQEVVK	AAEEIGIK
AACVLTTQTLMR	AAAVSDIQDLMR	AAGAEEYAQQEVVKR	AAEEVGYPVMIK
AACYAHLYVTDVVPGPPDGAPEVVAVTGR	AAAVSGVVR	AAGAGNEAAALFLATSGAHANHR	AAEGISSDSLLSVPGQK
AADAAAEPYPEDK	AAAVSLENVLLDVK	AAGAPQVNSK	AAEGTSFLLR
AADAEAEVASLNR	AAAYLDPNLNHTPSSSTK	AAGHQLSPELFQQQAQEAAATQLGLK	AAEIDCQDIEER
AADAHVDAHYYEQNEQPTGTCAACITGGNR	AACDVFCVGDDVNIEK	AAGPGGATLLAPSR	AAEIGYEDPINPTYEATNAMYHR
AADALLK	AACEQLHQQQQQQQEETTAATLLLQGEEEGEED	AAGPPTPGLGPVPGPGPGPGPGSVPR	AAEINGEVDDDDAGGEWR
AADAVEDLR	AACESFHLAK	AAGQSFSQGTTGR	AAELETAR
AADAVGEILLSLSYLPTAER	AACLCFR	AAGSVELFFDHCLFTMLQELDK	AAELEYESVLCVKPDVSVYR
AADEEAFEDNSEEYIR	AACLESAQEPAGAWSNK	AAGTCGVLLR	AAELIANSLATAGDGLIELR
AADELEAFLGGGAPGSR	AACLPLPGYR	AAGTDGSDFQHR	AAELLAR
AADEPEDSELER	AACQEAQVFGNQLIPPNAQVK	AAGTLYTYPENWR	AAELLGVER
AADFEDLLSSQGFNAHK	AACSAAAMEEDSEASSSR	AAGTTVVEVEEIVDIGSFAPEDIHIPK	AAELLLDHGVR
AADFIQR	AACTIQTAFR	AAGVAAWLPFAR	AAELQAQWER
AADFQLHTHVNDGTEFGGSIYQK	AACVLTTQTLMR	AAHDESPGNNVVDISVPPTTDGQRPNK	AAELVEAKNMVMSFR
AADGNYYNAR	AACYAHLYVTDVVPGPPDGAPEVVAVTGR	AAHDLLDIEGEPALDCRPIQETTDSISSR	AAELYER
AADGTGVVGGGAVGGGLPK	AADAAAEPYPEDK	AAHFFSTLQEWPQTHQASISYTGPR	AAEMLLFGK
AADGTTVVPPEEEEEEEGGK	AADAEAEVASLNR	AAHFVFR	AAENEASQESALGAYSPVDYMSITSFPR
AADIDQEVK	AADAHVDAHYYEQNEQPTGTCAACITGGNR	AAHIYPLSFFLNLGR	AAEQAHLWAELVFLYDK
AADIEQVFR	AADAMPHHWIR	AAHLCAEAALR	AAEQMSTLPIDAPSPLENLEQK
AADIHTFSSVLEK	AADAVEDLR	AAHLPLLTIEPPSDSSVDLSDR	AAESLADPTEYENLFPGLK
AADILPK	AADEEAFEDNSEEYIR	AAHLSYGR	AAESSGEVSIHNR
AADISLDNLVEGK	AADELEAFLGGGAPGSR	AAHRPVEWVQAVVSR	AAESSVAPSR
AADISQWAGPLCLQEVDEPPQHALR	AADEPEDSELER	AAHRPVEWVQAVVSRFDEQLPIK	AAETDAATAGVNR
AADKDTCFSTEGPNLVTR	AADFEDLLSSQGFNAHK	AAHSIDTLGSASAR	AAETHFGFETVSEGEK
AADLEDTTEEETAK	AADFIQR	AAHVFFTDSCPDALFNELVK	AAETLNFGPEWLR
AADLGQIPDVDIDSDGVFK	AADFQLHTHVNDGTEFGGSIYQK	AAIAAAAAAAAAK	AAEVANAAEFIR
AADLLVNPLDPR	AADGNYYNAR	AAIENYVLTYK	AAEVESVK
AADLLYAMCDR	AADGTTVVPPEEEEEEEGGK	AAIGLVPEVPK	AAEVGDDFLGDFVVGER
AADLQSYMDMLNPEK	AADIDQEVK	AAIHQILTENTPVFEQLSVPQR	AAEVPNEELVSLLLK
AADLVEALYGTPHNNQDIILKR	AADIEQVFR	AAIISAEGDSK	AAEVPSSVVEDCDNVVTGGDPFYDR
AADMDLEWR	AADIHTFSSVLEK	AAILPTSIFLTNK	AAEVYGVR
AADMLSGPR	AADILPK	AAILQTEVDALR	AAEWLFPLAFSK
AADTEVRPLDYK	AADISLDNLVEGK	AAIQDGLLGMFLK	AAFALGGLGSGFASTK
AADTNEVVK	AADISQWAGPLCLQEVDEPPQHALR	AAISQPGISEDLEK	AAFAQLTQK
AADTQVSETLK	AADKDTCFSTEGPNLVTR	AAITFSTESLSTPAPQVFLQATR	AAFDDAIAELDTLSEESYK
AADTQVSETLKR	AADLEDTTEEETAK	AAITVQR	AAFECMYTLLDSCLDR
AADVASFVK	AADLGQIPDVDIDSDGVFK	AAIVCYDLTDSSSFER	AAFEGVVR
AADVHEVR	AADLLLHSK	AAIVVHSR	AAFFVTLDESEQGYREEDPEASIDSYAK
AADVLVYLADDTVVPLAVENLSSISAHELHR	AADLLVNPLDPR	AAKPGANSTTDAVLLNK	AAFGLSEAGFNTACLTK
AAEAAINILK	AADLLYAMCDR	AALAALAK	AAFGNIK
AAEAFSELSK	AADLNLEWICSLPR	AALAGGTTMIIDHVVPEPGSSLLTSFEK	AAFIDNMNQYTR
AAEAGVTEEQYGYLGTSAK	AADLVEALYGTPHNNQDIILKR	AALAGGTTMIIDHVVPEPGTSLLAAFDQWR	AAFLGQR
AAECNIVVTQPR	AADMDLEWR	AALAHSEIATTQAASTK	AAFLSEQLQPLSR
AAEDDELEEEADWIYR	AADRLPNLASPSAEGPPRPSPGTAPR	AALANDFDTPR	AAFLSSLTDVR
AAEDELNIESK	AADTEVRPLDYK	AALAVGSPGPVGGSFAR	AAFQLGSPWR
AAEDLFVNIR	AADTQVSETLK	AALCAVHVIR	AAFSGNLTALPSHLVPAGR
AAEDMPEAEQDLER	AADTQVSETLKR	AALCHFIVDELNAK	AAFSKDESKEPIVEVR
AAEDPVSEVTVGVSVLAER	AADVASFVK	AALCTELK	AAFTAFEEVQLPR
AAEDSNLISGFGVAEGSEK	AAEAAASAYYNPGNPHNVYMPTSQPPPPPYYPPEDK	AALDFSDAR	AAFVLPEFTR
AAEDYGVIK	AAEAAINILK	AALDGPLDTALDHLR	AAFVTLLTGAK
AAEEAEEAREQAER	AAEAGVTEEQYGYLGTSAK	AALDGTPGMIGYGMAK	AAGAAAIITEPEHTK
AAEEIGIK	AAEAISFSR	AALEAFSAHVDFCTLFHYHQLLAR	AAGAAPLK
AAEEKEPAAPASPAPSPVPSPTPAQPQK	AAECNIVVTQPR	AALEALDELDLFGVK	AAGAAQLTVNSEK
AAEEPQQQK	AAEDELNIESK	AALEALGSCLNNK	AAGAEEYAQQEVVK
AAEEVGYPVMIK	AAEDLFVNIR	AALEELVR	AAGAEEYAQQEVVKR
AAEGAGLHALGITDLCLVLPSK	AAEDMPEAEQDLER	AALESGVSTK	AAGAPQVNSK
AAEGASDPAGLSEGSGR	AAEDPVSEVTVGVSVLAER	AALETVDR	AAGEVMEPANLLAEEKDEDLLFE
AAEGGLSSPEFSELCIWLGSQIK	AAEDSNLISGFGVAEGSEK	AALEYLEDIDLK	AAGGNLLILR
AAEGISSDSLLSVPGQK	AAEDYGVIK	AALEYLGSFDHYAT	AAGHQLSPELFQQQAQEAAATQLGLK
AAEHPEPPKGELQLPPPPPPGHYGAWAAQELQAR	AAEEAASTLASSIHPEQCIK	AALIDDAFSLAR	AAGPGGATLLAPSR
AAEIANETGDWAASYHLAR	AAEEAEEAREQAER	AALINYTR	AAGPPTPGLGPVPGPGPGPGPGSVPR
AAEIDCQDIEER	AAEEIGIK	AALLDQIR	AAGQSFSQGTTGR
AAEIGYEDPINPTYEATNAMYHR	AAEEKEPAAPASPAPSPVPSPTPAQPQK	AALLEAGMPESTEDK	AAGSGELGVTVK
AAEINGEVDDDDAGGEWR	AAEFLAACAGGDLDEAR	AALLLDQYR	AAGSLLTDECR
AAELALK	AAEGASDPAGLSEGSGR	AALLMPR	AAGTDGPFQEVDGVASTR
AAELASGDSANVSSR	AAEGGLSSPEFSELCIWLGSQIK	AALLNQHYQVNFK	AAGTDGSDFQHR
AAELEPEQLLAWQGLASLYEK	AAEGISSDSLLSVPGQK	AALNALQPPEFR	AAGTECLQASHCTLVLPEGTEGSFSIDSEEYEAMPVEVK
AAELEYESVLCVKPDVSVYR	AAEGTSFLLR	AALNAVR	AAGTLYTYPENWR
AAELIANSLATAGDGLIELR	AAEHEVPLQER	AALNELVECVGCTR	AAGTTVVEVEEIVDIGSFAPEDIHIPK
AAELLAR	AAEHPEPPKGELQLPPPPPPGHYGAWAAQELQAR	AALPSHVVTMLDNFPTNLHPMSQLSAAITALNSESNFAR	AAGVAAWLPFAR
AAELLLDHGVR	AAEIDCQDIEER	AALPSLTNPPSLSPIR	AAGVAGWGVEAEEFEDAPDVEPLEPTLSNIIEQR
AAELLLPAAAAWR	AAEIGYEDPINPTYEATNAMYHR	AALPTPALTPEDK	AAGVATWLPFAR
AAELQAQWER	AAEINGEVDDDDAGGEWR	AALQEEEQASK	AAHDESPGNNVVDISVPPTTDGQRPNK
AAELVEAKNMVMSFR	AAELALK	AALQELLSK	AAHDLLDIEGEPALDCR
AAELYER	AAELASGDSANVSSR	AALQLQLNTMK	AAHDLLDIEGEPALDCRPIQETTDSISSR
AAEMLLFGK	AAELEPEQLLAWQGLASLYEK	AALQPGPPAPVTVTGHVTESSCVAPSGTDATSR	AAHFFSTLQEWPQTHQASISYTGPR
AAEMMASLLK	AAELEYESVLCVKPDVSVYR	AALSGANVLTLIEK	AAHFVFR
AAENGAQSAPLPLEGVDISPK	AAELIANSLATAGDGLIELR	AALSGLLHR	AAHIYPLSFFLNLGR
AAEPDTDYENLR	AAELLAR	AALSGSYVNFGVFR	AAHLCAEAALR
AAEQAHLWAELVFLYDK	AAELLLDHGVR	AALSLPANVEDVCPNIPSLEK	AAHLPLLTIEPPSDSSVDLSDR
AAEQAHLWAELVFLYDKYEEYDNAIITMMNHPTDAWK	AAELLLPAAAAWR	AALSVDEVEKK	AAHLSYGR
AAEQMSTLPIDAPSPLENLEQK	AAELQAQWER	AALTIIR	AAHRPVEWVQAVVSR
AAESLADPTEYENLFPGLK	AAELVEAKNMVMSFR	AALTLTPSAVNK	AAHRPVEWVQAVVSRFDEQLPIK
AAESSGEVSIHNR	AAELYER	AALTQYSAK	AAHVFFTDSCPDALFNELVK
AAETDAATAGVNR	AAEMLLFGK	AALVLEDGSVLQGR	AAIAAAAAAAAAK
AAETLNFGPEWLR	AAEMMASLLK	AALWALQGGTSVVIANGTHPK	AAICSGKVEIVAINDPFIDLNYMVYMFQYDSTHGK
AAETQTLNFGPEWLR	AAEQAASDLR	AALYIIGDK	AAIDWFDGK
AAETVELHK	AAEQAHLWAELVFLYDK	AALYVVAIEDR	AAIENYVLTYK
AAEVANAAEFIR	AAEQAHLWAELVFLYDKYEEYDNAIITMMNHPTDAWK	AAMAVGGAGGSR	AAIHQILTENTPVFEQLSVPQR
AAEVAVQSGATFITHLFNAMLPFHHR	AAEQMSTLPIDAPSPLENLEQK	AAMEAINPR	AAIILGYR
AAEVESVK	AAESLADPTEYENLFPGLK	AAMEALQSQALHATSQQPLR	AAIISAEGDSK
AAEVGDDFLGDFVVGER	AAESSGEVSIHNR	AAMEALQSQALHATSQQPLRK	AAIISAEGDSKAAELIANSLATAGDGLIELR
AAEVLISQLDR	AAETDAATAGVNR	AAMFPETLDEGMQIPSTQFDAAHPTNVQR	AAILPTSIFLTNK
AAEVLNK	AAETHFGFETVSEGEK	AAMFTAGSNFNHVVQSEK	AAILQTEVDALR
AAEVPNEELVSLLLK	AAETLNFGPEWLR	AAMGELYER	AAIQDGLLGMFLK
AAEVPSSVVEDCDNVVTGGDPFYDR	AAETQTLNFGPEWLR	AAMIWIVGEYAER	AAIQSQLDGVR
AAEVYGVR	AAETVELHK	AAMLGQEDPPQHGLPR	AAISQPGISEDLEK
AAEYIAKMTINPIYEHIGYTTLNR	AAEVAVQSGATFITHLFNAMLPFHHR	AAMTEHYVTQLELQDLQER	AAITFSTESLSTPAPQVFLQATR
AAFADLDLR	AAEVGDDFLGDFVVGER	AAMVLFLDR	AAITVQR
AAFAHFPELYDFALSNVAEVDAR	AAEVPNEELVSLLLK	AANATMATSGSAR	AAIVCYDLTDSSSFER
AAFALGGLGSGFASTK	AAEVPSSVVEDCDNVVTGGDPFYDR	AANEAGYFNEEMAPIEVK	AAIVVGVELPVYDITK
AAFALGGLGSGFASTKEELSALVAPAFAHTSQVLIDK	AAEVYGVR	AANEVSSADVK	AAIVVHSR
AAFDDAIAELDTLSEESYK	AAFAHFPELYDFALSNVAEVDAR	AANGVVLATEK	AAKPGANSTTDAVLLNK
AAFEALQVK	AAFALGGLGSGFASTK	AANILVGENLICK	AALAAER
AAFECMYTLLDSCLDR	AAFAPFGR	AANILVGENLVCK	AALAELVALPCFFTLQPR
AAFEGVVR	AAFDDAIAELDTLSEESYK	AANLNNLVVEAYK	AALAGGTTMIIDHVVPEPESSLTEAYEK
AAFENWEVEVTFR	AAFDDAIAELDTLSEESYKDSTLIMQLLR	AANNGALPPDLSYIVR	AALAGGTTMIIDHVVPEPGSSLLTSFEK
AAFFLSYEELLQR	AAFDVNNK	AANPGCFLEDFVR	AALAGGTTMIIDHVVPEPGTSLLAAFDQWR
AAFFVTLDESEQGYREEDPEASIDSYAK	AAFECMYTLLDSCLDR	AANPISSQEAENADR	AALAGGTTMIIDHVVPEPGTSLLAAFDQWREWADSK
AAFGGAEHVPPELWEPFYTDQYAQEHVKPPVTR	AAFEGVVR	AANSLEAFIFETQDK	AALAGGTTMILDHVFPDAGVSLLAAYEQWR
AAFGISDSYVDGSSFDPQR	AAFENWEVEVTFR	AANVLVSESLMCK	AALAHSEIATTQAASTK
AAFGLSEAGFNTACLTK	AAFFAER	AAPAAAAAMAPPGPR	AALANDFDTPR
AAFGNIK	AAFFLSYEELLQR	AAPAAGPVFWR	AALAPLPPLPAQFK
AAFLGQR	AAFFVTLDESEQGYREEDPEASIDSYAK	AAPAAPAAGETGPDAR	AALAQAADCEVEQWNSDDPIPR
AAFLLTVLSERPEHHSLAFR	AAFGISDSYVDGSSFDPQR	AAPALTPPDR	AALAQLLK
AAFLQSLVEDR	AAFGLSEAGFNTACLTK	AAPDITGHK	AALAVGSPGPVGGSFAR
AAFLQYCR	AAFGNIK	AAPFTLEYR	AALCAVHVIR
AAFLSEQLQPLSR	AAFLGQR	AAPGAGDPLNAK	AALCHFIVDELNAK
AAFLSSLTDVR	AAFLSSLTDVR	AAPGFPR	AALCLTVNAGNPPLEALLAVEHVK
AAFLTGR	AAFLTGR	AAPIHEQTLYK	AALCTELK
AAFPLHDCR	AAFPLLYVR	AAPILFASAALALGSSLALK	AALDCCVVDVQEYSADPHAIAGALK
AAFPLLYVR	AAFQLGSPWR	AAPILFASAALALGSSLALKLPETR	AALDFSDAR
AAFQLGSPWR	AAFQYGIK	AAPLAGFGYGLPISR	AALDGPLDTALDHLR
AAFSGNLTALPSHLVPAGR	AAFSGNLTALPSHLVPAGR	AAPLLRPGGYDR	AALDGTPGMIGYGMAK
AAFTCIK	AAFTAFEEVQLPR	AAPPDLQDEPLSLGSPGSQWFGGR	AALEALDELDLFGVK
AAFVAYALAFPR	AAFTCIK	AAPPPPPPPPPPLGADR	AALEALGSCLNNK
AAFVIQQSGFSVFVVGVADVDYNELANIASKPSER	AAFVLPEFTR	AAPQLFR	AALEELVR
AAFVLPEFTR	AAFVTLLTGAK	AAPVSLAGLATVR	AALEEVEGDVAELELK
AAFVTLLTGAK	AAGAAAALAFLNQESR	AAPYWLDEPK	AALEGFLAALQGDPPQAER
AAGAAAALAFLNQESR	AAGAAAIITEPEHTK	AAQAHEDIIHGSGK	AALESGVSTK
AAGAAAIITEPEHTK	AAGAAEAGEAAVAVVEVGSAQQFEELLR	AAQEEYIK	AALESQLR
AAGAAEAGEAAVAVVEVGSAQQFEELLR	AAGAAQLTVNSEK	AAQEEYIKR	AALETVDR
AAGAAPLK	AAGAEEYAQQEVVK	AAQEWDWFQR	AALEYLEDIDLK
AAGAAQLTVNSEK	AAGAEEYAQQEVVKR	AAQEWDWFQREELIGQISDIR	AALEYLGSFDHYAT
AAGAEEYAQQEVVK	AAGAGNEAAALFLATSGAHANHR	AAQGEPQVQFK	AALFCIFTYLDTR
AAGAEEYAQQEVVKR	AAGALLAR	AAQIGAHTLSGACLDPAAFK	AALIDDAFSLAR
AAGAGNEAAALFLATSGAHANHR	AAGAVEAVCTGHTGK	AAQLAIR	AALLAELASLEADALR
AAGELGIAVCNIPSAAVEETADSTVCHILNLYR	AAGCDFNNVVK	AAQLCGAGMAAVVEK	AALLDQIR
AAGFKDPLLASGTDGVGTK	AAGEVMEPANLLAEEKDEDLLFE	AAQLGFGGVYVR	AALLEAGMPESTEDK
AAGGAGAQVGGSISSGSSASSVTVTR	AAGFKDPLLASGTDGVGTK	AAQLQGLSHFLR	AALLETLSLLLGK
AAGGNLLILR	AAGFSSSPSWEGR	AAQQAASSSGQGQQAQTPTGK	AALLGEELASAAGAR
AAGGSCQTCDCNPQGSVHSDCDR	AAGGAGAQVGGSISSGSSASSVTVTR	AAQSPQQHSSGDPTEEESPV	AALLGQFQHPNILR
AAGIIHLGATSCYVGDNTDLIILR	AAGGAVAVAPECR	AAQYACSLLGHALQR	AALLLDQYR
AAGISLIVPGK	AAGGAVSTPAPGK	AASAAFQENVGR	AALLNQHYQVNFK
AAGLATMISTMRPDIDNMDEYVR	AAGGLLPGGK	AASAAMYVPAR	AALNAVR
AAGLLSTFR	AAGGNLLILR	AASAEEQATIER	AALPAGEGGSPEGAK
AAGPGGATLLAPSR	AAGGSCQTCDCNPQGSVHSDCDR	AASAGVPYHGEVPVSLAR	AALPFGLVR
AAGPISER	AAGHQLSPELFQQQAQEAAATQLGLK	AASAWLEAGLAR	AALPGDVLGPVTQFLGVPYAAPPTGER
AAGPPTPGLGPVPGPGPGPGPGSVPR	AAGIEIQK	AASDIAMTELPPTHPIR	AALPQTSK
AAGQSFSQGTTGR	AAGIIHLGATSCYVGDNTDLIILR	AASELYIETEK	AALPQTTIHGAPAR
AAGSDKFCYEK	AAGISLIVPGK	AASELYTK	AALPSHVVTMLDNFPTNLHPMSQLSAAITALNSESNFAR
AAGSGELGVTVK	AAGLLSTFR	AASETETDICAEWEIK	AALPSLTNPPSLSPIR
AAGSIASAQKPPAGK	AAGPGGATLLAPSR	AASEWLLR	AALPTPALTPEDK
AAGSVELFFDHCLFTMLQELDK	AAGPPTPGLGPVPGPGPGPGPGSVPR	AASGDPGSAESYR	AALQEEEQASK
AAGTDGSDFQHR	AAGQSFSQGTTGR	AASGFAFGSVPEHR	AALQELLSK
AAGTLYTYPENWR	AAGSDKFCYEK	AASGLLSIGLR	AALQENECLLASSTFAQAEVK
AAGTSGLILK	AAGSGELGVTVK	AASGTKEDPNLVPSISNK	AALQFLMR
AAGTTVVEVEEIVDIGSFAPEDIHIPK	AAGSIASAQKPPAGK	AASGTKEDPNLVPSISNKR	AALQLQLNTMK
AAGVAAWLPFAR	AAGSLLTDECR	AASHEQAAAALK	AALQLVVSPGDPR
AAGVAGWGVEAEEFEDAPDVEPLEPTLSNIIEQR	AAGTLYTYPENWR	AASHTSDFNPNAGSDQR	AALQPGPPAPVTVTGHVTESSCVAPSGTDATSR
AAGVATWLPFAR	AAGTSGLILK	AASIVLR	AALSEMVEYITHNR
AAGVCLMLLSTCCEDDIVPHVLPFIK	AAGTTVVEVEEIVDIGSFAPEDIHIPK	AASLDGAEEALWTTR	AALSFAFAFLR
AAGVEAAAEVAATEPK	AAGVAAWLPFAR	AASLGLLQFPILNASVDENCQNITYK	AALSGANVLTLIEK
AAGVPSASITWR	AAGVATWLPFAR	AASLHWTSER	AALSGLLHR
AAGVVLEMIR	AAGVCLMLLSTCCEDDIVPHVLPFIK	AASPSFQAR	AALSGSYVNFGVFR
AAHANPPTLLLPVVHMLEGHDPDDLAFLR	AAGVEAAAEVAATEPK	AASPSICIANTHLLYNPR	AALSLPANVEDVCPNIPSLEK
AAHDESPGNNVVDISVPPTTDGQRPNK	AAGVPSASITWR	AASPYSQRPASPTAVR	AALSSFQK
AAHDLLDIEGEPALDCR	AAGVSVEPFWPGLFAK	AASQPGELK	AALSSQQQQQLALLLQQFQALK
AAHDLLDIEGEPALDCRPIQETTDSISSR	AAGVVLEMIR	AASQSAADYNQVVPTR	AALTIIR
AAHFFSTLQEWPQTHQASISYTGPR	AAHDESPGNNVVDISVPPTTDGQRPNK	AASQVLNSMWQYR	AALTLTPSAVNK
AAHFLHGCNSK	AAHDLLDIEGEPALDCR	AASSGGPPLTTAAPQR	AALTQYSAK
AAHFVFR	AAHDLLDIEGEPALDCRPIQETTDSISSR	AASSIYINSR	AALTSALSIQNYHLECTETQAWMR
AAHIFFTDTCPEPLFSELGR	AAHFFSTLQEWPQTHQASISYTGPR	AASSSQVSEMK	AALVEPLGLER
AAHIFNESLVCHQIR	AAHFVFR	AASSVPETPTAVPAASSSSWDTYYQPR	AALVGGTTMIIGHVLPDK
AAHIYPLSFFLNLGR	AAHGGSAASSALK	AASVAENCINYQQGTPHK	AALVGGTTMIIGHVLPDKETSLVEAYEK
AAHLCAEAALR	AAHIFFTDTCPEPLFSELGR	AASVELPQR	AALVGIYGR
AAHLPLLTIEPPSDSSVDLSDR	AAHIFNESLVCHQIR	AASVPALADLVK	AALVLEDGSVLQGR
AAHLSYGR	AAHIYPLSFFLNLGR	AASVQPATASK	AALVNMGDLTTYDTVK
AAHPDCEDVAK	AAHLCAEAALR	AASVSSLHER	AALWALQGGTSVVIANGTHPK
AAHRPVEWVQAVVSR	AAHLPLLTIEPPSDSSVDLSDR	AATAAVPGAAAGR	AALYAAPYK
AAHSEGHITAGLDMK	AAHLSYGR	AATASPGAGR	AALYIIGDK
AAHVFFTDSCPDALFNELVK	AAHRPVEWVQAVVSR	AATDLER	AAMAVGGAGGSR
AAHVFFTDSCPDALFNELVKSR	AAHSEGHITAGLDMK	AATELAENK	AAMDMTVFLK
AAHYCHSTLK	AAHTEDINACTLTTSPR	AATELAENKR	AAMEALQSQALHATSQQPLR
AAIAAAAAAAAAK	AAHVFFTDSCPDALFNELVK	AATETNLPLLFLPVHR	AAMEALQSQALHATSQQPLRK
AAIAFLHALWQDR	AAHYCHSTLK	AATFGLILDDVSLTHLTFGK	AAMEALVVEVSK
AAIAFLHALWQDRR	AAIAAAAAAAAAK	AATFGLILDDVSLTHLTFGKEFTEAVEAK	AAMFPETLDEGMQIPSTQFDAAHPTNVQR
AAIAQALAGEVSVVPPSR	AAIAQALAGEVSVVPPSR	AATGEEVSAEDLGGADLHCR	AAMFPLQVLGFEVDAVNSVQFSNHTGYAHWK
AAICSGKVEIVAINDPFIDLNYMVYMFQYDSTHGK	AAICSGKVEIVAINDPFIDLNYMVYMFQYDSTHGK	AATIIATSEGSLWGLDR	AAMGELYER
AAIDWFDGK	AAIDWFDGK	AATITATSPGALWGLDR	AAMIWIVGEYAER
AAIDYQK	AAIENYVLTYK	AATITGTLSR	AAMLGQEDPPQHGLPR
AAIEDYLLPTHLEVPSFAPPAQLAPTIYPSEEGVTER	AAIGFFITGGK	AATIVIQSYLR	AAMSVTLTSVK
AAIELLEQSQHLNQTEEQALVLPAAR	AAIGLVPEVPK	AATLAQELEK	AAMTEHYVTQLELQDLQER
AAIENYVLTYK	AAIHQILTENTPVFEQLSVPQR	AATNLENQLHSAQK	AAMVLFLDR
AAIGFFITGGK	AAIIADCSTFR	AATSPALFNR	AAMVVSEEDHLK
AAIGLVPEVPK	AAIIHQHLGR	AATTGSGVK	AAMVVSEEDHLKAEAR
AAIHQILTENTPVFEQLSVPQR	AAIILGYR	AATTHLLQVLEDLEQAHEEFQK	AAMYSVEITVEK
AAIIADCSTFR	AAIISAEGDSK	AATTNPSQGEDLK	AANATMATSGSAR
AAIILGYR	AAIISAEGDSKAAELIANSLATAGDGLIELR	AATTNPSQGEDLKMDEGNFK	AANEAGYFNEEMAPIEVK
AAIISAEGDSK	AAILNVPAAQNPEDLR	AATTPTATYNSDR	AANEVSSADVK
AAILPTSIFLTNK	AAILPTSIFLTNK	AATTPTATYNSDRDNSFLQVHNCIQK	AANILVGENLICK
AAILPTSIFLTNKK	AAILPTSIFLTNKK	AAVAAVHGAVHELLEFAR	AANILVGENLVCK
AAILQTEVDALR	AAILQTEVDALR	AAVADPIPAAPAR	AANIYPLSLLLNLGR
AAIPVDLR	AAIQDGLLGMFLK	AAVASLLQSVQVPEFTPK	AANLNNLVVEAYK
AAIQDGLLGMFLK	AAIQSQLDGVR	AAVASVTPEK	AANNGALPPDLSYIVR
AAIQSQLDGVR	AAISQLR	AAVAVPNRPPDAVLR	AANPGCFLEDFVR
AAISQPGISEDLEK	AAISQPGISEDLEK	AAVCDCILQEQVYVR	AANPISSQEAENADR
AAISSGIEDPVPTLHLTDR	AAISSGIEDPVPTLHLTDR	AAVDAGFVPNDMQVGQTGK	AANSLEAFIFETQDK
AAITFSTESLSTPAPQVFLQATR	AAITFSTESLSTPAPQVFLQATR	AAVDSFYLLYR	AANVVASTK
AAITVQR	AAITVQR	AAVEDPRVLLLDL	AAPAAAAAMAPPGPR
AAIVCYDLTDSSSFER	AAIVCYDLTDSSSFER	AAVEEGIVLGGGCALLR	AAPAAGPVFWR
AAIVVHSR	AAKPGANSTTDAVLLNK	AAVELALLGAR	AAPALTPPDR
AAKPGANSTTDAVLLNK	AALAAAGGAGGGGGGAGSR	AAVELVEK	AAPDITGHK
AALAALAK	AALAALAK	AAVENLPTFLVELSR	AAPDITGHKR
AALAALTK	AALAALTK	AAVEQVPVEPYK	AAPEEQDLTQEQTEK
AALADVLR	AALADVLR	AAVEQVPVEPYKIPLSQAEVIQEGSDVTLVAWGTQVHVIR	AAPEINNIIEEATDFIK
AALAELVALPCFFTLQPR	AALADYK	AAVESLGFILFR	AAPFTLEYR
AALAGGTTMIIDHVVPEPESSLTEAYEK	AALAELVALPCFFTLQPR	AAVGVTGNDITTPPNK	AAPGFPR
AALAGGTTMIIDHVVPEPGSSLLTSFEK	AALAGGTTMIIDHVVPEPESSLTEAYEK	AAVGVTGNDITTPPNKEPPPSPEK	AAPGGASPTIFSR
AALAGGTTMIIDHVVPEPGTSLLAAFDQWR	AALAGGTTMIIDHVVPEPGSSLLTSFEK	AAVLFGVVNTVAR	AAPGYHMAK
AALAGGTTMIIDHVVPEPGTSLLAAFDQWREWADSK	AALAGGTTMIIDHVVPEPGTSLLAAFDQWR	AAVLFQQVK	AAPIHEQTLYK
AALAGGTTMILDHVFPDAGVSLLAAYEQWR	AALAGGTTMIIDHVVPEPGTSLLAAFDQWREWADSK	AAVLSVFVR	AAPILFASAALALGSSLALK
AALAGYPR	AALAGGTTMILDHVFPDAGVSLLAAYEQWR	AAVMVHQLSK	AAPILFASAALALGSSLALKLPETR
AALAHSEIATTQAASTK	AALAGYPR	AAVPDAVGK	AAPLAGFGYGLPISR
AALALQITNLLTR	AALAHSEIATTQAASTK	AAVPDAVGKCR	AAPLLPPGAR
AALANDFDTPR	AALALQITNLLTR	AAVPELLEQQEEDR	AAPLLRPGGYDR
AALAPLPPLPAQFK	AALANDFDTPR	AAVPSAVHLPR	AAPLPSGPPAAAAPPGAPGEELYAALEDYHPAELYR
AALAQAADCEVEQWNSDDPIPR	AALAPLPPLPAQFK	AAVPSGASTGIYEALELR	AAPPDLQDEPLSLGSPGSQWFGGR
AALAQLLK	AALAQAADCEVEQWNSDDPIPR	AAVQVLDDIEK	AAPPGEYFSVGSQVSCR
AALAVEPSPGGVQYIIATQVGPGPQVLDDTHDHLLGQDGLPQR	AALAQLLK	AAVSGLWGK	AAPPPPPPPPPLESSPR
AALAVGSPGPVGGSFAR	AALASAHQCHPLPQTLSVLK	AAVSHWQQQSYLDSGIHSGATTTAPSLSGK	AAPPPPPPPPPPLGADR
AALCAVHVIR	AALAVGSPGPVGGSFAR	AAVTMSVSGR	AAPQVPVPR
AALCHFCIDMLNAK	AALCAVHVIR	AAVVTSPPPTTAPHK	AAPQWCQGK
AALCHFIVDELNAK	AALCHFCIDMLNAK	AAWEVDSGR	AAPSAEFSVDR
AALCLTVNAGNPPLEALLAVEHVK	AALCHFIVDELNAK	AAWNALQDEVGR	AAPSCVDASIVEQK
AALCTELK	AALCLTVNAGNPPLEALLAVEHVK	AAYADLLTPLISK	AAPSGDPDRDPGGGGGGR
AALDAGVFQSVWVSTDHDEIENVAK	AALCTELK	AAYAHFLNVQGR	AAPTTSSSSSPPSPASPTSLNQGAR
AALDCCVVDVQEYSADPHAIAGALK	AALDAGVFQSVWVSTDHDEIENVAK	AAYDAFNSWK	AAPVPPLCWR
AALDEAQGVGLDSTGYYDQEIYGGSDSR	AALDCCVVDVQEYSADPHAIAGALK	AAYDVSSFSFFQR	AAPVSLAGLATVR
AALDFSDAR	AALDEAQGVGLDSTGYYDQEIYGGSDSR	AAYFGIYDTAK	AAPYWLDEPK
AALDGPLDTALDHLR	AALDFSDAR	AAYFGVYDTAK	AAQAHEDIIHGSGK
AALDGTPGMIGYGMAK	AALDGPLDTALDHLR	AAYIYFTDFCPDSLFNK	AAQALAAQAVASR
AALEAIDELDLFGAHGGR	AALDGTPGMIGYGMAK	AAYIYIR	AAQAVSLLR
AALEAINGFNLFGNQGCSWSVIFVDLDAHNR	AALEAIDELDLFGAHGGR	AAYNLVR	AAQEEYIK
AALEALDELDLFGVK	AALEALDELDLFGVK	AAYQVAALPR	AAQEEYIKR
AALEALGSCLNNK	AALEALGSCLNNK	AAYVLFYQR	AAQEQELESLR
AALEALLGR	AALEALLGR	ACADATLSQITNNIDPVGR	AAQEWDWFQR
AALEAQNALHNIK	AALEAQNALHNIK	ACAELHQNVNVK	AAQEWFQHGTPVGHEDR
AALEEFSR	AALEAQNALHNMK	ACAEQDGILASAEQLHAAWR	AAQFVDLLGYFSLK
AALEELVR	AALEEFSR	ACALSIAESCR	AAQGEPQVQFK
AALEEVEGDVAELELK	AALEELVR	ACALSIAESCRPGDK	AAQIGAHTLSGACLDPAAFK
AALEEVYPDLTPEENRR	AALEEVEGDVAELELK	ACALSIAESCRPGDKVPSIK	AAQLAIR
AALEGFLAALQGDPPQAER	AALEEVYPDLTPEENRR	ACDEGHIIPK	AAQLATEIADIK
AALEGVSR	AALEGFLAALQGDPPQAER	ACDELTDILPEQEQQGLQEAVR	AAQLCGAGMAAVVEK
AALEQQEEETK	AALEGVSR	ACDLGWWPNAELTGCEPITIR	AAQLDGLEAR
AALESGVSTK	AALEQPCEGSLTR	ACDLPAWVHFPDTER	AAQLGFGGVYVR
AALETDENLLLCAPTGAGK	AALEQPCEGSLTRPK	ACDTPLHPLGR	AAQLLDKDGTFLSTLEHFLSR
AALEYLEDIDLK	AALEQQEEETK	ACEAQQSGVGFCNLSSPR	AAQPPTETAESSQAEEEK
AALEYLGSFDHYAT	AALESGVSTK	ACEFAGFQCQIQFGPHNEQK	AAQPPTETAESSQAEEEKDAVDEAKPK
AALEYVPEPELEPK	AALESQLR	ACEFGGFQAQIQFGPHVEHK	AAQPTDDPLSLLDPLWTLNK
AALFAIQNLFEENYAPPRPIFISGTIVDK	AALETDENLLLCAPTGAGK	ACESFLLDNR	AAQPTDDPLSLLDPLWTLNKT
AALFCIFTYLDTR	AALETVDR	ACFLRDIPFSAIYFPVYAHCK	AAQQAASSSGQGQQAQTPTGK
AALFLECAR	AALEYLEDIDLK	ACFLVTDYAPSPDGSIR	AAQQRPEEVR
AALFNTR	AALEYLGSFDHYAT	ACFVHTGVYNLGTPR	AAQSGEGDEALAPTQTLAEKPTEGPEAGGAEEEPPGGER
AALFVEACLK	AALEYVPEPELEPK	ACGCDLAEGGFFVR	AAQSPQQHSSGDPTEEESPV
AALGSSSQNVTEYVVR	AALFCIFTYLDTR	ACGDSTLTQITAGLDPVGR	AAQSSVTASPQTEEFFDLIASSQSR
AALGTLYLTATHVIFVENAPDTR	AALFVEACLK	ACGLFAASHNEDFPFHAEY	AAQTELGQQILADFEEAFPSQGTK
AALHPPALAILSHTPDGATQTIAWVGK	AALGEPVR	ACGLGEGDTEVFPTLHVVR	AAQTTIETAIHSLIETLK
AALIDDAFSLAR	AALGEPVRLER	ACGLIIFR	AAQYACSLLGHALQR
AALINYTR	AALGQGVAPVHTQK	ACGNFGIPCELR	AASAAFQENVGR
AALLAELASLEADALR	AALGSSSQNVTEYVVR	ACGSVADCTFEELCERPLGASDYLELSK	AASAAMYVPAR
AALLDQIR	AALHLYSNTLNFQISEVEPK	ACGVDYEVK	AASAASSEHFEK
AALLEAGMPESTEDK	AALINYTR	ACGVLETIR	AASADSTTEGTPTDGFTVLSTK
AALLGEELASAAGAR	AALLAELASLEADALR	ACHGTLIK	AASAEEQATIER
AALLLDQYR	AALLDQIR	ACIDFAISAK	AASAGVPYHGEVPVSLAR
AALLNQHYQVNFK	AALLEAGMPESTEDK	ACIDFAISAKPLTR	AASAHAIGTVK
AALLTQQADSPEDREPQQK	AALLGEELASAAGAR	ACIPFLK	AASAWCCLR
AALLYLDAR	AALLLDQYR	ACLAEAITLVESTHTR	AASAWLEAGLAR
AALNALQPPEFR	AALLMPR	ACLDDSYASGEGLKR	AASDIAMTELPPTHPIR
AALNAVR	AALLNQHYQVNFK	ACLGGLPSNAYAAIK	AASEFESAEGISLFPELR
AALNELLK	AALLTER	ACLIFFDEIDAIGGAR	AASELYIETEK
AALNELVECVGCTR	AALNALQPPEFR	ACLILTTQR	AASELYTK
AALNGADIYAGCCTLK	AALNELLK	ACLLAAALGTTGER	AASEWLLR
AALPAGEGGSPEGAK	AALNELVECVGCTR	ACLNSTYEYIFNNCHELYGR	AASEYENEIR
AALPFGLVR	AALNGADIYAGCCTLK	ACLSALSEVK	AASGAPLRPATVLGTMEMGR
AALPGDVLGPVTQFLGVPYAAPPTGER	AALPAGEGGSPEGAK	ACLYAGVK	AASGDPGSAESYR
AALPLTTSDTK	AALPFGLVR	ACNCLLLK	AASGFAFGSVPEHR
AALPSHVVTMLDNFPTNLHPMSQLSAAITALNSESNFAR	AALPGDVLGPVTQFLGVPYAAPPTGER	ACNDATLVQITSNMDSVGR	AASGFNATEDAQTLR
AALPSLTNPPSLSPIR	AALPLTTSDTK	ACNPQYAGAIVVHCSAGVGR	AASGLLSIGLR
AALPTPALTPEDK	AALPQTTIHGAPAR	ACNQLGQFLQHR	AASGTKEDPNLVPSISNK
AALQEEEQASK	AALPSHVVTMLDNFPTNLHPMSQLSAAITALNSESNFAR	ACPFLPVK	AASHEQAAAALK
AALQELLSK	AALPSLTNPPSLSPIR	ACQFPVSLLEECSGVTDANFGYSK	AASHTSDFNPNAGSDQR
AALQENECLLASSTFAQAEVK	AALPTPALTPEDK	ACQSIYPLHDVFVR	AASHVLQTVWSYK
AALQLQLNTMK	AALPVIR	ACTALYYLSQLSPGK	AASIVLR
AALQNTTLQSLGLTGGSATIR	AALQALK	ACTELGIR	AASKPIEAAMAAAAAPGSGNGVGGGGGTAGPGSGAGTLPR
AALQPGPPAPVTVTGHVTESSCVAPSGTDATSR	AALQEEEQASK	ACTILLR	AASLDGAEEALWTTR
AALQTIGEDQGQNPYTELLVLEAHR	AALQELLSK	ACVDTALENLSTLK	AASLGLLQFPILNASVDENCQNITYK
AALQVEEESWNAYPYTR	AALQENECLLASSTFAQAEVK	ACVIHGTDLK	AASLHWTSER
AALRPLVK	AALQFLMR	ACVIHGTDLKDFTSEQIDEILQNHTEIVFAR	AASLLEHHASQLCQHVNR
AALSEMVEYITHNR	AALQLQLNTMK	ACVLIDHLR	AASLSGDCSLVNELFR
AALSFAFAFLR	AALQNTTLQSLGLTGGSATIR	ACVPGCPATEPSPASFLR	AASPAKPSSLDLVPNLPR
AALSGANVLTLIEK	AALQPGPPAPVTVTGHVTESSCVAPSGTDATSR	ACVTLHQEEASSR	AASPCNYSER
AALSGLLHR	AALQTIGEDQGQNPYTELLVLEAHR	ACVVHGSDLK	AASPSICIANTHLLYNPR
AALSLPANVEDVCPNIPSLEK	AALQVEEESWNAYPYTR	ACVVHGSDLKDMTSEELDDILR	AASPYSQRPASPTAVR
AALSSFQK	AALRPLVK	ACVVHGSDLKDMTSEQLDEILR	AASQGSESPLLPTQR
AALSSQQQQQLALLLQQFQALK	AALSEELDAVDTGVGR	ACVVHGSDLKDMTSEQLDEILRDHTEIVFAR	AASQGYTVAR
AALTDVQR	AALSEMVEYITHNR	ACYFQIQR	AASQPGELK
AALTHNDNHFNYEK	AALSFAFAFLR	ACYGVLR	AASQPGELKDWFVGR
AALTIIR	AALSGANVLTLIEK	ACYLSINPQK	AASQSAADYNQVVPTR
AALTLTPSAVNK	AALSGLLHR	ACYLSINPQKDEALETEK	AASQVLNSMWQYR
AALTQYSAK	AALSGSYVNFGVFR	ACYLSINPQKDETLETEK	AASSGGPPLTTAAPQR
AALTSALSIQNYHLECTETQAWMR	AALSLPANVEDVCPNIPSLEK	ADAASQVLLGSGLTILSQPLMYVK	AASSIYINSR
AALVDINCVK	AALSPVQEHETGR	ADAATSFLR	AASSSQVSEMK
AALVEPLGLER	AALSSFQK	ADADLTLLWAEWQGR	AASSSQVSEMKGVEDSSK
AALVGGTTMIIGHVLPDK	AALSSQQQQQLALLLQQFQALK	ADAECYTALK	AASSVPETPTAVPAASSSSWDTYYQPR
AALVGGTTMIIGHVLPDKETSLVEAYEK	AALSVDEVEK	ADAELDDPESEDMER	AASTLGSPLEAQVAPGFAR
AALVGIYGR	AALTAEHFVALQSLLK	ADAEVLRK	AASVAENCINYQQGTPHK
AALVLEDGSVLQGR	AALTDVQR	ADAFVGTWK	AASVEAQAHTELLK
AALVTELDPADPVLAAPPTPAAPFSR	AALTIIR	ADAGEGEDEIQFLR	AASVECISPVTPR
AALWALQGGTSVVIANGTHPK	AALTLTPSAVNK	ADAGFVYSEAVASHYMR	AASVELPQR
AALYAAPYK	AALTQYSAK	ADAGGELNLAR	AASVPALADLVK
AALYFQR	AALTSALSIQNYHLECTETQAWMR	ADALQAGASQFETSAAK	AASVQPATASK
AALYIIGDK	AALVEPLGLER	ADAVHLFSGSQFESSR	AASVRPVLEIYSASGLPLASLLWK
AALYVVAIEDR	AALVGGTTMIIGHVLPDK	ADAVQDSEMVELVELEIR	AATAAADFTAK
AAMAVGGAGGSR	AALVGGTTMIIGHVLPDKETSLVEAYEK	ADAWLLR	AATAPLLEAVDNLSAFASNPEFSSVPAQISPEGR
AAMEALQSQALHATSQQPLR	AALVGIYGR	ADCASGIFLAAEK	AATASPGAGR
AAMEALQSQALHATSQQPLRK	AALVLEDGSVLQGR	ADCKEEHDIPR	AATASPGAGRMDGKPR
AAMEALVVEVSK	AALVMYWK	ADCLVPSEIR	AATDLER
AAMEFHEHLHSIGTK	AALVNMGDLTTYDTVK	ADCLVPSEIRK	AATELAENK
AAMEPIVISAK	AALVTELDPADPVLAAPPTPAAPFSR	ADDADEFGYSR	AATELAENKR
AAMFPETLDEGMQIPSTQFDAAHPTNVQR	AALWALQGGTSVVIANGTHPK	ADDGRPFPQVIK	AATFFGCIGIDK
AAMFPLQVLGFEVDAVNSVQFSNHTGYAHWK	AALYAAPYK	ADDKLISEEGVDSLTVK	AATFGLILDDVSLTHLTFGK
AAMFTAGSNFNHVVQSEK	AALYFQR	ADDPSSYMEVVQAANASGNWEELVK	AATFGLILDDVSLTHLTFGKEFTEAVEAK
AAMGELYER	AALYGGVEGGGTR	ADDPTMGEGPDK	AATGEEVPR
AAMGLGAQGLILSR	AALYIIGDK	ADDYEQVK	AATGEEVSAEDLGGADLHCR
AAMIWIVGEYAER	AALYVVAIEDR	ADEAYLIGR	AATIIATSEGSLWGLDR
AAMLGQEDPPQHGLPR	AAMAVGGAGGSR	ADEDGEGIHPSAPHR	AATITATSPGALWGLDR
AAMTEHYVTQLELQDLQER	AAMEALQSQALHATSQQPLR	ADEEELAQQYELIIQECGHGR	AATITGTLSR
AAMTTGAWIFTGGVNTGVIR	AAMEALQSQALHATSQQPLRK	ADEFFFDR	AATIVIQSYLR
AAMVFLLMQDSAPTIASYLSLQYR	AAMEALVVEVSK	ADEFFFDRHPGVFAHILNYYR	AATIVIQSYLRGYLTR
AAMVLFLDR	AAMEFHEHLHSIGTK	ADEGISFR	AATNLENQLHSAQK
AAMVVSEEDHLK	AAMEPIVISAK	ADEPKPISPFK	AATQFWR
AAMVVSEEDHLKAEAR	AAMFPLQVLGFEVDAVNSVQFSNHTGYAHWK	ADESWQGTVTDTR	AATSAPAASAAAASAAVAAEYK
AANAAENDFSVSQAEVSSR	AAMGELYER	ADEVTLSEAGSTAGPAEPR	AATSLVGICR
AANATMATSGSAR	AAMIWIVGEYAER	ADEYYPEHTSVLSTIDFGGR	AATSPALFNR
AANAYGISDPSQISDPVK	AAMLGQEDPPQHGLPR	ADFAQACQDAGVR	AATSTLSVCDFLGEK
AANDITSQLEINFGNLPR	AAMPPQIIQFPEDQK	ADFCIIHYAGK	AATTGHVIDIYACALDQTGLLEMK
AANEAGYFNEEMAPIEVK	AAMSVTLTSVK	ADFDNTVAIHPTSSEELVTLR	AATTGSGVK
AANEVSSADVK	AAMTEHYVTQLELQDLQER	ADFLPSR	AATTHLLQVLEDLEQAHEEFQK
AANGVVLATEK	AAMVLFLDR	ADFPAGIPECGTDALR	AATTHLLQVLEDLEQAHEEFQKR
AANILVGENLICK	AAMVVSEEDHLK	ADFQGISPER	AATTNPSQGEDLK
AANILVGENLVCK	AAMVVSEEDHLKAEAR	ADFQLRPVPSGFAPR	AATTNPSQGEDLKMDEGNFK
AANIYPLSLLLNLGR	AANAAENDFSVSQAEVSSR	ADFSEAYK	AATTPTATYNSDR
AANLNNLVVEAYK	AANAASGAGGSSAAAGSRPGDGGSLGSGAR	ADFSEAYKR	AATTPTATYNSDRDNSFLQVHNCIQK
AANNGALPPDLSYIVR	AANATMATSGSAR	ADFVLAANSYDLAIK	AAVAAVHGAVHELLEFAR
AANPGCFLEDFVR	AANEAGYFNEEMAPIEVK	ADGATSDDLDLHDDR	AAVADPIPAAPAR
AANPISSQEAENADR	AANEVSSADVK	ADGELNVDSLITR	AAVAPVTWSVISLLR
AANQVEETLHTHLPQNPETNFR	AANFVHMDTAQK	ADGESTAFLCEPR	AAVASLLQSVQVPEFTPK
AANSLEAFIFETQDK	AANGVVLATEK	ADGGPETGELPSIGEATAALALAGR	AAVASVTPEK
AANVVASTK	AANILVGENLICK	ADGLGGQADLMAER	AAVAVPNRPPDAVLR
AAPAAAAAMAPPGPR	AANILVGENLVCK	ADGSGSVVLR	AAVAWEAGKPLSIEEIEVAPPK
AAPAAPAAGETGPDAR	AANLNNLVVEAYK	ADGSSLPEWVTDNAGTLHFAR	AAVCDCILQEQVYVR
AAPAAQAEPER	AANNGALPPDLSYIVR	ADGSTQVIDTK	AAVDAGFVPNDMQVGQTGK
AAPALTPPDR	AANPGCFLEDFVR	ADGYVLEGK	AAVDSFYLLYR
AAPAPVIPQLTVTSEEDVTPASPGPPDQEGNWLPAAGSHLQQPR	AANPISSQEAENADR	ADHGEPIGR	AAVDSFYLLYREIAR
AAPASSSNATTPR	AANSCASYGGTTLNLK	ADHQPLTEASYVNLPTIALCNTDSPLR	AAVEDPR
AAPCIYWLPLTESQIVQK	AANSLEAFIFETQDK	ADIAIAPLTITLVR	AAVEDPRVLLLDL
AAPDITGHK	AANVLLSEHGEVK	ADIAVAPLTITLVR	AAVEEGIVLGGGCALLR
AAPDITGHKR	AANVLLSEQGDVK	ADIAVPLVFTK	AAVELVEK
AAPEDVAALQAEITR	AAPAAAAAMAPPGPR	ADIDKLNIDSIIQR	AAVENLPTFLVELSR
AAPEEQDLTQEQTEK	AAPAAGPVFWR	ADIEVACYGYEGIDAVK	AAVEQVPVEPYK
AAPEINNIIEEATDFIK	AAPAAPAAGETGPDAR	ADIFVDPVLHTACALDIK	AAVESDTEFWDK
AAPFNNWMEGAMEDLQDTFIVHTIEEIQGLTTAHEQFK	AAPAEAEVAAAPGLTEAAEAAELTR	ADIGIAMGISGSDVSK	AAVESLGFILFR
AAPFTLEYR	AAPALTPPDR	ADIGIAMGITGSDVSK	AAVEWFDGK
AAPGFPR	AAPAPVIPQLTVTSEEDVTPASPGPPDQEGNWLPAAGSHLQQPR	ADIGISALTITPDR	AAVFEEIDTYER
AAPILFASAALALGSSLALK	AAPCIYWLPLTESQIVQK	ADIGISALTITPDRENVVDFTTR	AAVLASEK
AAPILFASAALALGSSLALKLPETR	AAPEDVAALQAEITR	ADIGTPSNFQHIGHVGWDPNTGFDLNNLDPELK	AAVLDLEK
AAPLAGFGYGLPISR	AAPEEQDLTQEQTEK	ADIGVAMGIAGSDVSK	AAVLFGVVNTVAR
AAPLLRPGGYDR	AAPEESEAQAEGCSEER	ADIGVAMGIVGSDVSK	AAVLFQQVK
AAPLSLCALTAVDQSVLLLKPEAK	AAPEINNIIEEATDFIK	ADIPVVICDTPQK	AAVLSVFVR
AAPLVPLSQQIPGGNPLYESYYK	AAPFTLEYR	ADIQTER	AAVLTVFLCLPR
AAPPDLQDEPLSLGSPGSQWFGGR	AAPGFPR	ADISANIYPDINIITGALK	AAVLVQQWVSYADTELIPAACGATLPALGLR
AAPPGEYFSVGSQVSCR	AAPGGASPTIFSR	ADISGNITK	AAVMVHQLSK
AAPPPPPIPTYGAALEQTLVK	AAPGQQLPESLR	ADIVENQVMDTR	AAVPDAVGK
AAPPPPPPPPPLESSPR	AAPILFASAALALGSSLALK	ADIVHAFLSIPSLSHSVLSQTSFR	AAVPDAVGKCR
AAPPPPPPPPPPLGADR	AAPILFASAALALGSSLALKLPETR	ADIVQQLLQQGASPNAATTSGYTPLHLAAR	AAVPELLEQQEEDR
AAPQLFR	AAPLAGFGYGLPISR	ADIWALGCLLYK	AAVPSAVHLPR
AAPQLHTGPQPPGSLSSRPPWSLR	AAPLLRPGGYDR	ADKVPSLTQTVENIGAELK	AAVPSGASTGIYEALELR
AAPQVPVPR	AAPLSLCALTAVDQSVLLLKPEAK	ADLAAIYHER	AAVPSIK
AAPSAEFSVDR	AAPPDLQDEPLSLGSPGSQWFGGR	ADLAAVEAK	AAVQQLQAEGLSPR
AAPSGDPDRDPGGGGGGR	AAPPGEYFSVGSQVSCR	ADLALIDTPDAESIAESR	AAVQVLDDIEK
AAPTEPPEAPEATAAGGVTSK	AAPPPPPPPPPLESSPR	ADLAVAPLAITYVR	AAVSGLWGK
AAPTTPPPPVK	AAPPPPPPPPPPLGADR	ADLAVAPLTITHVR	AAVSHWQQQSYLDSGIHSGATTTAPSLSGK
AAPVSLAGLATVR	AAPQLFR	ADLDVSGPK	AAVTMSVSGR
AAPYWLDEPK	AAPQVPVPR	ADLEPESFRPNLSDPSELLLPDQIEK	AAVVTSPPPTTAPHK
AAQAHEDIIHGSGK	AAPQWCQGK	ADLGALELWR	AAVWQQVLAVDAR
AAQALAAQAVASR	AAPSAEFSVDR	ADLGELNFSLCYLPTAGR	AAWEVDSGR
AAQAVSLLR	AAPSVPTPLYGHVGR	ADLGLQR	AAWNALQDEVGR
AAQDRDQIYR	AAPTEPPEAPEATAAGGVTSK	ADLIAYLK	AAWTSDIIQCVDNIR
AAQDYLQEK	AAPTTPPPPVK	ADLINNLGTIAK	AAYADLLTPLISK
AAQECSISPLCHNLFALYDESTK	AAPTTSSSSSPPSPASPTSLNQGAR	ADLLEAQALK	AAYAHFLNVQGR
AAQEEYIK	AAPVLLR	ADLLLEPCSHYR	AAYDAFNSWK
AAQEEYIKR	AAPVPCPER	ADLNKPLYIDTK	AAYDVSSFSFFQR
AAQEWDWFQR	AAPVSLAGLATVR	ADLPEGVAPPGLSPAEFCR	AAYEAELGDAR
AAQFVDLLGYFSLK	AAPYWLDEPK	ADLPGSSSTFTK	AAYFGIYDTAK
AAQFVTK	AAQAHEDIIHGSGK	ADLQGSASPSK	AAYFGVYDTAK
AAQGEPQVQFK	AAQALAAQAVASR	ADLSIPDLHEIVTEELEER	AAYIYFTDFCPDSLFNK
AAQIGAHTLSGACLDPAAFK	AAQAVSLLR	ADLTALFLPR	AAYIYIR
AAQLAIR	AAQDFFSTCR	ADLYLEGK	AAYLLGCSLEELSSAIFK
AAQLATEIADIK	AAQDRDQIYR	ADLYLEGKDQLGGWFQSSLLTSVATR	AAYLQWR
AAQLCGAGMAAVVEK	AAQEEYIK	ADMGGAATICSAIVSAAK	AAYNLVR
AAQLDGLEAR	AAQEEYIKR	ADMTDEEFMR	AAYPDLENPPLIVTPSQQPK
AAQLGFGGVYVR	AAQEQELESLR	ADMVIEAVFEDLGVK	AAYQVAALPR
AAQLLDKDGTFLSTLEHFLSR	AAQEQVLNASR	ADNDAGNAAIDSLLNYETVK	AAYSYRPGPGGGPGPAAGAALPDQSFLWNVFQR
AAQLLDVR	AAQEWDWFQR	ADNFEYSDPVDGSISK	AAYVLFYQR
AAQLQGLSHFLR	AAQFVDLLGYFSLK	ADNIEVFAQGHGIIQVDK	ACACAHGMLAEDGASCR
AAQPPDGAAEPR	AAQGEPQVQFK	ADPAAGPPPSEGEESTVR	ACADATLSQITNNIDPVGR
AAQPPTETAESSQAEEEK	AAQIGAHTLSGACLDPAAFK	ADPLGLEAEK	ACAEIAAQR
AAQPPTETAESSQAEEEKDAVDEAKPK	AAQIPESDQIK	ADPLGLEAEKDGVPVFK	ACAELHQNVNVK
AAQQAASSSGQGQQAQTPTGK	AAQLAIR	ADPPQEAAQFTSQVIILNHPGQISAGYSPVIDCHTAHIACK	ACAEQDGILASAEQLHAAWR
AAQQRPEEVR	AAQLATEIADIK	ADPSELAAPELEDPPR	ACAETIDPASLWEY
AAQSGEGDEALAPTQTLAEKPTEGPEAGGAEEEPPGGER	AAQLCGAGMAAVVEK	ADPSQFELLK	ACALSIAESCR
AAQSLLNK	AAQLDGLEAR	ADPTGPVEGTVIESFTDK	ACALSIAESCRPGDK
AAQSPQQHSSGDPTEEESPV	AAQLGFGGVYVR	ADPTVQLAPSPPK	ACALSIAESCRPGDKVPSIK
AAQSSVTASPQTEEFFDLIASSQSR	AAQLIGTCSQNVAAIQEQVLGLGALR	ADPVSLR	ACDEGHIIPK
AAQTELGQQILADFEEAFPSQGTK	AAQLLDKDGTFLSTLEHFLSR	ADQCYEDVR	ACDELTDILPEQEQQGLQEAVR
AAQTGQVDGELIR	AAQLQGLSHFLR	ADQELLLYSHDNIICGITSVAFSK	ACDLFDELVAFEVER
AAQTSVAYGCIK	AAQLVLEGGTGSHGVFLVR	ADQELLMYSHDNIICGITSVAFSR	ACDLPAWVHFPDTER
AAQTTIETAIHSLIETLK	AAQPPDGAAEPR	ADQELMTYSHDNIICGITSVSFSK	ACEAPPTCHSYR
AAQYACSLLGHALQR	AAQPPTETAESSQAEEEK	ADQGLDFAATK	ACEFGGFQAQIQFGPHVEHK
AASAAATAAASAATAASAASGSPGSGEGSAGGEK	AAQPPTETAESSQAEEEKDAVDEAKPK	ADQIETQQLMR	ACESFLLDNR
AASAAFQENVGR	AAQSALATVFNLHLDQTPSR	ADQLADESLESTR	ACFHCETCK
AASAAMYVPAR	AAQSGEGDEALAPTQTLAEKPTEGPEAGGAEEEPPGGER	ADQLADESLESTRR	ACFLRDIPFSAIYFPVYAHCK
AASADSTTEGTPTDGFTVLSTK	AAQSLLNK	ADQLVQSFAELDKR	ACFSSISEFLLTHPVLSFGIQVVSR
AASAEEQATIER	AAQSPQQHSSGDPTEEESPV	ADQWNVNYVETSAK	ACFVHTGVYNLGTPR
AASAFFTYVSLNQEGK	AAQSSVTASPQTEEFFDLIASSQSR	ADRAALEELVR	ACGCDLAEGGFFVR
AASAFFTYVSLNQEGKPMPVPQLVPETEDEK	AAQTELGQQILADFEEAFPSQGTK	ADRDESSPYAAMLAAQDVAQR	ACGDSTLTQITAGLDPVGR
AASAGVPYHGEVPVSLAR	AAQTSVAYGCIK	ADRENADIIR	ACGEEFACPELEALFR
AASAHAIGTVK	AAQTTIETAIHSLIETLK	ADSAACCDYSLHVDIPR	ACGEVDLPSELQDLEDAIHHHQGIYEHITLAYSEVSQDGK
AASALSFLASLQK	AAQVAQDEEIAR	ADSEASSGPLLDDK	ACGLGEGDTEVFPTLHVVR
AASAWCCLR	AAQYACSLLGHALQR	ADSVVVLLCR	ACGLIIFR
AASAWLEAGLAR	AASAAATAAASAATAASAASGSPGSGEGSAGGEK	ADTATTASAASAAASAPNASTDAPPFQLGK	ACGLNFADLMGR
AASCGLSAWR	AASAAFQENVGR	ADTATTASAASAAASAPNASTDAPPFQLGKPR	ACGNFGIPCELR
AASDGQYENQSPEATSPR	AASAAMYVPAR	ADTLDLPEELPGVKPFTR	ACGVLETIR
AASDIAMTELPPTHPIR	AASAASSEHFEK	ADTLTLK	ACHDDVTDPK
AASDLQIAASTFTSFGK	AASADSTTEGTPTDGFTVLSTK	ADTLTPEECQQFK	ACHGLPLINGQSCDPYATVSLVGPSR
AASEFESAEGISLFPELR	AASAEEQATIER	ADTLTPEECQQFKK	ACHGTLIK
AASELYIETEK	AASAFFTYVSLNQEGK	ADTLTPPEVDR	ACHYIVNLR
AASELYTK	AASAFFTYVSLNQEGKPMPVPQLVPETEDEK	ADTMTLEEK	ACIAIICELALQNPEVVALR
AASETESLDQGSEPSQVSSETEPSDPAR	AASAGVPYHGEVPVSLAR	ADTVGLACEAINR	ACIDFAISAK
AASETETDICAEWEIK	AASAHAIGTVK	ADVAVAPLTITLVR	ACIDFAISAKPLTR
AASEYENEIR	AASALSFLASLQK	ADVAVESLIPGLEPPVAQR	ACIPFLK
AASGFAFGSVPEHR	AASAQAPSSSPGNIR	ADVDVIVDLR	ACLAEAITLVESTHTR
AASGFNATEDAQTLR	AASAWCCLR	ADVEIPFEEVLEK	ACLDDSYASGEGLK
AASGLLSIGLR	AASAWLEAGLAR	ADVGFAMGIAGTDVAK	ACLDDSYASGEGLKR
AASGTKEDPNLVPSISNK	AASDGQYENQSPEATSPR	ADVIITSGGVSMGEK	ACLIFFDEIDAIGGAR
AASGTKEDPNLVPSISNKR	AASDIAMTELPPTHPIR	ADVLFVAPR	ACLILTTQR
AASHEQAAAALK	AASDLQIAASTFTSFGK	ADVPYILK	ACLISMGYDLGEAEFAR
AASHTSDFNPNAGSDQR	AASEDELLLPR	ADVVESWIGEK	ACLLAAALGTTGER
AASHVLQTVWSYK	AASEFESAEGISLFPELR	ADVVMSMATDDFVK	ACLNSTYEYIFNNCHELYGR
AASIQNTVQNLR	AASELYIETEK	ADVVVLAGAVCDFR	ACLSALSEVK
AASIVLR	AASELYTK	ADVYPANDSTASQDVANR	ACLSPSQLK
AASIYSSWAEEQR	AASETESLDQGSEPSQVSSETEPSDPAR	ADYAQLLEDMQNAFR	ACLYAGVK
AASLDGAEEALWTTR	AASEWLLR	ADYNLTR	ACMFSSHLTSVTFLADPSAGGGLPR
AASLGLLQFPILNASVDENCQNITYK	AASEYENEIR	AEAAAAAAAGGGEGLQR	ACNCLLLK
AASLHWTSER	AASGAPLRPATVLGTMEMGR	AEAADLMSLKPK	ACNDATLVQITSNMDSVGR
AASLVGK	AASGDPGSAESYR	AEAASGAGDVTLEGER	ACNPQYAGAIVVHCSAGVGR
AASNCGIVESILNWVK	AASGFNATEDAQTLR	AEAEAASEVWCR	ACNQLGQFLQHR
AASPAKPSSLDLVPNLPR	AASGGVPESAPEPK	AEAEAEATTPIELISR	ACPCASSSQVLQELLSR
AASPSFQAR	AASGLLSIGLR	AEAEAGGDEAR	ACPFLPVK
AASPSICIANTHLLYNPR	AASGTKEDPNLVPSISNK	AEAEALAR	ACQAATSDSELLK
AASQGTQVPTVTEGVAAALLLSK	AASGTKEDPNLVPSISNKR	AEAEAQAEELSFPR	ACQFPVSLLEECSGVTDANFGYSK
AASQGYTVAR	AASHEQAAAALK	AEAEEGELLVR	ACQLGSWPTDDLTGCDLIPVQYLR
AASQPGELK	AASHTSDFNPNAGSDQR	AEAEKAEEELEEDDDDELDETLSER	ACQSIYPLHDVFVR
AASQSAADYNQVVPTR	AASHVLQTVWSYK	AEAELCSEAEETR	ACQVALDEIK
AASSFFSSQAPEVSEHPAEQGSLEER	AASIFGGAK	AEAELLQQQK	ACSAPGGLVPSEKPPTMSQAQPSIPRPTR
AASSFIPYCSMAQAQLCFHGHR	AASIFGGAKPVDTAAR	AEAEQSILYAHCR	ACSIVQFCSFQDLQSAR
AASSGGPPLTTAAPQR	AASITSEVFNK	AEAGAGSATEFQFR	ACSTPPGPQTVLIFDELSDCLCR
AASSILVGAMFIFCNLYSTPGPAVR	AASIVLR	AEAGDNLGALVR	ACTELGIR
AASSSQVSEMK	AASIYSSWAEEQR	AEAGEGQKPSPAQLELR	ACTILLR
AASSVPETPTAVPAASSSSWDTYYQPR	AASLDGAEEALWTTR	AEAHQAVAFQFTVTPDGIDLR	ACTLELGPHQSPALPK
AASTAPSSTSTPAASSAGLIYIDPSNLR	AASLDGFYNGR	AEALASAIASTK	ACTPGASLR
AASTDIAGLEESFR	AASLGLLQFPILNASVDENCQNITYK	AEALLQAGHYDADAIR	ACVAGTSDAEAVK
AASTDIAGLEESFRK	AASLHWTSER	AEALPLQR	ACVDTALENLSTLK
AASVAENCINYQQGTPHK	AASLLEHHASQLCQHVNR	AEAPGPDPVAER	ACVEPAVAAHVGDSYLCDYQGSQAVGMHSFLVAGSEPLDSAVR
AASVELPQR	AASLSGDCSLVNELFR	AEAQIAAK	ACVIHGTDLK
AASVIPGSASR	AASLVGK	AEASGSLGGLTR	ACVIHGTDLKDFTSEQIDEILQNHTEIVFAR
AASVPALADLVK	AASNCGIVESILNWVK	AEATDADDPETDNAALR	ACVLIDHLR
AASVQPATASK	AASPAKPSSLDLVPNLPR	AEAVPEEEAAASVATLER	ACVPGCPATEPSPASFLR
AASVRPVLEIYSASGLPLASLLWK	AASPSFQAR	AEAYSPAENR	ACVTLHQEEASSR
AASVSSLHER	AASQGSESPLLPTQR	AECCVPVCPR	ACVVHGSDLK
AASYFFDGSSYAVVR	AASQGTQVPTVTEGVAAALLLSK	AEDADMRNELEEMQR	ACVVHGSDLKDMTSEELDDILR
AATAAADFTAK	AASQGYTVAR	AEDASGEAAAMLNNMR	ACVVHGSDLKDMTSEQLDEILR
AATAAVPGAAAGR	AASQPGELKDWFVGR	AEDEGIICVEGMAGGAVHIDYNCVPSVIYTHPEVAWVGK	ACVVHGSDLKDMTSEQLDEILRDHTEIVFAR
AATAPLLEAVDNLSAFASNPEFSSVPAQISPEGR	AASQSAADYNQVVPTR	AEDGAAPSPSSETPK	ACWVLHYFCEVK
AATASPGAGR	AASQVLNSMWQYR	AEDKEWIPVTK	ACYGVLR
AATDLER	AASSGGPPLTTAAPQR	AEDLNIAPR	ACYLSINPQK
AATELAENK	AASSIYINSR	AEDLPLR	ACYLSINPQKDEALETEK
AATELAENKR	AASSSQVSEMKGVEDSSK	AEDSDAIPEWK	ACYLSINPQKDETLETEK
AATEPEYTEILSFPSHSGSEASAR	AASSVPETPTAVPAASSSSWDTYYQPR	AEDSGEYHCVYHFVSAPK	ADAAPTVSIFPPSSEQLTSGGASVVCFLNNFYPK
AATFFGCIGIDK	AASTDIAGLEESFR	AEDVSAIEIVGGATR	ADAASQVLLGSGLTILSQPLMYVK
AATFFGEVVK	AASTDIAGLEESFRK	AEDVVLEHR	ADAATSFLR
AATFGLILDDVSLTHLTFGK	AASTLGSPLEAQVAPGFAR	AEDYDVVK	ADAAWTK
AATFGLILDDVSLTHLTFGKEFTEAVEAK	AASVAENCINYQQGTPHK	AEEAAGQLR	ADADLTLLWAEWQGR
AATGAISAVFGR	AASVEAQAHTELLK	AEEATPVTALR	ADADTVLLFLK
AATGEEVPR	AASVECISPVTPR	AEEDEILNR	ADAECYTALK
AATGEEVSAEDLGGADLHCR	AASVELPQR	AEEDSMEDPYELK	ADAEENLEDVMEEVR
AATIIATSEGSLWGLDR	AASVIPGSASR	AEEEFNIEK	ADAEGESDLENSR
AATITATSPGALWGLDR	AASVPALADLVK	AEEEVGNSQR	ADAELDDPESEDMER
AATITGTLSR	AASVRPVLEIYSASGLPLASLLWK	AEEHEESQGPVGTETETINQQLDVFK	ADAFVGTWK
AATIVIQSYLR	AASVSSLHER	AEEIDVAK	ADAGEGEDEIQFLR
AATIVIQSYLRGYLTR	AASYFFDGSSYAVVR	AEEILEK	ADAGFVYSEAVASHYMR
AATLAQELEK	AASYLLSIHK	AEEITIPADVTPEK	ADAGGELNLAR
AATLPNTEGEQPGPSVGPVGK	AATAAADFTAK	AEEITIPADVTPER	ADAHWITTPNR
AATLQPEPAASTALHHAVALVLLSR	AATAAEVAASGSGEAR	AEELCSQVNEGVR	ADALQAGASQFESSAAK
AATLSVEPAGR	AATAAVPGAAAGR	AEELGLPILGVLR	ADALQAGASQFETSAAK
AATQFWR	AATCGDNCIKIHDLTELR	AEELLAEEK	ADAPALTASFQCNLSLSTSK
AATSAPAASAAAASAAVAAEYK	AATDLER	AEELQPGFSK	ADATNVNNWHWTER
AATSAPAASAAAASAAVAAEYKR	AATETNLPLLFLPVHR	AEELVNTAPLTGVPQR	ADAVHLFSGSQFESSR
AATSPALFNR	AATEVYNEAAK	AEEPGGQAYETPR	ADAVQDSEMVELVELEIR
AATTGHVIDIYACALDQTGLLEMK	AATFFGCIGIDK	AEEQLPPLLSPPSPSTPHSR	ADAWEEIRR
AATTGSGVK	AATFFGEVVK	AEETGHWLWSR	ADAWLLR
AATTHLLQVLEDLEQAHEEFQK	AATFGLILDDVSLTHLTFGK	AEEVILAEDETDVEQR	ADCASGIFLAAEK
AATTIQKYWR	AATFGLILDDVSLTHLTFGKEFTEAVEAK	AEEVVSFVK	ADCKEEHDIPR
AATTNPSQGEDLK	AATGAISAVFGR	AEEWGVQYVETSAK	ADCLVPSEIR
AATTNPSQGEDLKMDEGNFK	AATGEEVPR	AEEYEFLTPMEEAPK	ADCLVPSEIRK
AATTPTATYNSDR	AATGEEVSAEDLGGADLHCR	AEFGPPGPGPGSR	ADDADEFGYSR
AAVAADPAAAAVPASAEDR	AATGGADDLSAVR	AEFIPHLESEDDTSYFDTR	ADDGRPFPQVIK
AAVAAVHGAVHELLEFAR	AATGPFDR	AEFLGSGLLQHDCK	ADDKLISEEGVDSLTVK
AAVACLR	AATIIATSEGSLWGLDR	AEGDTLPENPSGTK	ADDPSSYMEVVQAANASGNWEELVK
AAVASLLQSVQVPEFTPK	AATITATSPGALWGLDR	AEGFLGMYR	ADDPTMGEGPDK
AAVASVTPEK	AATITGTLSR	AEGGAADLDTQR	ADDTFEALR
AAVAVPNRPPDAVLR	AATIVIQSYLR	AEGILDVFQTVK	ADDVVWVR
AAVAWEAGKPLSIEEIEVAPPK	AATLAQELEK	AEGIPELQASEK	ADDYEQVK
AAVCDCILQEQVYVR	AATLQPEPAASTALHHAVALVLLSR	AEGISVEMVIVEDDSAFTVLK	ADEAYLIGR
AAVDAGFVPNDMQVGQTGK	AATMSAVEAATCR	AEGIVFNTQSTIK	ADEDEEIIVK
AAVDGLSK	AATNLENQLHSAQK	AEGLGMVTEEGSGEK	ADEDGEGIHPSAPHR
AAVDSFYLLYR	AATPDFR	AEGLLDVFQAVK	ADEEELAQQYELIIQECGHGR
AAVDSFYLLYREIAR	AATQFWR	AEGLWNLFLPLETDPEKK	ADEFFFDR
AAVEEGIVLGGGCALLR	AATSAPAASAAAASAAVAAEYK	AEGPDVAVDLPK	ADEGISFR
AAVEINVAVLHSYQLAK	AATSAVTAYEPLDSLDR	AEGPEVDVNLPK	ADEIESYLENLK
AAVELALLGAR	AATSHFNVR	AEGPQEWVFQECK	ADEPKPISPFK
AAVELEEPEDAR	AATSLVGICR	AEGQPVGSALK	ADESWQGTVTDTR
AAVELVEK	AATSPALFNR	AEGQTLVQPSVANR	ADETKDEQFEEYVQNFK
AAVENLPTFLVELSR	AATSTLSVCDFLGEK	AEGQVLVLDGR	ADETKDEQFEQCVQNFNK
AAVESLGFILFR	AATTGHVIDIYACALDQTGLLEMK	AEGQVLVLDGRGHLLGR	ADEVTLSEAGSTAGPAEPR
AAVETLGVPCFLGGMSR	AATTGSGVKVPR	AEGSDVANAVLDGADCIMLSGETAK	ADEYYPEHTSVLSTIDFGGR
AAVEWFDGK	AATTHLLQVLEDLEQAHEEFQK	AEGSEYQVLYIADDNEIR	ADFAQACQDAGVR
AAVFNHFISDGVK	AATTNPSQGEDLK	AEGVTALPYFLFK	ADFCIIHYAGK
AAVGTACGLALGNYNDLYHWSVR	AATTNPSQGEDLKMDEGNFK	AEGYEVAHGGR	ADFDNTVAIHPTSSEELVTLR
AAVGVTGNDITTPPNK	AATTPTATYNSDR	AEHCQQELVYYCK	ADFDTYDDR
AAVGVTGNDITTPPNKEPPPSPEK	AATVGVSLK	AEIAIAPLTITLVR	ADFILSYHPPIFR
AAVHLEGK	AAVAADPAAAAVPASAEDR	AEIDLVCELAK	ADFLIFR
AAVIGLTKSVAADFIQQGIR	AAVAAVHGAVHELLEFAR	AEIGIAMGSGTAVAK	ADFLPSR
AAVLDLEK	AAVACLR	AEIINHLADLLTDQR	ADFPAGIPECGTDALR
AAVLFGVVNTVAR	AAVADPIPAAPAR	AEIINHLADLLTDQREEILLANK	ADFQGISPER
AAVLFQQVK	AAVASLLQSVQVPEFTPK	AEIINHLADLLTDQREEILLANKK	ADFQLRPVPSGFAPR
AAVLGESAGLVR	AAVASVTPEK	AEILALQQALK	ADFSEAYK
AAVLSVFVR	AAVAVPNRPPDAVLR	AEILPASGAEYCK	ADFSEAYKR
AAVMVHQLSK	AAVAWEAGKPLSIEEIEVAPPK	AEIPEQFGPIR	ADFVCSTAQK
AAVPDAVGK	AAVCDCILQEQVYVR	AEISEFAPPHTPVVLVK	ADFVLAANSYDLAIK
AAVPDAVGKCR	AAVDAGFVPNDMQVGQTGK	AEISFEDR	ADGATSDDLDLHDDR
AAVPELLEQQEEDR	AAVDSFYLLYR	AEITDAEGLGLK	ADGDPPPAILWLSPR
AAVPSAVHLPR	AAVDSWNAIVADVR	AEITPMYGAQK	ADGELNVDSLITR
AAVPSGASTGIYEALELR	AAVEEGIVLGGGCALLR	AEIVLLDHGLYQVLTEEFR	ADGGPETGELPSIGEATAALALAGR
AAVPSGASTGIYEALELRDGDKQR	AAVEELLR	AEIVPVTTTVLDDK	ADGIVPETWTDGPK
AAVPTPAK	AAVEINVAVLHSYQLAK	AEKDEPGAWEETFK	ADGLGGQADLMAER
AAVPTVSDQAAAMQLSQCAK	AAVELALLGAR	AEKVTFQFSYGTK	ADGNFLLYAHLTYVTLPLHR
AAVQQLQAEGLSPR	AAVELEEPEDAR	AELAELPLR	ADGSGSVVLR
AAVQTFQNTYQVLAVTFNDTSDQIISGGIDNDIK	AAVELVEK	AELANIER	ADGSSLPEWVTDNAGTLHFAR
AAVQVLDDIEK	AAVENLPTFLVELSR	AELAPETTETPVETPETVQATDLSLNPEEGSK	ADGSTQVIDTK
AAVSGLWGK	AAVEQLLK	AELDNVTSLHR	ADGTATAPPPR
AAVSGLWGKVNADEVGGEALGR	AAVESDTEFWDK	AELEALLSSK	ADGVAGLYR
AAVSGLWGKVNADEVGGEALGRLLVVYPWTQR	AAVESLGFILFR	AELELELGR	ADGVFVASGSCLDQLDYSLK
AAVSHWQQQSYLDSGIHSGATTTAPSLSGK	AAVEWFDGK	AELFTQSCADLDK	ADGYEPPVQESV
AAVTMSVSGR	AAVFEEIDTYER	AELGALPDDFIDSLEK	ADGYVLEGK
AAVVSVSHVYSLQGAVILDVTCFAEAER	AAVGEGCSGPLLATLDK	AELGEYIR	ADHGEPIGR
AAVVTSPPPTTAPHK	AAVGTACGLALGNYNDLYHWSVR	AELGFLESCLR	ADHQPLTEASYVNLPTIALCNTDSPLR
AAVWQQVLAVDAR	AAVGVTGNDITTPPNK	AELLEFLESQQENMIK	ADHTLSSLEPAHSAK
AAVYVGSFSWWTTDQQLIQVIR	AAVGVTGNDITTPPNKEPPPSPEK	AELLPTIK	ADHVQSLAQLENLCK
AAWEVDSGR	AAVLDLEK	AELNEFLTR	ADIAIAPLTITLVR
AAWGEADSR	AAVLFGVVNTVAR	AELNFEDFYR	ADIAVAPLTITLVR
AAWNALQDEVGR	AAVLFQQVK	AELNPWPEYINTR	ADIAVPLVFTK
AAWTSDIIQCVDNIR	AAVLGESAGLVR	AELPPPYTAIASPGTSGIPVINCR	ADICVHLNR
AAYADLLTPLISK	AAVLSVFVR	AELQEVQITEEKPLLPGQTPETAK	ADIDKLNIDSIIQR
AAYAHFLNVQGR	AAVMVHQLSK	AELQNDGPGDASLVLR	ADIELFVNR
AAYDAFNSWK	AAVPDAVGK	AELSGPVCLDLSLQDIQEEIRK	ADIFVDPVLHTACALDIK
AAYDREESPNLEEYEPNTVASLLK	AAVPDAVGKCR	AELSLLR	ADIGIAMGISGSDVSK
AAYDVSSFSFFQR	AAVPELLEQQEEDR	AELSQNISAR	ADIGIAMGITGSDVSK
AAYEAELGDAR	AAVPSAVHLPR	AELSSLQTSR	ADIGTPSNFQHIGHVGWDPNTGFDLNNLDPELK
AAYFGIYDTAK	AAVPSGASTGIYEALELR	AELSVIFADKPEK	ADIGVAMGIAGSDVSK
AAYFGVYDTAK	AAVPSGASTGIYEALELRDGDK	AELSYLVDRPR	ADIGVAMGIVGSDVSK
AAYIYFTDFCPDSLFNK	AAVPSGASTGIYEALELRDGDKQR	AELVPYLLK	ADIHLLICTIDDLIDK
AAYIYIR	AAVPTVSDQAAAMQLSQCAK	AELVVIEDAATPR	ADIIASSDIEEFLR
AAYKLVLIR	AAVQQLQAEGLSPR	AEMEVLLASK	ADIIVSELLGSFADNELSPECLDGAQHFLK
AAYKLVLIRHGESAWNLENR	AAVQVLDDIEK	AEMNGLAAQGR	ADIKAPEDK
AAYLLGCSLEELSSAIFK	AAVSGLWGK	AENEALAMQK	ADILAFPSSGFTDLAEIVSR
AAYLLGCSLEELSSAIFKHQLK	AAVSGLWGKVNADEVGGEALGR	AENEVPSPASSHHSSNQPASLTEEKR	ADILDQMR
AAYLQWR	AAVSHWQQQSYLDSGIHSGATTTAPSLSGK	AENFFILR	ADIPVVICDTPQK
AAYNLVR	AAVTMSVSGR	AENFFILRR	ADIVENQVMDTR
AAYNPGQAVPWNAVK	AAVVTSPPPTTAPHK	AENGKLVINGKPITIFQER	ADIVHAFLSIPSLSHSVLSQTSFR
AAYPDLENPPLIVTPSQQPK	AAVWQQVLAVDAR	AENLGEVLR	ADIVQQLLQQGASPNAATTSGYTPLHLAAR
AAYQVAALPR	AAWEVDSGR	AENLLLDADMNIK	ADIWALGCLLYK
AAYSFYNVHTQTPLLDLMSDALVLAK	AAWEVDSGRR	AENLLLDAEANIK	ADIWSLGITAIELAK
AAYSYRPGPGGGPGPAAGAALPDQSFLWNVFQR	AAWGEADSR	AENLSVPVIGALLR	ADKEAGGGDAGPR
AAYVLFYQR	AAWMSDISQCVDNIR	AENSADQQQHLAPDLAQEQIHFSFSTTK	ADKQISLPAK
ACACAHGMLAEDGASCR	AAWNALQDEVGR	AENSSLNLIGK	ADLAAIYHER
ACACNPYGTVQQQSSCNPVTGQCQCLPHVSGR	AAWTSDIIQCVDNIR	AENYDISPADR	ADLAAVEAK
ACADAGLLDESFLR	AAWVNEIR	AEPAAPAAPPPPAAPVLTQMPPVPSPSQPPSSK	ADLAEEYSK
ACADATLSQITNNIDPVGR	AAYADLLTPLISK	AEPEDHYFLLTEPPLNTPENR	ADLAISAITITPER
ACAEIAAQR	AAYAHFLNVQGR	AEPEDHYFLMTEPPLNTPENR	ADLALIDTPDAESIAESR
ACAELHQNVNVK	AAYDAFNSWK	AEPEILELESK	ADLATMMAMRR
ACAEQDGILASAEQLHAAWR	AAYDREESPNLEEYEPNTVASLLK	AEPESETSILLSWTPPR	ADLAVAPLAITYVR
ACAETIDPASLWEY	AAYDVSSFSFFQR	AEPIDIQTWILGYR	ADLAVAPLTITHVR
ACALSHINTK	AAYEAELGDAR	AEPNPEAGPEER	ADLDVSGPK
ACALSIAESCR	AAYFGIYDTAK	AEPPQCTSLAWSADGQTLFAGYTDNLVR	ADLEAAQR
ACALSIAESCRPGDK	AAYFGVYDTAK	AEPQELLQLDGYTVDYTDPQPGLEGGR	ADLEAQR
ACALSIAESCRPGDKVPSIK	AAYIYFTDFCPDSLFNK	AEPSQLDIK	ADLEEQLSDEEK
ACCGVPCK	AAYIYIR	AEPTQNALPFPHSAGDR	ADLEEQLSDEEKVR
ACCVFIFQPNGK	AAYKLVLIR	AEPVPKPPPETTVPPGTPK	ADLEPESFRPNLSDPSELLLPDQIEK
ACDDAFIALLPVRPR	AAYKLVLIRHGESAWNLENR	AEQEPTAEQLAQIAAENEEDEHSVNYKPPAQK	ADLEVLTYYR
ACDEGHIIPK	AAYLQWR	AEQESLEFGK	ADLGALELWR
ACDELTDILPEQEQQGLQEAVR	AAYLTSLNSADLLK	AEQFYCGDTEGK	ADLGELNFSLCYLPTAGR
ACDLFDELVAFEVER	AAYNLVR	AEQFYCGDTEGKK	ADLGLQR
ACDLGWWPNAELTGCEPITIR	AAYNPGQAVPWNAVK	AEQGTVLIGSER	ADLIAYLK
ACDLPAWVHFPDTER	AAYPDLENPPLIVTPSQQPK	AEQINQAAGEASAVLAK	ADLIDAAGSSLGR
ACDQLSLGVAAIFGPSHSSSANAVQSICNALGVPHIQTR	AAYQVAALPR	AEQLASVQYTLPK	ADLIFTVDFEIATK
ACDTPLHPLGR	AAYSYRPGPGGGPGPAAGAALPDQSFLWNVFQR	AEQLFSSALCAAR	ADLINNLGTIAK
ACEAITVGK	AAYVLFYQR	AEQLSAAR	ADLLEAQALK
ACEAPPTCHSYR	ACACAHGMLAEDGASCR	AEQLVEILEAK	ADLLLEPCSHYR
ACEFAGFQCQIQFGPHNEQK	ACACNPYGTVQQQSSCNPVTGQCQCLPHVSGR	AEQLVVTFVAGYIAGVFCAIVSHPADSVVSVLNK	ADLNKPLYIDTK
ACEFGGFQAQIQFGPHVEHK	ACADAGLLDESFLR	AEQVALSR	ADLNQGIGEPQSPSR
ACEHLTSNVLPLLLEQFHK	ACADATLSQITNNIDPVGR	AESADYSVTGHYPLNLPSVTVTNLDTFGR	ADLPEGVAPPGLSPAEFCR
ACELFLR	ACAEIAAQR	AESAWLFR	ADLPGSSSTFTK
ACESFLLDNR	ACAELHQNVNVK	AESEEGPDVLR	ADLPVITIDPASPQSPESVDLVNEELK
ACFGGLFANLIRPGDAK	ACAEQDGILASAEQLHAAWR	AESEELEVQKPQVK	ADLQGSASPSK
ACFHCETCK	ACAEQIVTK	AESEYTFER	ADLQNHLDTAQHALQDK
ACFLVTDYAPSPDGSIR	ACAETIDPASLWEY	AESLNGNPLFSK	ADLSIPDLHEIVTEELEER
ACFSSISEFLLTHPVLSFGIQVVSR	ACALSHINTK	AESLQQEVEALKER	ADLSLVDALTEPPPEIEGEIK
ACFVHTGVYNLGTPR	ACALSIAESCR	AESLQVTR	ADLTALFLPR
ACFVVLSNGILYQYPDR	ACALSIAESCRPGDK	AESSAATQSPSVSSSSSGAEPSALGGGGGSPGACPALGAK	ADLYLEGK
ACGANLPENFSISQIFSQAMAAR	ACALSIAESCRPGDKVPSIK	AESTIKPR	ADLYLEGKDQLGGWFQSSLLTSVATR
ACGCDLAEGGFFVR	ACDEGHIIPK	AESTPEIAEQR	ADLYTVESK
ACGDSTLTQITAGLDPVGR	ACDELTDILPEQEQQGLQEAVR	AESVAEINK	ADMEDLMSSK
ACGEEFACPELEALFR	ACDGNVDHAATHISNR	AETAPLPTSVDDTPEVLNR	ADMGGAATICSAIVSAAK
ACGEFVFLMDR	ACDLFDELVAFEVER	AETEEAEEPEEDGEDNASGSASK	ADMPSGESCTSPLELFNSIATQGELVR
ACGLFAASHNEDFPFHAEY	ACDLPAWVHFPDTER	AETEEGPDVLR	ADMTDEEFMR
ACGLGEGDTEVFPTLHVVR	ACDTPLHPLGR	AETFTFHSDICTLPEK	ADMTDEEFMRR
ACGLIIFR	ACEAITVGK	AETLPEIEAQLAQR	ADMVIEAVFEDLGVK
ACGLNFADLMGR	ACEAPPTCHSYR	AETLVTLDFTSR	ADMWSFGITAIELATGAAPYHK
ACGLNFIDLMVR	ACEFAGFQCQIQFGPHNEQK	AETMTVSSLAIR	ADNDAGNAAIDSLLNYETVK
ACGLVASNLNLKPGECLK	ACEFGGFQAQIQFGPHVEHK	AETVSPGEVDAMTLGK	ADNFEYSDPVDGSISK
ACGNFGIPCELR	ACEHLTSNVLPLLLEQFHK	AETYDFLFK	ADNPHLLTIQPDLSTTTTTYQGSLCPR
ACGQIFCGK	ACELFLR	AETYEGVYQCTAR	ADPAAGPPPSEGEESTVR
ACGVDYEVK	ACESFLLDNR	AEVASAVCLR	ADPDFECGWCQSPGQCTLR
ACGVLETIR	ACFGGLFANLIRPGDAK	AEVCPWEFEPLEQPNAER	ADPGIPPPPR
ACHGTLIK	ACFLVTDYAPSPDGSIR	AEVDFDGR	ADPGRDPLLAFAPR
ACHILECCDGLAQDVIGSIGQAFELR	ACFVHTGVYNLGTPR	AEVENLHR	ADPIVGSLEPGIYAGYFDWK
ACHYIVNLR	ACGCDLAEGGFFVR	AEVGDTIQVVFYNR	ADPLGLEAEK
ACIDFAISAK	ACGDSTLTQITAGLDPVGR	AEVGVIAK	ADPLGLEAEKDGVPVFK
ACIDFAISAKPLTR	ACGEEFACPELEALFR	AEVGVPAEFGIWTR	ADPLHVALEIATK
ACIGNTLCQK	ACGEFVFLMDR	AEVILGSIIK	ADPLTILSR
ACIPQSFTVDSSK	ACGGDAIQEDLK	AEVITCDVLLVCIGR	ADPPQEAAQFTSQVIILNHPGQISAGYSPVIDCHTAHIACK
ACISIGNQNFEVK	ACGLFAASHNEDFPFHAEY	AEVITCDVLLVCIGRR	ADPQEAINCLNAAIDIYTDMGR
ACLDDSYASGEGLK	ACGLGEGDTEVFPTLHVVR	AEVLDSTK	ADPSELAAPELEDPPR
ACLDDSYASGEGLKR	ACGLIIFR	AEVLQAFK	ADPSLNPEQLK
ACLIFFDEIDAIGGAR	ACGLIIFRR	AEVMADTAVALASGNVK	ADPTGPVEGTVIESFTDK
ACLIHTASEK	ACGLNFADLMGR	AEVSELPNVVR	ADPTVQLAPSPPK
ACLILTTQR	ACGLNFIDLMVR	AEVSSSIYFHK	ADPVRPIDPAAWLSHTAALTGALPR
ACLISMGYDLGEAEFAR	ACGLVASNLNLKPGECLK	AEVSSSIYFHKPR	ADPVSLR
ACLLAAALGTTGER	ACGNFGIPCELR	AEVTDEKLHVTVR	ADQCYEDVR
ACLNSTYEYIFNNCHELYGR	ACGQIFCGK	AEVVLGNIIK	ADQELLLYSHDNIICGITSVAFSK
ACLQNSAIIATPEQLQAAYEDGFHQCDAGWLADQTVR	ACGVDYEVK	AEVVYEWTR	ADQELLMYSHDNIICGITSVAFSR
ACLSALSEVK	ACGVLETIR	AEVVYEWTREPAR	ADQELMTYSHDNIICGITSVSFSK
ACLSPSQLK	ACHILECCDGLAQDVIGSIGQAFELR	AEVYGCAYWADVINFDGHGVLPYR	ADQGLDFAATK
ACLVTTVTSSGPSQSTIK	ACHYIVNLR	AEYAEFLHCK	ADQIETQQLMR
ACLYAGVK	ACIAIICELALQNPEVVALR	AEYEGDGIPTVFVSVAGR	ADQLADESLESTR
ACMFSSHLTSVTFLADPSAGGGLPR	ACIDFAISAK	AEYLHTWGGLLPVISK	ADQLADESLESTRR
ACNCLLLK	ACIDFAISAKPLTR	AEYTEASGPCVLTPHR	ADQLIQTLR
ACNDATLVQITSNMDSVGR	ACIGNTLCQK	AEYVVTK	ADQLVER
ACNLEVILGFDGSR	ACIPQSFTVDSSK	AEYVVTKLDDLINWAR	ADQLVQSFAELDK
ACNLEVILGFDGSRDQNVFVSQK	ACISIGNQNFEVK	AFAAALDER	ADQLVQSFAELDKR
ACNPQYAGAIVVHCSAGVGR	ACLAEAITLVESTHTR	AFAAGADIK	ADQVGHFLWVGSDSWGSK
ACNQLGQFLQHR	ACLDDSYASGEGLK	AFAAQEDLEK	ADQWNVNYVETSAK
ACPCASSSQVLQELLSR	ACLDDSYASGEGLKR	AFAAVPTVHPPENSATQPPTPGPAASPEQLSFR	ADRDESSPYAAMLAAQDVAQR
ACPFLPVK	ACLGCMGAGPGR	AFAEEYYR	ADRDQYELLCLDNTR
ACQAATSDSELLK	ACLIFFDEIDAIGGAR	AFAENLGR	ADRENADIIR
ACQFPVSLLEECSGVTDANFGYSK	ACLIHTASEK	AFAFDGFK	ADSAACCDYSLHVDIPR
ACQIFVR	ACLILTTQR	AFAFVTFADDK	ADSDGPDFK
ACQLGSWPTDDLTGCDLIPVQYLR	ACLISMGYDLGEAEFAR	AFAHITGGGLLENIPR	ADSEASSGPLLDDK
ACQSIYPLHDVFVR	ACLLAAALGTTGER	AFALDVINSAHER	ADSFSEGDDLSQGHLAEPCFLR
ACQVALDEIK	ACLLETPIR	AFAPILPHLAEEVFQHIPYVTEPK	ADSIEIYIPEAQTR
ACQVCSTWIGSGVVSDLNDLRR	ACLNSTYEYIFNNCHELYGR	AFAQVTVAGR	ADSLASSTEMAMFR
ACQVYIQHTR	ACLSALSEVK	AFATCLR	ADSVPNLEPSEESLVTK
ACSAIHAVNLR	ACLSPSQLK	AFAVGVQQVLLK	ADSVVVLLCR
ACSIVQFCSFQDLQSAR	ACLVTTVTSSGPSQSTIK	AFAYLQVPER	ADTATTASAASAAASAPNASTDAPPFQLGK
ACSSLGVSGGTCR	ACLYAGVK	AFCAENLEEK	ADTATTASAASAAASAPNASTDAPPFQLGKPR
ACSTPPGPQTVLIFDELSDCLCR	ACMFSSHLTSVTFLADPSAGGGLPR	AFCAGGDIK	ADTGLKLPDFQDSIFEYFNTAPLAHDLTFR
ACTELGIR	ACNCLLLK	AFCAPPAYLTHQQK	ADTLDLPEELPGVKPFTR
ACTILLR	ACNLEVILGFDGSR	AFCGFEDPR	ADTLDPALLRPGR
ACTPGASLR	ACNPQYAGAIVVHCSAGVGR	AFCQELLQEEPR	ADTLTLEER
ACTQLVDNLVEHILK	ACNQLGQFLQHR	AFCQELLQEEPRLDVLINNAGVFHCPYTK	ADTLTLK
ACVAGTSDAEAVK	ACPCASSSQVLQELLSR	AFCYMPAGDAQLLLAPSFK	ADTLTPEECQQFK
ACVDSNENGDLSK	ACPFLPVK	AFDFLSEETEASLASR	ADTLTPEECQQFKK
ACVDTALENLSTLK	ACPRPEGLNFQDLR	AFDGLYQDTAVVK	ADTLTPPEVDR
ACVEAPGGNPICSLHDQGAGGNGNVLK	ACQAATSDSELLK	AFDHILSAIEDISGQIGHNYLR	ADTMTLEEK
ACVIHGTDLK	ACQIFVR	AFDITYVR	ADTNSGDWNTESCQTLETQAAHTR
ACVIHGTDLKDFTSEQIDEILQNHTEIVFAR	ACQSIYPLHDVFVR	AFDLFNPNFK	ADTVGLACEAINR
ACVPGCPATEPSPASFLR	ACQVALDEIK	AFDLGATGVMTDYPTK	ADVAVAPLTITLVR
ACVSMLGVPVDPDTLHATLR	ACQVCSTWIGSGVVSDLNDLRR	AFDNDVDALCNLR	ADVAVESLIPGLEPPVAQR
ACVTLHQEEASSR	ACQVYIQHTR	AFDQGADAIYEHINEGK	ADVCVLGIGAVPATGFLR
ACVVHGSDLK	ACSAIHAVNLR	AFDSGIIPMEFVNK	ADVDASLPEVEGGVK
ACVVHGSDLKDMTSEELDDILR	ACSIVQFCSFQDLQSAR	AFEAFLSNIVKPVASDIQAR	ADVDVIVDLR
ACVVHGSDLKDMTSEQLDEILR	ACSSLGVSGGTCR	AFEDELR	ADVEIPFEEVLEK
ACVVHGSDLKDMTSEQLDEILRDHTEIVFAR	ACSVTLELAEAPR	AFEDEMSGR	ADVFHAYLSLLK
ACWVLHYFCEVK	ACTELGIR	AFEDTADDAGELIEERPPFPAATAPLAQPER	ADVGFAMGIAGTDVAK
ACYALENFVENLGPK	ACTILLR	AFEHDLQLLVSQVR	ADVGSIGGTMSHEFQLPVDIGEDR
ACYFQIQR	ACTLELGPHQSPALPK	AFELAEGDLLK	ADVIITSGGVSMGEK
ACYGVLR	ACTPGASLR	AFEPATGR	ADVLFVAPR
ACYLSINPQK	ACVAGTSDAEAVK	AFETVAIDR	ADVPYILK
ACYLSINPQKDEALETEK	ACVDSNENGDLSK	AFFDLIDADTK	ADVQSIIGLQR
ACYLSINPQKDETLETEK	ACVDTALENLSTLK	AFFESHPAPSAER	ADVVESWIGEK
ADAAPTVSIFPPSSEQLTSGGASVVCFLNNFYPK	ACVEAPGGNPICSLHDQGAGGNGNVLK	AFFKGAWSNVLR	ADVYPANDSTASQDVANR
ADAASQVLLGSGLTILSQPLMYVK	ACVIHGTDLK	AFFNAVK	ADWSSLSR
ADAATSFLR	ACVIHGTDLKDFTSEQIDEILQNHTEIVFAR	AFFPACYGGDGR	ADWSSLSRDEKVQLYR
ADADKSEAAAGDDGSQQQPAEPR	ACVLIDHLR	AFFPCFDTPAVK	ADYAQLLEDMQNAFR
ADADLTLLWAEWQGR	ACVPGCPATEPSPASFLR	AFFPNMVNMIVLDK	ADYSLILQR
ADADTVLLFLK	ACVSMLGVPVDPDTLHATLR	AFFSEVER	AEAAAAAAAGGGEGLQR
ADAECYTALK	ACVTLHQEEASSR	AFFSGSQR	AEAAAVAGLSTPGSLHR
ADAEEEAATR	ACVVHGSDLK	AFFVDHNSR	AEAASGAGDVTLEGER
ADAEENLEDVMEEVR	ACVVHGSDLKDMTSEELDDILR	AFGAPNVVEDEIDQYLSK	AEADVHLK
ADAEGESDLENSR	ACVVHGSDLKDMTSEQLDEILR	AFGAPVPSVQWLDEEGTTVLQDER	AEAEAASEVWCR
ADAEGESDLENSRK	ACWVLHYFCEVK	AFGENAVVQLISLQK	AEAEAEATTPIELISR
ADAELDDPESEDMER	ACYALENFVENLGPK	AFGFSHLEALLDDSK	AEAEAGGDEAR
ADAEVLR	ACYFQIQR	AFGGQSLK	AEAEALAR
ADAEYYAAHK	ACYGVLR	AFGHHSVSLLDGGFR	AEAEAQAEELSFPR
ADAFVGTWK	ACYLSINPQK	AFGIPVR	AEAEKAEEELEEDDDDELDETLSER
ADAGEGEDEIQFLR	ACYLSINPQKDEALETEK	AFGPGLQGGNAGSPAR	AEAELCSEAEETR
ADAGFVYSEAVASHYMR	ACYLSINPQKDETLETEK	AFGSPFGLEEPQWVPDKECPR	AEAELLQQQK
ADAGGELNLAR	ADAAEFWR	AFHEIYQTR	AEAEQSILYAHCR
ADAHWITTPNR	ADAASQVLLGSGLTILSQPLMYVK	AFHITNDEPIPFWTFLSR	AEAGAGSATEFQFR
ADALQAGASQFESSAAK	ADAATSFLR	AFHLPPYTLANLR	AEAGDNLGALVR
ADALQAGASQFETSAAK	ADADKSEAAAGDDGSQQQPAEPR	AFHNEAQVNPER	AEAGEGQKPSPAQLELR
ADAPDAGAQSDSELPSYHQNDVSLDR	ADADLTLLWAEWQGR	AFHPFIAGPYNR	AEAGGGWEGSASYK
ADASSLTVDVTSPASK	ADADTVLLFLK	AFIANLK	AEAHQAVAFQFTVTPDGIDLR
ADATNVNNWHWTER	ADAECYTALK	AFIDPLGLPGRPFYR	AEALASAIASTK
ADAVDTGDRPGLR	ADAEGESDLENSR	AFIHHELLAYLYSSADQSSLMEESAEQAQR	AEALLQAGHYDADAIR
ADAVHLFSGSQFESSR	ADAEGESDLENSRK	AFIHWVSQPLVCEIR	AEAMSGHIDQFLIATFMQLR
ADAVQDSEMVELVELEIR	ADAELDDPESEDMER	AFIITINSFGTELSK	AEAPGPDPVAER
ADAVQEATFQVELPR	ADAEVITFPK	AFIITINSFGTELSKEDR	AEAQIAAK
ADAWEEIRR	ADAEVLR	AFINLEAAGVGGK	AEASGSLGGLTR
ADAWLLR	ADAEYYAAHK	AFISGGFQAAYVYTPEVYPTATR	AEATTTTVGGSEAAEGQFDHYYHEAALGEALEAAAAAGPPGLAR
ADAYFSPIHSQLEHLLDPSSFTGR	ADAFVGTWK	AFISGGGESDIYVVMCR	AEAVHEALESLESVLR
ADCASGIFLAAEK	ADAGEGEDEIQFLR	AFISNVK	AEAVPEEEAAASVATLER
ADCKEEHDIPR	ADAGFVYSEAVASHYMR	AFITNIPFDVK	AEAWPPAQISWR
ADCLSTGTELLR	ADAGGEDAILQTR	AFIVWLANGDTLR	AEAYSPAENR
ADCLVPSEIR	ADAGGELNLAR	AFKDDYVVSLVR	AECCVPVCPR
ADCLVPSEIRK	ADALQAGASQFESSAAK	AFKLSISALFVTPK	AECCVPVCPRPMCIPPPYADLGK
ADDADEFGYSR	ADALQAGASQFETSAAK	AFLAELEQNSPK	AECSAEQCYK
ADDGRPFPQVIK	ADAPDAGAQSDSELPSYHQNDVSLDR	AFLDDTNTK	AEDADMRNELEEMQR
ADDILANPPR	ADASSLTVDVTSPASK	AFLDFHSLPYQVVEVNPVR	AEDASGEAAAMLNNMR
ADDKLISEEGVDSLTVK	ADATNVNNWHWTER	AFLDFHSLPYQVVEVNPVRR	AEDDQPLPGVLLSLSGGVFR
ADDLDFETGDAGASATFPMQCSALR	ADAVDTGDRPGLR	AFLDNAAEDLEK	AEDEGIICVEGMAGGAVHIDYNCVPSVIYTHPEVAWVGK
ADDPNSIFLIDHAWTCR	ADAVHLFSGSQFESSR	AFLDSLPDVK	AEDEPYAEPYADYGGLQEHVYEEIGDAPELEAR
ADDPSSYMEVVQAANASGNWEELVK	ADAVQDSEMVELVELEIR	AFLEALQNQAETSSK	AEDGAAPSPSSETPK
ADDPTMGEGPDK	ADAVQEATFQVELPR	AFLEHLQEPEPLPGQICSTFTLCLHYR	AEDKEWIPVTK
ADDTFEALR	ADAWEEIRR	AFLEHMSEVQPDSPQGIYDTLLELR	AEDLNIAPR
ADDVVWVR	ADAWLLR	AFLFDVVSK	AEDLPLR
ADDYEQVK	ADAYFSPIHSQLEHLLDPSSFTGR	AFLFQESPR	AEDPQDEQERMEER
ADEACAPDTESK	ADCASGIFLAAEK	AFLIEEQK	AEDSDAIPEWK
ADEALAGLDEGALR	ADCGCTYQLR	AFLMEQDPENDFLVTSHIHLHVPEGATPK	AEDSGEYHCVYHFVSAPK
ADEAYLIGR	ADCKEEHDIPR	AFLQGGQEATDIALLLR	AEDSGGSLGALR
ADECDTHTGACLGCR	ADCLVPSEIR	AFLTLAEDILR	AEDTEHVVIPVCLR
ADEDEEIIVK	ADCLVPSEIRK	AFLTLAEDILRK	AEDVSAIEIVGGATR
ADEDEWQLLDGFIR	ADDADEFGYSR	AFLVGIVVPDPEVMPSWAQK	AEDVVLEHR
ADEDGEGIHPSAPHR	ADDCFCASR	AFLVIADSLQQK	AEDYDVVK
ADEDPALFHSVK	ADDGRPFPQVIK	AFMLLFLK	AEEAAGQLR
ADEEELAQQYELIIQECGHGR	ADDILANPPR	AFMTADLPNELIELLEK	AEEATPVTALR
ADEEMDGAER	ADDKLISEEGVDSLTVK	AFNADFR	AEEATVGQAEEATVGHTEK
ADEFFFDR	ADDLDFETGDAGASATFPMQCSALR	AFNNKGDGPYSLVAVINSAQDAPSEAPTEVGVK	AEEDEILNR
ADEFFFDRHPGVFAHILNYYR	ADDLEPIVELGR	AFNSNYEQR	AEEDMDDVLEK
ADEGISFR	ADDLLPLGDQTQDGDFGSR	AFNVELAQVK	AEEDSMEDPYELK
ADEIESYLENLK	ADDPNSIFLIDHAWTCR	AFPAANER	AEEEFNIEK
ADEPKPISPFK	ADDPSSYMEVVQAANASGNWEELVK	AFPAANERDEVFEK	AEEEFQK
ADESWQGTVTDTR	ADDPTMGEGPDK	AFPANGALFLAYEYSR	AEEELEEDDDDELDETLSER
ADETKDEQFEEYVQNFK	ADDSREEEEENDDDSSLEGEAFPLER	AFPAWADTSILSR	AEEERVEEEDR
ADETKDEQFEQCVQNFNK	ADDTFEALR	AFPCWDEPAIK	AEEERVEEEDRR
ADETVQTSDGSISAQHSSASLQDSVNASR	ADDVDQQQTTNTVEEPLDLIR	AFPDHFTYEPHEVDATQGYR	AEEEVGNSQR
ADEVTLSEAGSTAGPAEPR	ADDVVWVR	AFPFHIIFDR	AEEGIAAGGVMDVNTALQEVLK
ADEWLMK	ADEALAGLDEGALR	AFPGTEEEVPILR	AEEHEESQGPVGTETETINQQLDVFK
ADEYYPEHTSVLSTIDFGGR	ADEAYLIGR	AFPNPYADYNK	AEEIDVAK
ADFAQACQDAGVR	ADECDTHTGACLGCR	AFPQAAR	AEEILEK
ADFCIIHYAGK	ADEDEWQLLDGFIR	AFPSYFSK	AEEITIPADVTPEK
ADFDNTVAIHPTSSEELVTLR	ADEDGEGIHPSAPHR	AFPSYFSKGIPNVLR	AEEITIPADVTPER
ADFDTYDDR	ADEDPALFHSVK	AFPTQTAGTFK	AEELALSHYR
ADFILSYHPPIFR	ADEDPIMGFHQMFLLK	AFPVLDIDYPHVR	AEELCSQVNEGVR
ADFLIFR	ADEEELAQQYELIIQECGHGR	AFPVLLLDVVPWYLR	AEELGLPILGVLR
ADFLPSR	ADEEKLPPGWEK	AFQFVETHGEVCPANWTPESPTIK	AEELHYPQGEHR
ADFLSNDDYAVYVR	ADEFFFDR	AFQFVETHGEVCPANWTPESPTIKPSPTASK	AEELLAEEK
ADFPAGIPECGTDALR	ADEGISFR	AFQLTEENIR	AEELQPGFSK
ADFQGISPER	ADEPKPISPFK	AFQPYGLHGGEPGTR	AEELVNTAPLTGVPQR
ADFQLCFVVLEK	ADESWQGTVTDTR	AFQQEISLNHNK	AEENFEFLIVSSTGQTWHFEAASFEER
ADFQLRPVPSGFAPR	ADETKDEQFEEYVQNFK	AFQSGQDPSK	AEEPGGQAYETPR
ADFSEAYK	ADETKDEQFEQCVQNFNK	AFQSHLK	AEEQLPPLLSPPSPSTPHSR
ADFSEAYKR	ADEVTLSEAGSTAGPAEPR	AFQSVFEVVAAPGSPYHR	AEETEQMIEK
ADFVCSTAQK	ADEWLMK	AFQVWCVGNEALVGPR	AEETGHWLWSR
ADFVLAANSYDLAIK	ADEYYPEHTSVLSTIDFGGR	AFSDIPSPYLR	AEETGMSSEDDGLPR
ADGATSDDLDLHDDR	ADFAQACQDAGVR	AFSDPFVEAEK	AEEVDPNFYSK
ADGDPPPAILWLSPR	ADFCIIHYAGK	AFSFLNEVK	AEEVEYYYR
ADGELNVDSLITR	ADFDNTVAIHPTSSEELVTLR	AFSGLESLEHLNLGENAIR	AEEVILAEDETDVEQR
ADGESTAFLCEPR	ADFDTYDDR	AFSGYLGPDESK	AEEVMLAEENK
ADGEYWLGLQNLHLLTLK	ADFPAGIPECGTDALR	AFSIAHDSLHIPR	AEEVVSFVK
ADGFVNLSDFTVER	ADFQGISPER	AFSIDIIR	AEEWGVQYVETSAK
ADGGDIHIHR	ADFQLRPVPSGFAPR	AFSIQGAPSDSGPLR	AEEYEFLTPMEEAPK
ADGGPETGELPSIGEATAALALAGR	ADFSEAYK	AFSIQTPEQYYFCYK	AEEYVLGDFCFLR
ADGIPNDSSDSEMEDR	ADFSEAYKR	AFSMDEHNAALR	AEFFADVVPAVR
ADGIVPETWTDGPK	ADFVCSTAQK	AFSPTTINTGR	AEFGPPGPGPGSR
ADGLAILGVLMK	ADFVLAANSYDLAIK	AFSPTTVNTGR	AEFIVGGK
ADGLGGQADLMAER	ADFVLMDTVSMPEFMANLR	AFSTWLK	AEFLGSGLLQHDCK
ADGNFLLYAHLTYVTLPLHR	ADGATSDDLDLHDDR	AFTATLSLFPYHK	AEGAAQLSEER
ADGSGSVVLR	ADGDPPPAILWLSPR	AFTGFIVEADTPGIHIGK	AEGAGTEEEGTPK
ADGSSLPEWVTDNAGTLHFAR	ADGEAILK	AFTGFIVEADTPGIHIGKK	AEGFESESEDGATKPK
ADGSTQVIDTK	ADGELNVDSLITR	AFTHTAQYDEAISDYFR	AEGFISLPEFK
ADGTATAPPPR	ADGESTAFLCEPR	AFTLVSAVER	AEGFLGMYR
ADGYVLEGK	ADGEYWLGLQNLHLLTLK	AFTMDILR	AEGGPSTAAHSAHTVK
ADGYVLEGKELEFYLR	ADGFVNLSDFTVER	AFTSQASATMHLPATIGDYTDFYSSR	AEGILDVFQTVK
ADHGEPIGR	ADGGDIHIHR	AFTTWTANAGIEECR	AEGIPELQASEK
ADHQPLTEASYVNLPTIALCNTDSPLR	ADGIVPETWTDGPK	AFVAGVLPLK	AEGISVEMVIVEDDSAFTVLK
ADHTLSSLEPAHSAK	ADGLAILGVLMK	AFVAIGDYNGHVGLGVK	AEGLGMVTEEGSGEK
ADHVQSLAQLENLCK	ADGLGGQADLMAER	AFVDFFSQCLHEEYK	AEGLLDVFQAVK
ADIAIAPLTITLVR	ADGSDLISADAEQR	AFVDLTLSPSVR	AEGLWNLFLPLETDPEKK
ADIALIKIDHQGKLPVLLLGR	ADGSGSVVLR	AFVDSCLQLHETK	AEGPDVAVDLPK
ADIAVAPLTITLVR	ADGSTQVIDTK	AFVEFLTDEIK	AEGPEVDVNLPK
ADIAVPLVFTK	ADGYEPPVQESV	AFVEFLTDEIKEEK	AEGPQEWVFQECK
ADIDKLNIDSIIQR	ADGYVLEGK	AFVEFLTDEIKEEKK	AEGQPVGSALK
ADIDLTK	ADHDFVVQEDFMK	AFVENYPQFK	AEGQTLVQPSVANR
ADIELFVNR	ADHQPLTEASYVNLPTIALCNTDSPLR	AFVESQQK	AEGQVLVLDGR
ADIEMPFDPSK	ADHTLSSLEPAHSAK	AFVFDVLHEGCLITPPELLR	AEGQVLVLDGRGHLLGR
ADIEVACYGYEGIDAVK	ADHVQSLAQLENLCK	AFVHWYVGEGMEEGEFSEAR	AEGSAVSDPQHAAR
ADIFMFDEPSSYLDVK	ADIAIAPLTITLVR	AFVNLPTENELTFNAEEYSDISEMR	AEGSDVANAVLDGADCIMLSGETAK
ADIFVDPVLHTACALDIK	ADIAVAPLTITLVR	AFVPAILFK	AEGSEYQVLYIADDNEIR
ADIGIAMGISGSDVSK	ADIAVPLVFTK	AFVPPLAEDLLAR	AEGSVEEAENVMK
ADIGIAMGITGSDVSK	ADIDKLNIDSIIQR	AFVQILVK	AEGTTYRDELLTK
ADIGISALTITPDR	ADIDSYR	AFVTDWDK	AEGVTALPYFLFK
ADIGISALTITPDRENVVDFTTR	ADIELFVNR	AFVYLSNLLYPVPLIHR	AEGYDAALSVAEWLR
ADIGTPSNFQHIGHVGWDPNTGFDLNNLDPELK	ADIEMPFDPSK	AFVYLSNLLYPVPLVHR	AEGYEVAHGGR
ADIGVAMGIAGSDVSK	ADIEVACYGYEGIDAVK	AFWDVHRPVPGCVNTTEVDIK	AEHFATPAVGDSVQPSLVWSSQK
ADIGVAMGIVGSDVSK	ADIFMFDEPSSYLDVK	AFWNWVENYPDEFTK	AEHFLQR
ADIITGR	ADIFVDPVLHTACALDIK	AFYAPVHADDLR	AEHICTYSLSPSELPVASVEK
ADIIVSELLGSFADNELSPECLDGAQHFLK	ADIGIAMGISGSDVSK	AFYAPVHADDLREGAQYLMQAAGLGR	AEHSAGKPTAGTTDAGEAAK
ADIKAPEDK	ADIGTPSNFQHIGHVGWDPNTGFDLNNLDPELK	AFYDAIK	AEHTLMGPGGSTHR
ADILAFPSSGFTDLAEIVSR	ADIGVAMGIAGSDVSK	AFYGSEEDEAKGPGSEEAATAALPAR	AEIAEIQSR
ADILDQMR	ADIGVAMGIVGSDVSK	AFYLEAR	AEIAGSIAAHMR
ADILEDKDGK	ADIITGR	AFYLGSMLIK	AEIAIAPLTITLVR
ADIPVVICDTPQK	ADIIVSELLGSFADNELSPECLDGAQHFLK	AFYNNVLGEYEEYITK	AEIDARNDSFTACIELGK
ADIQDIFYQEDQIR	ADILAFPSSGFTDLAEIVSR	AFYSLGNYLVASEIAK	AEIDLVCELAK
ADIQTER	ADILDQMR	AGAAFDPVSFAR	AEIELLYK
ADISANIYPDINIITGALK	ADILEDKDGK	AGAAFFNEVR	AEIIADK
ADIVENQVMDTR	ADILQVGLR	AGAAGSLGAGLIPVSSELCYR	AEIIGSQR
ADIVFLTDASWSIGDDNFNK	ADIPVVICDTPQK	AGAAGTSEATSSVR	AEIINHLADLLTDQR
ADIVHAFLSIPSLSHSVLSQTSFR	ADIQTER	AGAALGFGTDNVILIK	AEIINHLADLLTDQREEILLANK
ADIVQQLLQQGASPNAATTSGYTPLHLAAR	ADISGNITK	AGACNSVIK	AEIINHLADLLTDQREEILLANKK
ADIWALGCLLYK	ADIVENQVMDTR	AGADAASGDAPPPALGGR	AEILALQQALK
ADIWSLGITAIELAK	ADIVHAFLSIPSLSHSVLSQTSFR	AGAEREFKGLGDCLVK	AEILPASGAEYCK
ADKDQASDGLSSALLILYLDSAR	ADIVQQLLQQGASPNAATTSGYTPLHLAAR	AGAESDGQFQFTGIK	AEIPEQFGPIR
ADKEAAFDDAVEER	ADIWALGCLLYK	AGAFDAVPCYHWSAGGK	AEISEFAPPHTPVVLVK
ADKEAGGGDAGPR	ADIWSLGITAIELAK	AGAFDQLK	AEISFEDR
ADKVPSLTQTVENIGAELK	ADKEAAFDDAVEER	AGAGAVVPK	AEISNAIDQYVTGTIGEGEDLVK
ADLAAIYHER	ADKMDMSLDDIIK	AGAGGGNDIQWCFSQVK	AEITDAEGLGLK
ADLAAVEAK	ADLAAIYHER	AGAGSATLSMAYAGAR	AEITPMYGAQK
ADLALIDTPDAESIAESR	ADLAAVEAK	AGAIYVFQVR	AEITSQESQISSYEEELLK
ADLANEEKPAVAPSVFVFQK	ADLAEEYSK	AGAKPDQIGIITPYEGQR	AEIVLLDHGLYQVLTEEFR
ADLAPALQDLAR	ADLAEEYSKDR	AGALAALLLQLK	AEIVPVTTTVLDDK
ADLAVAIVYPLVK	ADLAISAITITPER	AGALEGVPISGCLGDQSAALVGQMCFQDGQAK	AEKDEPGAWEETFK
ADLAVAPLAITYVR	ADLALIDTPDAESIAESR	AGALEIQR	AELAELPLR
ADLAVAPLTITHVR	ADLAVAPLAITYVR	AGAPPGLFNVVQGGAATGQFLCHHR	AELANIER
ADLDVSGPK	ADLAVAPLTITHVR	AGAQGDPDVPECLK	AELAPETTETPVETPETVQATDLSLNPEEGSK
ADLEEQLSDEEK	ADLDVSGPK	AGAQPGVHALQLKPVCVSDSLK	AELDNVTSLHR
ADLEEQLSDEEKVR	ADLEEQLSDEEK	AGAQPGVHALQLKPVCVSDSLKK	AELDQLPGAQEK
ADLEPESFRPNLSDPSELLLPDQIEK	ADLEEQLSDEEKVR	AGASISTLAGLSLR	AELEALLSSK
ADLEVLTYYR	ADLEPESFRPNLSDPSELLLPDQIEK	AGASPPPVSELDR	AELEGWR
ADLGALELWR	ADLEVLTYYR	AGATSLYR	AELELELGR
ADLGELNFSLCYLPTAGR	ADLGALELWR	AGATVYITGR	AELFAQSCSALESWLESLQAQLHSDDYGK
ADLGLQR	ADLGELNFSLCYLPTAGR	AGAVAEEVLAAIR	AELFESPQEQQGALPVPGPSR
ADLIAYLK	ADLGLQR	AGAVDVVR	AELFTQSCADLDK
ADLIDAAGSSLGR	ADLIAYLK	AGAVEQLR	AELFTQSCADLDKWLHGLESQIQSDDYGK
ADLIFTVDFEIATK	ADLIDAAGSSLGR	AGAVGTHLPTSSLDIFGDLR	AELFTQSCADLDKWLHGLESQIQSDDYGKDLTSVNILLK
ADLINNLGTIAK	ADLIFTVDFEIATK	AGAVGTHLPTSSLDIFGDLRK	AELGALPDDFIDSLEK
ADLLEAQALK	ADLINNLGTIAK	AGAYDFPSPEWDTVTPEAK	AELGEYIR
ADLLLEPCSHYR	ADLLEAQALK	AGCECLNESDEHGFDNCLR	AELGFLESCLR
ADLNKPLYIDTK	ADLLLEPCSHYR	AGCSNIAYPR	AELGIPLEEVDLNEMDYLTR
ADLNQGIGEPQSPSR	ADLNKPLYIDTK	AGDEFVEK	AELIQYQK
ADLPDQR	ADLNQGIGEPQSPSR	AGDEVLEWNGKPLPGATNEEVYNIILESK	AELLEFLESQQENMIK
ADLPEGVAPPGLSPAEFCR	ADLPEGVAPPGLSPAEFCR	AGDGGIFISR	AELLLLQSTAEQLR
ADLPGSSSTFTK	ADLPGSSSTFTK	AGDIALLYLQEIER	AELLPTIK
ADLQGSASPSK	ADLQNHLDTAQHALQDK	AGDIITVLEQHPDGR	AELLQADEK
ADLQNHLDTAQHALQDK	ADLSIPDLHEIVTEELEER	AGDKDDITEPAVCALR	AELNEDVSADLEER
ADLSFIEDAVAFPEK	ADLSLVDALTEPPPEIEGEIK	AGDKENIFNADHFPLWYR	AELNEFLTR
ADLSIPDLHEIVTEELEER	ADLSNSLEEIYVHNMGESILYQWVEK	AGDLGVDLTSK	AELNFEDFYR
ADLSLVDALTEPPPEIEGEIK	ADLSPAPALR	AGDLGVDLTSKVSVISVEEPPQR	AELNPWPEYINTR
ADLSLVDALTEPPPEIEGEIKR	ADLTALFLPR	AGDLPDRDTWK	AELPLAWFGPPAPAAPPSAR
ADLSNSLEEIYVHNMGESILYQWVEK	ADLYLEGK	AGDMENAENILTVMK	AELQAQVAFLQGER
ADLTALFLPR	ADMEDLMSSKDDVGK	AGDNILAVLK	AELQEVQITEEKPLLPGQTPETAK
ADLYLEGK	ADMGGAATICSAIVSAAK	AGDREDITEPAICALR	AELQMLLEEEIPGGR
ADLYLEGKDQLGGWFQSSLLTSVATR	ADMQNLVER	AGDTILNSNHIGR	AELQMLLEEEIPSGK
ADMEDLMSSK	ADMTDEEFMR	AGDTIPCIFQAVAR	AELQNDGPGDASLVLR
ADMEDLMSSKDDVGK	ADMVIEAVFEDLGVK	AGDTVGEGDLLVELE	AELSEEALLSVLPTIR
ADMGGAATICSAIVSAAK	ADMWSFGITAIELATGAAPYHK	AGDTVIPLYIPQCGECK	AELSGNCSPLLIQPR
ADMPSGESCTSPLELFNSIATQGELVR	ADNDAGNAAIDSLLNYETVK	AGEEEPGEPFEIVER	AELSGPVCLDLSLQDIQEEIRK
ADMQNLVER	ADNDKEYLVLTLTK	AGEGVVLR	AELSLLR
ADMTDEEFMR	ADNEKLEEQPGEQAPR	AGEITFAEK	AELSSLQTSR
ADMVIEAVFEDLGVK	ADNFEYSDPVDGSISK	AGELVLTSESSR	AELSVIFADKPEK
ADMWSFGITAIELATGAAPYHK	ADNIEVFAQGHGIIQVDK	AGEMTEVLPNQR	AELSYLVDRPR
ADNDAGNAAIDSLLNYETVK	ADNLIPGTR	AGEPLGVTFR	AELTISESCQK
ADNDKEYLVLTLTK	ADNPVLELLLR	AGEQDASIHLK	AELVLIDEDDEK
ADNEPSCSPAAQELLTR	ADNSATGFGTGTR	AGEQLAPFLPQLVPR	AELVPYLLK
ADNFEYSDPVDGSISK	ADPAAGPPPSEGEESTVR	AGESVLVHGASGGVGLATCQIAR	AELVVIEDAATPR
ADNIEVFAQGHGIIQVDK	ADPAECNIK	AGETGAGPLPR	AEMDAAVESCK
ADNIEVFAQGHGIIQVDKAYDYLIQNTSFANR	ADPAECSIK	AGEVPSPEAGR	AEMDAAVESCKR
ADNLIPGTR	ADPAFGLESSGIAGTASDEPER	AGFAGDDAPR	AEMEVLLASK
ADNPVLELLLR	ADPAFGLESSGIAGTASDEPERIEESGTEEARPEGQAADEK	AGFAGDQIPK	AEMLEIVQAIYK
ADNSATGFGTGTR	ADPEAAWEPTEAEAR	AGFFGTIVEYGAER	AEMMELNDR
ADPAAGPPPSEGEESTVR	ADPEELFTK	AGFIQDTSLILYEEVKPNLTER	AEMNGLAAQGR
ADPAECNIK	ADPFSFK	AGFLAFTQLPK	AENADDDLNSNLLHAPYLTGDPQLDTAIGQWLR
ADPAFGLESSGIAGTASDEPER	ADPGIPPPPR	AGFTTIYK	AENFFILR
ADPAFGLESSGIAGTASDEPERIEESGTEEARPEGQAADEK	ADPIVGSLEPGIYAGYFDWK	AGGAFDPYTLVR	AENFFILRR
ADPASTLPDIQVQENFSESR	ADPLGLEAEK	AGGAGVPAFYTSTGYGTLVQEGGSPIK	AENGKLVINGKPITIFQER
ADPDFECGWCQSPGQCTLR	ADPLGLEAEKDGVPVFK	AGGAGVPAFYTSTGYGTLVQEGGSPIKYNK	AENLGEVLR
ADPEAAWEPTEAEAR	ADPLQPPQALTAASK	AGGEGGVTLGQPHLSR	AENLLLDADMNIK
ADPFSFK	ADPPQAMNALMR	AGGFISFNGSWR	AENLLLDAEANIK
ADPGIPPPPR	ADPPQEAAQFTSQVIILNHPGQISAGYSPVIDCHTAHIACK	AGGFLMK	AENLSVPVIGALLR
ADPIVGSLEPGIYAGYFDWK	ADPQEAINCLMR	AGGGAGGSGGSGPSAILR	AENMYAQIK
ADPLGLEAEK	ADPQEAINCLNAAIDIYTDMGR	AGGGIGDEIEDPAGDEYELYR	AENMYAQIKDEVR
ADPLGLEAEKDGVPVFK	ADPSELAAPELEDPPR	AGGGPTLQCPPPSSPEIAASLEYDYETIR	AENNPWVTPIADQFQLGVSHVFEYIR
ADPLHVALEIATK	ADPSLNPEQLK	AGGGRPSSPSPSVVSEK	AENPACPAVPSSAVTVSGER
ADPLQPPQALTAASK	ADPSQFELLK	AGGIETIANEFSDR	AENPGLENHR
ADPPQAMNALMR	ADPTGPVEGTVIESFTDK	AGGIETIANEYSDR	AENQVRLEVKDPTR
ADPPQEAAQFTSQVIILNHPGQISAGYSPVIDCHTAHIACK	ADPTHWCLLVR	AGGILQEDITEACLILGVK	AENSADQQQHLAPDLAQEQIHFSFSTTK
ADPQEAINCLNAAIDIYTDMGR	ADPTVQLAPSPPK	AGGLFGNHVTYYQSDSR	AENSQLTER
ADPSELAAPELEDPPR	ADPVRPIDPAAWLSHTAALTGALPR	AGGLGGLGTRPAFEVPAIVVEDTR	AENSSLNLIGK
ADPSLNPEQLK	ADPVSLR	AGGLIYQWDSYSPR	AENTQFVK
ADPSQFELLK	ADPWQECMDYAVILAR	AGGMVLVK	AENYDISPADR
ADPTGPVEGTVIESFTDK	ADPYTADEGSGEGHK	AGGPLGLSIVGGSDHSSHPFGVQDPGVFISK	AEPAAPAAPPPPAAPVLTQMPPVPSPSQPPSSK
ADPTHWCLLVR	ADQAYEDIR	AGGSAPEAAGSAEAPLQYSLLLQYLVGDKR	AEPEDHYFLLTEPPLNTPENR
ADPTVQLAPSPPK	ADQCYEDVR	AGGSASAMLQPLLDNQVGFK	AEPEDHYFLMTEPPLNTPENR
ADPVRPIDPAAWLSHTAALTGALPR	ADQELLLYSHDNIICGITSVAFSK	AGHNVIALVGGSTALLGDPSGR	AEPEILELESK
ADPVSLR	ADQELLMYSHDNIICGITSVAFSR	AGHQLQHDLFFDTLK	AEPEKSEGAAEEQPEPAPAPEQEAAAPGPAAGGEAPK
ADPWQECMDYAVILAR	ADQELMTYSHDNIICGITSVSFSK	AGHVVLSVEGTGLQASSLR	AEPESETSILLSWTPPR
ADPYTADEGSGEGHK	ADQGLDFAATK	AGIATHFVDSEK	AEPHFLSILQHLLLVR
ADQAYEDIR	ADQIETQQLMR	AGIFQSAK	AEPIDIQTWILGYR
ADQCYEDVR	ADQLADESLESTR	AGIIASAR	AEPMIYGK
ADQELLLYSHDNIICGITSVAFSK	ADQLADESLESTRR	AGIISTVEVLK	AEPNPEAGPEER
ADQELLMYSHDNIICGITSVAFSR	ADQLDYENFR	AGILAIQLK	AEPPLNASAGDQEEK
ADQELMTYSHDNIICGITSVSFSK	ADQLTEEQIAEFK	AGILPSHFPLPAAIAK	AEPPQCTSLAWSADGQTLFAGYTDNLVR
ADQGLDFAATK	ADQLVQSFAELDKR	AGIPVFAWK	AEPQELLQLDGYTVDYTDPQPGLEGGR
ADQIETQQLMR	ADQVGHFLWVGSDSWGSK	AGITPSYPQGSSWEHVSNNVR	AEPSQLDIK
ADQLADESLESTR	ADQWNVNYVETSAK	AGITSALASSTLNNEELK	AEPTQNALPFPHSAGDR
ADQLADESLESTRR	ADRAALEELVR	AGKDLVSSLTSGLLTIGDR	AEPVPKPPPETTVPPGTPK
ADQLCQQELR	ADRDESSPYAAMLAAQDVAQR	AGKPVICATQMLESMIK	AEPYVASEYK
ADQLDYENFR	ADRDQYELLCLDNTR	AGLAEAPLVTGQPGPGHGK	AEQEEMEVEER
ADQLVER	ADRENADIIR	AGLDVKPFITNPR	AEQEPTAEQLAQIAAENEEDEHSVNYKPPAQK
ADQLVQSFAELDKR	ADREVAIYSK	AGLEQGSDAGYLAESQK	AEQESLEFGK
ADQWNVNYVETSAK	ADRILLNACCPGWVK	AGLGEEAAAALSIPEDAPR	AEQFLSGVDAWCK
ADRAALEELVR	ADSAACCDYSLHVDIPR	AGLGHLSPEGPLSLSEGPSSVGPEGGPGGVGAGGGSSTFPR	AEQFYCGDTEGK
ADRDESSPYAAMLAAQDVAQR	ADSDGPDFK	AGLGHPSAFGR	AEQFYCGDTEGKK
ADRDQYELLCLDNTR	ADSEASSGPLLDDK	AGLGPGGGDSEGGPR	AEQGSGPVSGEK
ADRENADIIR	ADSEEEGAVELAA	AGLGPGGGDSEGGPRPLFCR	AEQINQAAGEASAVLAK
ADRILLNACCPGWVK	ADSFSEGDDLSQGHLAEPCFLR	AGLILFGNDDR	AEQLASVQYTLPK
ADSAACCDYSLHVDIPR	ADSFYIIESGEVSILIR	AGLLEPEVFHLNPAR	AEQLFSSALCAAR
ADSDGPDFK	ADSHGELDLAR	AGLLFIFNFHPSK	AEQLSAAR
ADSEASSGPLLDDK	ADSHLVCVQNDDGNYQTQAISIHNQPR	AGLLIFANK	AEQLVEILEAK
ADSEASSGPVTEDK	ADSIEIYIPEAQTR	AGLLPNHRPQLPEGCLPK	AEQLVVTFVAGYIAGVFCAIVSHPADSVVSVLNK
ADSFYIIESGEVSILIR	ADSLASSTEMAMFR	AGLLPSGPRPGYVAIQALLSNR	AEQMASVQNAQR
ADSHLVCVQNDDGNYQTQAISIHNQPR	ADSLVEGTSSR	AGLNCSTETMPIK	AEQPSALALDLVNR
ADSIEIYIPEAQTR	ADSPAGLEAAR	AGLNQNMDAITEELQAK	AEQSIVELSGSENSLK
ADSLVEGTSSR	ADSSSVLPSPLSISTK	AGLPCQDLEFVQFHPTGIYGAGCLITEGCR	AEQVALSR
ADSPAGLEAAR	ADSVAWAR	AGLPGFYDPCVGEEK	AERELKPAR
ADSSNDEAVADTSR	ADSVPNLEPSEESLVTK	AGLPLPAALAFVPR	AERPDVDEK
ADSSSVLPSPLSISTK	ADSVVVLLCR	AGLPPYSPVFK	AERPDVDEKR
ADSVPNLEPSEESLVTK	ADSWVEKEEPTPSN	AGLQFPVGR	AESADYSVTGHYPLNLPSVTVTNLDTFGR
ADSVVVLLCR	ADTATTASAASAAASAPNASTDAPPFQLGKPR	AGLRPGDVILAIGEK	AESAWLFR
ADSWVEKEEPTPSN	ADTAWNAVLLR	AGLSQSLFER	AESEAETPGTPGEFESK
ADTATTASAASAAASAPNASTDAPPFQLGK	ADTDDAPVPAPAGDQK	AGLSTVYK	AESECLESGASFLDSLGYTR
ADTATTASAASAAASAPNASTDAPPFQLGKPR	ADTGLKLPDFQDSIFEYFNTAPLAHDLTFR	AGLSVLLK	AESEEGPDVLR
ADTDLSEGFSSPSSLMSPSTPSSLGPSLSSTSGIGTSPSQR	ADTIATIEK	AGLTDQVSHHAR	AESEELEVQKPQVK
ADTGLKLPDFQDSIFEYFNTAPLAHDLTFR	ADTLDLPEELPGVKPFTR	AGLTFSHEPPLPQNQR	AESESDGQAEETADPQSLHSGR
ADTLDLPEELPGVKPFTR	ADTLDPALLRPGR	AGLTMNDIDAFEFHEAFSGQILANFK	AESEYTFER
ADTLDPALLRPGR	ADTLTLEER	AGLVELLLR	AESFPGHSCGFAAPVPPTR
ADTLTLEER	ADTLTLK	AGLVGPELHEK	AESFYQK
ADTLTLK	ADTLTPEECQQFK	AGLYGLPK	AESGASTILALASSQAEALLGAR
ADTLTPEECQQFK	ADTLTPEECQQFKK	AGMAAVASPISNCDLESFAQTLK	AESLNGNPLFSK
ADTLTPEECQQFKK	ADTLTPPEVDR	AGNFYVPAEPK	AESLQQEVEALK
ADTLTPPEVDR	ADTMTLEEK	AGNGFLLVFAINDR	AESLQQEVEALKER
ADTLTPPEVDRK	ADTNSGDWNTESCQTLETQAAHTR	AGNILFTLDGDIK	AESLQVTR
ADTMTLEEK	ADTQTYQPYNK	AGNILLSEPGLVK	AESPTQHPLLR
ADTQYILPNDIGVSSLDCR	ADTVGLACEAINR	AGNILLTEPGQVK	AESSAATQSPSVSSSSSGAEPSALGGGGGSPGACPALGAK
ADTVGLACEAINR	ADVAVAPLTITLVR	AGNLGGGVVTIER	AESSLSLDIHSK
ADVAVAPLTITLVR	ADVAVESLIPGLEPPVAQR	AGNPIFYYVAR	AESTPEIAEQR
ADVAVESLIPGLEPPVAQR	ADVCVLGIGAVPATGFLR	AGNSLAASTAEETAGSAQSR	AESVAEINK
ADVCVLGIGAVPATGFLR	ADVDAATLAR	AGNTIHAILLYR	AETAPLPTSVDDTPEVLNR
ADVDASLPEVEGGVK	ADVDISVPK	AGNVIFR	AETASSSSASSDSSQYR
ADVDVIVDLR	ADVDLYQVR	AGPAGDHITLELR	AETDTGKEPWGLYR
ADVEIPFEEVLEK	ADVDVIVDLR	AGPAWMVTR	AETEEAEEPEEDGEDNASGSASK
ADVESQFPDWIR	ADVEDGEEPCVLSSHSGSAGSK	AGPELLLDSNIR	AETEEGPDVLR
ADVFHAYLSLLK	ADVEIPFEEVLEK	AGPEVEWTEDLALDLGPQSR	AETFTFHSDICTLPEK
ADVGFAMGIAGTDVAK	ADVESQFPDWIR	AGPGDTPAGAAAPEEPHGLSPLLPAR	AETLAALQAANEELR
ADVGGEAAGTAINHSHMLLQR	ADVFHAYLSLLK	AGPHEQPSATTLQR	AETLPEIEAQLAQR
ADVIAGR	ADVGFAMGIAGTDVAK	AGPIWDLR	AETLSGLGDASAAGAAAVSSAASETGTR
ADVIHACDIVEDAAIAYGYNNIQMTLPK	ADVGGEAAGTAINHSHMLLQR	AGPLAGGVTTFVALYDYESR	AETLVTLDFTSR
ADVIITSGGVSMGEK	ADVIHACDIVEDAAIAYGYNNIQMTLPK	AGPLSSPGCFECCIK	AETMTVSSLAIR
ADVIQATGDAICIFR	ADVIITSGGVSMGEK	AGPNIYELR	AETQSQPHVLSAELLTPGVQGVR
ADVLSVLR	ADVIQATGDAICIFR	AGPNVHEASNFDDTSEGAVHYFYDESGVR	AETVADTR
ADVPYILK	ADVLDLHEAGGEDFAMDEDGDESIHK	AGPPGFSEHYELQPLAR	AETVSPGEVDAMTLGK
ADVQSIIGLQR	ADVLFVAPR	AGPSAQDLTVAAVDLLNHHAR	AETYDFLFK
ADVSCEPLEEVEK	ADVLLEPFR	AGPTSLPLGK	AETYEGVYQCTAR
ADVVESWIGEK	ADVLSVLR	AGPVQVLIVK	AEVAAGDHPTDAEMKGER
ADVVESWIGEKENSLK	ADVPYILK	AGQAVDDFIEK	AEVALREEITIQQVHEETANTIQR
ADVYEDIHGDSR	ADVQSIIGLQR	AGQENISVSK	AEVCADCSAPDPGWASISR
ADVYPANDSTASQDVANR	ADVSCEPLEEVEK	AGQENISVSKR	AEVCPWEFEPLEQPNAER
ADWSSLSR	ADVVESWIGEK	AGQHSQAVADLQAALR	AEVCQLR
ADWWTNTAHYNR	ADVYEDIHGDSR	AGQNGWHVSAICVENFNDVSYR	AEVDMDTDAPQVSHKPGGEPK
ADYAQLLEDMQNAFR	ADVYPANDSTASQDVANR	AGQPLESDNVK	AEVDVADELLENLAK
ADYLNPLFR	ADWQYSSR	AGQQGLSVAFDLATHR	AEVEEFSFITQLSGLTDHLPVAMR
ADYNLTR	ADWSSLSR	AGQSLVECLEQALR	AEVEETLK
ADYQAVDDEIEANIEEIDANEEDIDDGFR	ADWSSLSRDEK	AGQSVTIVAQYRPEEYSR	AEVENLHR
ADYQAVDDEIEANIEEIDANEEDIDDGFRR	ADWSSLSRDEKVQLYR	AGQTQPNPGILPIQPALTPR	AEVGDTIQVVFYNR
AEAAAAAAAGGGEGLQR	ADWWTNTAHYNR	AGQTTYNGVTDCFR	AEVGQEGEAGQFDGEK
AEAAAVAGLSTPGSLHR	ADYAQLLEDMQNAFR	AGQTTYSGVVDCFR	AEVGVIAK
AEAADLMSLKPK	ADYFSTVAAVVFLR	AGQTTYSGVVDCFRK	AEVILGSIIK
AEAASGAGDVTLEGER	ADYLNPLFR	AGQVAYLEK	AEVITCDVLLVCIGR
AEADASGNLTK	ADYNLTR	AGQVEVVR	AEVITCDVLLVCIGRR
AEADPQAIPK	ADYQAVDDEIEANIEEIDANEEDIDDGFR	AGQVFLEELGNHK	AEVIYSWTLGK
AEADVHLK	ADYSLILQR	AGQVVQIPVAEIVVGDIAQIK	AEVLDSTK
AEAEAASEVWCR	ADYSSHLR	AGSATVLSGSIAGLEGGSQLALR	AEVLQAFK
AEAEAGGDEAR	AEAAAAAAAGGGEGLQR	AGSDVASEGPSPR	AEVLQSTQR
AEAEALAR	AEAAAVAGLSTPGSLHR	AGSDYEYSEGTLVFKPGETQK	AEVMADTAVALASGNVK
AEAEAQAEELSFPR	AEAASGAGDVTLEGER	AGSELLESSAGDDASSLR	AEVNAGFSAIYESIGSLR
AEAEKAEEELEEDDDDELDETLSER	AEADPQAIPK	AGSHLVVEPGPPVTTATSAPVELVAPGEAR	AEVQNLGGELVVSGVDSAMSLIQAAK
AEAELCSEAEETR	AEADVHLK	AGSLGPETPSR	AEVSELPNVVR
AEAELLQQQK	AEAEAASEVWCR	AGSQGLLEVLR	AEVSSSIYFHKPR
AEAEQSILYAHCR	AEAEAEATTPIELISR	AGSTTLLCR	AEVTEAAR
AEAGAGSATEFQFR	AEAEAQAEELSFPR	AGTAFYIDQCAVR	AEVTEEVEDGKEEDEEEEAENALPIPANK
AEAGDNLGALVR	AEAEGESLESWLNK	AGTFFWSVSIPHER	AEVVLGNIIK
AEAGEGGEDEIQFLR	AEAEKAEEELEEDDDDELDETLSER	AGTFQAFEQFGQQLLAHGHYASPEIK	AEVVYEWTR
AEAGEGQKPSPAQLELR	AEAELCSEAEETR	AGTGVDNVDLEAATR	AEVVYEWTREPAR
AEAGGGWEGSASYK	AEAELLQQQK	AGTHILCIK	AEVYGCAYWADVINFDGHGVLPYR
AEAHQAVAFQFTVTPDGIDLR	AEAEQSILYAHCR	AGTITSTPNR	AEWGNDLPSVELQLETQQHIHTSVEELGSSVK
AEALASAIASTK	AEAGAGSATEFQFR	AGTLQVGDR	AEYAEFLHCK
AEALLQAGHYDADAIR	AEAGDNLGALVR	AGTLSITEFADMLSGNAGGFR	AEYEGDGIPTVFVSVAGR
AEALPAASVSQTHESK	AEAGEGQKPSPAQLELR	AGTPTLPVFQVRPGLPPTPVAR	AEYLCQIGDK
AEALPLQR	AEAGGGWEGSASYK	AGTQLLAGLR	AEYLCQIGDKEGALTAFR
AEALSSLHGDDQDSEDEVLTVPEVK	AEALASAIASTK	AGTVCSGNGVCSNELK	AEYLHTWGGLLPVISK
AEANGIQDVWQLDLSSR	AEALLQAGHYDADAIR	AGVATPGLTEDQLWR	AEYTEASGPCVLTPHR
AEAPGTVSSAAEGPKDPPVLPR	AEALPAASVSQTHESK	AGVDGWFK	AEYVVTK
AEAPPLQR	AEALPLQR	AGVDIHSCSQFLLELYSR	AEYVVTKLDDLINWAR
AEATDADDPETDNAALR	AEAMSGHIDQFLIATFMQLR	AGVEAGAPPGR	AEYVVTKLDDLINWARR
AEAVHEALESLESVLR	AEAPGPDPVAER	AGVGAAFR	AFAAALDER
AEAVKPR	AEAPGTVSSAAEGPK	AGVGAPVTQVTLQSTQR	AFAADTGMNR
AEAVLHR	AEAPGTVSSAAEGPKDPPVLPR	AGVHIKLPLLSK	AFAAGADIK
AEAVPEEEAAASVATLER	AEAPPLQR	AGVHIKLPLLSKDNR	AFAAGADIKEMQNR
AEAVQSFLAFIQHLR	AEASAAGADAGSAVAAHR	AGVIGLTQTAAR	AFAAQEDLEK
AEAWPPAQISWR	AEASPIIQPAPATK	AGVISAPQSQAR	AFADAMEVIPSTLAENAGLNPISTVTELR
AEAYLIEEMYDEAIQDYEAAQEHNENDQQIR	AEATASALADADADLEER	AGVLAGHDNR	AFADFNEGEINFVPTYK
AEAYSPAENR	AEAVAAVQR	AGVLAHLEEER	AFAFDGFK
AECCVPVCPR	AEAVHEALESLESVLR	AGVLAQLEEER	AFAFVTFADDK
AECLNPAQPGR	AEAVPEEEAAASVATLER	AGVLASLR	AFAGDIANQLATDAVQIFGGYGFNTEYPVEK
AECSAEQCYK	AEAVQSFLAFIQHLR	AGVLLVCEPAGPVYTGGLR	AFAGLLGLAELTLER
AEDADMRNELEEMQR	AEAWPPAQISWR	AGVLSQADYLNLVQCETLEDLK	AFAHITGGGLLENIPR
AEDASGEAAAMLNNMR	AECCVPVCPR	AGVNTVTTLVENK	AFALDVINSAHER
AEDASKFELCQLLPLFLPPTTVPPECHR	AECLNPAQPGR	AGVNTVTTLVENKK	AFAPILPHLAEEVFQHIPYVTEPK
AEDDQPLPGVLLSLSGGVFR	AECQSQKLSSK	AGVSFSGHR	AFAQVTVAGR
AEDEEEINAELTAK	AEDADMRNELEEMQR	AGVTCIILPAENR	AFAVGVQQVLLK
AEDEEELQR	AEDASGEAAAMLNNMR	AGVVAALLNVNLR	AFCAENLEEK
AEDEGIICVEGMAGGAVHIDYNCVPSVIYTHPEVAWVGK	AEDASKFELCQLLPLFLPPTTVPPECHR	AGVVAALLNVNLRR	AFCAGGDIK
AEDEHLGILGPPIHANVGDK	AEDAVEAIR	AGVVGPELHEK	AFCAPPAYLTHQQK
AEDEPYAEPYADYGGLQEHVYEEIGDAPELEAR	AEDDQPLPGVLLSLSGGVFR	AGVYPER	AFCGFEDPR
AEDGAAPSPSSETPK	AEDEEEINAELTAK	AGWLDSELNMFTHQYLQPSR	AFCQELLQEEPR
AEDGFEDQILIPVPAPAGGDDDYIEQTLVTVAAAGK	AEDEGIICVEGMAGGAVHIDYNCVPSVIYTHPEVAWVGK	AGYEYVSPEQLSGFDK	AFCYMPAGDAQLLLAPSFK
AEDIEHHAGQVDCALSLVR	AEDEHLGILGPPIHANVGDK	AGYGVFDDITR	AFDAIESAQSAR
AEDIPQMDDAFSQTVK	AEDEPYAEPYADYGGLQEHVYEEIGDAPELEAR	AGYLPQNIPLEIIR	AFDLFNPNFK
AEDKEWIPVTK	AEDFDHVSR	AGYPQYVSEILEK	AFDLGATGVMTDYPTK
AEDLNIAPR	AEDFLPEAASLSENPESSKEEAPPAR	AGYTDQVVIGMDVAASEFYR	AFDNDVDALCNLR
AEDLPLR	AEDGAAPSPSSETPK	AGYTTDESSSSSLHTTR	AFDQGADAIYEHINEGK
AEDMAELTCLNEASVLHNLR	AEDGAAPSPSSETPKK	AGYVGLVTVPVATLAGR	AFDSGIIPMEFVNK
AEDNADTLALVFEAPNQEK	AEDIEHHAGQVDCALSLVR	AGYWNEYER	AFEAFLSNIVKPVASDIQAR
AEDSDAIPEWK	AEDKEWIPVTK	AHAFVVQQR	AFEDDDITHVEGSVDPIR
AEDSGAEQLASEIEPSR	AEDLNIAPR	AHAQLVR	AFEDELR
AEDSGAEQLASEIEPSREESWVSIK	AEDLPLR	AHAVAQVDAWQQLQTFFHK	AFEDEMSGR
AEDSGEYHCVYHFVSAPK	AEDSDAIPEWK	AHCQTSGWSLTEQDPYNNIVR	AFEDTADDAGELIEERPPFPAATAPLAQPER
AEDSGGSLGALR	AEDSGAEQLASEIEPSREESWVSIK	AHCVTLVQLSVSCEHLIDK	AFEEAEK
AEDTEHVVIPVCLR	AEDSGEYHCVYHFVSAPK	AHDGGIYAISWSPDSTHLLSASGDK	AFEETQIDIPGGGSHGGSSMSLWEVMQSNMIPEDQR
AEDTTMPIR	AEDSGGSLGALR	AHDQNLANLALQALR	AFEHDLQLLVSQVR
AEDVSAIEIVGGATR	AEDTEHVVIPVCLR	AHEASSAVQHVNLLK	AFEHSVHR
AEDVVLEHR	AEDVSAIEIVGGATR	AHEGEIGDLTLGPDGK	AFEILHLHLDLR
AEDYDVVK	AEDVVLEHR	AHEPTYFTVDCTEAGQGDVSIGIK	AFELAEGDLLK
AEEAAGQLR	AEDYDVVK	AHETAFLSWFR	AFEPATGR
AEEAEPITFPSGGGK	AEEAEPITFPSGGGK	AHEVSMQELR	AFESWLEQEQEK
AEEAIIALSNYR	AEEAKDEPPSEGEAEEEEK	AHFAIMFVGVNMTFFPQHFLGLSGMPR	AFETVAIDR
AEEAKDEPPSEGEAEEEEK	AEEATPVTALR	AHFGTDETILDGK	AFFADLPDPLIPYSLHPELLEAAK
AEEATPVTALR	AEEATVGQAEEATVGHTEK	AHFNLDESGVLSLDR	AFFALVANGVR
AEEATVGQAEEATVGHTEK	AEECYYDETVASR	AHFPGLQSK	AFFDLIDADTK
AEECYYDETVASR	AEEDEILNR	AHFSISNSAEDPFIAIHAESK	AFFDPSLLHLLYFPDDQK
AEEDEILNR	AEEDFVSYTPR	AHFSISNSAEDPFIAIHAESKI	AFFESHPAPSAER
AEEDFVSYTPR	AEEDMDDVLEK	AHGALTSDNSGTTLFGKPEPMSSAEATPTASEIR	AFFKGAWSNVLR
AEEDMDDVLEK	AEEDSMEDPYELK	AHGELHEQFK	AFFNAVK
AEEDSMEDPYELK	AEEDTQFNYHR	AHGFTFTR	AFFPACYGGDGR
AEEDTQFNYHR	AEEDVEPECIMEK	AHGGYSVFAGVGER	AFFPCFDTPAVK
AEEDVEPECIMEK	AEEEFNIEK	AHGHCLHEIFLLR	AFFSEVER
AEEEFNIEK	AEEELAVDSVLEPEQEK	AHGQDLGTAGSCLR	AFFSGSQR
AEEELEEDDDDELDETLSER	AEEEVGNSQR	AHGVVVEDITVEQAFR	AFFTEEYSR
AEEERVEEEDR	AEEFLTASQEAL	AHIAQLCEK	AFFVDHNSR
AEEERVEEEDRR	AEEGIAAGGVMDVNTALQEVLK	AHIFVYGTLK	AFGAPNVVEDEIDQYLSK
AEEEVAK	AEEHEESQGPVGTETETINQQLDVFK	AHILSAEFGK	AFGAPVPSVQWLDEEGTTVLQDER
AEEEVGNSQR	AEEHSVAILLLR	AHILSHK	AFGDLGNLR
AEEFLTASQEAL	AEEIDAKAEEEFNIEK	AHLAGGVGPAVGWYHYAVSTGDEALR	AFGDVFSVIGVR
AEEGDLLINPDQPR	AEEIDVAK	AHLALIDYLTQK	AFGENAVVQLISLQK
AEEGIAAGGVMDVNTALQEVLK	AEEILEK	AHLAQQDLDLAAER	AFGFNVLFYDPYLSDGIER
AEEHEESQGPVGTETETINQQLDVFK	AEEITIPADVTPEK	AHLFMQVPAYPEVFR	AFGFSHLEALLDDSK
AEEHSVAILLLR	AEEITIPADVTPER	AHLGTALK	AFGFSHLEALLDDSKELQR
AEEIDVAK	AEELALSHYR	AHLLEVQGLQVR	AFGGQSLK
AEEILEK	AEELCSQVNEGVR	AHLLNIPSWNWK	AFGHHSVSLLDGGFR
AEEITIPADVTPEK	AEELENELNHLGK	AHLVAVFNEYQR	AFGIPVR
AEEITIPADVTPER	AEELFLWVPR	AHMGMFTELAILYSK	AFGLGVAYR
AEELALSHYR	AEELGLPILGVLR	AHNAFDPSSVLLSR	AFGLQAIDLVYIDFR
AEELCSQVNEGVR	AEELHYPQGEHR	AHNPCTESVCYSVAVTR	AFGLQAIDLVYIDFRDEDGLLR
AEELENELNHLGK	AEELIQEIQR	AHPLVFAPGVPVIAQVVGTER	AFGPGLQGGNAGSPAR
AEELFLWVPR	AEELLAEEK	AHPVFYQGTYSQALNDAK	AFGSPFGLEEPQWVPDKECPR
AEELGLPILGVLR	AEELLLER	AHQANQLYPFAISLIESVR	AFGSVATR
AEELLAEEK	AEELQPGFSK	AHQLSVTSQVQELQNLLR	AFGYYGPLR
AEELLAQLGR	AEELVNTAPLTGVPQR	AHQLVHEGYK	AFHEIYQTR
AEELLLER	AEENFEFLIVSSTGQTWHFEAASFEER	AHQLVLPPCDVVIK	AFHITNDEPIPFWTFLSR
AEELVNTAPLTGVPQR	AEEPGGQAYETPR	AHQLWLSVEALK	AFHLDLDFVGK
AEEMEDEPFTER	AEEQPQVELFVK	AHQNTLEVYPPFLFFLTVGGVYHPR	AFHNEAQVNPER
AEENFEFLIVSSTGQTWHFEAASFEER	AEESLTVESTDLNDER	AHQVVEDGYEFFAK	AFHNEAQVNPERK
AEEPGGQAYETPR	AEETETAAPPPDKDR	AHRPTLDALR	AFHPFIAGPYNR
AEEQPQVELFVK	AEETGHWLWSR	AHRPTLDALREQAAALPPALSHTPEVQGR	AFIANLK
AEETEQMIEK	AEETGMSSEDDGLPR	AHSDGGDGVVSQVK	AFIDPLGLPGR
AEETGHWLWSR	AEEVATFFAK	AHSEYEEALSQGHQAYLLEEDDYSR	AFIDPLGLPGRPFYR
AEETGMSSEDDGLPR	AEEVDPNFYSK	AHSIQIMK	AFIITGQTYTR
AEEVAFWTELLAK	AEEVEYYYR	AHSLLLQHVPVLGWLPR	AFIITINSFGTELSK
AEEVATFFAK	AEEVILAEDETDVEQR	AHSLNTVK	AFIITINSFGTELSKEDR
AEEVILAEDETDVEQR	AEEVMLAEENK	AHSNILK	AFILPSGGK
AEEVKQDKDDIINIFSVASGHLYER	AEEVVSFVK	AHSPILNTEGTVIGTVTSGCPSPSLK	AFINLEAAGVGGK
AEEVMLAEENK	AEEVYAQLQK	AHSPQGEGEIPLHR	AFIPQLLSR
AEEVVSFVK	AEEWGVQYVETSAK	AHSSMVGVNLPQK	AFITNIPFDVK
AEEVVVVAK	AEEYEFLTPMEEAPK	AHSSVDWLIVVVENDAK	AFITVLEMTPVLGTEIINYR
AEEWGVQYVETSAK	AEEYPEEAEER	AHSVSVVELEETPFR	AFIVWLANGDTLR
AEEYEFLTPMEEAPK	AEFFADVVPAVR	AHTDSLNTLVALHQLYQYTQK	AFKDDYVVSLVR
AEEYVLGDFCFLR	AEFGFDLSHIPR	AHTDVGPGPESSPVLVR	AFKLSISALFVTPK
AEFFADVVPAVR	AEFGPPGPGPGSR	AHTEYTFCVTSLR	AFLAELEQNSPK
AEFGFDLSHIPR	AEFIFEWLR	AHTMTDDVTFWK	AFLAVLVASAPR
AEFGPPGPGPGSR	AEFIPHLESEDDTSYFDTR	AHTTPDHPLFLLLNAK	AFLCVPEGTSSTLNPTQSDR
AEFIFEWLR	AEFIVGGK	AHVEAPIAGSMILAAILLK	AFLDDTNTK
AEFIPHLESEDDTSYFDTR	AEFLGSGLLQHDCK	AHVIVMAATNRPNSIDPALR	AFLDFHSLPYQVVEVNPVR
AEFIVGGK	AEFTVETR	AHVLAASVEQATENFLEK	AFLDFHSLPYQVVEVNPVRR
AEFLGSGLLQHDCK	AEFVPQLEAEDDTSYFDTR	AHVLAASVEQATQNFLEK	AFLDGFNEVAPLEWLR
AEFTVETR	AEFWLDLQPQAK	AHVLAHSESINVIAQSLSTENIK	AFLDNAAEDLEK
AEFVPQLEAEDDTSYFDTR	AEFYFQPWAQEAVCR	AHVLAQPEAISIIAQSLR	AFLDNPTIILAHIR
AEFWLDLQPQAK	AEGAAQLSEER	AHVLYFK	AFLDSLPDVK
AEGAGTEEEGTPK	AEGATLSNATGAVESTSQAGDR	AHVQIPEEGPIGK	AFLEALQNQAETSSK
AEGATLSNATGAVESTSQAGDR	AEGDTLPENPSGTK	AHVTLGCAADVQPVQTGLDLLDILQQVK	AFLEELTGVLQSLPR
AEGDLQINVEDEEAFVLPPAGETDQDGQAPDLQR	AEGDTLVSVDYEIFGK	AHYGGFTVQNEASK	AFLEENQLDYIIR
AEGDTLPENPSGTK	AEGEDPGCANQALISK	AIAADPIAGK	AFLEHMSEVQPDSPQGIYDTLLELR
AEGEITTFAALTER	AEGEITTFAALTER	AIAALSFWQK	AFLFQESPR
AEGESEAPNPEPR	AEGESEAPNPEPR	AIADHIR	AFLHPAVPPHSAQPYAYLALNSEAR
AEGFESESEDGATKPK	AEGFESESEDGATKPK	AIAELGIYPAVDPLDSTSR	AFLIEEQK
AEGGAADLDTQR	AEGFISLPEFK	AIAFTQYPQYSCSTTGSSLNAIYR	AFLIEPEHVNTVGYGK
AEGGPSTAAHSAHTVK	AEGFLGMYR	AIAGIINQPYYNYQAGPDAALGR	AFLINGYTSMDLLK
AEGGYFGQIR	AEGFVDALHR	AIAGTGANVIVTGGK	AFLINGYTSMDLLKK
AEGILDVFQTVK	AEGGAADLDTQR	AIAIPVDLDSQVNNLFLK	AFLLMVSQYQQPQENEVAVLLKPISEK
AEGIPELQASEK	AEGGYFGQIR	AIAKGVGIISEGNETVEDIAAR	AFLMEQDPENDFLVTSHIHLHVPEGATPK
AEGISVEMVIVEDDSAFTVLK	AEGILDVFQTVK	AIALDPR	AFLQGGQEATDIALLLR
AEGIVFNTQSTIKL	AEGIPELQASEK	AIANECQANFISIK	AFLSEVQDTIPVQLVAVTDSQADFFENEAIK
AEGLGEAEVR	AEGISVEMVIVEDDSAFTVLK	AIAQSGTAISSWSVNYQPLK	AFLSLGK
AEGLGMVNEDGTVINR	AEGLGMVTEEGSGEK	AIASATEGGSVPQIR	AFLSYIEVLTDGSLVGWEHR
AEGLGMVTEEGSGEK	AEGLGNYSVHLVEVDPQGLSLQLLGHDTR	AIATLMSDEVFHDIAYK	AFLTFLYR
AEGLGMVTEEGTLIVR	AEGLLDVFQAVK	AIATVCGNR	AFLTLAEDILR
AEGLGNYSVHLVEVDPQGLSLQLLGHDTR	AEGLSLQPYEEYFNVVR	AIAVLTSGGDAQGMNAAVR	AFLTLAEDILRK
AEGLLDVFQAVK	AEGLWNLFLPAVSGLSQVDYALIAEETGK	AIAVVNK	AFLVGIVVPDPEVMPSWAQK
AEGLMAADVTGKSDPFCVVELNNDR	AEGLWNLFLPLETDPEKK	AIAYLFPSGLFEK	AFLVIADSLQQK
AEGLSLQPYEEYFNVVR	AEGPEVDVNLPK	AICFLRPTK	AFMLLFLK
AEGLWNLFLPAVSGLSQVDYALIAEETGK	AEGPEVSLPK	AICQLVK	AFMTADLPNELIELLEK
AEGLWNLFLPLETDPEKK	AEGPQEWVFQECK	AIDAALAAR	AFNASFELSQLR
AEGPEVDVNLPK	AEGQPVGSALK	AIDFVDVTESNAR	AFNDPFIQK
AEGPEVSLPK	AEGQTLVQPSVANR	AIDGVMFSEGDKSPDGR	AFNNKGDGPYSLVAVINSAQDAPSEAPTEVGVK
AEGPGLNR	AEGQVLVLDGR	AIDLALLQFLGDGETQK	AFNSNYEQR
AEGPGLSK	AEGSAVSDPQHAAR	AIDLLKEIYTNLGPR	AFNTLLPDLEEIEHLNWLEALK
AEGPQEWVFQECK	AEGSDVANAVLDGADCIMLSGETAK	AIDLLYWR	AFNVELAQVK
AEGQTLVQPSVANR	AEGSEYQVLYIADDNEIR	AIDMSNVTLSR	AFPAANER
AEGQVLVLDGR	AEGSVEEAENVMK	AIDPSLVDMK	AFPAANERDEVFEK
AEGQVLVLDGRGHLLGR	AEGTTYRDELLTK	AIDTIYQTTDFSGIR	AFPANGALFLAYEYSR
AEGSAVSDPQHAAR	AEGVLAAQAR	AIDVEQGQTR	AFPAWADTSILSR
AEGSDVANAVLDGADCIMLSGETAK	AEGVNSKEDEELR	AIDYEIQR	AFPCWDEPAIK
AEGSEYQVLYIADDNEIR	AEGVTALPYFLFK	AIEAAENGDFSEVR	AFPDHFTYEPHEVDATQGYR
AEGSLPAVVIEIK	AEGYEVAHGGR	AIEALKEFNEDGALAVLQQFK	AFPFHIIFDR
AEGSVEEAENVMK	AEGYNLKDEDGR	AIECSYTSADGLK	AFPGTEEEVPILR
AEGTTYRDELLTK	AEHCQQELVYYCK	AIEEFESSLK	AFPLPSLSR
AEGVLAAQAR	AEHDQLLLNYAK	AIEENNNFIK	AFPLVVAEAEGSGDLLR
AEGVTALPYFLFK	AEHDSILAEK	AIEFCIAR	AFPNPYADYNK
AEGYDAALSVAEWLR	AEHFATPAVGDSVQPSLVWSSQK	AIEGSVTAQGVK	AFPSYFSK
AEGYEVAHGGR	AEHFLQR	AIEIDNK	AFPTQTAGTFK
AEGYNLKDEDGR	AEHGSVALPAVMR	AIEKLAVEALSSLDGDLSGRYYALK	AFPVDQFFLEDALAVTR
AEHCQQELVYYCK	AEHICTYSLSPSELPVASVEK	AIELFSVGQGPAK	AFPVLDIDYPHVR
AEHDQLLLNYAK	AEHSAGKPTAGTTDAGEAAK	AIELQPEDPR	AFQFVETHGEVCPANWTPESPTIK
AEHDSILAEK	AEHSVDIDVDIDWPIAEQR	AIELQPHFPDAYCNLANALK	AFQFVETHGEVCPANWTPESPTIKPSPTASK
AEHFATPAVGDSVQPSLVWSSQK	AEHTLMGPGGSTHR	AIELSSK	AFQINTFNLK
AEHGSVALPAVMR	AEIAEIQSR	AIELSTK	AFQLETGQLVECVR
AEHSAGKPTAGTTDAGEAAK	AEIAFEDR	AIEMELR	AFQLTEENIR
AEHSVDIDVDIDWPIAEQR	AEIAIAPLTITLVR	AIEMFHFR	AFQNTLSDLKLDYLDLYLIHWPQGFQSGNVFLPTDDK
AEHTLMGPGGSTHR	AEIDLVCELAK	AIEMLGGELGSK	AFQPYGLHGGEPGTR
AEIAFEDR	AEIELEYSR	AIEQADLLQEDAK	AFQQEISLNHNK
AEIAIAPLTITLVR	AEIELLYK	AIEQADLLQEEDESPR	AFQSGQDPSK
AEIDLVCELAK	AEIEMDYSR	AIEQFCQEK	AFQSVFEVVAAPGSPYHR
AEIDLVCELAKR	AEIHDLQEEHIK	AIEQSIEQEEGLNR	AFQVWCVGNEALVGPR
AEIGIAMGSGTAVAK	AEIIADK	AIESFAWNITVLK	AFSDPFVEAEK
AEIHDLQEEHIK	AEIIGSQR	AIESQCYVIAAAQCGR	AFSEDEALAQQDSK
AEIIADK	AEIINHLADLLTDQR	AIETYQEAADLPDAPTDLVK	AFSFLNEVK
AEIIGSQR	AEIINHLADLLTDQREEILLANK	AIFASGSPFDPVTLPDGR	AFSGLLSLEQLTLEK
AEIINHLADLLTDQR	AEIISLCK	AIFHEEEPR	AFSGLNSLEQLTLEK
AEIINHLADLLTDQREEILLANK	AEIITVSDGR	AIFLADGK	AFSGYLGPDESK
AEIITVSDGR	AEILALQQALK	AIFLADGNVFTTGFSR	AFSIAHDSLHIPR
AEILALQQALK	AEILNLVK	AIFLFVDK	AFSIDIIR
AEILNLVK	AEILPASGAEYCK	AIFQAIAAK	AFSIQGAPSDSGPLR
AEILPASGAEYCK	AEILSLESR	AIFQEVHVQSLLQVDR	AFSIQTPEQYYFCYK
AEIPEQFGPIR	AEIPEQFGPIR	AIFQQPPLGVR	AFSLVGETQER
AEIQELAMVPR	AEIQDQHEEYIR	AIFTGYYGK	AFSMDEHNAALR
AEIQLEGIAEQTENLQK	AEIQLEGIAEQTENLQK	AIGAVPLIQGEYMIPCEK	AFSNCSLPQGWK
AEIQNAEDYNEIFQPK	AEIQNAEDYNEIFQPK	AIGEDFVLLK	AFSPTTINTGR
AEISCIDNK	AEISCIDNK	AIGFLSR	AFSPTTVNTGR
AEISCTDNQDGTCSVSYLPVLPGDYSILVK	AEISCTDNQDGTCSVSYLPVLPGDYSILVK	AIGFQSQLSEFQVSLHDLEK	AFSSLNTLPEDLRPIVPLFCSVLTK
AEISFEDR	AEISFEDR	AIGHVIEEGGVK	AFSSSSDITGSSSSAQLNWR
AEISFEDRK	AEISFEDRK	AIGMSLAK	AFSTWLK
AEISNAIDQYVTGTIGEGEDLVK	AEISNAIDQYVTGTIGEGEDLVK	AIGMSLAKELIFSAR	AFSVFLFNTENK
AEITDAEGLGLK	AEITDAEGLGLK	AIGNIELGIR	AFSYICR
AEITELILWRPS	AEITFDDHK	AIGTDEDLAHSSIR	AFTATLSLFPYHK
AEITETQR	AEITPMYGAQK	AIGTPSVGVLLK	AFTDLTR
AEITFDDHK	AEIVAASESR	AIGVKPPR	AFTDVPSVQIYSSR
AEIVLLDHGLYQVLTEEFR	AEIVLLDHGLYQVLTEEFR	AIGVLTSGGDAQGMNAAVR	AFTELQAK
AEIVPVTTTVLDDK	AEIVPVTTTVLDDK	AIGVSNQR	AFTGFIVEADTPGIHIGK
AEKDEPGAWEETFK	AEKDEPGAWEETFK	AIHDLSTR	AFTGFIVEADTPGIHIGKK
AELAELPLR	AELAELPLR	AIHEVFEVGVTSHR	AFTHTAQYDEAISDYFR
AELALALLQETPR	AELAEVR	AIHKIDIPSFDWPIAPFPR	AFTMDILR
AELANIER	AELALALLQETPR	AIHPGAGYEGVSEYK	AFTSQASATMHLPATIGDYTDFYSSR
AELAPETTETPVETPETVQATDLSLNPEEGSK	AELANIER	AIHQQILLLR	AFTSQGWTGPPDSQELLEPEAPEPHPVR
AELDDTPMR	AELAPETTETPVETPETVQATDLSLNPEEGSK	AIIDGTESVSR	AFTTWTANAGIEECR
AELDGTILK	AELDDLR	AIIGLYNYAHEMTHGASDR	AFVAIGDYNGHVGLGVK
AELDNVTSLHR	AELDDTPMR	AIIIFANEDDIR	AFVDFFSQCLHEEYK
AELEALLSSK	AELDGTILK	AIIIFANEDDIRR	AFVDLTLSPSVR
AELEGWR	AELDNVTSLHR	AIIIFVPVPQLK	AFVDSCLQLHETK
AELELELGR	AELDQLPGAQEK	AIILDEPTAGVDPYAR	AFVDSCLQLHETKR
AELFAQSCSALESWLESLQAQLHSDDYGK	AELEALLSSK	AIILNTPHNPLGK	AFVEAQNK
AELFELLFR	AELEEMEEVHPSDEEEEETK	AIIQSGSALSSWAVNYQPVK	AFVEFLTDEIK
AELFESPQEQQGALPVPGPSR	AELEGWR	AIIQSGTALSSWAVNYQPAR	AFVEFLTDEIKEEK
AELFTQSCADLDK	AELEISNK	AIITICR	AFVEFLTDEIKEEKK
AELFTQSCADLDKWLHGLESQIQSDDYGK	AELELELGR	AIKLTVNDFVR	AFVENYPQFK
AELGALPDDFIDSLEK	AELEQHLEQEQEFQVNK	AILAELTGR	AFVESQQK
AELGEYIR	AELFAQSCSALESWLESLQAQLHSDDYGK	AILAELTGRR	AFVFDVLHEGCLITPPELLR
AELGFLESCLR	AELFELLFR	AILAFECSPSPPR	AFVGNQLPFIGFTYFR
AELGLPPLAEDSIQVVK	AELFTQSCADLDK	AILDDLLK	AFVGNQLPFIGFTYFRENLLLSDSPPCR
AELGMNDSPSQSPPVK	AELFTQSCADLDKWLHGLESQIQSDDYGK	AILDDMVMLGK	AFVHWYVGEGMEEGEFSEAR
AELGTDLLSQLSLEDQKR	AELGALPDDFIDSLEK	AILDHQQFDYIIR	AFVHWYVGEGMEEGEFSEAREDMAALEK
AELILPNGQEVDIPISYLTSVSSLIVWHPANPAEK	AELGALPDDFIDSLEKTDEDKYK	AILEFAER	AFVLDECQNLMFWTNWNELHPSIMR
AELLEFLESQQENMIK	AELGEYIR	AILEQQVLAEELTTK	AFVNLPTENELTFNAEEYSDISEMR
AELLISTVGPEECVVPFLTRPK	AELGFLESCLR	AILFAVVAR	AFVPAILFK
AELLLLQSTAEQLR	AELGLPPLAEDSIQVVK	AILGEVK	AFVQILVK
AELLPTIK	AELGMNDSPSQSPPVK	AILHFVVPGLLEESR	AFVRPSGTEDIVR
AELLSMLDMGTLFTFR	AELGTDLLSQLSLEDQK	AILIFNNHGKPR	AFVSLALFNILR
AELNEFLTR	AELGTDLLSQLSLEDQKR	AILITGCDSGFGFSLAK	AFVTDWDK
AELNFEDFYR	AELHVLDVR	AILKVPEDPTQCFLLFANQTER	AFVTLER
AELNPWPEYINTR	AELILLK	AILLLSPQGAHSFINEAVETNLASK	AFVTMLDELLAEHK
AELPGTHPLASK	AELILPNGQEVDIPISYLTSVSSLIVWHPANPAEK	AILNLQWPYK	AFVYLSNLLYPVPLIHR
AELPLAWFGPPAPAAPPSAR	AELLDAFSEGFELFEELPTPK	AILPCQDTPSVK	AFVYLSNLLYPVPLVHR
AELQAQVAFLQGER	AELLEFLESQQENMIK	AILPFFPK	AFWDCLSVQLSEEPPTYDHAIK
AELQASDHRPVLAIVEVEVQEVDVGAR	AELLISTVGPEECVVPFLTR	AILQQLGLNSTCDDSILVK	AFWDVHRPVPGCVNTTEVDIK
AELQEVQITEEKPLLPGQTPETAK	AELLISTVGPEECVVPFLTRPK	AILRHLGLESTCDDSIIVK	AFWDVHRPVPGCVNTTEVDIKK
AELQLDLQKPR	AELLLLQSTAEQLR	AILSCGYDLHFER	AFWNWVENYPDEFTK
AELQMLLEEEIPGGR	AELLPTIK	AILSELLQR	AFYAPVHADDLR
AELQMLLEEEIPSGK	AELNEDVSADLEER	AILSHLVK	AFYDAIK
AELQNDGPGDASLVLR	AELNEFLTR	AILSMNGLSYGVIR	AFYGSEEDEAK
AELRDDPIISTHLAK	AELNFEDFYR	AILSYLAAK	AFYGSEEDEAKGPGSEEAATAALPAR
AELSEEALLSVLPTIR	AELNPWPEYINTR	AILTMDEQEDLPK	AFYLDPFNR
AELSGPVCLDLSLQDIQEEIRK	AELPGTHPLASK	AILTPNHVEFSR	AFYLEAR
AELSLLR	AELPLAWFGPPAPAAPPSAR	AILVDLEPGTMDSVR	AFYLGSMLIK
AELSQNISAR	AELQAQVAFLQGER	AILVMNPATAK	AFYNNVLGEYEEYITK
AELSSLQTSR	AELQEVQITEEKPLLPGQTPETAK	AILVVFANK	AFYSLGNYLVASEIAK
AELSVIFADKPEK	AELQMLLEEEIPGGR	AIMAQLPQEEK	AGAAFDPVSFAR
AELSYLVDRPR	AELQMLLEEEIPSGK	AIMLLEGQK	AGAAFFNEVR
AELTLGLR	AELQNDGPGDASLVLR	AIMNLDVEQYR	AGAAGSLGAGLIPVSSELCYR
AELTMAALCGR	AELQTALAHTQQAAR	AINFLPVDYEIEYVCR	AGAAGTSEATSSVR
AELVPYLLK	AELRDDPIISTHLAK	AINISGLAHVENEEQYTQALEK	AGAALGFGTDNVILIK
AELVQLVSPFLGK	AELSEEALLSVLPTIR	AINLLFDIAR	AGADAASGDAPPPALGGR
AELVVIEDAATPR	AELSGPVCLDLSLQDIQEEIRK	AINLLPANTQINDIR	AGADIIITYFAPQLLK
AEMCCTALNSEHMNTLLGNILK	AELSQNISAR	AINLQIK	AGAEREFKGLGDCLVK
AEMDAAVESCK	AELSSLQTSR	AINQFAEVLTK	AGAESDGQFQFTGIK
AEMDAAVESCKR	AELSVIFADKPEK	AINQGGLTSVAVR	AGAESDGQFQFTGIKK
AEMEDLVSSK	AELTMAALCGR	AINQIAAALFTIHK	AGAFDAVPCYHWSAGGK
AEMEDLVSSKDDVGK	AELVLLDHGLYQFLDEK	AINQNLNSVLR	AGAFDQLK
AEMETLVR	AELVPYLLK	AINQQTGAFVEISR	AGAFPPPAAPSAPGGQAR
AEMEVLLASK	AELVQLVSPFLGK	AINTAVK	AGAGAVVPK
AEMKPGVPQR	AELVVIEDAATPR	AINTLNGLR	AGAGGGGGAVGPQPSAK
AEMLEIVQAIYK	AEMCCTALNSEHMNTLLGNILK	AINVQEEK	AGAGGGNDIQWCFSQVK
AEMLQALASLEAVLLQTVYNTK	AEMDAAVESCK	AIPCQEAGLPFQR	AGAGSATLSMAYAGAR
AEMMELNDR	AEMDAAVESCKR	AIPDLDCASK	AGAIAPCEVTVPAQNTGLGPEK
AEMNGLAAQGR	AEMEDLVSSK	AIPEAPVGR	AGAIGCGGFAAFSAAIDYYLR
AENADDDLNSNLLHAPYLTGDPQLDTAIGQWLR	AEMEDLVSSKDDVGK	AIPEIYLTR	AGAIYVFQVR
AENDVDNELLDYEDDEVETAAGADGTEAPAK	AEMETLVR	AIPESSSTLVPR	AGAKPDQIGIITPYEGQR
AENFFILR	AEMEVLLASK	AIPGEAGDAAILPSLSQEGQEK	AGALAALLLQLK
AENFFILRR	AEMKPGVPQR	AIPNQGEILVIR	AGALEGVPISGCLGDQSAALVGQMCFQDGQAK
AENGAMIDPTLLHYSFAFCASHVHGNRPDGIGTVTVEEK	AEMLEIVQAIYK	AIPVQVDGEPCK	AGALQCSPSDVYTK
AENGESSGPPRPSR	AEMLQALASLEAVLLQTVYNTK	AIPVVSVPETSHLLK	AGALQVCPTDSYTK
AENGKLVINGKPITIFQER	AEMMELNDR	AIQAELLK	AGAPPGLFNVVQGGAATGQFLCHHR
AENLLLDADMNIK	AEMNGLAAQGR	AIQAGCSQDDDCLPLLAAPASVSGR	AGAQGDPDVPECLK
AENLLLDAEANIK	AEMQQILQGLDK	AIQDEQLER	AGAQPGVHALQLKPVCVSDSLK
AENLLLDANLNIK	AEMYLQGALK	AIQDPAFSDGIR	AGAQPGVHALQLKPVCVSDSLKK
AENLSVPVIGALLR	AENADDDLNSNLLHAPYLTGDPQLDTAIGQWLR	AIQEFQTLFVDSK	AGASISTLAGLSLR
AENMYAQIK	AENFFILR	AIQGATSHHLGQNFSK	AGASPPPVSELDR
AENMYAQIKDEVR	AENGAMIDPTLLHYSFAFCASHVHGNRPDGIGTVTVEEK	AIQGFDALAVSTK	AGATSEGVLANFFNSLLSK
AENNPWVTPIADQFQLGVSHVFEYIR	AENGESSGPPRPSR	AIQINPAFADAHSNLASIHK	AGATSLYR
AENPACPAVPSSAVTVSGER	AENGKLVINGKPITIFQER	AIQLEYSEAR	AGATVYITGR
AENPGLENHR	AENLLLDADMNIK	AIQQMLFQNQEFSWLR	AGAVAEEVLAAIR
AENPTNPGPGGSGYWR	AENLLLDAEANIK	AIQTDFVQYQPDLNTILEK	AGAVDVVR
AENRFGPGPPCVSK	AENLLLDANLNIK	AIRDEAIEHFR	AGAVGTHLPTSSLDIFGDLR
AENSADQQQHLAPDLAQEQIHFSFSTTK	AENLSVPVIGALLR	AIREEVAK	AGAYDFPSPEWDTVTPEAK
AENSQLTER	AENMYAQIK	AISDEMFK	AGCIQLALNK
AENSRLAVQVDNCKLAADDFR	AENMYAQIKDEVR	AISFVGSNQAGEYIFER	AGCSNIAYPR
AENSSLNLIGK	AENNPWVTPIADQFQLGVSHVFEYIR	AISGQLGDMDK	AGDAPLVK
AENYDISPADR	AENPGLENHR	AISHTDVFVSTPVLDR	AGDEFVEK
AEPAAPAAPPPPAAPVLTQMPPVPSPSQPPSSK	AENPTNPGPGGSGYWR	AISHTDVFVSTPVLDRYR	AGDEVLEWNGKPLPGATNEEVYNIILESK
AEPEDHYFLLTEPPLNTPENR	AENSADQQQHLAPDLAQEQIHFSFSTTK	AISLEGEPR	AGDIALLYLQEIER
AEPEDHYFLMTEPPLNTPENR	AENSSLNLIGK	AISPTSATSSGR	AGDIITVLEQHPDGR
AEPEILELESK	AENTQFVK	AISQAVDQALR	AGDKDDITEPAVCALR
AEPEKSEGAAEEQPEPAPAPEQEAAAPGPAAGGEAPK	AENYDISPADR	AISRFSATSALYILTPFNPIR	AGDKENIFNADHFPLWYR
AEPESETSILLSWTPPR	AEPATPAEAAQSDR	AISVSHSGLLFIAETDER	AGDLGVDLTSK
AEPHDVLCCLHVSR	AEPDHMVLGK	AITAATLQFAEGK	AGDLGVDLTSKVSVISVEEPPQR
AEPHFLSILQHLLLVR	AEPEDHYFLLTEPPLNTPENR	AITALQDQCLNMQEK	AGDLLLR
AEPIDIQTWILGYR	AEPEDHYFLMTEPPLNTPENR	AITEDLDLYATSR	AGDLPDR
AEPLNSVAH	AEPEILELESK	AITEIYLTR	AGDLPDRDTWK
AEPLYELVTATDFAYSSTVK	AEPEKSEGAAEEQPEPAPAPEQEAAAPGPAAGGEAPK	AITETAHPPQAWILVTGVAYYQPSLTK	AGDMDLEWR
AEPNPEAGPEER	AEPESETSILLSWTPPR	AITGASLADIMAK	AGDMENAENILTVMK
AEPPLNASAGDQEEK	AEPGNLAGVR	AITGIQAFTVGK	AGDNILAVLK
AEPPQCTSLAWSADGQTLFAGYTDNLVR	AEPHFLSILQHLLLVR	AITIAGIPQSIIECVK	AGDREDITEPAICALR
AEPQELLQLDGYTVDYTDPQPGLEGGR	AEPIDIQTWILGYR	AITIAGVPQSVTECVK	AGDTILNSNHIGR
AEPSGAETRPQIR	AEPMIYGK	AITLSALIYCLR	AGDTIPCIFQAVAR
AEPSQLDIK	AEPNPEAGPEER	AITSAYYR	AGDTVGEGDLLVELE
AEPTPLASSAPPAGSLYSSPVNSSAPLAEDIDPELAR	AEPPLNASAGDQEEK	AITSGGITYQDQPWHAECFVCVTCSK	AGDTVIPLYIPQCGECK
AEPTQNALPFPHSAGDR	AEPPQCTSLAWSADGQTLFAGYTDNLVR	AITSTLASSFK	AGDVVLVIPFQNPEEQDEGWLMGVK
AEPVPKPPPETTVPPGTPK	AEPQELLQLDGYTVDYTDPQPGLEGGR	AITSTLASSFKR	AGEADGTVCEVSTAGTTLLNR
AEPYCSVLPGFTFIQHLPLSER	AEPSGAETRPQIR	AITTSLTTK	AGEASAESTGAADGAAPEEGEAK
AEQEEEFISNTLFK	AEPSQLDIK	AITVASQTNCPLYVTK	AGEEDRGQLEDDAVYEDQSQK
AEQEEMEVEER	AEPTPLASSAPPAGSLYSSPVNSSAPLAEDIDPELAR	AITVFSPDGHLFQVEYAQEAVK	AGEEEPGEPFEIVER
AEQEIAALVEQLTPIER	AEPTQNALPFPHSAGDR	AITVSPVPFFNK	AGEGVVLR
AEQEPTAEQLAQIAAENEEDEHSVNYKPPAQK	AEPVPKPPPETTVPPGTPK	AITYLNTGYQR	AGEIEMELQR
AEQESLEFGK	AEPYCSVLPGFTFIQHLPLSER	AIVADPVTFK	AGEIITVLDDSDPNWWK
AEQESSLYR	AEQAAVTSEFESYK	AIVAGDQNVEYK	AGEITFAEK
AEQFEELR	AEQEEEFISNTLFK	AIVAIENPADVSVISSR	AGEIVVFK
AEQFLSGVDAWCK	AEQEEMEVEER	AIVDAAR	AGELTEDEVER
AEQFYCGDTEGK	AEQEEYVQEGIR	AIVDSVAVEEQER	AGELVLTSESSR
AEQFYCGDTEGKK	AEQEPTAEQLAQIAAENEEDEHSVNYKPPAQK	AIVDSVAVEEQERER	AGEMTEVLPNQR
AEQGSGPVSGEKDVVFLIDGSEGVR	AEQESLEFGK	AIVDTVDNLLR	AGEPLGVTFR
AEQGTVLIGSER	AEQESSLYR	AIVGHVDLYK	AGEQDASIHLK
AEQHASELQSR	AEQFLSGVDAWCK	AIVHAVGQELQVTGPFNLQLIAK	AGEQLAPFLPQLVPR
AEQHEHVAGLLAR	AEQFLVGTSR	AIVHVQDFTAFWDK	AGESVLVHGASGGVGLATCQIAR
AEQINQAAGEASAVLAK	AEQFYCGDTEGK	AIVLAAIFR	AGEVFIHK
AEQLAAEAER	AEQFYCGDTEGKK	AIVNNAFK	AGEVPSPEAGR
AEQLASVQYTLPK	AEQGTVLIGSER	AIVPESK	AGFAALQLEYFFTAGPDEVR
AEQLFSSALCAAR	AEQHEHVAGLLAR	AIVPILLDANVSTYDK	AGFAGDDAPR
AEQLGFAEVTPVTGASLR	AEQINQAAGEASAVLAK	AIVPILLDANVSTYDKIR	AGFAGDQIPK
AEQLLQDAHR	AEQLAAEAER	AIVQCIPAWLR	AGFFGTIVEYGAER
AEQLRDEAR	AEQLASVQYTLPK	AIVQEATR	AGFGGSHISGYATLR
AEQLSAAR	AEQLFSSALCAAR	AIVQFLEINQSEEASR	AGFIQDTSLILYEEVKPNLTER
AEQLVEILEAK	AEQLGAEGNVDESQK	AIVQLKPR	AGFLAFTQLPK
AEQLVVTFVAGYIAGVFCAIVSHPADSVVSVLNK	AEQLGFAEVTPVTGASLR	AIVVTDGER	AGFLDNFR
AEQMASVQNAQR	AEQLGSLK	AIVWGMQTR	AGFLVLAVLSDGAGDHIR
AEQPSALALDLVNR	AEQLLGQR	AIVYLQCCFR	AGFSETFLNEMIAPVMK
AEQQTADQLLAR	AEQLLQDAHR	AIWAALQTQASSSAK	AGFTTIYK
AEQSLHDLQER	AEQLVEILEAK	AIWLLWGLVFNNSVPVQNPKGTTSK	AGFVGMPPPALPR
AEQVTLSR	AEQLVVTFVAGYIAGVFCAIVSHPADSVVSVLNK	AIWNVINWENVTER	AGGAFDPYTLVR
AEREPEASQKPVR	AEQPSALALDLVNR	AIYDIERPDLITYEPFYTSGYEDK	AGGAGVPAFYTSTGYGTLVQEGGSPIK
AERPDVDEK	AEQPTESGSPEVHCGER	AIYDIERPDLITYEPFYTSGYEDKQER	AGGAGVPAFYTSTGYGTLVQEGGSPIKYNK
AERPDVDEKR	AEQQTADQLLAR	AIYDIYGK	AGGANYDAQSE
AESADSLGSEDR	AEQSLHDLQER	AIYEAVLR	AGGDAADGSQPALDNK
AESADSLGSEDRDLLYSIDAYR	AEQVALSR	AIYFDGDFGQIVR	AGGDLSLSPSR
AESADYSVTGHYPLNLPSVTVTNLDTFGR	AEQVTLSR	AIYHTLNLCNIDVTQK	AGGFLMK
AESAWLFR	AERPDVDEK	AIYIHCDMFSVQNGLLTPTLK	AGGGAGGSGGSGPSAILR
AESDLFLAEHHK	AERPDVDEKR	AIYQATYR	AGGGGGAGGPGPAAPSSPSSAR
AESEAETPGTPGEFESK	AESAALHAGLR	AKCELSSSVQTDINLPYLTMDASGPK	AGGGIGDEIEDPAGDEYELYR
AESEEGPDVLR	AESADSLGSEDR	AKDDLEMSAVITIMQPILR	AGGGPTLQCPPPSSPEIAASLEYDYETIR
AESEELEVQKPQVK	AESADYSVTGHYPLNLPSVTVTNLDTFGR	AKDDQTPLHCAAR	AGGGRPSSPSPSVVSEK
AESEEMETSQAGSK	AESAWLFR	AKDDQTPLHISAR	AGGIETIANEFSDR
AESESDGQAEETADPQSLHSGR	AESCEALGTVPEHER	AKDELSAQAEVK	AGGIETIANEYSDR
AESEYTFER	AESDLFLAEHHK	AKDEQSAVSMLK	AGGILQEDITEACLILGVK
AESFFQTK	AESEAETPGTPGEFESK	AKDFSLILDDVAITELSFSR	AGGLGGLGTRPAFEVPAIVVEDTR
AESFYQK	AESEEGPDVLR	AKDINQEVYNFLATAGAK	AGGLIYQWDSYSPR
AESGPDLR	AESESDGQAEETADPQSLHSGR	AKDIVPGDIVEIAVGDK	AGGMVLVK
AESHELTEEDR	AESEVPIVK	AKDIVPGDIVEIAVGDKVPADIR	AGGPGLER
AESIIIR	AESEYTFER	AKDLIITPATVLK	AGGSAPEAAGSAEAPLQYSLLLQYLVGDK
AESLEEFIK	AESFFQTK	AKEALELTDTGLLSGSEER	AGGSAPEAAGSAEAPLQYSLLLQYLVGDKR
AESLIFR	AESFYQK	AKEEERPQIR	AGGSASAMLQPLLDNQVGFK
AESLIGVYPEQGDCVISK	AESIIIR	AKEEIYNQLLDK	AGHFDKEIVPVLVSSR
AESLNGNPLFSK	AESLEEFIK	AKEEQELQDIQSR	AGHLAGSEPAPPPPPPR
AESLQQEVEALK	AESLIFR	AKEILQEEEDLAEIVQLVGK	AGHLTSVHSPEEHK
AESLQQEVEALKER	AESLIGVYPEQGDCVISK	AKEPTTQITEEVR	AGHNVIALVGGSTALLGDPSGR
AESLQVTR	AESLNGNPLFSK	AKEPTTQITEEVRDQLLEASAATR	AGHQLQHDLFFDTLK
AESPDFPYLNTLLR	AESLQQEVEALK	AKEVGEVLCTDPLVSK	AGHSPDSSAPEPGSR
AESPEEVACR	AESLQQEVEALKER	AKEVLEEISCYPENNDAK	AGHVVLSVEGTGLQASSLR
AESPHTHSTSADTNDPIYVGGYPAHIK	AESLQVTR	AKFEELNMDLFR	AGHWFATTTPIIGK
AESPVFVQTDKPIYKPGQIVK	AESMETLPER	AKFPAFEL	AGHYAASVIIR
AESQNVAEESELETQK	AESPAFLSAK	AKGLEISGTFTHR	AGHYLELGAEIAR
AESSAATQSPSVSSSSSGAEPSALGGGGGSPGACPALGAK	AESPEEVACR	AKGPESGPAAPLK	AGIATHFVDSEK
AESTEQEPSAPK	AESPHTHSTSADTNDPIYVGGYPAHIK	AKGPGAGGLSSSPSEILQELGK	AGIEGPLLASEVER
AESTPEIAEQR	AESPVFVQTDKPIYK	AKIDNYIPIF	AGIFQSAK
AESTSSISSTNSLSAATTPTVGSSR	AESQNVAEESELETQK	AKLEATLQEEAAIQQEHLEELKR	AGIGLLEVVLEPDLCCGEEAALAVR
AESVAEINK	AESSAATQSPSVSSSSSGAEPSALGGGGGSPGACPALGAK	AKLEEAILGSIGAR	AGIIASAR
AESVLLR	AESTPEIAEQR	AKLEQLFQDEVAK	AGIIQVLLEAVAIAAK
AETAPLPTSVDDTPEVLNR	AESTSSISSTNSLSAATTPTVGSSR	AKNEILDEVISLSQVTPK	AGIISTVEVLK
AETASSSSASSDSSQYR	AESVAEINK	AKNTVIATGGYGR	AGILAIQLK
AETEEAEEPEEDGEDNASGSASK	AESVIDGYSDEK	AKPLILQLPIGEAR	AGILPSHFPLPAAIAK
AETEEGPDVLR	AETAAESGGGGDSGVGACER	AKPLTDSER	AGIPVFAWK
AETFTFHSDICTLPEK	AETAPLPTSVDDTPEVLNR	AKPQAEDEAPPRPPLPELYSPEDQPPAVPPLPR	AGIQQVYTR
AETFTFHSDICTLPEKEK	AETASSSSASSDSSQYR	AKPVVSFIAGITAPPGR	AGITPSYPQGSSWEHVSNNVR
AETLEFNDIFQEVK	AETEEAEEPEEDGEDNASGSASK	AKPVVSFIAGITAPPGRR	AGITSALASSTLNNEELK
AETLPEIEAQLAQR	AETEEGPDVLR	AKPVWYAGR	AGKDLVSSLTSGLLTIGDR
AETLSGLGDASAAGAAAVSSAASETGTR	AETESAVAGPQGR	AKPYEFNWQK	AGKPVICATQMLESMIK
AETLSGLGDASAAGAAAVSSAASETGTRR	AETFTFHSDICTLPEK	AKQIVWNGPVGVFEWEAFAR	AGLAEAPLVTGQPGPGHGK
AETLVTLDFTSR	AETLAALQAANEELR	AKVYEGSILEADCDILIPAASEK	AGLAPLEVR
AETMTVSSLAIR	AETLASSLQEDLAHTR	AKWYPEVR	AGLDVKPFITNPR
AETSESSGSAPAVPEASASPK	AETLEFNDIFQEVK	ALAAAGYDVEK	AGLEAIGNQK
AETTEKDAVTEDSPQPPLPSVR	AETLPEIEAQLAQR	ALAAELNQLR	AGLEQGSDAGYLAESQK
AETTVTQSPASLSMAIGEK	AETLSGLGDASAAGAAAVSSAASETGTR	ALAAFLK	AGLGEEAAAALSIPEDAPR
AETVAAPVTVR	AETLVTLDFTSR	ALAAGGVGSIVR	AGLGHLSPEGPLSLSEGPSSVGPEGGPGGVGAGGGSSTFPR
AETVADTRR	AETMTVSSLAIR	ALAAGGYDVEK	AGLGHPSAFGR
AETVQAALEEAQR	AETPGPQIK	ALAALKIDFHNPDR	AGLGLPLIDEVISPEPEPLNSSDFSDWSSFNATTTSVQEER
AETVSPGEVDAMTLGK	AETSELGLR	ALADLVHSHIQSNK	AGLGPGGGDSEGGPR
AETYDFLFK	AETSESSGSAPAVPEASASPK	ALADPTVALPAR	AGLGPGGGDSEGGPRPLFCR
AETYEGVYQCTAR	AETTEKDAVTEDSPQPPLPSVR	ALADSGGIEK	AGLILFGNDDR
AEVAAEFLNDR	AETTVTQSPASLSMAIGEK	ALADYIR	AGLILPTELWTAMLNYGYVGCIR
AEVAAGDHPTDAEMK	AETVAAPVTVR	ALAEDSDIFFDYSGR	AGLILSQLGDLSSWCNGLLQEPK
AEVAAGDHPTDAEMKGER	AETVADTR	ALAEEVEVQDGPNDDGEMFMR	AGLKVCFGIQLLNAVAR
AEVCADCSAPDPGWASISR	AETVADTRR	ALAEEVEVQDGPNDDGEMFMRPGK	AGLLALEFYTPEAANWR
AEVCPWEFEPLEQPNAER	AETVQAALEEAQR	ALAEGVLLR	AGLLALSALTFAGLCYFNYHDVGICR
AEVCQLR	AETVSPGEVDAMTLGK	ALAEIAK	AGLLEPEVFHLNPAR
AEVDMDTDAPQVSHK	AETYDFLFK	ALAENSGVK	AGLLFIFNFHPSK
AEVDMDTDAPQVSHKPGGEPK	AETYEGVYQCTAR	ALAESWNAAFLESSAK	AGLLIFANK
AEVDVADELLENLAK	AEVAAEFLNDR	ALAFFGEDSK	AGLLPNHRPQLPEGCLPK
AEVEETLKR	AEVAAGDHPTDAEMK	ALAFGDR	AGLLPSGPR
AEVENLHR	AEVAAGDHPTDAEMKGER	ALAFHPIEPVLITASEDHTLK	AGLLPSGPRPGYVAIQALLSNR
AEVGDTIQVVFYNR	AEVASAVCLR	ALAGLQSSSATPSPVPSPAR	AGLLTEQAPGDTLTAVESK
AEVGQEGEAGQFDGEK	AEVCADCSAPDPGWASISR	ALAGPLQAIPEMDFEPSSAEPLGNVER	AGLNCSTETMPIK
AEVGVIAK	AEVCPWEFEPLEQPNAER	ALAGVTFAAK	AGLNEMVEYITHSR
AEVGVPAEFGIWTR	AEVCQLR	ALALDEAVSQSAQFHDK	AGLNQNMDAITEELQAK
AEVILGSIIK	AEVDMDTDAPQVSHK	ALALDEAVSQSAQFHDKIEPMLETLENLSSR	AGLPCQDLEFVQFHPTGIYGAGCLITEGCR
AEVIMNYHVGETVLSLQK	AEVDMDTDAPQVSHKPGGEPK	ALALDSCEEYFTTGSAEGNIK	AGLPFGLMR
AEVITCDVLLVCIGR	AEVDVADELLENLAK	ALALGHLSSAFAASQEAVTSSER	AGLPGFYDPCVGEEK
AEVITCDVLLVCIGRR	AEVEEFSFITQLSGLTDHLPVAMR	ALALQLNQQK	AGLPLPAALAFVPR
AEVLDDGLPEDVLFGNLDLLPPSGK	AEVEETLKR	ALALQQEEGK	AGLPPSPALPR
AEVLDSTK	AEVENLHR	ALALSCIGAAVALHPESFFSR	AGLPPSPALPRPSR
AEVLLGMK	AEVGQEGEAGQFDGEK	ALALVPGTPTR	AGLPPYSPVFK
AEVLQAFK	AEVGVIAK	ALANELHPIK	AGLQFPVGR
AEVLSEEPILK	AEVGVPAEFGIWTR	ALANSLACQGK	AGLRPGDVILAIGEK
AEVLSFILEDVR	AEVILGSIIK	ALANVATVLAR	AGLSLGSISSSSVR
AEVMADTAVALASGNVK	AEVIMNYHVGETVLSLQK	ALAPEYAK	AGLSSGFVGCVR
AEVMLGHGLFSLLAER	AEVITCDVLLVCIGR	ALAPTWEQLALGLEHSETVK	AGLSTSPSAIASTSER
AEVQHQLHVAVGSLQESILAQVQR	AEVITCDVLLVCIGRR	ALAQALK	AGLSTVYK
AEVSELPNVVR	AEVLDDGLPEDVLFGNLDLLPPSGK	ALAQVDGVADFTVDR	AGLSVLLK
AEVSIQNNK	AEVLQAFK	ALAQVDGVADFTVDRWER	AGLTALQLAASR
AEVSSSIYFHKPR	AEVLQSTQR	ALAQYLVVLSK	AGLTDQVSHHAR
AEVTEEVEDGKEEDEEEEAENALPIPANK	AEVLSEEPILK	ALASEWKPEIR	AGLTFSHEPPLPQNQR
AEVVDEIAAK	AEVLSFILEDVR	ALASIHSQLQGLER	AGLTVDPVIVEAFLASLSNR
AEVVLGNIIK	AEVMADTAVALASGNVK	ALASLMTYK	AGLTVNDIDIFEINEAFASQAVYCVEK
AEVVSLLLDR	AEVQHQLHVAVGSLQESILAQVQR	ALASQTPSR	AGLVDFQDEEQVK
AEVVYEWTR	AEVQNLGGELVVSGVDSAMSLIQAAK	ALATFVAHR	AGLVELLLR
AEVWDQEFDPVMVILR	AEVSELPNVVR	ALATNPALR	AGLVGPELHEK
AEVYGCAYWADVINFDGHGVLPYR	AEVSSSIYFHKPR	ALATQLPVIPR	AGLVIPQER
AEWCQIFDGTDACVTPVLTFEEALHHQHNR	AEVTEEVEDGKEEDEEEEAENALPIPANK	ALAVCHGPLDHYDFLIK	AGLVVEDALFETLPSDVR
AEWPSETPVLCQQCGGR	AEVVDEIAAK	ALAVGGLGSIIR	AGLYGLPK
AEYAEFLHCK	AEVVLGNIIK	ALAVMVDHLESEK	AGMPGSSGLGSPLGR
AEYEFDSPYWDDISDSAK	AEVVSLLLDR	ALAVSDLNR	AGMSTAQAQHFLEK
AEYEGDGIPTVFVSVAGR	AEVVYEWTR	ALAVVCDFK	AGNDLIESSEGEEASNLQYK
AEYLASIFGTEK	AEVWDLDMLR	ALCADLSPR	AGNFIGWLHMDGANLSVLLVEQALSK
AEYLASIFGTEKDK	AEWGNDLPSVELQLETQQHIHTSVEELGSSVK	ALCAEADR	AGNFYVPAEPK
AEYLCQIGDK	AEWPSETPVLCQQCGGR	ALCDVGTAISCSR	AGNGFLLVFAINDR
AEYLHTWGGLLPVISK	AEYAEFLHCK	ALCLDLLSLSAACDALDQHNLK	AGNILFTLDGDIK
AEYTEASGPCVLTPHR	AEYEFDSPYWDDISDSAK	ALCLVDVK	AGNILLSEPGLVK
AEYVQLVTELR	AEYEGDGIPTVFVSVAGR	ALCNGDYDR	AGNILLTEPGQVK
AEYVVTK	AEYLASIFGTEK	ALCPVIPK	AGNLGGGVVTIER
AEYVVTKLDDLINWAR	AEYLASIFGTEKDK	ALDDFVLGSAR	AGNLYDISEDNSLQELDQPAAPVAVSSNASTTK
AEYVVTKLDDLINWARR	AEYLCQIGDK	ALDEGDIALLK	AGNLYWIDCCEYPHIGR
AFAAALDER	AEYLGSCLLHK	ALDEIKPLEDLNNK	AGNPIFYYVAR
AFAADTGMNR	AEYLHTWGGLLPVISK	ALDEIKPLEDLNNKK	AGNSLAASTAEETAGSAQSR
AFAAGADIK	AEYTEASGPCVLTPHR	ALDEYYDK	AGNSLVLPIVLWGR
AFAAQEDLEK	AEYVQLVTELR	ALDEYYDKHFTEFVPLR	AGNTIHAILLYR
AFAAVPTVHPPENSATQPPTPGPAASPEQLSFR	AEYVVTK	ALDFHAETGFIYFADTTSYLIGR	AGNVIFR
AFACPSSQPLSNAHGTGLVIR	AEYVVTKLDDLINWAR	ALDFIASK	AGNWAAIYQDIR
AFADALEVIPMALSENSGMNPIQTMTEVR	AEYVVTKLDDLINWARR	ALDGDFTEENR	AGPAGDHITLELR
AFADAMEVIPSTLAENAGLNPISTVTELR	AFAAALDER	ALDGLQR	AGPAWMVR
AFADFNEGEINFVPTYK	AFAADTGMNR	ALDGYSK	AGPAWMVTR
AFAEAAGSAETLSVEK	AFAAGADIK	ALDIAENEMPGLMR	AGPDLQVCLSK
AFAEDPGSSTR	AFAAQEDLEK	ALDLLDK	AGPELLLDSNIR
AFAFDGFK	AFACPSSQPLSNAHGTGLVIR	ALDLLGR	AGPEVEWTEDLALDLGPQSR
AFAFVTFADDK	AFADAMEVIPSTLAENAGLNPISTVTELR	ALDLLMESNAIIQSMAAK	AGPFLTPSPLHAVALR
AFAFVTFADDKVAQSLCGEDLIIK	AFADFNEGEINFVPTYK	ALDLLYGMVSK	AGPGDRDPPSR
AFAGDIANQLATDAVQIFGGYGFNTEYPVEK	AFADPEVLR	ALDLVAAK	AGPGDTPAGAAAPEEPHGLSPLLPAR
AFAGLLGLAELTLER	AFAEAAGSAETLSVEK	ALDPASPLGLALAAR	AGPHEQPSATTLQR
AFAHITGGGLLENIPR	AFAFDGFK	ALDTLLEQTPK	AGPIWDLR
AFALDVINSAHER	AFAFVTFADDK	ALDTMNFDVIK	AGPLAGGVTTFVALYDYESR
AFALGILK	AFAFVTFADDKVAQSLCGEDLIIK	ALDTSYVILPTATATLRPK	AGPLGGSSYEEEEEEEGGGGGER
AFALYSEDEGVLR	AFAGLLGLAELTLER	ALDTVLFGPPLLTR	AGPLSSPGCFECCIK
AFAMIIDKLEEDISSSMTNSTAASRPPVTLR	AFAHITGGGLLENIPR	ALDVIVDLLEK	AGPMGLPEIR
AFAPILPHLAEEVFQHIPYVTEPK	AFALDVINSAHER	ALDWEREPSVQLVLTALDGGTPAR	AGPNIYELR
AFAQAQSHIFIEK	AFALGILK	ALEAEAAGLR	AGPPGFSEHYELQPLAR
AFAQVTVAGR	AFALYSEDEGVLR	ALEAELAALR	AGPSAQDLTVAAVDLLNHHAR
AFASTGLESGASGR	AFAPILPHLAEEVFQHIPYVTEPK	ALEAISR	AGPTSLPLGK
AFATCLR	AFAQAQSHIFIEK	ALEATIEYIK	AGPVQVLIVK
AFAVGVQQVLLK	AFAQVTVAGR	ALEATTEHIR	AGQAIPGPPLGPILGQR
AFAYLQVPER	AFASTGLESGASGR	ALEAVSSCVR	AGQAQADLETQYSALQQR
AFAYLTR	AFAVGVQQVLLK	ALEDFTGPDCR	AGQAVDDFIEK
AFAYTWFNLQAR	AFAYLQVPER	ALEDLAQELEK	AGQENISVSK
AFCAENLEEK	AFAYLTR	ALEDLAQELEKENYHDQK	AGQENISVSKR
AFCAGGDIK	AFAYTWFNLQAR	ALEDLGR	AGQGHVGLALLR
AFCAPPAYLTHQQK	AFCAENLEEK	ALEDPAHFEVWSQNTGEVVFLTK	AGQMSEPHSGLTLK
AFCEPGNVENNGVLSFIK	AFCAGGDIK	ALEDVCIETIEAGFMTK	AGQPLESDNVK
AFCFLPLSLETGLPFHVNGHFALDSAR	AFCAPPAYLTHQQK	ALEEALEAK	AGQQGLSVAFDLATHR
AFCGFEDPR	AFCDDAVGLK	ALEEALEAKEEFER	AGQSLVECLEQALR
AFCQELLQEEPR	AFCEPGNVENNGVLSFIK	ALEEASLSPLGEHR	AGQSTEEEMYNNESAGPAFEEFLQLLGER
AFCYMPAGDAQLLLAPSFK	AFCETLEETNYHLQR	ALEELCCR	AGQSTEEEMYNNETAGPAFEEFLDLLGQR
AFDCPETEYPAK	AFCGFEDPR	ALEELSR	AGQSVIGLQMGTNK
AFDFLSEETEASLASR	AFCQELLQEEPR	ALEEPLLLPR	AGQSVTIVAQYRPEEYSR
AFDGLYQDTAVVK	AFDAIESAQSAR	ALEEVPIHIEDPPFPSVR	AGQTQPNPGILPIQPALTPR
AFDHILSAIEDISGQIGHNYLR	AFDCPETEYPAK	ALEGPENCLFPR	AGQTTYSGVVDCFR
AFDIIDR	AFDFLSEETEASLASR	ALEHAFK	AGQTTYSGVVDCFRK
AFDITYVR	AFDIIDR	ALEHFPMLQK	AGQTVTVWAAGAGATHSPPSTLVWK
AFDLAPPEAVPQQK	AFDITYVR	ALEHFTDLYDIK	AGQVAYLEK
AFDLGATGVMTDYPTK	AFDLFNPNFK	ALEHFTDLYDIKR	AGQVEVVR
AFDLQGVFPHSCPGPEP	AFDLGATGVMTDYPTK	ALEIADFSGNPLSR	AGQVFLEELGNHK
AFDMVHDPMAALETLLTLGFER	AFDLQGVFPHSCPGPEP	ALEIAEK	AGQVVQIPVAEIVVGDIAQIK
AFDNDVDALCNLR	AFDNDVDALCNLR	ALEICQQR	AGQVVTIWASGAGATHSPPTDLVWK
AFDPDTAAVQPYQDQTYQPVYFVSESFSDAK	AFDPDTAAVQPYQDQTYQPVYFVSESFSDAK	ALEIIPR	AGRAGVEAGAPPGR
AFDQGADAIYEHINEGK	AFDQGADAIYEHINEGK	ALELDPNLYR	AGRPEPEPESEQPAGR
AFDSGIIPMEFVNK	AFDSFDQR	ALELDSNLYR	AGSATVLSGSIAGLEGGSQLALR
AFDYFNLAANAGNSHAMAFLGK	AFDSGIIPMEFVNK	ALELDSNNEK	AGSDVASEGPSPR
AFEAFLSNIVKPVASDIQAR	AFEAFLSNIVKPVASDIQAR	ALELENDR	AGSDYEYSEGTLVFKPGETQK
AFEAVDK	AFEDDDITHVEGSVDPIR	ALELEQELR	AGSELLESSAGDDASSLR
AFEDDDITHVEGSVDPIR	AFEDELR	ALELEQER	AGSFTGPSDSETAPAR
AFEDELR	AFEDEMSGR	ALELLGER	AGSHIQTLMGSQSLQHR
AFEDEMSGR	AFEDSYPQLQSIIQK	ALELLHSCVQELK	AGSHLVVEPGPPVTTATSAPVELVAPGEAR
AFEDSYPQLQSIIQK	AFEDTADDAGELIEERPPFPAATAPLAQPER	ALELVGQLQDQTVLPR	AGSISTLDSLDFAR
AFEDTADDAGELIEERPPFPAATAPLAQPER	AFEDWLNDDLGSYQGAQENR	ALENPDTASLLGR	AGSITAWSAQHQAESR
AFEDWLNDDLGSYQGAQENR	AFEHDLQLLVSQVR	ALENSSIMK	AGSKPSSLSMAHGR
AFEEAEK	AFEILHLHLDLR	ALENTAIK	AGSLELR
AFEETQIDIPGGGSHGGSSMSLWEVMQSNMIPEDQR	AFELAEGDLLK	ALEQFLQEYFDGNLK	AGSRYEDSNNLGTSHLLR
AFEHDLQLLVSQVR	AFELELSWVGELTK	ALEQFLQEYFDGNLKR	AGSSESIAAFIQR
AFEHSVHR	AFELYDQDGNGYIDENELDALLK	ALEQQFQDILDDPSPACPLEEHLAALTAAPR	AGSVADSDAVVK
AFEILHLHLDLR	AFEPATGR	ALEQQVEEMK	AGSVSLDSVLGDVR
AFELAEGDLLK	AFEQYLNLEDSR	ALEQQVEEMR	AGTAAPAPDGLAGR
AFEPATGR	AFESTLQLMER	ALESALK	AGTAFYIDQCAVR
AFESTLQLMER	AFESWLEQEQEK	ALESCLK	AGTEETILYSDIDLK
AFESWLEQEQEK	AFETLIVSLGEQQK	ALESPERPFLAILGGAK	AGTEETILYSDIDLKK
AFETLIVSLGEQQK	AFETVAIDR	ALESVEGPPPPGNQAAEELQQEINAQSLEK	AGTFFWSVSIPHER
AFETVAIDR	AFFADLPDPLIPYSLHPELLEAAK	ALETCGGDLK	AGTFGPGS
AFFADLPDPLIPYSLHPELLEAAK	AFFALVTNGVR	ALETIGANLQK	AGTFQAFEQFGQQLLAHGHYASPEIK
AFFDLIDADTK	AFFDLIDADTK	ALETIPITPIER	AGTGPASPSADAMTMKPPPR
AFFDPSLLHLLYFPDDQK	AFFDPSLLHLLYFPDDQK	ALETMAEQTTDVVHSPSTDTTPGPDTEAALAK	AGTGVDNVDLEAATR
AFFESHPAPSAER	AFFESHPAPSAER	ALEVAEYLTPVLK	AGTHILCIK
AFFKGAWSNVLR	AFFKGAWSNVLR	ALEVFPEFAAAHSNLASVLQQQGK	AGTITSTPNR
AFFLFDNLLVYCK	AFFLFDNLLVYCK	ALEVIRPAHILQEK	AGTLSITEFADMLSGNAGGFR
AFFNAVK	AFFNAVK	ALEVLVAK	AGTQIENIDEDFRDGLK
AFFPACYGGDGR	AFFPACYGGDGR	ALEVWGSLEALAR	AGTQIENIEEDFR
AFFPCFDTPAVK	AFFPCFDTPAVK	ALEYLFK	AGTQIENIEEDFRDGLK
AFFPNMVNMIVLDK	AFFSEVER	ALFDFLK	AGTQLLAGLR
AFFSEVER	AFFSGSQR	ALFDHLTAR	AGTTTIEAVKR
AFFSGSQR	AFFVDHNSR	ALFDSYTNLER	AGTVCSGNGVCSNELK
AFFTEEYSR	AFGAPNVVEDEIDQYLSK	ALFDYDK	AGVATPGLTEDQLWR
AFFVDHNSR	AFGAPVPSVQWLDEEGTTVLQDER	ALFDYDKTK	AGVDGWFK
AFGAPNVVEDEIDQYLSK	AFGDVFSVIGVR	ALFGLQK	AGVDIHSCSQFLLELYSR
AFGAPVPSVQWLDEEGTTVLQDER	AFGEDSVGVIFK	ALFHYDPR	AGVDPLVPLR
AFGDVFSVIGVR	AFGENAVVQLISLQK	ALFLIPR	AGVEAGAPPGR
AFGEDSVGVIFK	AFGESSTESDEDEEEGCSHK	ALFNAQFGSIFR	AGVGAAFR
AFGENAVVQLISLQK	AFGFNVLFYDPYLSDGIER	ALFNGAQK	AGVGAPVTQVTLQSTQR
AFGFNVLFYDPYLSDGIER	AFGFSHLEALLDDSK	ALFNYHDSR	AGVHIKLPLLSK
AFGFSHLEALLDDSK	AFGFSHLEALLDDSKELQR	ALFPLGLGHAAEYVRPR	AGVHIKLPLLSKDNR
AFGFSHLEALLDDSKELQR	AFGGQSLK	ALFSIGFPVAK	AGVIFPVGR
AFGFSVIFYDPYLQDGIER	AFGHHSVSLLDGGFR	ALFSSLLR	AGVIGLTQTAAR
AFGGQSLK	AFGIPVR	ALFVFMALSFAR	AGVISAPQSQAR
AFGHHSVSLLDGGFR	AFGLEQPPLPEAPGR	ALFVSAFPQQLTMK	AGVKPDAPDQEPEGLALLVPDIQR
AFGIPVR	AFGLGVAYR	ALFYENIIK	AGVLAGHDNR
AFGLGVAYR	AFGPGIEGK	ALGAEIVR	AGVLAHLEEER
AFGLQAIDLVYIDFR	AFGPGLQGGNAGSPAR	ALGAHLTSICTPEEQDFVNDR	AGVLAQLEEER
AFGLQAIDLVYIDFRDEDGLLR	AFGPLWCHEDITPK	ALGDLISATK	AGVLASLR
AFGPGIEGK	AFGSPFGLEEPQWVPDKECPR	ALGEPLSAAQLR	AGVLLSEILHLLCR
AFGPGLEPTGCIVDRPAEFTIDAR	AFGSTIVINPEK	ALGEYLER	AGVLLVCEPAGPVYTGGLR
AFGPGLQGGNAGSPAR	AFGYYGPLR	ALGFPLER	AGVLPLLTAAITQHGQHADVVR
AFGPLWCHEDITPK	AFHEIYQTR	ALGFPLERPK	AGVLSQADYLNLVQCETLEDLK
AFGSTIVINPEK	AFHGWNEFDISEDEPLWK	ALGFQFHSR	AGVNFSEFTGVWK
AFGVAFVK	AFHITNDEPIPFWTFLSR	ALGGASGGYTTGPEPLVSLLR	AGVNTVTTLVENK
AFGWYPHLGR	AFHITQGLLK	ALGGELAAIPSSPQPTPK	AGVNTVTTLVENKK
AFGYYGPLR	AFHNEAQVNPER	ALGGVGTAPAGGPASAVDAK	AGVQWVPTYRPEMYQYSLPR
AFHEIYQTR	AFHNEAQVNPERK	ALGHGVDLGHIYGDNLER	AGVSFSGHR
AFHGWNEFDISEDEPLWK	AFHPTYEEK	ALGHIAVALR	AGVSISVVHGNLSEEAANQMR
AFHITNDEPIPFWTFLSR	AFIANLK	ALGHQLGR	AGVSVYGIIR
AFHITQGLLK	AFIDCCNHITK	ALGIGAYLVR	AGVSYAAPWWVSLLHR
AFHLDLDFVGK	AFIDPLGLPGR	ALGIGVYPVR	AGVTCIILPAENR
AFHLPPYTLANLR	AFIDPLGLPGRPFYR	ALGISISLEQAEK	AGVVAALLNVNLR
AFHNEAQVNPER	AFIFIDESHITHAFTWLSQK	ALGISSDSNK	AGVVGPELHEK
AFHPFIAGPYNR	AFIGLGFGDR	ALGLDGESIR	AGVWLIDFGK
AFHPTYEEK	AFIGNACIAVDWDPTALHLR	ALGLEESPEEEGK	AGVYPDK
AFIANLK	AFIHHELLAYLYSSADQSSLMEESAEQAQR	ALGLGFVSPAQLR	AGVYPER
AFIDCCNHITK	AFIHWVSQPLVCEIR	ALGLLLNR	AGWVDNSRPLPPPPQPLGAQQR
AFIDPLGLPGR	AFIITGQTYTR	ALGLNEVDYK	AGYGEYSEDVHLHTPPAPVLHFFLDGR
AFIDPLGLPGRPFYR	AFIITINSFGTELSK	ALGLSNFNSR	AGYLPQNIPLEIIR
AFIFIDESHITHAFTWLSQK	AFIITINSFGTELSKEDR	ALGMDMTTAPR	AGYLYALLYLNTEIGPGTVGETAIK
AFIGFEGVK	AFILADPDGSNR	ALGMDTVHIHR	AGYPQYVSEILEK
AFIGNACIAVDWDPTALHLR	AFIPAIDSFGFETDLR	ALGPEQLLR	AGYTDQVVIGMDVAASEFYR
AFIHHELLAYLYSSADQSSLMEESAEQAQR	AFIPQLLSR	ALGPPVQVPGPR	AGYTTDESSSSSLHTTR
AFIHWVSQPLVCEIR	AFISNVK	ALGPVESLQGHLQDPSK	AGYVGCVR
AFIITGQTYTR	AFITNIPFDVK	ALGSEGEAAATEVDLER	AGYVGLVTVPVATLAGR
AFIITINSFGTELSK	AFITVLEMTPVLGTEIINYR	ALGSTWAVVR	AGYWNEYER
AFIITINSFGTELSKEDR	AFKLSISALFVTPK	ALGTLGMTTNEK	AGYYDLLIDIHLSSYATAR
AFINLEAAGVGGK	AFLADPSAFAAAAPAAAATTAAPAAAAAPAK	ALGTSGNLRPGPSGGLR	AHAFVVQQR
AFIPAIDSFGFETDLR	AFLAELEQNSPK	ALGVAVATGLQTELGK	AHAGQVTCVAASPHK
AFIPQLLSR	AFLCVPEGTSSTLNPTQSDR	ALGVAVATGLQTELGKIR	AHAQLVR
AFISGGGESDIYVVMCR	AFLDAQNPR	ALGVGFATR	AHAVAQVDAWQQLQTFFHK
AFITNIPFDVK	AFLDDTNTK	ALGVISNFQSSPK	AHCEEDAPLCGFPWYLPVHFLIR
AFITVLEMTPVLGTEIINYR	AFLDFHSLPYQVVEVNPVR	ALGVLAQLIWSR	AHCIQQMTSK
AFIVELR	AFLDFHSLPYQVVEVNPVRR	ALGVLSQLIWSR	AHCQTSGWSLTEQDPYNNIVR
AFIVWLANGDTLR	AFLDGFNEVAPLEWLR	ALGVQAQDANPR	AHCVTLVQLSVSCEHLIDK
AFKLSISALFVTPK	AFLDGFNEVVPLQWLQYFDEK	ALGVSNFNHFQIER	AHDALVEVCVR
AFLADPSAFAAAAPAAAATTAAPAAAAAPAK	AFLDNAAEDLEK	ALGVTEDR	AHDGGIYAISWSPDSTHLLSASGDK
AFLAELEQNSPK	AFLDNPTIILAHIR	ALGYFAVVTGK	AHDIPILMVTSGGYQK
AFLAQIHSR	AFLDQVFHLKPGLSLR	ALGYVLDR	AHDLELPALDPDLENDDFFVR
AFLDAQNPR	AFLDSLPDVK	ALHGEQYLELYKPLPR	AHDQNLANLALQALR
AFLDDTNTK	AFLEALQNQAETSSK	ALHHGIDLEK	AHEACGPMEIDSALNTVQTLK
AFLDFHSLPYQVVEVNPVR	AFLEELTGVLQSLPR	ALHIPESLPR	AHEASSAVQHVNLLK
AFLDFHSLPYQVVEVNPVRR	AFLEENQLDYIIR	ALHLGNNVLQSLPSR	AHEATLEAR
AFLDFYHSFLEK	AFLEETNAK	ALHLLEEYR	AHEEDNTVELLR
AFLDGFNEVAPLEWLR	AFLFDVVSK	ALIAAQYSGAQVR	AHEILPELVCCSAK
AFLDNAAEDLEK	AFLFQESPR	ALIADSGLK	AHELFQAEMFSR
AFLDNPTIILAHIR	AFLHIPAK	ALIAEATK	AHETAFLSWFR
AFLDQVFHLKPGLSLR	AFLHPAVPPHSAQPYAYLALNSEAR	ALIAGGGAPEIELALR	AHEVSMQELR
AFLDSLPDVK	AFLIEEQK	ALIASTILR	AHFAIMFVGVNMTFFPQHFLGLSGMPR
AFLEALQNQAETSSK	AFLIEPEHVNTVGYGK	ALIDIVSSLK	AHFFTQGSAHSDTTSDPACHAANR
AFLEELTGVLQSLPR	AFLLESLLK	ALIDYENSNK	AHFGTDETILDGK
AFLEENQLDYIIR	AFLLMFIK	ALIEAEK	AHFNLDESGVLSLDR
AFLEETNAK	AFLLMVSQYQQPQENEVAVLLKPISEK	ALIENADAVYEK	AHFNLDESGVLSLDRVESVFETLVEDSPEEESTLTK
AFLEHLQEPEPLPGQICSTFTLCLHYR	AFLLSCMLLGGR	ALIESGLGTDFSPDVGYNGYTR	AHFPGLQSK
AFLEILHTYQK	AFLLSGVDELEQR	ALIFVSHGAGEHCGR	AHFQHLMK
AFLFDVVSK	AFLLYSFLR	ALIGMTAGATGAFVGTPAEVALIR	AHGAFYQDGSLDEYYGR
AFLFQESPR	AFLMEQDPENDFLVTSHIHLHVPEGATPK	ALILVSDLCAR	AHGALTSDNSGTTLFGKPEPMSSAEATPTASEIR
AFLGDFALQLLPK	AFLNAIMR	ALINPANVTFK	AHGFTFTR
AFLHIPAK	AFLQGGQEATDIALLLR	ALIPHCSEGK	AHGGYSVFAGVGER
AFLHPAVPPHSAQPYAYLALNSEAR	AFLSLGK	ALIPLQTEAHPETK	AHGPDAMILVDGQPR
AFLIEEQK	AFLSPPTLLEGPLR	ALISPLDVIK	AHGQDLGTAGSCLR
AFLIEPEHVNTVGYGK	AFLSSHLQDLSTVVR	ALISQYQHK	AHGTPPPVSPKPPPPPTAPK
AFLLGSTADR	AFLSSPEHVNR	ALIVEPSR	AHGVEDFSVSQTTLEEVFLYFSK
AFLLMFIK	AFLSSPEHVNRPINGNGK	ALIVLAHSEK	AHGVVVEDITVEQAFR
AFLLMVSQYQQPQENEVAVLLKPISEK	AFLSYIEVLTDGSLVGWEHR	ALIYGGEMAAAVAEVSEQLGK	AHIAQLCEK
AFLLSCMLLGGR	AFLTFLYR	ALKDPTLAAR	AHIFVYGTLK
AFLLSGVDELEQR	AFLTLAEDILR	ALKPPCDLSMQSVEIAGTTDGIR	AHILSAEFGK
AFLLYSFLR	AFLTLAEDILRK	ALLAAVTR	AHINIQDSIHLTPVLTSSILNQIAGR
AFLMEQDPENDFLVTSHIHLHVPEGATPK	AFLVGIVVPDPEVMPSWAQK	ALLADAQIMLDHLK	AHIVFDFHQAADGIQEQQR
AFLNAIMR	AFLVIADSLQQK	ALLADIEAHYR	AHLAGGVGPAVGWYHYAVSTGDEALR
AFLQAILEHEEENEEEDEVPDDETLNQMIAR	AFLYLGQNNFAEAHK	ALLAEGIILR	AHLALIDYLTQK
AFLQGGQEATDIALLLR	AFMAVCIETAK	ALLAEHLLKPLPADR	AHLEFSHSYEER
AFLQLER	AFMGPLK	ALLAFQR	AHLEYSHTYETLYILSK
AFLQQPDDYESYLEGAVYIDQYCNPLSDISFR	AFMLLFLK	ALLAGKDSETGENIR	AHLFMQVPAYPEVFR
AFLSEVQDTIPVQLVAVTDSQADFFENEAIK	AFMSQQSETSLQSIR	ALLANALTSALR	AHLGTALK
AFLSLGK	AFMTADLPNELIELLEK	ALLANQDSDQVQK	AHLLEVQGLQVR
AFLSSHLQDLSTVVR	AFNASFELSQLR	ALLANQDSDQVQKDPQYQGLR	AHLLNIPSWNWK
AFLSSPEHVNRPINGNGK	AFNATSFLR	ALLATASQCQQPAGNK	AHLQGPLAHPHPNPIEAR
AFLSYIEVLTDGSLVGWEHR	AFNDPFIQK	ALLCEDLFR	AHLQGPTGTSVAGPQTSEAFVITVR
AFLTFLYR	AFNNAGEGVPLYESATTR	ALLDTLQLGPDALTVHLIHEVTK	AHLVAVFNEYQR
AFLTGPR	AFNSNYEQR	ALLEDGTFR	AHLVFDFHQAVDGLQEVQR
AFLTLAEDILR	AFPAANER	ALLEEIER	AHMGMFTELAILYSK
AFLTLAEDILRK	AFPAANERDEVFEK	ALLEGCGLLGLPLGR	AHNAFDPSSVLLSR
AFLVGIVVPDPEVMPSWAQK	AFPANGALFLAYEYSR	ALLELLTR	AHNLQDGQLSDTGDLGEDIASN
AFLVIADSLQQK	AFPCWDEPAIK	ALLELLTRPGNTR	AHNPCTESVCYSVAVTR
AFLYEQTESVVK	AFPDHFTYEPHEVDATQGYR	ALLELQGHLDGASR	AHNQDLGLAGSCLAR
AFLYLGQNNFAEAHK	AFPFHIIFDR	ALLELQLEPEELYQTFQR	AHNVPLK
AFLYTFCHHLHLPAHSEETQEAVASR	AFPGTEEEVPILR	ALLENEK	AHPGPVVHISDNPMDEGK
AFMEALQAGADISMIGQFGVGFYSAYLVAEK	AFPHLQQPSFLLASLK	ALLENEKK	AHPLFTFLR
AFMGPLK	AFPLVVAEAEGSGDLLR	ALLEVICTLHK	AHPNLPILIR
AFMLLFLK	AFPNPYADYNK	ALLEVLGR	AHPVFYQGTYSQALNDAK
AFMTADLPNELIELLEK	AFPSYFSK	ALLEVVQSGGK	AHQANQLYPFAISLIESVR
AFNATSFLR	AFPTQTAGTFK	ALLEYFQPVSQWLEEQNQR	AHQLSVTSQVQELQNLLR
AFNDAEVLYNR	AFPVDLLDNCTHEELENSSEDYLSSLR	ALLFGHTASITCLSK	AHQLVHEGYK
AFNDPFIQK	AFPVDQFFLEDALAVTR	ALLFIPR	AHQLVMEGYNWCHDR
AFNNAGEGVPLYESATTR	AFPVLDIDYPHVR	ALLFVPR	AHQLWLSVEALK
AFNNKGDGPYSLVAVINSAQDAPSEAPTEVGVK	AFQEGIAK	ALLGASALDSIQEFR	AHQNTLEVYPPFLFFLTVGGVYHPR
AFNSNYEQR	AFQFVETHGEVCPANWTPESPTIK	ALLGYADNQCK	AHQTGIHATEELKEFFAK
AFNTLLPDLEEIEHLNWLEALK	AFQFVETHGEVCPANWTPESPTIKPSPTASK	ALLGYSDQVQR	AHQTGSLTCCATDLLALCILRPPGEFGVDIALGNSQR
AFNVELAQVK	AFQLETGQLVECVR	ALLHFNSICR	AHQVVEDGYEFFAK
AFPAANER	AFQNTLSDLK	ALLHGHVVELLR	AHRPTLDALR
AFPAANERDEVFEK	AFQPYGLHGGEPGTR	ALLIDELNK	AHSDGGDGVVSQVK
AFPANGALFLAYEYSR	AFQQEISLNHNK	ALLILEGGQK	AHSEYEEALSQGHQAYLLEEDDYSR
AFPCWDEPAIK	AFQSHLK	ALLIQAVK	AHSIQIMK
AFPDHFTYEPHEVDATQGYR	AFQSVFEVVAAPGSPYHR	ALLLEILHEIK	AHSLSPTDHQAAFYLALQLAISR
AFPFHIIFDR	AFQVLMELENPVLISLGK	ALLLGLACNHSLK	AHSNILK
AFPGTEEEVPILR	AFQVWCVGNEALVGPR	ALLLSTYIK	AHSPILNTEGTVIGTVTSGCPSPSLK
AFPLVVAEAEGSGDLLR	AFSCSSFNSNTFLTR	ALLLVGDVAQAAEVAIEHR	AHSPQGEGEIPLHR
AFPMELHLIHWNSTLFGSIDEAVGK	AFSDIPSPYLR	ALLNAESLPAHR	AHSSMVGVNLPQK
AFPNPYADYNK	AFSDNPGVLSELCSTLSR	ALLNLVPVQK	AHSSVDWLIVVVENDAK
AFPSYFSK	AFSDPFVEAEK	ALLNNSHYYHMAHGK	AHSTVETERLDQEEMVDKPDIGSYER
AFPTQTAGTFK	AFSDPFVEAEKSNLAYDIVQLPTGLTGIK	ALLNVVDSAR	AHSVSVVELEETPFR
AFPVDQFFLEDALAVTR	AFSEDEALAQQDSK	ALLPILQWHK	AHSVSVVELEETPFRR
AFPVLDIDYPHVR	AFSFLNEVK	ALLPSMVER	AHTDSLNTLVALHQLYQYTQK
AFQEGIAK	AFSFPVSPER	ALLQEMPLTALLR	AHTEYTFCVTSLR
AFQFVETHGEVCPANWTPESPTIK	AFSFSLPR	ALLQLWQR	AHTMTDDVTFWK
AFQFVETHGEVCPANWTPESPTIKPSPTASK	AFSGLNSLEQLTLEK	ALLQMVQQFAVDFEK	AHTTPDHPLFLLLNAK
AFQLETGQLVECVR	AFSGLTQNPESIELR	ALLQMVQQFAVDFEKR	AHVDEFK
AFQLTEENIR	AFSGYLGPDESK	ALLQMVQQFGVDFEK	AHVEAPIAGSMILAAILLK
AFQLVEEIR	AFSIAHDSLHIPR	ALLQQALR	AHVEETLAEIQVSLTR
AFQNTLSDLK	AFSIDIIR	ALLQSSASR	AHVFQIDPNTK
AFQNTLSDLKLDYLDLYLIHWPQGFQSGNVFLPTDDK	AFSIQGAPSDSGPLR	ALLQSVR	AHVFQIDPNTKK
AFQPYGLHGGEPGTR	AFSIQTPEQYYFCYK	ALLSAVTR	AHVHWFTNIR
AFQQEISLNHNK	AFSLNPER	ALLSHDSGSDHLAFVR	AHVIGTPCSK
AFQSGQDPSK	AFSLVGETQER	ALLSPQPGNALDR	AHVIVMAATNRPNSIDPALR
AFQSHLK	AFSMDEHNAALR	ALLTAVTSPHIEIHEGTILQTVR	AHVIVMAATNRPNSIDPALRR
AFQSVFEVVAAPGSPYHR	AFSNCSLPQGWK	ALLTECTVDAEAFNLR	AHVLAASVEQATENFLEK
AFQVWCVGNEALVGPR	AFSPTTINTGR	ALLTGNFESAVDLCLHDNR	AHVLAASVEQATQNFLEK
AFSCSSFNSNTFLTR	AFSPTTVNTGR	ALLTPQDEECADGDTEVDVIAEQLK	AHVLAASVEQATQNFLEKGEQIAK
AFSDIPSPYLR	AFSQFLRPLIAK	ALLTPVAIAAGR	AHVLAHSESINVIAQSLSTENIK
AFSDNPGVLSELCSTLSR	AFSQFVR	ALLTTGSLR	AHVLAQPEAISIIAQSLR
AFSDPFVEAEK	AFSQFVRPLIAAK	ALLTVDSDAHGSFCFK	AHVLYFK
AFSDPFVEAEKSNLAYDIVQLPTGLTGIK	AFSQHVLHR	ALMDSNLPR	AHVQIPEEGPIGK
AFSEDEALAQQDSK	AFSSLNTLPEDLRPIVPLFCSVLTK	ALMGLYNGQVLCK	AHVTGPVEDNEK
AFSFLNEVK	AFSSSSDITGSSSSAQLNWR	ALMGSPQLVAAVVR	AHVTLGCAADVQPVQTGLDLLDILQQVK
AFSFSLPR	AFSTSVSK	ALMIAASVLGLPAILLLLTVLPCIR	AHVTLGCAADVQPVQTGLDLLDILQQVKGGSQGEAVGELPR
AFSGLESLEHLNLGENAIR	AFSTWLK	ALMPVLLQGQAR	AIAADPIAGK
AFSGLNSLEQLTLEK	AFSVFLFNTENK	ALNAPVLSVLK	AIAAPQAGANTK
AFSGYLGPDESK	AFSWASVTSK	ALNEACESVIQTACK	AIACVVTACSTELEK
AFSIAHDSLHIPR	AFSYICR	ALNEEIINR	AIADHIR
AFSIASSLLAHPR	AFSYTWFNLQAR	ALNEGGLQSIPK	AIAELGIYPAVDPLDSTSR
AFSIDIIR	AFSYYGPLR	ALNEVFIGESLSSR	AIAFTQYPQYSCSTTGSSLNAIYR
AFSIQGAPSDSGPLR	AFTATLSLFPYHK	ALNGFTPLHIACK	AIAGIINQPYYNYQAGPDAALGR
AFSIQTPEQYYFCYK	AFTDLTR	ALNLAYSSIYGSYR	AIAGTGANVIVTGGK
AFSLNPER	AFTDVPSVQIYSSR	ALNPLEDWLR	AIAHYEQSADYYK
AFSLYANIDILRPYFDVEPAQVR	AFTEVFLDDSHSPANR	ALNVLVPIFYR	AIAHYEQSADYYKGEESNSSANK
AFSNCSLPQGWK	AFTFDYVFDIDSQQEQIYTQCIEK	ALPDMEVVGLNFSSATTPELLLK	AIAIPVDLDSQVNNLFLK
AFSPTTINTGR	AFTGFIVEADTPGIHIGK	ALPDTQITSYAATLHR	AIAKGVGIISEGNETVEDIAAR
AFSPTTVNTGR	AFTGFIVEADTPGIHIGKK	ALPEFTGVQTQDPNAVVIGLAPEHFHYQLLNQAFR	AIALDPR
AFSQFLRPLIAK	AFTGQVAPAQVLEALCR	ALPELTK	AIANECQANFISIK
AFSQFVR	AFTHGVAMSGGGGVNMASHQK	ALPESAEEQPSLYEK	AIANVFQNR
AFSQFVRPLIAAK	AFTHTAQYDEAISDYFR	ALPFWNEEIVPQIK	AIAQSGTAISSWSVNYQPLK
AFSQHVLHR	AFTLVSAVER	ALPGGLDAIITEGGENFSQGQR	AIAQSGTALSSWAVSFQPAK
AFSSLNTLPEDLRPIVPLFCSVLTK	AFTMDILR	ALPGHLKPFETLLSQNQGGK	AIAQSQSVQESMESLLQSIR
AFSSPQEEEEAGFTGR	AFTNPEDACSFITSANFPALVVK	ALPNIQEIQAAFVK	AIASATEGGSVPQIR
AFSSSSDITGSSSSAQLNWR	AFTSQASATMHLPATIGDYTDFYSSR	ALPPALAALR	AIATLMSDEVFHDIAYK
AFSTSVSK	AFVAGVLPLK	ALPPLALFTSK	AIATVCGNR
AFSTWLK	AFVAIGDYNGHVGLGVK	ALPPLWENLDLVPAGDR	AIATVTGLQVGIYHFR
AFSVFLFNTENK	AFVDFFSQCLHEEYK	ALPQPLPR	AIAVLTSGGDAQGMNAAVR
AFSWASVTSK	AFVDLTLSPSVR	ALPSPIEK	AIAVTVQEMVTK
AFSYICR	AFVDLTNQVSCSGDVK	ALPSSEDLASLAPDLDK	AIAVVNK
AFSYTWFNLQAR	AFVDNYGVAMETAEK	ALPSVGLQSDQSPQR	AIAYLFPSGLFEK
AFSYYGPLR	AFVDNYK	ALPVLVVK	AICFLRPTK
AFTADFVR	AFVDSCLQLHETK	ALPYLQQDPVSGLSGR	AICLDHAK
AFTATLSLFPYHK	AFVDSCLQLHETKR	ALQALDELR	AICQLVK
AFTDLTR	AFVEAQNK	ALQALHSSGVGLR	AICTEAGLMALR
AFTDNAVAFDTGFCHVER	AFVEFLTDEIK	ALQASALK	AIDAALAAR
AFTDVPSVQIYSSR	AFVEFLTDEIKEEK	ALQASALNAWR	AIDAFNAALTVRPEDYSLWNR
AFTEVFLDDSHSPANR	AFVEFLTDEIKEEKK	ALQATVGNSYK	AIDFVDVTESNAR
AFTFDYVFDIDSQQEQIYTQCIEK	AFVENYPQFK	ALQAVTYR	AIDGVMFSEGDK
AFTGFIVEADTPGIHIGK	AFVFDVLHEGCLITPPELLR	ALQDLVDLLDTGQEK	AIDGVMFSEGDKSPDGR
AFTGFIVEADTPGIHIGKK	AFVGNQLPFIGFTYFR	ALQDPNVAAFMVEPIQGEAGVIVPDPGYLTGVR	AIDLFTDAIK
AFTGQVAPAQVLEALCR	AFVHWYVGEGMEEGEFSEAR	ALQDVQIR	AIDLLKEIYTNLGPR
AFTHGVAMSGGGGVNMASHQK	AFVHWYVGEGMEEGEFSEAREDMAALEK	ALQEDILLR	AIDLLYWR
AFTHTAQYDEAISDYFR	AFVNLPTENELTFNAEEYSDISEMR	ALQEFSELNER	AIDLPAFGYTLVYTCHPGFFLAGGSEHR
AFTLVSAVER	AFVPAILFK	ALQEGDLVSSR	AIDLTVFETMPNLK
AFTMDILR	AFVPQLR	ALQELLR	AIDMFNK
AFTMSAAETAR	AFVQILVK	ALQEMLANTVEK	AIDMSNVTLSR
AFTNPEDACSFITSANFPALVVK	AFVRPSGTEDIVR	ALQFLEQVK	AIDPDEGEAGR
AFTSQASATMHLPATIGDYTDFYSSR	AFVSGFDGSAGTAIITEEHAAMWTDGR	ALQGASQIIAEIR	AIDSLSIEK
AFVAGVLPLK	AFVSMVYSEEGAEDR	ALQGQISSQQVAVEK	AIDTIYQTTDFSGIR
AFVAIGDYNGHVGLGVK	AFVTLER	ALQHMTDFAIQFNK	AIDVEQGQTR
AFVDFFSQCLHEEYK	AFVYLSNLLYPVPLIHR	ALQLCTLLPYYSVR	AIDYEIQR
AFVDLTLSPSVR	AFVYLSNLLYPVPLVHR	ALQLGTLFSPAEALK	AIEAGIWWPR
AFVDLTNQVSCSGDVK	AFWDVHRPVPGCVNTTEVDIK	ALQLLHDIR	AIEAVHNTAMR
AFVDNYK	AFWDVHRPVPGCVNTTEVDIKK	ALQLPEPDLEIH	AIECSYTSADGLK
AFVDSCLQLHETK	AFWNWVENYPDEFTK	ALQNAVSTFVNR	AIEEAPSVHHVNPSCKD
AFVDSCLQLHETKR	AFYAPVHADDLR	ALQPIVSEEEWAHTK	AIEEFESSLK
AFVEAQNK	AFYDAIK	ALQPLEEGEGEEK	AIEENNNFIK
AFVEFLTDEIK	AFYELSQTHR	ALQPPCNLLK	AIEEYMR
AFVEFLTDEIKEEK	AFYGSEEDEAK	ALQPVLVSR	AIEFCIAR
AFVEFLTDEIKEEKK	AFYGSEEDEAKGPGSEEAATAALPAR	ALQSADVIVLFGAR	AIEGSSPADNR
AFVENYPQFK	AFYGWLAYCR	ALQSGQCAGAALDVFTEEPPRDR	AIEIDNK
AFVESQQK	AFYLDPFNR	ALQSLALGLR	AIEIYEQVGANTMDNPLLK
AFVFDVLHEGCLITPPELLR	AFYLEAR	ALQSPEHHIDPIYEDR	AIEKLAVEALSSLDGDLSGR
AFVGFEYEDSR	AFYLGSMLIK	ALQSVGQIVGEVLK	AIELIQAGGNK
AFVGNQLPFIGFTYFR	AFYNNVLGEYEEYITK	ALQSVVQAVPLHELR	AIELQPEDPR
AFVGNQLPFIGFTYFRENLLLSDSPPCR	AFYQQPDADTIGYVASEEAFVK	ALQTVFGER	AIELQPHFPDAYCNLANALK
AFVGNQLPFVGFTYYSNR	AFYSLGNYLVASEIAK	ALQTVIEMK	AIELSLK
AFVHWYVGEGMEEGEFSEAR	AGAAEGGWTGPGAGPR	ALQVGCLLR	AIELSSK
AFVHWYVGEGMEEGEFSEAREDMAALEK	AGAAFDPVSFAR	ALQYEQTLMYGR	AIELSTK
AFVNLPTENELTFNAEEYSDISEMR	AGAAFFNEVR	ALQYEYASK	AIELWYHDPACTTPVLK
AFVPAILFK	AGAAGSLGAGLIPVSSELCYR	ALQYGTVFGNGK	AIEMFHFR
AFVPPLAEDLLAR	AGAAGTSEATSSVR	ALRPPDPQAAFSYEETAK	AIEMLGGELGSK
AFVPQLR	AGAALGFGTDNVILIK	ALRPTIFPVVPR	AIENIDTLTNLESLFLGK
AFVQILVK	AGACVTSESTVMR	ALSAIAELLTSEHER	AIEQADLLQEEDESPR
AFVRPSGTEDIVR	AGADAASGDAPPPALGGR	ALSAILDIEHGDPK	AIEQFCQEK
AFVSGFDGSAGTAIITEEHAAMWTDGR	AGADIIITYFAPQLLK	ALSDADVQK	AIEQSIEQEEGLNR
AFVSMVYSEEGAEDR	AGAEASEEVPQTSLSSAR	ALSDHHVYLEGTLLKPNMVTPGHACPIK	AIEREEGQLQLCSR
AFVTLER	AGAEELQALLER	ALSDHHVYLEGTLLKPNMVTPGHACTQK	AIESFAWNITVLK
AFVTMLDELLAEHK	AGAEQSWLWFATVK	ALSDLIGATK	AIESGDTDLVFTVLLHLK
AFVYLSNLLYPVPLVHR	AGAEREFKGLGDCLVK	ALSDLQAGDGPR	AIESGDTDLVFTVLLHLKNELNR
AFWDVHRPVPGCVNTTEVDIK	AGAESDGQFQFTGIK	ALSDLQFVK	AIESQCYVIAAAQCGR
AFWDVHRPVPGCVNTTEVDIKK	AGAFDAVPCYHWSAGGK	ALSDLVLLR	AIFASGSPFDPVTLPDGR
AFWNWVENYPDEFTK	AGAFDQLK	ALSDSYELSTDLQDK	AIFEIVLNR
AFYAPVHADDLR	AGAFPPPAAPSAPGGQAR	ALSEIAGITLPYDTLDQVR	AIFHEEEPR
AFYAPVHADDLREGAQYLMQAAGLGR	AGAGAVVPK	ALSELTTCLR	AIFIFLSNAGAER
AFYDAIK	AGAGGGGGAVGPQPSAK	ALSEQINIFFDYSGR	AIFLADGK
AFYELSQTHR	AGAGGGGGAVGPQPSAKPR	ALSHLSTTVK	AIFLADGNVFTTGFSR
AFYGSEEDEAK	AGAGGGNDIQWCFSQVK	ALSIFNELR	AIFLFVDK
AFYGSEEDEAKGPGSEEAATAALPAR	AGAGGPGLAALVAFVR	ALSINSGNTK	AIFQAIAAK
AFYLDPFNR	AGAGGPGLAALVAFVRDQLR	ALSINTLVK	AIFQEVHVQSLLQVDR
AFYLEAR	AGAGLSSLCLVLSTRPHC	ALSIPLR	AIFQQPPLGVR
AFYLGSMLIK	AGAGMITQHSSTASPVNR	ALSLEGQQLIENR	AIFQTIQNR
AFYNNVLGEYEEYITK	AGAGSATLSMAYAGAR	ALSLGGQVWGNFLSCFSPEYRR	AIFSHAAGDNSTLLSFK
AFYSLGNYLVASEIAK	AGAIAPCEVTVPAQNTGLGPEK	ALSLQHAGR	AIFSHAAGDNSTLLSFKEGDLITLLVPEAR
AGAAFDPVSFAR	AGAIGCGGFAAFSAAIDYYLR	ALSNLSSR	AIFSVYVVNK
AGAAFFNEVR	AGAISASGPELEGAGHSK	ALSPAFELSQWSSTEYSTWAESR	AIFTGYYGK
AGAAGSLGAGLIPVSSELCYR	AGAIYVFQVR	ALSPEGALR	AIFVTDR
AGAAGTSEATSSVR	AGAKPDQIGIITPYEGQR	ALSPLPAR	AIGAVPLIQGEYMIPCEK
AGAALGFGTDNVILIK	AGALAALLLQLK	ALSPQDYVATVADALK	AIGEDFVLLK
AGACNSVIK	AGALEGVPISGCLGDQSAALVGQMCFQDGQAK	ALSQAGEATAGHPEEATVIQAESQAK	AIGFQSQLSEFQVSLHDLEK
AGADAASGDAPPPALGGR	AGALEIQR	ALSQLAEVEEK	AIGHVIEEGGVK
AGADIIITYFAPQLLK	AGALLPAIR	ALSQPDTVLR	AIGMSLAK
AGAEASEEVPQTSLSSAR	AGALQCSPSDVYTK	ALSSEGKPYVTK	AIGNALK
AGAEELQALLER	AGALQVCPTDSYTK	ALSSEGKPYVTKEELYQNLTR	AIGNIELGIR
AGAESDGQFQFTGIK	AGAPLEIPVAR	ALSSESFER	AIGPHDVLATLLNNLK
AGAFDAVPCYHWSAGGK	AGAPPGLFNVVQGGAATGQFLCHHR	ALSSGGSITSPPLSPALPK	AIGSAAPGHSFR
AGAFDQLK	AGAPPPSGSAVSTAPQQKPIGK	ALSTDASCAK	AIGSASEGAQSSLQEVYHK
AGAFPPPAAPSAPGGQAR	AGAQGAAAITTSGSTKPPGAR	ALSTDCTPSGDLSPLSR	AIGSQIRDQLALPWVPPLLR
AGAGAVVPK	AGAQGDPDVPECLK	ALSTDPASPNLK	AIGTDEDLAHSSIR
AGAGGGGGAVGPQPSAK	AGAQLIGFYDEIR	ALSTDSVER	AIGTEPDSDVLSEIMHSFAK
AGAGGGGGAVGPQPSAKPR	AGAQPGVHALQLK	ALSTESVER	AIGTPSVGVLLK
AGAGGGNDIQWCFSQVK	AGAQPGVHALQLKPVCVSDSLK	ALTAAIEAANAQIHGPASQHMGSNAAAVTTTTTIATVTTEDR	AIGVKPPR
AGAGGPGLAALVAFVR	AGASISTLAGLSLR	ALTAPSTSAR	AIGVLTSGGDAQGMNAAVR
AGAGGPGLAALVAFVRDQLR	AGASLAPGPHPDR	ALTASPPAAR	AIGVSNQR
AGAGSATLSMAYAGAR	AGASPPPVSELDR	ALTDELAALGR	AIGWGNK
AGAGYILEDFNEAQCNTAYQCLLIADQHCR	AGATSEGVLANFFNSLLSK	ALTDEQEEQAAR	AIHDLSTR
AGAIAPCEVTVPAQNTGLGPEK	AGATSLYR	ALTDKVTDLLGGLFSK	AIHEYLQK
AGAISASGPELEGAGHSK	AGATVYITGR	ALTEANVQYAAVR	AIHKIDIPSFDWPIAPFPR
AGAISASGPELEGAGHSKFQVTVPGAK	AGAVAEEVLAAIR	ALTELFFVTENR	AIHMALDCCGIAGPLEQFISDTCPK
AGAIYVFQVR	AGAVDVVR	ALTESAVVDEDR	AIHPGAGYEGVSEYK
AGAKPDQIGIITPYEGQR	AGAVDWTDQLGLR	ALTGDLADLHDTVSEIQVACQSMAPSSEDR	AIHSWLTR
AGALLPAIR	AGAVGTHLPTSSLDIFGDLR	ALTGGIAHLFK	AIHVFDLK
AGALNISLPFSFIDFYRK	AGAVGTHLPTSSLDIFGDLRK	ALTHFGEQESK	AIHYLHYIER
AGALQCSPSDVYTK	AGAVNIQSR	ALTLGALTLPLAR	AIIATDLALYFGNR
AGALQVCPTDSYTK	AGAVSALAK	ALTLIAGSPLK	AIIDGTESVSR
AGAPPGLFNVVQGGAATGQFLCHHR	AGAYAAALQGYQDGVHILLQGVSGDPSPAR	ALTLQDLDNIWAAQAGK	AIIEDVQR
AGAQGAAAITTSGSTKPPGAR	AGAYDFPSPEWDTVTPEAK	ALTPQTAETDAIR	AIIEEGDREIATK
AGAQGDPDVPECLK	AGCAVTSLLASELTK	ALTPSIEAK	AIIENLIQK
AGAQLIGFYDEIR	AGCECLNESDEHGFDNCLR	ALTQPLGLLR	AIIFQGNTNPTDVVLGVFSKPLITR
AGAQPGVHALQLKPVCVSDSLK	AGCEVTILFADLHAYLDNMK	ALTSELANAR	AIIGLYNYAHEMTHGASDR
AGAQPGVHALQLKPVCVSDSLKK	AGCIPEEK	ALTSFER	AIIIFANEDDIRR
AGASISTLAGLSLR	AGCIQLALNK	ALTSFERDSIFSNLIGQLDYK	AIIIFVPVPQLK
AGASPPPVSELDR	AGCQVVAPSDMMDGR	ALTSFERDSIFSNLIGQLDYKGFEK	AIILDEPTAGVDPYAR
AGATSEGVLANFFNSLLSK	AGDEFVEK	ALTSVVNYR	AIILNTPHNPLGK
AGATSLYR	AGDEILEINNR	ALTTITDLVR	AIINSTITPNMTFTK
AGATVYITGR	AGDEVLEWNGKPLPGATNEEVYNIILESK	ALTTQLTDAELAQGR	AIIQSGSALSSWAVNYQPVK
AGAVAEEVLAAIR	AGDGGIFISR	ALTVPELTQQMFDAK	AIIQSGTALSSWAVNYQPAR
AGAVDVVR	AGDIALLYLQEIER	ALTVPELTQQMFDSK	AIITICR
AGAVDWTDQLGLR	AGDIITVLEQHPDGR	ALTVPELTQQVFDAK	AIKLTVNDFVR
AGAVEQLR	AGDKENIFNADHFPLWYR	ALTYLLLQPPSPK	AILAELTGR
AGAVGTHLPTSSLDIFGDLR	AGDLGVDLTSK	ALVADSHPESER	AILAELTGRR
AGAVGTHLPTSSLDIFGDLRK	AGDLLLR	ALVAIGTHDLDTLSGPFTYTAK	AILAFECSPSPPR
AGAVNPTVK	AGDLPDRDTWK	ALVALLSEVEK	AILDAEPGPR
AGAYDFPSPEWDTVTPEAK	AGDLSNELVR	ALVAYYQK	AILDALGLR
AGCECLNESDEHGFDNCLR	AGDLVFAK	ALVDGPCTR	AILDDLLK
AGCEVTILFADLHAYLDNMK	AGDMENAENILTVMK	ALVDNEQLR	AILDDMVMLGK
AGCIQLALNK	AGDNILAVLK	ALVEDTK	AILDEVTHVQDLFLR
AGCPPGNPTAGR	AGDREDITEPAICALR	ALVEGPLNNLR	AILDIERPDLMIYEPHFTYSLLEHVELPR
AGCSNIAYPR	AGDTILNSNHIGR	ALVFDSTFDQYR	AILDLVQFFK
AGDEFVEK	AGDTIPCIFQAVAR	ALVFQPVTELK	AILEFAER
AGDEVDEPSER	AGDTLQGIALK	ALVFQPVTELKDQTDFEHR	AILEQQVLAEELTTK
AGDEVLEWNGKPLPGATNEEVYNIILESK	AGDTLSGTCLLIANK	ALVFSVR	AILFAVVAR
AGDFGAAFVER	AGDTVGEGDLLVELE	ALVGDEAELPCR	AILFLPLPVSSD
AGDIALLYLQEIER	AGDTVIPLYIPQCGECK	ALVGGAVGGLAGAASK	AILGEVK
AGDIITVLEQHPDGR	AGDVLEDSPK	ALVILAK	AILGLFFSLSR
AGDKENIFNADHFPLWYR	AGDVVLVIPFQNPEEQDEGWLMGVK	ALVLELCCNDESGEDVEVPYVR	AILGSVER
AGDLGVDLTSK	AGEASAESTGAADGAAPEEGEAK	ALVLETLNESR	AILIFNNHGK
AGDLLLR	AGEASAESTGAADGAAPEEGEAKK	ALVPAAELLDSGVISHELYQQLQR	AILIFNNHGKPR
AGDLPDR	AGEDAHEALLTLEVPSALLLSSVR	ALVPALYK	AILITGCDSGFGFSLAK
AGDLPDRDTWK	AGEEAADSPELPR	ALVPMFVR	AILKVPEDPTQCFLLFANQTER
AGDLSNELVR	AGEEDRGQLEDDAVYEDQSQK	ALVQALR	AILLLSPQGAHSFINEAVETNLASK
AGDLVFAK	AGEEEPGEPFEIVER	ALVQLSLQR	AILLSSDGQNLVTGGDNGVVEVWQACDFK
AGDMDLEWR	AGEGGGVIQGSASEATLVALLAAR	ALVQTQDHLQLFLQQLAGK	AILNGIDSINK
AGDNILAVLK	AGEGNEEISNMIHSYIK	ALVSAQWVAEALK	AILNLQWPYK
AGDREDITEPAICALR	AGEGVVLR	ALVSAQWVAEALKAPR	AILNPLCQVDYR
AGDTILNSNHIGR	AGEIITVLDDSDPNWWK	ALVSEEGEGK	AILPCQDTPSVK
AGDTIPCIFQAVAR	AGEITFAEK	ALVSEEGEGKNPVDYIQGLLDLK	AILPFFPK
AGDTLSGTCLLIANK	AGEIVVFK	ALVSQLHER	AILQLLVNPLSGPFIDR
AGDTVGEGDLLVELE	AGEKSSSSSSHPESR	ALVSVVDSFHEK	AILQQLGLNSTCDDSILVK
[truncated: 73,456 more rows]

## Sheet: proteins
Cer Hom	Ctx Hom	Cer SF	Ctx SF
A0A075B5K0	A0A075B5K0	A0A075B5V6	A0A0A6YY83
A0A075B5K3;A0A075B5J9	A0A075B5K3;A0A075B5J9	A0A140LIW3	A0A0N4SVR5
A0A075B5M1	A0A075B5V1;A0A075B5V6	A0A140LJC7	A0A140LIW3
A0A075B5V1;A0A075B5V6	A0A087WQ44	A0A1L1SQU7	A0A140LJC7
A0A075B5X7;A0A075B5W1	A0A0A6YXW6	A0A286YCV9	A0A1L1SQU7
A0A087WQ44	A0A0A6YY83	A0A286YCX6	A0A1Y7VJN6
A0A0A6YXW6	A0A0B4J1I1	A0A2I3BR81	A0A286YCV9
A0A0A6YY83	A0A0J9YUD5	A0A2R8VKG2	A0A286YCX6
A0A0J9YUD5	A0A0N4SVR5	A1L3P4	A0A2I3BR81
A0A0N4SVR5	A0A0U1RNF2	A2A432	A0A2R8VKG2
A0A0U1RNF2	A0A140LIW3	A2A5R2	A0A571BGC3
A0A140LIW3	A0A1L1SQU7	A2A690	A1L3P4
A0A140T8P6;P01635	A0A1Y7VJN6;P03987	A2A699	A2A432
A0A1L1SQU7	A0A286YCV9	A2A6T1	A2A5R2
A0A1Y7VJN6;P03987	A0A286YCX6	A2A8L5	A2A690
A0A286YCV9	A0A2R8VKG2	A2AAE1	A2A699
A0A286YCX6	A0A338P6S8	A2AF47	A2A6T1
A0A2R8VKG2	A0A494B9V8	A2AGL3	A2A8L5
A0A338P6S8	A0A571BGC3	A2AGT5	A2A9C3
A0A571BEN1	A0A5F8MPP0	A2AHC3	A2AAE1
A0A571BGC3	A1A5B6	A2AIL4	A2ADA5
A0A5F8MPH8	A1L3P4	A2AJ15	A2AF47
A0A5F8MPP0	A2A432	A2AJA9	A2AG50
A1A5B6	A2A484	A2AN08	A2AGL3
A1L3P4	A2A4P0	A2APV2	A2AGT5
A2A432	A2A5R2	A2APX8	A2AHC3
A2A484	A2A654	A2AQ25	A2AHG0
A2A4P0	A2A690	A2ASZ8	A2AIL4
A2A5R2	A2A699	A2AT37	A2AJ15
A2A654	A2A791	A2ATU0	A2AJA9
A2A690	A2A8L1	A2AWA9	A2AJI0
A2A699	A2A8L5	A2CG49	A2ALI5
A2A716	A2A8U2	A3KGV1	A2ALS5
A2A791	A2A8Z1	A6H5Z3	A2AN08
A2A8L1	A2A9C3	A6H611	A2AP18
A2A8L5	A2AAE1	A6X8Z5	A2APV2
A2A8R0	A2ABV5	A8DUK4	A2APX8
A2A8U2	A2ADY9	B0F2B4	A2APY7
A2A8Z1	A2AF47	B0V2N1	A2AQ25
A2A9C3	A2AFR3	B1AR13	A2ASI5
A2AAE1	A2AG50	B1ART2	A2ASQ1
A2ADY9	A2AGL3	B1AS29	A2ASZ8
A2AF47	A2AGT5	B1AWC9	A2AT37
A2AFR3	A2AHC3	B1AWN6	A2ATK9
A2AG50	A2AIV2	B1AXP6	A2ATU0
A2AGL3	A2AJA9	B1AXV0	A2AWA9
A2AGT5	A2AJI0	B1AY13	A2CG49
A2AHC3	A2AKG8	B1AZP2	A2RT62
A2AIL4	A2ALS5	B2RPU2	A3KGV1
A2AIR5	A2ALU4	B2RQC6	A6H5Z3
A2AIV2	A2ALW2	B2RSH2	A6H611
A2AJ88	A2AN08	B2RUS7	A6X8Z5
A2AJA9	A2ANY6	B2RW11	A8DUK4
A2AJI0	A2AP18	B2RXC1	B0F2B4
A2AKG8	A2APT9	B2RXQ2	B0V2N1
A2ALS5	A2APV2	B2RXS4	B1AR13
A2AN08	A2APX8	B2RY04	B1ART2
A2ANY6	A2APY7	B5TVM2	B1AS29
A2AP18	A2AQ19	B7ZMP1	B1AWC9
A2APT9	A2AQ25	B8QI36	B1AWN6
A2APV2	A2ARP1	B9EJ80	B1AXP6
A2APX8	A2ASQ1	B9EJ86	B1AXV0
A2APY7	A2ASZ8	B9EKR1	B1AY13
A2AQ25	A2AT37	C0HK80	B1AZA5
A2AR02	A2ATK9	D3YTP3	B1AZP2
A2ARP1	A2AWA9	D3YVF0	B2RPU2
A2ASI5	A2AWP8	D3YVV3	B2RQC6
A2ASQ1	A2BDX3	D3YVV7	B2RR83
A2ASZ8	A2BE28	D3YWQ0	B2RSH2
A2AT37	A2BH40	D3YZI9	B2RUS7
A2ATK9	A2CG49	D3YZU1	B2RW11
A2AWA9	A2RSJ4	D3YZZ5	B2RWC4
A2AWP8	A2RSQ0	D3Z2H9	B2RWJ3
A2BDX3	A2RSY6	D3Z7H4	B2RX12
A2CG49	A2RT62	D3Z7P3	B2RXC1
A2RSJ4	A3KGB4	D4AFX7	B2RXS4
A2RSQ0	A3KGS3	E9PUL5	B2RY04
A2RSX7	A3KMP2	E9PV24	B5TVM2
A2RSY6	A6H5Y3	E9PV86	B7ZMP1
A2RT62	A6H5Z3	E9PVZ8	B8JJ69
A3KGB4	A6H611	E9PW37	B8QI36
A3KGS3	A6H630	E9PWR4	B9EHT4
A3KMP2	A6H6A9	E9PX29	B9EJ80
A6H5Y3	A6H6E2	E9PXF8	B9EJ86
A6H5Z3	A6H6J9	E9PY16	B9EJA2
A6H603	A6H8H2	E9PYG6	B9EKR1
A6H611	A6X8Z5	E9PZ19	C0HK80
A6H630	A6X935	E9PZP8	D3YTP3
A6H6A9	A8C756	E9PZQ0	D3YVE8
A6H6E2	A8DUK4;P02088	E9Q236	D3YVF0
A6H8H2	B0F2B4	E9Q2E4	D3YVV7
A6X8Z5	B0V2N1	E9Q3L2	D3YWQ0
A6X919	B1AR13	E9Q3M9	D3YXJ0
A6X935	B1AR17	E9Q401	D3YXK0
A8C756	B1ART2	E9Q411	D3YZI9
A8DUK4;P02088	B1AS29	E9Q555	D3YZP9
B0F2B4	B1AUN2	E9Q557	D3YZU1
B0V2N1	B1AVK5	E9Q616	D3YZZ5
B1AR13	B1AVP0	E9Q6C8	D3Z2H9
B1AR17	B1AVZ0	E9Q6H8	D3Z3N4
B1ART2	B1AWC9	E9Q6P5	D3Z649
B1AS29	B1AWN6	E9Q6R7	D3Z7H4
B1AUN2	B1AXP6	E9Q6Y8	D3Z7P3
B1AVK5	B1AXV0	E9Q7L0	D4AFX7
B1AWC9	B1AY13	E9Q7P2	E9PUL5
B1AWN6	B1AZA5	E9Q7X7	E9PUQ8
B1AXP6	B1AZI6;E9Q5E2	E9Q8I9	E9PV26
B1AXV0	B1AZP2	E9Q912	E9PVA8
B1AY13	B2RPU2	E9Q9B7	E9PVZ8
B1AZA5	B2RQC6	E9Q9Q6	E9PW37
B1AZI6;E9Q5E2	B2RQL2	F2Z3U3	E9PWQ3
B1AZP2	B2RR83	F6SEU4	E9PWR4
B2RPU2	B2RRE7	F6TQW2	E9PX29
B2RQC6	B2RSH2	F6W8I0	E9PXF0
B2RQG2	B2RU80	F7BAB2	E9PXF8
B2RQL2	B2RUJ5	F8VPK0	E9PXQ7
B2RR83	B2RUR8	F8VPK8	E9PY16
B2RRE7	B2RUS7	F8VPN4	E9PYF4
B2RSH2	B2RW11	F8VPU2	E9PYG6
B2RU80	B2RWC4	F8VQ05	E9PZ19
B2RUJ5	B2RXC1	F8VQK3	E9PZP8
B2RUR8	B2RXC6	G3X939	E9PZQ0
B2RUS7	B2RXE2	G3X972	E9Q2E4
B2RW11	B2RXQ2	G3X9J0	E9Q3H6
B2RWC4	B2RXR6	G3X9K3	E9Q3L2
B2RX12	B2RXS4	G3XA20	E9Q3M9
B2RXC1	B2RY04	G5E829	E9Q401
B2RXC2	B2RY56	G5E870	E9Q411
B2RXQ2	B5TVM2	G5E895	E9Q4S1
B2RXR6	B7ZMP1	G5E8G3	E9Q555
B2RXS4	B8JJ69	G5E8K5	E9Q557
B2RY04	B8QI36	H3BJD6	E9Q616
B2RY56	B9EHT4	J9S314	E9Q6C8
B7ZMP1	B9EJ80	L7N1Y0	E9Q6H8
B8QI36	B9EJ86	O08528	E9Q6J5
B9EJ80	B9EJA2	O08529	E9Q6P5
B9EJ86	B9EKR1	O08530	E9Q6R7
B9EJA2	B9EKX1	O08532	E9Q6Y8
B9EKR1	C0HK80;C0HK79	O08539	E9Q7G0
B9EKX1	C0HKD9;C0HKD8	O08547	E9Q7L0
C0HK80;C0HK79	D3YTP3	O08553	E9Q7P2
C0HKD9;C0HKD8	D3YUE4	O08585	E9Q7X7
D3YTP3	D3YVE8	O08599	E9Q8I9
D3YVF0	D3YVF0	O08638	E9Q912
D3YVV3	D3YVV3	O08688	E9Q9B7
D3YVV7	D3YVV7	O08709	F2Z3U3
D3YWQ0	D3YWQ0	O08715	F6SEU4
D3YXG0	D3YXF5	O08739	F6TQW2
D3YXJ0	D3YXG0	O08747	F7BAB2
D3YXK2	D3YXJ0	O08749	F7BWT7
D3YZI9	D3YXK0	O08756	F8VPK0
D3YZP9	D3YXK2	O08788	F8VPK8
D3YZU1	D3YY91	O08795	F8VPN4
D3YZZ5	D3YZI9	O08807	F8VPP8
D3Z0M9	D3YZP9	O08808	F8VPU2
D3Z2H9	D3YZU1	O08848	F8VPZ3
D3Z3N4	D3YZZ5	O08914	F8VQ05
D3Z649	D3Z0M9	O08915	F8VQC1
D3Z7P3	D3Z2H9	O08917	F8VQK3
D4AFX7	D3Z3N4	O08919	G3X8U3
E0CZ16	D3Z4S3	O08989	G3X972
E0CZ22	D3Z7P3	O09061	G3X9J0
E1U8D0	D4AFX7	O09111	G3X9K3
E9PUL5	E0CZ16	O09114	G3XA20
E9PUQ8	E0CZ22	O09117	G3XA57
E9PV24	E1U8D0	O09126	G5E829
E9PV26	E9PUL5	O09131	G5E870
E9PV86	E9PUQ8	O09167	G5E895
E9PVA8	E9PUR0	O09174	G5E8G3
E9PVD3	E9PV24	O35075	G5E8K5
E9PVZ8	E9PV26	O35083	G5E8P0
E9PW37	E9PV86	O35098	G5E8V9
E9PW83	E9PVA8	O35099	H3BJD6
E9PWQ3	E9PVD3	O35114	J9S314
E9PWR4	E9PVZ8	O35129	L7N1Y0
E9PWW9	E9PW37	O35136	O08528
E9PX29	E9PW83	O35215	O08529
E9PXF0	E9PWQ3	O35239	O08530
E9PXF8	E9PWR4	O35250	O08532
E9PXQ7	E9PWW9	O35295	O08539
E9PY16	E9PX29	O35343	O08547
E9PYF4	E9PXF0	O35344	O08553
E9PYG6	E9PXF8	O35350	O08576
E9PYH6	E9PXQ7	O35381	O08579
E9PYP2	E9PY16	O35382	O08582
E9PYR1	E9PYF4	O35405	O08585
E9PZ19	E9PYG6	O35409	O08599
E9PZJ8	E9PYH6	O35435	O08638
E9PZM4	E9PYL2	O35459	O08644
E9PZP8	E9PYP2	O35465	O08688
E9PZQ0	E9PYR1	O35474	O08709
E9Q0S6	E9PZ19	O35526	O08715
E9Q236	E9PZJ8	O35544	O08739
E9Q271	E9PZM4	O35593	O08747
E9Q2E4	E9PZP8	O35598	O08749
E9Q3G8	E9PZQ0	O35604	O08756
E9Q3L2	E9Q0S6	O35609	O08759
E9Q3M9	E9Q236	O35633	O08788
E9Q401	E9Q271	O35643	O08795
E9Q411	E9Q2E4	O35658	O08807
E9Q414	E9Q3C1	O35680	O08808
E9Q4N7	E9Q3G8	O35681	O08842
E9Q555	E9Q3L2	O35682	O08848
E9Q557	E9Q3M9	O35685	O08914
E9Q5C9	E9Q401	O35737	O08917
E9Q5M4	E9Q411	O35855	O08919
E9Q616	E9Q414	O35857	O08989
E9Q634	E9Q4N7	O35864	O09061
E9Q6C8	E9Q4S1	O35874	O09111
E9Q6E5	E9Q4Z2	O35926	O09114
E9Q6H8	E9Q512	O35927	O09117
E9Q6J5	E9Q555	O35945	O09126
E9Q6P5	E9Q557	O35954	O09131
E9Q6R7	E9Q5C9	O35963	O09167
E9Q6Y8	E9Q5M4	O54734	O09174
E9Q735	E9Q616	O54774	O35075
E9Q7G0	E9Q634	O54829	O35083
E9Q7L0	E9Q6C8	O54833	O35098
E9Q7X7	E9Q6E5	O54865	O35099
E9Q8I9	E9Q6H8	O54946	O35114
E9Q8Q6	E9Q6J5	O54950	O35129
E9Q8V6	E9Q6P5	O54984	O35136
E9Q912	E9Q6R7	O54988	O35143
E9Q9B7	E9Q6Y8	O54991	O35215
E9QA15	E9Q735	O55003	O35239
E9QAE3	E9Q7G0	O55013	O35250
E9QAT4	E9Q7L0	O55017	O35295
F2Z3U3	E9Q7X7	O55022	O35316
F6SEU4	E9Q8I9	O55023	O35343
F6TQW2;P01864	E9Q8Q6	O55026	O35344
F6ZDS4	E9Q8V6	O55028	O35350
F7BAB2	E9Q912	O55029	O35375
F8VPK0	E9Q9B7	O55042	O35381
F8VPK8	E9QA15	O55060	O35382
F8VPN4	E9QAE3	O55100	O35387
F8VPP8	E9QAT4	O55106	O35393
F8VPU2	F2Z3U3	O55125	O35405
F8VPZ3	F6SEU4	O55126	O35409
F8VQ05	F6TQW2;P01864	O55131	O35435
F8VQ70	F6W8I0	O55137	O35454
F8VQB6	F6ZDS4	O55142	O35459
F8VQC1	F7BAB2	O55143	O35465
F8VQK3	F8VPK0	O55234	O35474
G3X8U3	F8VPK8	O70133	O35488
G3X8X0	F8VPN4	O70152	O35526
G3X939	F8VPP8	O70161	O35551
G3X972	F8VPU2	O70172	O35566
G3X9B1	F8VPZ3	O70194	O35593
G3X9J0	F8VQ05	O70228	O35598
G3X9K3	F8VQ70	O70293	O35604
G3X9X1	F8VQB6	O70305	O35607
G3X9Z4	F8VQC1	O70309	O35609
G3XA20	F8VQK3	O70310	O35621
G3XA57	G3X8U3	O70311	O35633
G5E829	G3X939	O70318	O35640
G5E870	G3X972	O70325	O35643
G5E895	G3X9B1	O70378	O35658
G5E8B9	G3X9J0	O70435	O35678
G5E8G3	G3X9K3	O70439	O35680
G5E8K5	G3X9N3	O70443	O35681
H3BJD6	G3X9X1	O70456	O35683
H3BKQ3	G3XA20	O70492	O35684
J3QN89	G3XA57	O70493	O35685
J9S314	G5E829	O70503	O35737
L7N1Y0	G5E870	O70559	O35855
M0QWN7	G5E895	O70566	O35857
O08529	G5E8G3	O70572	O35864
O08532	G5E8K5	O70589	O35874
O08539	G5E8V9	O88307	O35887
O08547	G5E905	O88342	O35926
O08553	H3BJD6	O88343	O35927
O08582	H3BKQ3	O88441	O35954
O08585	J3QN89	O88444	O35963
O08586	J9S314	O88447	O35972
O08599	L7N1Y0	O88448	O54692
O08638	M0QWN7	O88455	O54734
O08644	O08528	O88485	O54774
O08648	O08529	O88487	O54781
O08663	O08530	O88492	O54828
O08677	O08532	O88502	O54829
O08688	O08539	O88507	O54833
O08709	O08547	O88531	O54865
O08739	O08553	O88544	O54901
O08749	O08576	O88545	O54940
O08756	O08579	O88569	O54946
O08759	O08582	O88587	O54950
O08788	O08583	O88602	O54962
O08792	O08585	O88630	O54983
O08795	O08586	O88643	O54984
O08797	O08599	O88653	O54988
O08807	O08638	O88685	O54990
O08808	O08644	O88696	O54991
O08810	O08648	O88703	O55003
O08842	O08663	O88704	O55013
O08848	O08672	O88712	O55017
O08908	O08677	O88737	O55022
O08914	O08688	O88738	O55023
O08915	O08709	O88741	O55026
O08917	O08715	O88844	O55028
O08919	O08739	O88845	O55029
O08989	O08749	O88848	O55033
O08997	O08756	O88851	O55042
O09005	O08759	O88910	O55057
O09061	O08784	O88935	O55100
O09106	O08788	O88958	O55102
O09110	O08792	O88967	O55106
O09111	O08795	O88974	O55125
O09114	O08797	O88986	O55126
O09117	O08807	O88998	O55131
O09126	O08808	O89001	O55137
O09131	O08810	O89023	O55142
O09161	O08842	O89026	O55143
O09167	O08848	O89051	O55176
O09174	O08908	O89053	O55192
O35066	O08912	O89112	O55222
O35071	O08914	P00158	O55234
O35075	O08915	P00397	O70133
O35083	O08917	P00405	O70152
O35098	O08919	P00416	O70161
O35099	O08989	P00493	O70166
O35114	O08992	P00687	O70172
O35129	O08997	P00848	O70194
O35136	O09005	P00920	O70228
O35143	O09061	P01831	O70251
O35144	O09106	P01837	O70252
O35206	O09111	P01872	O70293
O35215	O09114	P01942	O70305
O35218	O09117	P02468	O70309
O35226	O09126	P03888	O70310
O35239	O09131	P03893	O70311
O35250	O09161	P03911	O70318
O35286	O09167	P03921	O70325
O35295	O09174	P03930	O70378
O35316	O35066	P03995	O70435
O35326	O35075	P04370	O70439
O35343	O35083	P04919	O70443
O35344	O35098	P04925	O70456
O35350	O35099	P05063	O70481
O35375	O35114	P05064	O70492
O35381	O35129	P05132	O70493
O35382	O35136	P05201	O70503
O35387	O35143	P05202	O70507
O35393	O35144	P05213	O70559
O35405	O35206	P05480	O70566
O35409	O35215	P05532	O70589
O35435	O35218	P05555	O88307
O35454	O35226	P05622	O88342
O35459	O35239	P06151	O88343
O35465	O35250	P06745	O88384
O35474	O35286	P06801	O88441
O35488	O35295	P06802	O88444
O35526	O35316	P06909	O88447
O35544	O35326	P07310	O88448
O35551	O35343	P07356	O88455
O35566	O35344	P07724	O88485
O35593	O35350	P07901	O88487
O35598	O35375	P07934	O88492
O35604	O35381	P08003	O88502
O35609	O35382	P08113	O88507
O35621	O35387	P08122	O88520
O35633	O35393	P08228	O88531
O35638	O35405	P08249	O88543
O35639	O35409	P08551	O88544
O35643	O35435	P08553	O88545
O35658	O35454	P08556	O88569
O35678	O35459	P08752	O88587
O35681	O35465	P09055	O88597
O35682	O35474	P09103	O88602
O35685	O35488	P09411	O88643
O35691	O35526	P09470	O88653
O35710	O35551	P09528	O88685
O35737	O35566	P09541	O88696
O35841	O35593	P09671	O88697
O35855	O35598	P09925	O88703
O35857	O35604	P0C192	O88704
O35864	O35607	P0C605	O88712
O35874	O35609	P0C7L0	O88736
O35887	O35621	P0C7M9	O88737
O35926	O35633	P0DP28	O88738
O35927	O35638	P10107	O88741
O35945	O35639	P10126	O88844
O35954	O35643	P10605	O88845
O35963	O35658	P10630	O88848
O54692	O35668	P10637	O88851
O54724	O35678	P10639	O88910
O54734	O35680	P10649	O88935
O54754	O35681	P10852	O88951
O54774	O35683	P10922	O88958
O54781	O35684	P11087	O88967
O54828	O35685	P11352	O88974
O54829	O35691	P11404	O88986
O54833	O35710	P11438	O88998
O54865	O35737	P11499	O89001
O54901	O35841	P11531	O89023
O54916	O35855	P11627	O89026
O54931	O35857	P11798	O89051
O54940	O35864	P11835	O89053
O54946	O35874	P11881	O89086
O54950	O35887	P11983	O89112
O54983	O35900	P12023	P00158
O54984	O35926	P12367	P00397
O54988	O35927	P12382	P00405
O54991	O35945	P12658	P00416
O55013	O35954	P12787	P00493
O55017	O35963	P12849	P00848
O55022	O54692	P12960	P00920
O55023	O54724	P12970	P01831
O55026	O54734	P13020	P01837
O55028	O54774	P13595	P01872
O55029	O54781	P13707	P01942
O55033	O54804	P13808	P02104
O55042	O54824	P14094	P02463
O55057	O54828	P14115	P02468
O55060	O54829	P14131	P03888
O55091	O54833	P14148	P03893
O55100	O54865	P14152	P03911
O55102	O54901	P14206	P03921
O55106	O54916	P14211	P03930
O55125	O54931	P14231	P03995
O55126	O54940	P14576	P04370
O55128	O54946	P14685	P04627
O55131	O54950	P14733	P04925
O55135	O54962	P14824	P05063
O55137	O54983	P14869	P05064
O55142	O54984	P14873	P05132
O55143	O54988	P15105	P05201
O55192	O54991	P15116	P05202
O55201	O55003	P15209	P05213
O55229	O55013	P15327	P05480
O55234	O55017	P15388	P05532
O55236	O55022	P15508	P05555
O70133	O55023	P15532	P05622
O70152	O55026	P15864	P06151
O70161	O55028	P15920	P06745
O70172	O55029	P16054	P06800
O70194	O55033	P16125	P06801
O70228	O55042	P16283	P06802
O70251	O55057	P16305	P06837
O70252	O55060	P16330	P06909
O70293	O55091	P16332	P07310
O70305	O55102	P16388	P07356
O70309	O55106	P16460	P07724
O70310	O55125	P16546	P07901
O70311	O55126	P16627	P08003
O70318	O55128	P16858	P08113
O70325	O55131	P17047	P08122
O70362	O55135	P17156	P08207
O70400	O55137	P17182	P08228
O70423	O55142	P17183	P08249
O70433	O55143	P17426	P08551
O70435	O55192	P17427	P08553
O70443	O55201	P17439	P08556
O70456	O55222	P17563	P08752
O70481	O55229	P17665	P09055
O70492	O55234	P17710	P09103
O70493	O55236	P17742	P09242
O70496	O55242	P17751	P09411
O70503	O70133	P17809	P09470
O70551	O70152	P18052	P09528
O70555;O70559;O70562;O70558;O70554	O70161	P18242	P09541
O70566	O70166	P18572	P09671
O70572	O70172	P18581	P09925
O70579	O70194	P18653	P0C0A3
O70589	O70228	P18760	P0C192
O70628	O70250	P18826	P0C605
O88196	O70251	P18872	P0C7L0
O88291	O70252	P18894	P0C7M9
O88307	O70293	P19096	P0DN34
O88322	O70305	P19157	P0DP28
O88342	O70309	P19246	P0DP60
O88343	O70310	P19253	P10107
O88351	O70311	P19258	P10126
O88398	O70318	P19324	P10518
O88441	O70325	P19536	P10605
O88444	O70362	P19783	P10630
O88447	O70378	P20029	P10637
O88448	O70400	P20060	P10639
O88455	O70423	P20108	P10649
O88456	O70433	P20152	P10833
O88485	O70435	P20357	P10852
O88487	O70439	P20444	P10922
O88492	O70443	P20917	P11087
O88502	O70456	P21278	P11352
O88507	O70480	P21279	P11404
O88520	O70481	P21300	P11438
O88531	O70492	P21447	P11499
O88532	O70493	P21550	P11531
O88533	O70503	P21619	P11627
O88543	O70551	P21661	P11798
O88544	O70555;O70559;O70562;O70558;O70554	P21836	P11835
O88545	O70566	P22315	P11881
O88569	O70572	P22437	P11930
O88587	O70585	P22723	P11983
O88597	O70589	P22892	P12023
O88602	O70591	P22933	P12367
O88643	O88196	P23116	P12382
O88653	O88271	P23242	P12657
O88668	O88291	P23492	P12658
O88685	O88307	P23818	P12787
O88693	O88322	P23819	P12815
O88696	O88342	P23927	P12849
O88697	O88343	P24270	P12960
O88703	O88351	P24288	P12970
O88704	O88384	P24369	P13020
O88712	O88441	P24472	P13595
O88735	O88444	P24527	P13707
O88737	O88447	P24529	P14094
O88738	O88448	P24547	P14106
O88741	O88455	P24549	P14115
O88844	O88456	P24668	P14131
O88845	O88485	P25444	P14148
O88848	O88487	P25911	P14152
O88851	O88492	P26039	P14206
O88907	O88502	P26040	P14211
O88910	O88507	P26041	P14231
O88935	O88520	P26043	P14576
O88958	O88531	P26049	P14685
O88967	O88532	P26231	P14733
O88986	O88533	P26443	P14824
O88998	O88543	P26516	P14869
O89001	O88544	P26638	P14873
O89023	O88545	P26645	P15105
O89026	O88554	P27546	P15116
O89051	O88569	P27573	P15208
O89053	O88587	P27600	P15209
O89079	O88597	P27601	P15388
O89086	O88602	P27659	P15508
O89106	O88643	P27773	P15532
O89112	O88653	P28028	P15864
P00158	O88668	P28271	P16045
P00397	O88685	P28474	P16054
P00405	O88693	P28571	P16125
P00416	O88696	P28650	P16283
P00493	O88697	P28651	P16330
P00848	O88703	P28652	P16332
P00920	O88704	P28660	P16388
P01027	O88705	P28661	P16460
P01029	O88712	P28663	P16546
P01831	O88735	P28738	P16627
P01837	O88736	P28740	P16858
P01867	O88737	P28741	P17047
P01869	O88738	P28867	P17156
P01872	O88741	P29341	P17182
P01898	O88745	P29387	P17183
P01942	O88746	P29416	P17426
P02104	O88844	P29533	P17427
P02463	O88845	P29758	P17439
P02468	O88848	P30275	P17563
P02469	O88851	P30416	P17665
P03888	O88910	P30677	P17710
P03893	O88935	P30999	P17742
P03911	O88939	P31324	P17751
P03921	O88952	P31648	P17809
P03930	O88958	P31650	P18052
P03995	O88967	P31750	P18242
P04186	O88986	P31938	P18572
P04247	O88998	P32037	P18653
P04370	O89001	P32233	P18760
P04627	O89023	P32883	P18826
P04919	O89026	P32921	P18872
P04925	O89032	P33146	P19096
P05063	O89051	P33173	P19137
P05064;A6ZI46	O89053	P34022	P19157
P05132	O89079	P34914	P19246
P05201	O89084	P35235	P19253
P05202	O89086	P35276	P19258
P05213	O89106	P35278	P19324
P05480	O89112	P35279	P19536
P05532	O89114	P35282	P19783
P05555	P00158	P35283	P20029
P05622	P00397	P35288	P20060
P06151	P00405	P35290	P20108
P06537	P00416	P35293	P20152
P06684	P00493	P35294	P20352
P06728	P00688	P35436	P20357
P06745	P00848	P35438	P20444
P06797	P00920	P35486	P20917
P06800	P01027	P35505	P21271
P06801	P01831	P35564	P21278
P06802	P01837	P35585	P21279
P06837	P01867	P35700	P21300
P06909	P01869	P35762	P21447
P07309	P01872	P35802	P21460
P07310	P01898	P35803	P21550
P07356	P01942	P35821	P21619
P07724	P02463	P35922	P21661
P07759	P02468	P35979	P22315
P07901	P02469	P35980	P22437
P08003	P03888	P36552	P22723
P08030	P03893	P36916	P22892
P08113	P03911	P37040	P22933
P08122	P03921	P37804	P23116
P08228	P03930	P38060	P23242
P08249	P03995	P38647	P23492
P08414	P04117	P39053	P23506
P08551	P04186	P39054	P23780
P08553	P04247	P39087	P23818
P08556	P04370	P39098	P23819
P08752	P04627	P39447	P23927
P08775	P04919	P39688	P24270
P09055	P04925	P40124	P24288
P09103	P05063	P40142	P24369
P09405	P05064;A6ZI46	P40237	P24472
P09411	P05132	P40336	P24527
P09470	P05201	P41105	P24529
P09528	P05202	P41216	P24547
P09671	P05213	P41233	P24549
P09925	P05480	P41234	P24638
P0C028;P0C027	P05532	P42125	P24668
P0C090	P05555	P42208	P25444
P0C192	P05622	P42337	P25785
P0C605	P06151	P42567	P26039
P0C7M9	P06537	P42669	P26040
P0DN34	P06684	P42859	P26041
P0DP28;P0DP27;P0DP26;Q9D6P8	P06728	P42932	P26043
P0DP60	P06745	P43006	P26049
P10126	P06797	P43024	P26231
P10493	P06800	P43274	P26443
P10518	P06801	P43276	P26450
P10605	P06802	P43277	P26516
P10630	P06837	P43406	P26638
P10637	P06909	P45376	P26645
P10639	P07214	P45591	P27546
P10649	P07309	P45878	P27600
P10711	P07310	P45952	P27601
P10833	P07356	P46096	P27612
P10852	P07724	P46097	P27659
P10853;Q64475;Q8CGP1;Q8CGP2	P07759	P46460	P27661
P10922	P07901	P46471	P27671
P11031	P07903	P46638	P27773
P11087	P08003	P46660	P28028
P11103	P08030	P46935	P28271
P11276	P08032	P46978	P28352
P11352	P08113	P47199	P28474
P11404	P08122	P47708	P28571
P11438	P08228	P47738	P28650
P11499	P08249	P47740	P28651
P11531	P08414	P47743	P28652
P11627	P08551	P47746	P28656
P11798	P08553	P47753	P28660
P11835	P08556	P47754	P28661
P11881	P08752	P47757	P28663
P11983	P08775	P47758	P28738
P12023	P09055	P47791	P28740
P12265	P09103	P47802	P28741
P12367	P09242	P47856	P28867
P12382	P09405	P47857	P29341
P12657	P09411	P47911	P29387
P12658	P09470	P47915	P29416
P12787	P09528	P47934	P29533
P12815	P09602	P47962	P29758
P12849	P09671	P47964	P30275
P12960	P09925	P48036	P30416
P12970	P0C028;P0C027	P48193	P30677
P13020	P0C090	P48318	P30999
P13439	P0C0A3	P48320	P31230
P13595	P0C192	P48453	P31324
P13634	P0C605	P48722	P31648
P13705	P0C7L0	P48758	P31650
P13707	P0C7M9	P48774	P31786
P13808	P0DN34	P48962	P31938
P13864	P0DP28;P0DP27;P0DP26;Q9D6P8	P49025	P32020
P14094	P0DP60	P49312	P32037
P14106	P10126	P49442	P32233
P14115	P10493	P49443	P32848
P14131	P10518	P49446	P32883
P14148	P10605	P49615	P32921
P14152	P10630	P49722	P33173
P14206	P10637	P50136	P33175
P14211	P10639	P50171	P34022
P14231	P10649	P50172	P34152
P14576;E9PXC0	P10711	P50247	P34884
P14685	P10833	P50396	P34914
P14733	P10852	P50429	P35235
P14824	P10922	P50516	P35276
P14869	P11031	P50518	P35278
P14873	P11087	P50544	P35279
P15105	P11103	P50571	P35282
P15116	P11276	P50580	P35283
P15208	P11352	P50586	P35285
P15209	P11404	P51150	P35288
P15327	P11438	P51174	P35290
P15331	P11499	P51175	P35293
P15388	P11531	P51410	P35294
P15508	P11627	P51432	P35436
P15532	P11798	P51655	P35438
P15864	P11835	P51660	P35486
P15920	P11881	P51791	P35505
P16045	P11983	P51830	P35564
P16054	P12023	P51863	P35585
P16125	P12367	P51880	P35700
P16283	P12382	P51881	P35762
P16305	P12657	P51910	P35802
P16330	P12658	P52196	P35803
P16332	P12787	P52480	P35922
P16388	P12815	P52503	P35979
P16406	P12849	P52760	P35980
P16460	P12960	P52825	P36552
P16546	P12970	P53026	P36916
P16627	P13020	P53395	P37040
P16675	P13439	P53810	P37804
P16858	P13595	P53811	P38060
P17047	P13634	P53986	P38647
P17095	P13705	P53994	P39053
P17156	P13707	P54071	P39054
P17182	P13864	P54227	P39087
P17183	P14094	P54285	P39098
P17225	P14106	P54754	P39447
P17426	P14115	P54763	P39688
P17427	P14131	P54775	P40124
P17439	P14148	P54822	P40142
P17563;Q63836	P14152	P54823	P40237
P17665	P14206	P54830	P40240
P17710	P14211	P54923	P40336
P17742	P14231	P55012	P41105
P17751	P14576;E9PXC0	P55066	P41216
P17809	P14602	P55088	P41233
P17879	P14685	P55096	P41234
P17918	P14733	P55200	P42125
P18052	P14824	P55258	P42208
P18242	P14869	P55264	P42337
P18572	P14873	P55288	P42567
P18653	P15105	P55302	P42669
P18654	P15116	P55937	P42703
P18760	P15208	P56135	P42859
P18826	P15209	P56371	P42932
P18872	P15327	P56379	P43006
P18894	P15388	P56380	P43024
P19096	P15508	P56382	P43274
P19137	P15532	P56391	P43276
P19157;P46425	P15864	P56393	P43277
P19246	P15920	P56399	P43406
P19253	P16045	P56480	P45376
P19258	P16054	P56546	P45591
P19324	P16125	P56564	P45878
P19536	P16283	P56695	P45952
P19783	P16330	P57716	P46096
P20029	P16332	P57746	P46097
P20060	P16388	P57759	P46460
P20108	P16406	P57776	P46471
P20152	P16460	P57780	P46638
P20357	P16546	P58021	P46660
P20444	P16627	P58044	P46662
P20917	P16675	P58069	P46664
P20918	P16858	P58137	P46737
P21107	P17047	P58252	P46935
P21126	P17095	P58281	P46978
P21278	P17156	P58771	P47199
P21279	P17182	P58854	P47708
P21300	P17183	P59016	P47738
P21447	P17225	P59108	P47740
P21460	P17426	P59279	P47743
P21550	P17427	P59281	P47746
P21619	P17439	P59481	P47753
P21661	P17563;Q63836	P59644	P47754
P21836	P17665	P59764	P47757
P21956	P17710	P59823	P47758
P21958	P17742	P59999	P47791
P21981	P17751	P60122	P47802
P22315	P17809	P60202	P47809
P22437	P17879	P60335	P47856
P22599	P17918	P60469	P47857
P22723	P18052	P60521	P47911
P22892	P18242	P60670	P47915
P22933	P18572	P60710	P47934
P23116	P18653	P60755	P47941
P23198	P18654	P60766	P47962
P23242	P18760	P60843	P47964
P23492	P18826	P60867	P48024
P23506	P18872	P60879	P48036
P23591	P19096	P60904	P48193
P23780	P19137	P61021	P48318
P23818	P19157;P46425	P61027	P48320
P23819	P19246	P61089	P48428
P23927	P19253	P61161	P48453
P23953	P19258	P61164	P48542
P24270	P19324	P61211	P48678
P24288	P19536	P61215	P48722
P24369	P19783	P61222	P48758
P24452	P20029	P61226	P48771
P24472	P20060	P61255	P48774
P24527	P20108	P61264	P48962
P24529	P20152	P61294	P49025
P24547	P20357	P61329	P49312
P24549	P20444	P61358	P49442
P25444	P20917	P61514	P49443
P25911	P21107	P61620	P49446
P25976	P21126	P61750	P49615
P26039	P21278	P61793	P49722
P26040	P21279	P61922	P50136
P26041	P21300	P61963	P50171
P26043	P21447	P61971	P50172
P26049	P21460	P61979	P50247
P26231	P21550	P61982	P50396
P26369	P21614	P62069	P50429
P26443	P21619	P62071	P50516
P26450	P21661	P62075	P50518
P26516	P21836	P62082	P50544
P26638	P21956	P62137	P50571
P26645	P21981	P62141	P50580
P26883	P22005	P62192	P50586
P27048;P63163	P22315	P62196	P51150
P27545	P22437	P62242	P51174
P27546	P22599	P62245	P51175
P27573	P22682	P62259	P51410
P27601	P22723	P62264	P51432
P27612	P22892	P62267	P51655
P27659	P22907	P62270	P51660
P27661	P22933	P62281	P51791
P27671	P23116	P62301	P51807
P27773	P23198	P62331	P51830
P28028	P23242	P62334	P51863
P28076	P23475	P62482	P51880
P28230	P23492	P62631	P51881
P28271	P23506	P62702	P51906
P28352	P23591	P62715	P51910
P28474	P23780	P62717	P52189
P28571	P23818	P62746	P52196
P28650	P23819	P62748	P52332
P28651	P23927	P62751	P52480
P28652	P23953	P62754	P52503
P28653	P24270	P62761	P52760
P28654	P24288	P62806	P52795
P28656	P24369	P62812	P52800
P28658	P24472	P62814	P52825
P28660	P24527	P62821	P53026
P28661	P24529	P62823	P53395
P28663	P24547	P62827	P53612
P28665	P24549	P62830	P53702
P28667	P24638	P62835	P53810
P28738	P25444	P62849	P53811
P28740	P25976	P62852	P53986
P28741	P26039	P62855	P53994
P28843	P26040	P62874	P53995
P28867	P26041	P62880	P54071
P29341	P26043	P62881	P54116
P29351	P26049	P62897	P54227
P29387	P26231	P62900	P54285
P29416	P26369	P62908	P54728
P29533	P26443	P62911	P54754
P29595	P26450	P62918	P54763
P29699	P26516	P62956	P54775
P29758	P26638	P62983	P54822
P29788	P26645	P63001	P54823
P30275	P26883	P63005	P54830
P30416	P27048;P63163	P63011	P54923
P30677	P27546	P63017	P55012
P30999	P27601	P63028	P55066
P31001	P27612	P63030	P55088
P31230	P27659	P63037	P55096
P31324	P27661	P63038	P55144
P31648	P27671	P63042	P55194
P31649	P27773	P63044	P55200
P31650	P28028	P63046	P55258
P31750	P28271	P63056	P55264
P31938	P28352	P63073	P55288
P32020	P28474	P63080	P55302
P32037	P28571	P63082	P55937
P32067	P28650	P63085	P56135
P32233	P28652	P63087	P56371
P32261	P28653	P63101	P56376
P32304	P28656	P63115	P56379
P32848	P28658	P63137	P56380
P32883	P28659	P63141	P56382
P32921	P28660	P63143	P56387
P33146	P28661	P63158	P56391
P33173	P28663	P63168	P56393
P33175	P28665	P63242	P56395
P34022	P28667	P63260	P56399
P34152	P28738	P63300	P56480
P34884	P28740	P63318	P56501
P34914	P28741	P63321	P56564
P35123	P28843	P63323	P56695
P35235	P28867	P63325	P56959
P35276	P29341	P63328	P57716
P35278	P29351	P63330	P57746
P35279	P29387	P67778	P57759
P35282	P29416	P67984	P57776
P35283	P29533	P68033	P57780
P35285	P29595	P68037	P58021
P35288	P29699	P68040	P58044
P35290	P29758	P68181	P58064
P35293	P29788	P68254	P58069
P35294	P30275	P68368	P58137
P35436	P30416	P68369	P58158
P35438	P30677	P68372	P58242
P35441	P30681	P68404	P58252
P35486	P30999	P68510	P58281
P35505	P31230	P69566	P58389
P35550	P31324	P70122	P58404
P35564	P31648	P70168	P58771
P35585	P31650	P70175	P58854
P35601	P31750	P70193	P58871
P35700	P31786	P70195	P59016
P35762	P31938	P70202	P59017
P35802	P32020	P70205	P59041
P35803	P32037	P70206	P59108
P35922	P32067	P70207	P59114
P35979	P32233	P70227	P59279
P35980	P32261	P70232	P59281
P36536	P32304	P70236	P59325
P36552	P32848	P70245	P59326
P36916	P32883	P70280	P59481
P36993	P32921	P70290	P59644
P37040	P33173	P70296	P59759
P37804	P33175	P70302	P59764
P37889	P34022	P70303	P59808
P38585	P34152	P70335	P59823
P38647	P34884	P70336	P59999
P39053	P34914	P70349	P60122
P39054	P35123	P70372	P60202
P39061	P35235	P70377	P60229
P39087	P35276	P70392	P60335
P39098	P35278	P70398	P60469
P39447	P35279	P70404	P60521
P39688	P35282	P70408	P60670
P40124	P35283	P70414	P60710
P40142	P35285	P70429	P60755
P40237	P35288	P70441	P60761
P40240	P35290	P70663	P60764
P40336	P35293	P70670	P60766
P40630	P35294	P70689	P60824
P40936	P35436	P70698	P60843
P41105	P35438	P70704	P60853
P41216	P35441	P80313	P60867
P41230	P35486	P80314	P60879
P41233	P35505	P80315	P60882
P41234	P35550	P80316	P60904
P41241	P35564	P80317	P61021
P42125	P35585	P80318	P61022
P42208	P35700	P80560	P61027
P42225	P35762	P83510	P61028
P42227	P35802	P83741	P61079
P42232;P42230	P35803	P83882	P61082
P42337	P35922	P83887	P61089
P42567	P35979	P83940	P61161
P42669	P35980	P84078	P61164
P42859	P36536	P84084	P61202
P42867	P36552	P84091	P61205
P42932	P36916	P84096	P61211
P43006	P36993	P84228	P61215
P43024	P37040	P84309	P61222
P43247	P37804	P85094	P61226
P43274	P38060	P97300	P61255
P43275	P38585	P97313	P61264
P43276	P38647	P97315	P61294
P43277	P39053	P97351	P61327
P43406	P39054	P97370	P61329
P45376	P39087	P97379	P61358
P45481	P39098	P97384	P61514
P45591	P39447	P97390	P61620
P45878	P39688	P97393	P61750
P45952	P40124	P97427	P61759
P46061	P40142	P97434	P61922
P46096	P40237	P97445	P61963
P46097	P40240	P97447	P61967
P46412	P40336	P97449	P61979
P46460	P41105	P97461	P61982
P46467	P41216	P97467	P62069
P46471	P41233	P97490	P62071
P46638;P62492	P41234	P97493	P62073
P46660	P41241	P97494	P62075
P46662	P41242	P97742	P62082
P46664	P42125	P97765	P62137
P46735	P42208	P97772	P62141
P46737	P42225	P97797	P62192
P46935	P42227	P97798	P62196
P46978	P42232;P42230	P97807	P62242
P47199	P42337	P97812	P62245
P47708	P42567	P97813	P62259
P47738	P42669	P97820	P62264
P47740	P42859	P97823	P62267
P47743	P42867	P97930	P62270
P47746	P42932	P97950	P62281
P47753	P43006	P97952	P62301
P47754	P43024	P98156	P62331
P47757	P43247	P98191	P62334
P47758	P43274	P98192	P62482
P47791	P43275	P98200	P62484
P47802	P43276	P98203	P62627
P47809	P43277	P99024	P62631
P47856	P43406	P99026	P62702
P47857	P45376	P99028	P62715
P47911	P45481	P99029	P62717
P47915;W4VSN7	P45591	Q00262	P62743
P47934	P45878	Q00493	P62746
P47941	P45952	Q00560	P62748
P47962	P46061	Q00612	P62751
P47964	P46096	Q01097	P62754
P48024	P46097	Q01098	P62761
P48036	P46412	Q01279	P62806
P48193	P46460	Q01405	P62812
P48318	P46467	Q01768	P62814
P48320	P46471	Q01815	P62821
P48410	P46638;P62492	Q01853	P62823
P48428	P46660	Q02053	P62827
P48453	P46662	Q02105	P62830
P48542	P46664	Q02248	P62835
P48678	P46735	Q02257	P62849
P48722	P46737	Q02357	P62852
P48758	P46935	Q02819	P62855
P48774	P46978	Q03137	P62869
P48962	P47199	Q03141	P62874
P49025	P47708	Q03173	P62880
P49182	P47738	Q03265	P62881
P49222	P47740	Q03391	P62889
P49312	P47743	Q03717	P62897
P49442	P47746	Q04447	P62900
P49443	P47753	Q04519	P62908
P49446	P47754	Q04690	P62911
P49615	P47757	Q04736	P62918
P49722	P47758	Q05512	P62956
P49817	P47791	Q05816	P62960
P50096	P47802	Q05920	P62983
P50114	P47809	Q05BC3	P63001
P50136	P47856	Q06138	P63005
P50171	P47857	Q06180	P63011
P50172	P47911	Q06185	P63017
P50247	P47915;W4VSN7	Q06890	P63028
P50285	P47934	Q07113	P63030
P50396	P47941	Q07417	P63034
P50429	P47955	Q08189	P63037
P50516	P47962	Q08331	P63038
P50518	P47963	Q08460	P63042
P50544	P47964	Q08509	P63044
P50571	P48024	Q08642	P63046
P50580	P48036	Q0GA42	P63056
P50586	P48193	Q0GNC1	P63073
P51150	P48318	Q0KK55	P63080
P51174	P48320	Q0KL02	P63082
P51175	P48428	Q0P5W1	P63085
P51410	P48453	Q0QWG9	P63087
P51432	P48542	Q0V8T9	P63089
P51655	P48678	Q0VAV2	P63101
P51660	P48722	Q0VBD0	P63115
P51791	P48758	Q0VE82	P63137
P51830	P48771	Q0VEJ0	P63141
P51855	P48774	Q0VF55	P63143
P51859	P48962	Q0VGY8	P63168
P51863	P49025	Q11011	P63242
P51880	P49070	Q148V7	P63250
P51881	P49135	Q149L6	P63260
P51906	P49222	Q14BI1	P63276
P51910	P49312	Q14BI2	P63300
P52196	P49442	Q14C51	P63318
P52332	P49443	Q14CH7	P63321
P52430	P49446	Q14DH7	P63323
P52431	P49586	Q1RLL3	P63325
P52479	P49615	Q2NL51	P63328
P52480	P49722	Q2PFD7	P63330
P52483	P49813	Q2TBE6	P67778
P52503	P49817	Q2TPA8	P67871
P52623	P50114	Q31125	P67984
P52760	P50136	Q32NY4	P68033
P52825	P50171	Q3B7Z2	P68037
P53026	P50172	Q3KNM2	P68040
P53395	P50247	Q3KQJ0	P68181
P53612	P50285	Q3LAC4	P68254
P53668	P50396	Q3TB82	P68368
P53810	P50429	Q3TBW2	P68369
P53811	P50516	Q3TC33	P68372
P53986	P50518	Q3TC72	P68404
P53994	P50544	Q3TCH7	P68433
P53995	P50571	Q3TDK6	P68510
P53996	P50580	Q3TDN2	P69566
P54071	P50586	Q3TDQ1	P70122
P54116	P51125	Q3TES0	P70124
P54227	P51150	Q3TFD2	P70168
P54276	P51163	Q3TFQ1	P70175
P54285	P51174	Q3TH73	P70182
P54320	P51175	Q3THG9	P70188
P54728	P51410	Q3THK7	P70193
P54729	P51432	Q3TIR1	P70195
P54731	P51655	Q3TIU4	P70202
P54754	P51660	Q3TKT4	P70205
P54763	P51791	Q3TL44	P70206
P54775	P51830	Q3TLH4	P70207
P54797	P51855	Q3TLI0	P70208
P54822	P51859	Q3TMH2	P70211
P54823	P51863	Q3TPX4	P70227
P54830	P51880	Q3TQB2	P70232
P54923	P51881	Q3TRM4	P70236
P55012	P51906	Q3TUH1	P70245
P55065	P51910	Q3TVA9	P70280
P55066	P52196	Q3TW96	P70290
P55088	P52332	Q3TWL2	P70296
P55096	P52479	Q3TWN3	P70297
P55200	P52480	Q3TXS7	P70302
P55258	P52483	Q3TXX4	P70303
P55264	P52503	Q3TY86	P70318
P55284	P52623	Q3TZX3	P70335
P55288	P52760	Q3TZZ7	P70336
P55302	P52795	Q3U0M1	P70349
P55937	P52800	Q3U0V1	P70362
P56135	P52825	Q3U186	P70372
P56371	P53026	Q3U1J4	P70377
P56376	P53395	Q3U213	P70392
P56380	P53612	Q3U2A8	P70398
P56382	P53668	Q3U3R4	P70404
P56387	P53702	Q3U5Q7	P70407
P56391	P53810	Q3U7R1	P70408
P56392	P53811	Q3UBX0	P70414
P56399	P53986	Q3UFF7	P70429
P56480	P53994	Q3UFQ8	P70441
P56546	P53995	Q3UFS0	P70451
P56564	P53996	Q3UFY8	P70452
P56565	P54071	Q3UGC7	P70663
P56695	P54103	Q3UGR5	P70670
P56959	P54116	Q3UGY8	P70689
P57716	P54227	Q3UH60	P70698
P57722	P54276	Q3UH66	P70699
P57746	P54285	Q3UH93	P70704
P57759	P54320	Q3UH99	P80313
P57776	P54726	Q3UHB1	P80314
P57780	P54728	Q3UHC7	P80315
P58021	P54729	Q3UHD1	P80316
P58044	P54731	Q3UHD3	P80317
P58064	P54754	Q3UHD6	P80318
P58069	P54763	Q3UHD9	P80560
P58242	P54775	Q3UHH2	P81117
P58252	P54797	Q3UHJ0	P83093
P58281	P54818	Q3UHK1	P83510
P58389	P54822	Q3UHK6	P83741
P58390	P54823	Q3UHL1	P83882
P58404	P54830	Q3UHU5	P83887
P58742	P54923	Q3UIL6	P84078
P58771	P55012	Q3UIU2	P84084
P58854	P55066	Q3UJB0	P84091
P58871	P55088	Q3UJB9	P84096
P58929	P55096	Q3UJU9	P84228
P59016	P55144	Q3ULD5	P84244
P59108	P55200	Q3ULF4	P84309
P59114	P55258	Q3UMB9	P85094
P59235	P55264	Q3UMC0	P97291
P59279	P55288	Q3UMR5	P97300
P59281	P55302	Q3UMT1	P97313
P59325	P55821	Q3UN04	P97315
P59326	P55937	Q3UNH4	P97326
P59481	P56135	Q3UNZ8	P97333
P59644	P56213	Q3UQ44	P97351
P59672	P56371	Q3UQ84	P97370
P59764	P56375	Q3URD3	P97371
P59823	P56376	Q3URE1	P97379
P59999	P56380	Q3URF8	P97384
P60122	P56382	Q3USB7	P97390
P60191	P56387	Q3USH1	P97393
P60202	P56391	Q3USZ8	P97412
P60229	P56395	Q3UTH8	P97427
P60335	P56399	Q3UTJ2	P97429
P60469	P56480	Q3UTQ8	P97434
P60521	P56546	Q3UTZ3	P97441
P60670	P56564	Q3UU96	P97445
P60710	P56565	Q3UUG6	P97447
P60755	P56695	Q3UUI3	P97449
P60761	P56959	Q3UUQ7	P97461
P60762	P57716	Q3UV17	P97467
P60764	P57722	Q3UV70	P97490
P60766	P57746	Q3UVK0	P97492
P60824	P57759	Q3UVX5	P97493
P60843	P57776	Q3UWE6	P97494
P60867	P57780	Q3UYC0	P97742
P60879	P58021	Q3V0K9	P97765
P60882	P58044	Q3V132	P97772
P60904	P58069	Q3V1L4	P97789
P61021	P58158	Q3V1U8	P97797
P61022	P58242	Q3V384	P97798
P61027	P58252	Q3V3Q7	P97807
P61028	P58281	Q3V3R1	P97813
P61079	P58389	Q499X9	P97820
P61080	P58404	Q4ACU6	P97823
P61082	P58501	Q4JIM5	P97855
P61087	P58771	Q4KMM3	P97930
P61089	P58854	Q4KUS2	P97950
P61148	P58871	Q4QQM4	P97952
P61161	P59016	Q4VAE3	P98086
P61164	P59017	Q4VBD2	P98156
P61202	P59108	Q505F5	P98191
P61205	P59114	Q50H33	P98192
P61211	P59279	Q52KF3	P98200
P61215	P59281	Q56A07	P98203
P61222	P59325	Q571F8	P99024
P61226	P59326	Q58A65	P99026
P61255	P59481	Q59J78	P99029
P61264	P59644	Q5BL07	Q00262
P61294	P59672	Q5DQR4	Q00493
P61327;Q9CQL1	P59708	Q5DTL9	Q00558
P61329	P59759	Q5DTT2	Q00560
P61358	P59764	Q5DTX6	Q00612
P61460	P59808	Q5DTY9	Q00PI9
P61514	P59823	Q5DU14	Q01065
P61620	P59913	Q5DU25	Q01097
P61750	P59999	Q5DU41	Q01149
P61759	P60122	Q5EBJ4	Q01279
P61793	P60191	Q5EG47	Q01341
P61922	P60202	Q5F226	Q01405
P61924	P60229	Q5F285	Q01730
P61963	P60335	Q5F2E8	Q01768
P61965	P60469	Q5FWH7	Q01815
P61967	P60487	Q5FWI3	Q01853
P61971	P60521	Q5FWK3	Q02053
P61979	P60670	Q5H8C4	Q02105
P61982	P60710	Q5HZI2	Q02248
P62069	P60755	Q5HZI9	Q02257
P62073	P60764	Q5IRJ6	Q02357
P62075	P60766	Q5KU39	Q02819
P62082	P60824	Q5M8N0	Q03059
P62137	P60843	Q5M8N4	Q03137
P62141	P60853	Q5NCE8	Q03141
P62192	P60867	Q5PR73	Q03173
P62196	P60879	Q5RJI5	Q03265
P62242	P60882	Q5SNZ0	Q03717
P62245	P60904	Q5SQM0	Q03958
P62259	P61021	Q5SQX6	Q04447
P62264	P61022	Q5SRX1	Q04690
P62267	P61027	Q5SS80	Q04735
P62270;F6YVP7;A0A1Y7VKY1	P61028	Q5SSH7	Q04736
P62281	P61079	Q5SSL4	Q04899
P62301	P61080	Q5SSM3	Q05512
P62305	P61082	Q5SSW2	Q05793
P62309	P61087	Q5SSZ5	Q05816
P62315	P61089	Q5SUC9	Q05909
P62317	P61148	Q5SUF7	Q05920
P62320	P61161	Q5SUR0	Q05BC3
P62331	P61164	Q5SWU9	Q06138
P62334	P61202	Q5SYD0	Q06185
P62482	P61205	Q5U458	Q06335
P62484	P61211	Q5U4D8	Q06890
P62488	P61215	Q5XJV6	Q07076
P62627	P61222	Q5XJY5	Q07113
P62631	P61226	Q60597	Q07235
P62702;V9GWY0	P61255	Q60598	Q07409
P62715	P61264	Q60603	Q07417
P62717	P61290	Q60631	Q07646
P62743	P61294	Q60634	Q08189
P62746	P61327;Q9CQL1	Q60649	Q08274
P62748	P61329	Q60668	Q08331
P62751	P61358	Q60676	Q08460
P62754	P61460	Q60692	Q08509
P62761	P61514	Q60714	Q08642
P62806	P61620	Q60737	Q09143
P62812	P61750	Q60738	Q0GA42
P62814	P61759	Q60751	Q0GNC1
P62821	P61793	Q60759	Q0KK55
P62823	P61922	Q60766	Q0KK59
P62827	P61924	Q60770	Q0KL02
P62830	P61957	Q60771	Q0PMG2
P62835	P61963	Q60780	Q0QWG9
P62843	P61967	Q60790	Q0V8T9
P62849	P61971	Q60803	Q0VAV2
P62852	P61979	Q60805	Q0VBD0
P62855	P61982	Q60841	Q0VBU9
P62869	P62046	Q60854	Q0VE82
P62874	P62069	Q60864	Q0VEJ0
P62878	P62071	Q60865	Q0VF55
P62880	P62075	Q60870	Q0VGU4
P62881	P62082	Q60875	Q0VGY8
P62889	P62137	Q60902	Q11011
P62897	P62141	Q60930	Q148V7
P62900	P62192	Q60931	Q14B80
P62908	P62196	Q60932	Q14BB9
P62911	P62242	Q60963	Q14BI1
P62915	P62245	Q61011	Q14BI2
P62918	P62254	Q61033	Q14C51
P62956	P62257	Q61035	Q14CH0
P62960	P62259	Q61037	Q14CH7
P62962	P62264	Q61097	Q1RLL3
P62983	P62267	Q61102	Q2M3X8
P62996	P62270;F6YVP7;A0A1Y7VKY1	Q61137	Q2NL51
P63001	P62281	Q61147	Q2PFD7
P63005	P62301	Q61151	Q2TBE6
P63011	P62305	Q61165	Q2TPA8
P63017	P62307	Q61166	Q2WF71
P63028	P62315	Q61171	Q31125
P63030	P62317	Q61176	Q32NY4
P63037	P62320	Q61207	Q3B7Z2
P63038	P62331	Q61234	Q3HNM7
P63044	P62334	Q61271	Q3KNM2
P63046	P62340	Q61285	Q3LAC4
P63073	P62342	Q61290	Q3TAA7
P63082	P62482	Q61301	Q3TBW2
P63085	P62484	Q61316	Q3TC33
P63087	P62488	Q61330	Q3TC72
P63101	P62500	Q61335	Q3TCH7
P63115	P62627	Q61361	Q3TDD9
P63137	P62631	Q61387	Q3TDK6
P63141	P62702;V9GWY0	Q61411	Q3TDN2
P63143	P62715	Q61418	Q3TDQ1
P63154	P62717	Q61425	Q3TEA8
P63158	P62743	Q61490	Q3TES0
P63168;Q80ZS7	P62746	Q61503	Q3TFD2
P63239	P62748	Q61527	Q3TFQ1
P63242	P62751	Q61543	Q3TGW2
P63250	P62754	Q61545	Q3THK7
P63260	P62761	Q61548	Q3THS6
P63276	P62774	Q61550	Q3TIR1
P63280	P62806	Q61553	Q3TIR3
P63318	P62812	Q61578	Q3TIV5
P63321	P62814	Q61584	Q3TJZ6
P63323	P62821	Q61586	Q3TL44
P63325	P62823	Q61595	Q3TLH4
P63328	P62827	Q61598	Q3TLI0
P63330	P62830	Q61625	Q3TPX4
P67778	P62835	Q61627	Q3TRM4
P67871	P62843	Q61644	Q3TUH1
P68033	P62849	Q61655	Q3TVA9
P68037	P62852	Q61696	Q3TVI8
P68040	P62855	Q61699	Q3TW96
P68181	P62869	Q61701	Q3TWL2
P68254	P62874	Q61730	Q3TWN3
P68368	P62878	Q61735	Q3TXS7
P68369	P62880	Q61739	Q3TXX3
P68372	P62881	Q61753	Q3TXX4
P68373	P62889	Q61768	Q3TY86
P68404	P62897	Q61771	Q3TYD6
P68433	P62900	Q61792	Q3TYX3
P68510	P62908	Q61831	Q3TZX3
P69566	P62911	Q61879	Q3TZZ7
P70122	P62918	Q61885	Q3U0M1
P70168	P62956	Q61990	Q3U0V1
P70175	P62960	Q62048	Q3U186
P70182	P62962	Q62059	Q3U1J4
P70188	P62965	Q62077	Q3U1V6
P70193	P62983	Q62086	Q3U1Y4
P70195	P62996	Q62087	Q3U213
P70202	P63001	Q62095	Q3U2A8
P70205	P63002	Q62108	Q3U2V3
P70206	P63005	Q62132	Q3U3Q1
P70207	P63011	Q62159	Q3U487
P70208	P63017	Q62165	Q3U5C7
P70211	P63028	Q62167	Q3U5Q7
P70213	P63030	Q62178	Q3U7R1
P70227	P63037	Q62188	Q3UBX0
P70232	P63038	Q62245	Q3UDE2
P70236	P63040	Q62261	Q3UDP0
P70245	P63044	Q62277	Q3UFF7
P70255	P63046	Q62283	Q3UFQ8
P70257	P63056	Q62351	Q3UFS0
P70261	P63073	Q62415	Q3UFY8
P70265	P63080	Q62417	Q3UGC7
P70268	P63082	Q62418	Q3UGR5
P70279	P63085	Q62420	Q3UGY8
P70280	P63087	Q62425	Q3UH60
P70288	P63089	Q62426	Q3UH66
P70290	P63101	Q62433	Q3UH68
P70296	P63115	Q62442	Q3UH93
P70297	P63137	Q62443	Q3UHB1
P70302	P63141	Q62446	Q3UHB8
P70303	P63143	Q62465	Q3UHC1
P70313	P63147	Q62470	Q3UHC7
P70318	P63154	Q63739	Q3UHD1
P70333	P63158	Q63810	Q3UHD2
P70335	P63168;Q80ZS7	Q63959	Q3UHD3
P70336	P63239	Q64008	Q3UHD6
P70349	P63242	Q64010	Q3UHD9
P70362	P63250	Q64012	Q3UHH2
P70372	P63260	Q64018	Q3UHJ0
P70388	P63271;Q9Z199	Q640R3	Q3UHK1
P70392	P63276	Q64133	Q3UHK6
P70398	P63280	Q641P0	Q3UHL1
P70399	P63318	Q64331	Q3UHU5
P70404	P63321	Q64332	Q3UIU2
P70408	P63323	Q64343	Q3UJB0
P70414	P63325	Q64433	Q3UJU9
P70425	P63328	Q64436	Q3ULD5
P70429	P63330	Q64442	Q3ULF4
P70441	P67778	Q64444	Q3ULJ0
P70451	P67871	Q64455	Q3UM45
P70663	P67984	Q64487	Q3UMB5
P70670	P68033	Q64511	Q3UMB9
P70677	P68037	Q64514	Q3UMC0
P70689	P68040	Q64516	Q3UMF9
P70698	P68181	Q64518	Q3UMR5
P70699	P68254	Q64519	Q3UMT1
P70704	P68368	Q64521	Q3UMY5
P80313	P68369	Q64669	Q3UN02
P80314	P68372	Q64674	Q3UN04
P80315	P68373	Q64676	Q3UNH4
P80316	P68404	Q64727	Q3UNZ8
P80317	P68433	Q64737	Q3UPL0
P80318	P68510	Q65CL1	Q3UQ44
P80560	P69566	Q66GT5	Q3UQ84
P81117	P70122	Q67BT3	Q3UR70
P82198	P70168	Q68ED2	Q3URD3
P82347	P70175	Q68EF4	Q3URE1
P83093	P70182	Q68EF6	Q3URE9
P83510	P70188	Q68FD5	Q3USB7
P83741	P70195	Q68FD9	Q3USH1
P83870	P70202	Q68FF6	Q3UTJ2
P83882;A0A2I3BPG9;A0A0A6YW33	P70205	Q68FG2	Q3UTQ8
P83887	P70206	Q68FH0	Q3UTZ3
P83940	P70207	Q68FL4	Q3UU96
P84075	P70208	Q68FL6	Q3UUG6
P84078	P70211	Q68FM6	Q3UUI3
P84084	P70213	Q69Z98	Q3UUQ7
P84086	P70227	Q69ZH9	Q3UV17
P84091	P70232	Q69ZK0	Q3UV70
P84096	P70236	Q69ZK9	Q3UVK0
P84099	P70245	Q69ZP3	Q3UVL4
P84104	P70257	Q69ZS6	Q3UVX5
P84228	P70261	Q69ZU6	Q3UWE6
P84244;P02301	P70265	Q69ZX8	Q3UXZ6
P84309	P70268	Q69ZZ6	Q3UYC0
P85094	P70280	Q6A051	Q3UYH7
P97291	P70288	Q6A065	Q3UZV7
P97300	P70290	Q6A0A9	Q3V038
P97313	P70296	Q6A4J8	Q3V0I2
P97315	P70297	Q6DFV3	Q3V0K9
P97318	P70302	Q6EDY6	Q3V132
P97326	P70303	Q6GQS1	Q3V1L4
P97333	P70313	Q6GQT9	Q3V1U8
P97350	P70318	Q6GQW0	Q3V384
P97351	P70333	Q6GSS7	Q3V3Q7
P97355	P70335	Q6GV12	Q3V3R1
P97364	P70336	Q6GYP7	Q3V3V9
P97370	P70345	Q6I6G8	Q3ZK22
P97371	P70349	Q6IEE6	Q3ZT31
P97372	P70362	Q6IMP4	Q45VK7
P97379	P70372	Q6IR34	Q499X9
P97384	P70388	Q6KAU4	Q4ACU6
P97386	P70392	Q6NS52	Q4JIM5
P97390	P70398	Q6NS60	Q4KMM3
P97393	P70399	Q6NSW3	Q4KUS2
P97411	P70404	Q6NVF0	Q4LDD4
P97412	P70407	Q6NVG1	Q4QQM4
P97427	P70408	Q6NXK7	Q4QQM5
P97429	P70414	Q6NXK8	Q4U2R1
P97434	P70429	Q6NXY1	Q4V9Z5
P97441	P70441	Q6NZC7	Q4VA53
P97445	P70451	Q6NZJ6	Q4VAE3
P97447	P70452	Q6NZL0	Q4VBD2
P97449	P70663	Q6P069	Q501J2
P97461	P70670	Q6P1B1	Q501J6
P97467	P70677	Q6P1F6	Q504M8
P97470	P70698	Q6P1Y8	Q505D1
P97471	P70699	Q6P3A8	Q505D7
P97479	P70704	Q6P5E4	Q505F5
P97490	P80313	Q6P5E8	Q50H33
P97492	P80314	Q6P5F6	Q52KF3
P97493	P80315	Q6P5F9	Q56A07
P97494	P80316	Q6P5H6	Q571F8
P97742	P80317	Q6P5U7	Q58A65
P97760	P80318	Q6P6M7	Q59J78
P97765	P80560	Q6P8J7	Q5BL07
P97772	P81122	Q6P8X1	Q5DQR4
P97789	P82198	Q6P9J9	Q5DTL9
P97793	P82347	Q6P9K8	Q5DTT2
P97797	P83093	Q6P9K9	Q5DTX6
P97798	P83510	Q6P9Q6	Q5DTY9
P97807	P83741	Q6P9R2	Q5DU14
P97813	P83870	Q6PA06	Q5DU25
P97820	P83882;A0A2I3BPG9;A0A0A6YW33	Q6PAJ1	Q5DU37
P97823	P83887	Q6PAJ3	Q5DU41
P97855	P83917	Q6PAK3	Q5EBJ4
P97872	P83940	Q6PAL8	Q5EG47
P97927	P84075	Q6PAR5	Q5F226
P97930	P84078	Q6PB44	Q5F285
P97950	P84084	Q6PB66	Q5F2E8
P97952	P84086	Q6PB70	Q5FWH7
P98084	P84089	Q6PCP5	Q5FWI3
P98086	P84091	Q6PCX7	Q5FWK3
P98156	P84096	Q6PD26	Q5H8C4
P98191	P84099	Q6PDC8	Q5HZI9
P98192	P84104	Q6PDH0	Q5IRJ6
P98200	P84228	Q6PDI5	Q5KU39
P98203	P84244;P02301	Q6PDL0	Q5M8N0
P99024	P84309	Q6PDS3	Q5M8N4
P99026	P85094	Q6PE13	Q5NCE8
P99029	P97300	Q6PE15	Q5NCX5
Q00422	P97313	Q6PER3	Q5ND34
Q00493	P97314	Q6PFD5	Q5PR73
Q00519	P97315	Q6PGC1	Q5RJH3
Q00558	P97318	Q6PGE7	Q5RJI5
Q00560	P97326	Q6PGL7	Q5RKR3
Q00612	P97333	Q6PGN3	Q5SNZ0
Q00623	P97351	Q6PH08	Q5SP85
Q00724	P97355	Q6PHN9	Q5SQM0
Q00780	P97364	Q6PHS9	Q5SQX6
Q00896	P97370	Q6PHU5	Q5SRX1
Q00897	P97371	Q6PHZ2	Q5SSH7
Q00899	P97372	Q6PIC6	Q5SSK3
Q00PI9	P97379	Q6PIE5	Q5SSL4
Q01063	P97384	Q6PIP5	Q5SSM3
Q01065	P97386	Q6PNC0	Q5SSW2
Q01097	P97390	Q6Q477	Q5SUC9
Q01098	P97393	Q6QI06	Q5SVL6
Q01147	P97411	Q6R0H7	Q5SWT3
Q01149	P97412	Q6R891	Q5SWU9
Q01341	P97427	Q6RHR9	Q5SXY1
Q01405	P97429	Q6TEK5	Q5SYD0
Q01730	P97434	Q6URW6	Q5SYL3
Q01768	P97441	Q6VNB8	Q5U458
Q01815	P97445	Q6VNS1	Q5U680
Q01853	P97447	Q6VVW5	Q5XJV6
Q02053	P97449	Q6WQJ1	Q5XJY5
Q02105	P97461	Q6WVG3	Q5Y5T1
Q02248	P97467	Q6X893	Q60597
Q02257	P97470	Q6Y7W8	Q60598
Q02357	P97471	Q6ZPE2	Q60603
Q02384	P97479	Q6ZPJ0	Q60605
Q02780	P97490	Q6ZPJ3	Q60610
Q02788	P97492	Q6ZPR4	Q60625
Q02819	P97493	Q6ZQ08	Q60631
Q03059	P97494	Q6ZQ18	Q60634
Q03137	P97742	Q6ZQ29	Q60649
Q03141	P97760	Q6ZQ38	Q60668
Q03147	P97765	Q6ZQ82	Q60676
Q03173	P97772	Q6ZQA6	Q60692
Q03265	P97789	Q6ZQI3	Q60700
Q03391	P97797	Q6ZWN5	Q60714
Q04447	P97798	Q6ZWR6	Q60715
Q04690	P97807	Q6ZWU9	Q60737
Q04735	P97813	Q6ZWV3	Q60738
Q04736	P97819	Q6ZWV7	Q60749
Q04750	P97820	Q6ZWX6	Q60751
Q04857	P97823	Q6ZWY3	Q60759
Q05512	P97855	Q6ZWY9	Q60766
Q05738	P97872	Q70FJ1	Q60770
Q05793	P97927	Q71LX4	Q60771
Q05816	P97930	Q71RI9	Q60780
Q05909	P97950	Q761V0	Q60790
Q05920	P97952	Q76HP3	Q60803
Q05BC3	P98084	Q76LS9	Q60805
Q05CL8	P98086	Q76MZ3	Q60841
Q05D44	P98156	Q78IK2	Q60847
Q06138	P98191	Q78IK4	Q60854
Q06185	P98200	Q78PY7	Q60857
Q06890	P98203	Q78RX3	Q60864
Q07076	P99024	Q78XF5	Q60865
Q07113	P99026	Q791T5	Q60870
Q07409	P99029	Q791V5	Q60875
Q07417	Q00493	Q792Z1	Q60902
Q07456	Q00519	Q7M6Y3	Q60930
Q07646	Q00558	Q7M750	Q60931
Q08091	Q00560	Q7M759	Q60932
Q08274	Q00612	Q7SIG6	Q60936
Q08288	Q00623	Q7TMB8	Q60952
Q08331	Q00724	Q7TMF3	Q60972
Q08460	Q00896	Q7TMK9	Q60996
Q08481	Q00897	Q7TMM9	Q61011
Q08509	Q00898	Q7TMQ7	Q61016
Q08642	Q00PI9	Q7TMV3	Q61035
Q08943	Q01063	Q7TMY8	Q61036
Q09LZ8	Q01065	Q7TNC9	Q61037
Q09XV5	Q01097	Q7TNG8	Q61072
Q0GA42	Q01147	Q7TNL5	Q61081
Q0GNC1	Q01279	Q7TNM2	Q61097
Q0KK55	Q01405	Q7TPD2	Q61102
Q0KK59	Q01730	Q7TPH6	Q61137
Q0KL02	Q01768	Q7TPM9	Q61151
Q0P5W1	Q01815	Q7TPR4	Q61165
Q0P678	Q01853	Q7TPS5	Q61166
Q0QWG9	Q02053	Q7TQ95	Q61171
Q0V8T9	Q02105	Q7TQD2	Q61176
Q0VAV2	Q02248	Q7TQF7	Q61187
Q0VBD0	Q02257	Q7TQG1	Q61191
Q0VBL3	Q02357	Q7TQI3	Q61207
Q0VE82	Q02384	Q7TQK5	Q61214
Q0VEJ0	Q02788	Q7TSH2	Q61233
Q0VF55	Q02819	Q7TSJ2	Q61234
Q0VGY8	Q03059	Q7TSQ8	Q61235
Q11011	Q03137	Q7TT15	Q61271
Q11136	Q03141	Q7TT37	Q61282
Q148V7	Q03157	Q7TT50	Q61285
Q149F1	Q03173	Q80SW1	Q61290
Q149F3	Q03265	Q80T41	Q61292
Q14B80	Q03391	Q80TA1	Q61301
Q14BB9	Q03517	Q80TA9	Q61315
Q14BI1	Q03717	Q80TB8	Q61316
Q14BI2	Q04447	Q80TE4	Q61327
Q14C51	Q04690	Q80TE7	Q61330
Q14CH0	Q04735	Q80TH2	Q61361
Q14CH7	Q04736	Q80TI0	Q61387
Q14DH7	Q04750	Q80TJ1	Q61410
Q1HFZ0	Q04857	Q80TK0	Q61411
Q1RLL3	Q04899	Q80TL0	Q61418
Q2EMV9	Q05186	Q80TL1	Q61423
Q2KN98	Q05512	Q80TL4	Q61425
Q2M3X8	Q05738	Q80TL7	Q61469
Q2NL51	Q05793	Q80TM9	Q61481
Q2PFD7	Q05816	Q80TN4	Q61490
Q2TBE6	Q05909	Q80TN7	Q61503
Q2TPA8	Q05920	Q80TR1	Q61527
Q2WF71	Q05BC3	Q80TS3	Q61543
Q2YDW2	Q05CL8	Q80TT2	Q61545
Q31125	Q05D44	Q80TV8	Q61548
Q32NY4	Q06138	Q80TY0	Q61550
Q3B7Z2	Q06180	Q80TZ3	Q61553
Q3KNM2	Q06185	Q80U19	Q61578
Q3LAC4	Q06335	Q80U23	Q61584
Q3TB82	Q07076	Q80U28	Q61586
Q3TBW2	Q07113	Q80U40	Q61595
Q3TC33	Q07235	Q80U49	Q61598
Q3TC46	Q07409	Q80U56	Q61625
Q3TC72	Q07417	Q80U63	Q61626
Q3TC93	Q07646	Q80U72	Q61627
Q3TCH7	Q08091	Q80U78	Q61644
Q3TCJ1	Q08274	Q80UG2	Q61656
Q3TDD9	Q08331	Q80UG5	Q61672
Q3TDK6	Q08460	Q80UJ7	Q61696
Q3TDN2	Q08481	Q80UK8	Q61699
Q3TDQ1	Q08509	Q80UM7	Q61701
Q3TEA8	Q08642	Q80UP3	Q61704
Q3TES0	Q08943	Q80UP5	Q61730
Q3TFD2	Q09143	Q80UP8	Q61733
Q3TFQ1	Q09XV5	Q80UW2	Q61735
Q3THG9	Q0GA42	Q80V42	Q61753
Q3THK7	Q0GNC1	Q80V91	Q61768
Q3THS6	Q0KK55	Q80VC9	Q61771
Q3THW5;P0C0S6	Q0KK59	Q80VL1	Q61772
Q3TIR1	Q0KL01	Q80VP0	Q61792
Q3TIR3	Q0KL02	Q80VP9	Q61831
Q3TIU4	Q0P5W1	Q80VQ0	Q61879
Q3TIX9	Q0P678	Q80W54	Q61885
Q3TJZ6	Q0PMG2	Q80WC7	Q61990
Q3TKT4	Q0QWG9	Q80WG5	Q62059
Q3TL44	Q0V8T9	Q80WJ7	Q62077
Q3TLH4	Q0VAV2	Q80WM4	Q62086
Q3TLI0	Q0VBD0	Q80WQ2	Q62087
Q3TLS3	Q0VBL3	Q80X50	Q62095
Q3TMH2	Q0VE82	Q80X68	Q62108
Q3TMP1	Q0VF55	Q80X80	Q62132
Q3TPE9	Q0VGB7	Q80X85	Q62159
Q3TPX4	Q0VGU4	Q80X90	Q62165
Q3TRG0	Q0VGY8	Q80XD1	Q62167
Q3TRM4	Q11011	Q80XG9	Q62178
Q3TUH1	Q11136	Q80XI3	Q62179
Q3TW96	Q148V7	Q80XI4	Q62186
Q3TWF6	Q149F3	Q80XL6	Q62188
Q3TWL2	Q14B80	Q80XN0	Q62205
Q3TWN3	Q14BB9	Q80XR2	Q62245
Q3TWW8	Q14BI1	Q80Y17	Q62261
Q3TX08	Q14BI2	Q80Y24	Q62277
Q3TXS7	Q14C51	Q80YA9	Q62283
Q3TXX3	Q14CH0	Q80YD1	Q62318
Q3TXX4	Q1HFZ0	Q80YE4	Q62348
Q3TY86	Q1RLL3	Q80YN3	Q62351
Q3TYS2	Q2EMV9	Q80YV3	Q62407
Q3TYX3	Q2M3X8	Q80YX1	Q62413
Q3TZX3	Q2NL51	Q80Z10	Q62415
Q3TZZ7	Q2PFD7	Q80Z24	Q62417
Q3U0D9	Q2TBE6	Q80Z38	Q62418
Q3U0K8	Q2TPA8	Q80ZD8	Q62419
Q3U0M1	Q2WF71	Q80ZF8	Q62420
Q3U0V1	Q2YDW2	Q80ZJ1	Q62422
Q3U186	Q31125	Q80ZK0	Q62425
Q3U1J4	Q32NY4	Q80ZS3	Q62426
Q3U1V6	Q3B7Z2	Q80ZU0	Q62433
Q3U1Y4	Q3KNM2	Q80ZW2	Q62442
Q3U213	Q3LAC4	Q80ZX0	Q62443
Q3U214	Q3SXD3	Q810A3	Q62446
Q3U2A8	Q3TAS6	Q810B6	Q62448
Q3U2P1	Q3TBL6	Q810B7	Q62465
Q3U2V3	Q3TBW2	Q810B8	Q63739
Q3U319	Q3TC33	Q810U3	Q63810
Q3U3R4	Q3TC72	Q810U4	Q63844
Q3U487	Q3TCH7	Q811D0	Q63912
Q3U4S0	Q3TCJ1	Q811I0	Q63932
Q3U5C7	Q3TCX3	Q811P8	Q63959
Q3U5Q7	Q3TDD9	Q811U4	Q64010
Q3U7R1	Q3TDK6	Q812A2	Q640M6
Q3U7U3	Q3TDN2	Q812F8	Q640R3
Q3U9G9	Q3TDQ1	Q8BFP9	Q64105
Q3UA37	Q3TE80	Q8BFQ8	Q64133
Q3UDE2	Q3TEA8	Q8BFR5	Q641K1
Q3UDP0	Q3TES0	Q8BFT9	Q641P0
Q3UEB3	Q3TFD2	Q8BFZ3	Q64314
Q3UEZ8;Q8BJG1	Q3TFQ1	Q8BFZ9	Q64331
Q3UFF7	Q3THG9	Q8BG05	Q64332
Q3UFK8	Q3THK7	Q8BG18	Q64337
Q3UFQ8	Q3THS6	Q8BG39	Q64362
Q3UFS0	Q3THW5;P0C0S6	Q8BG51	Q64433
Q3UFY8	Q3TIR1	Q8BG67	Q64436
Q3UGC7;Q66JS6	Q3TIR3	Q8BG73	Q64442
Q3UGP8	Q3TIU4	Q8BGA3	Q64444
Q3UGR5	Q3TIV5	Q8BGA8	Q64455
Q3UGY8	Q3TIX6	Q8BGA9	Q64487
Q3UH60	Q3TIX9	Q8BGC4	Q64511
Q3UH66	Q3TJZ6	Q8BGF6	Q64514
Q3UH68	Q3TKT4	Q8BGF9	Q64516
Q3UH93	Q3TL44	Q8BGG7	Q64518
Q3UH99	Q3TLH4	Q8BGH2	Q64519
Q3UHA3	Q3TLI0	Q8BGH4	Q64520
Q3UHB1	Q3TLS3	Q8BGN3	Q64521
Q3UHB8	Q3TMH2	Q8BGN8	Q64669
Q3UHC1	Q3TMP1	Q8BGQ7	Q64674
Q3UHC7	Q3TMP8	Q8BGR2	Q64676
Q3UHD1	Q3TPE9	Q8BGR6	Q64727
Q3UHD2	Q3TPX4	Q8BGS2	Q64735
Q3UHD3	Q3TRG0	Q8BGT1	Q64737
Q3UHD6	Q3TRM4	Q8BGT5	Q65CL1
Q3UHD9	Q3TRR0	Q8BGT8	Q66GT5
Q3UHE1	Q3TUH1	Q8BGV0	Q67BT3
Q3UHG7	Q3TVA9	Q8BGX0	Q68ED2
Q3UHH2	Q3TW96	Q8BGY7	Q68EF4
Q3UHJ0	Q3TWF6	Q8BH04	Q68EF6
Q3UHK1	Q3TWI9	Q8BH24	Q68FD5
Q3UHK6	Q3TWL2	Q8BH44	Q68FD9
Q3UHL1	Q3TWN3	Q8BH55	Q68FF6
Q3UHQ6	Q3TWW8	Q8BH57	Q68FG2
Q3UHU5	Q3TXS7	Q8BH58	Q68FH0
Q3UIL6	Q3TXU5	Q8BH59	Q68FL4
Q3UIU2	Q3TXX4	Q8BH66	Q68FL6
Q3UJB0	Q3TY60	Q8BH70	Q68FM6
Q3UJB9	Q3TY86	Q8BH79	Q68FM7
Q3UJD6	Q3TYD6	Q8BH82	Q69Z26
Q3UJU9	Q3TYS2	Q8BH86	Q69Z98
Q3UKC1	Q3TYX3	Q8BH95	Q69ZF3
Q3UKJ7	Q3TZX3	Q8BHC1	Q69ZF7
Q3UL36	Q3TZZ7	Q8BHC4	Q69ZH9
Q3ULD5	Q3U0D9	Q8BHD0	Q69ZK0
Q3ULF4	Q3U0K8	Q8BHE8	Q69ZK9
Q3ULJ0	Q3U0M1	Q8BHF7	Q69ZP3
Q3ULL6	Q3U0S6	Q8BHG1	Q69ZS6
Q3UM29	Q3U0V1	Q8BHH2	Q69ZU6
Q3UM45	Q3U186	Q8BHI7	Q69ZW3
Q3UMB5	Q3U1J4	Q8BHL3	Q69ZX8
Q3UMB9	Q3U1V6	Q8BHL5	Q69ZZ6
Q3UMC0	Q3U1Y4	Q8BHN0	Q6A051
Q3UMF0	Q3U213	Q8BHN3	Q6A065
Q3UMR5	Q3U214	Q8BHW6	Q6A0A9
Q3UMT1	Q3U2A8	Q8BI84	Q6A0D4
Q3UMU9	Q3U2I3	Q8BIG7	Q6A4J8
Q3UMY5	Q3U2V3	Q8BIJ6	Q6AXF6
Q3UN02	Q3U319	Q8BIK4	Q6DFV3
Q3UNH4	Q3U3Q1	Q8BIP0	Q6DFY8
Q3UNZ8	Q3U487	Q8BIZ1	Q6DIC0
Q3UPF5	Q3U4S0	Q8BJ03	Q6EDY6
Q3UPL0	Q3U5C7	Q8BJ42	Q6GQS1
Q3UQ44	Q3U5Q7	Q8BJ64	Q6GQT9
Q3UQ84	Q3U7R1	Q8BJH1	Q6GQW0
Q3UR70	Q3U7U3	Q8BJI1	Q6GSS7
Q3URD3	Q3U9G9	Q8BJW6	Q6GV12
Q3URE1	Q3UA37	Q8BJY1	Q6GYP7
Q3URQ0	Q3UCV8	Q8BJZ4	Q6I6G8
Q3URS9	Q3UDE2	Q8BK08	Q6IEE6
Q3URZ6	Q3UDP0	Q8BK63	Q6IMP4
Q3USB7	Q3UE37	Q8BK64	Q6IR34
Q3USH1	Q3UEB3	Q8BK72	Q6IRU5
Q3USJ8	Q3UEZ8;Q8BJG1	Q8BKC5	Q6KAR6
Q3USW5	Q3UFF7	Q8BKG3	Q6NS52
Q3USZ8	Q3UFK8	Q8BKH7	Q6NS60
Q3UTD9	Q3UFS0	Q8BKX1	Q6NS82
Q3UTH8	Q3UFY7	Q8BKX6	Q6NSQ9
Q3UTJ2	Q3UGC7;Q66JS6	Q8BKZ9	Q6NVE8
Q3UTQ8	Q3UGF1	Q8BL03	Q6NVE9
Q3UTZ3	Q3UGR5	Q8BL65	Q6NVF0
Q3UU96	Q3UGY8	Q8BL66	Q6NVG1
Q3UUG6	Q3UH45	Q8BL86	Q6NXK7
Q3UUI3	Q3UH60	Q8BLE7	Q6NXK8
Q3UUJ4	Q3UH66	Q8BLF1	Q6NXY1
Q3UUQ7	Q3UH68	Q8BLJ3	Q6NZB0
Q3UV17	Q3UH93	Q8BLK3	Q6NZJ6
Q3UV70	Q3UHA3	Q8BLN6	Q6NZL0
Q3UVG3	Q3UHB1	Q8BLQ9	Q6P1B1
Q3UVK0	Q3UHB8	Q8BLR2	Q6P1D5
Q3UVL4	Q3UHC1	Q8BM72	Q6P1F6
Q3UVX5	Q3UHC7	Q8BM85	Q6P1H6
Q3UYC0	Q3UHD1	Q8BM92	Q6P1Y8
Q3UYH7	Q3UHD2	Q8BMF3	Q6P2B1
Q3UYK3	Q3UHD3	Q8BMF4	Q6P3A8
Q3UYV9	Q3UHD6	Q8BMG7	Q6P4S6
Q3UZV7	Q3UHD9	Q8BMG8	Q6P4T2
Q3V0C5	Q3UHE1	Q8BMJ2	Q6P542
Q3V0G7	Q3UHH1	Q8BMK4	Q6P5D3
Q3V0K9	Q3UHH2	Q8BML9	Q6P5E4
Q3V132	Q3UHJ0	Q8BMS1	Q6P5E8
Q3V188	Q3UHK1	Q8BMS4	Q6P5F6
Q3V1L4	Q3UHK6	Q8BNU0	Q6P5F7
Q3V1U8	Q3UHL1	Q8BNW9	Q6P5F9
Q3V384	Q3UHU5	Q8BP40	Q6P5U7
Q3V3N7	Q3UHX2	Q8BP47	Q6P6M7
Q3V3Q7	Q3UIU2	Q8BP67	Q6P8J2
Q3V3R1	Q3UJB0	Q8BPM0	Q6P8J7
Q3V3R4	Q3UJB9	Q8BPN8	Q6P8X1
Q3ZK22	Q3UJD6	Q8BPQ7	Q6P9K8
Q3ZT31	Q3UJP5	Q8BPU7	Q6P9K9
Q45VK7	Q3UJU9	Q8BQM8	Q6P9R2
Q497V5	Q3UKC1	Q8BQP9	Q6P9S0
Q499X9	Q3UKJ7	Q8BQU6	Q6PA06
Q4ACU6	Q3UL36	Q8BQZ4	Q6PAJ1
Q4FK66	Q3ULD5	Q8BR63	Q6PAJ3
Q4FZG7;Q9WVA2	Q3ULF4	Q8BR86	Q6PAK3
Q4JIM5	Q3ULJ0	Q8BR92	Q6PAL8
Q4KMM3	Q3ULL6	Q8BRF7	Q6PAM0
Q4KUS2	Q3UM29	Q8BRT1	Q6PAR5
Q4LDD4	Q3UM45	Q8BRV5	Q6PB44
Q4PJX1	Q3UMB5	Q8BSF4	Q6PB66
Q4QQM4	Q3UMB9	Q8BSL7	Q6PB93
Q4U2R1	Q3UMC0	Q8BSS9	Q6PCP5
Q4V9Z5	Q3UMR5	Q8BSY0	Q6PCX7
Q4VA53	Q3UMT1	Q8BT60	Q6PD03
Q4VAE3	Q3UMU9	Q8BTH8	Q6PD26
Q4VBD2	Q3UMY5	Q8BTM8	Q6PDC8
Q4VC33	Q3UN02	Q8BTV1	Q6PDG5
Q501J6	Q3UNH4	Q8BTV2	Q6PDH0
Q504M2	Q3UNZ8	Q8BTX9	Q6PDI5
Q505B7	Q3UPH1	Q8BTY1	Q6PDL0
Q505D1	Q3UPL0	Q8BTY2	Q6PDS3
Q505D7	Q3UQ44	Q8BTY8	Q6PDY2
Q505D9	Q3UQ84	Q8BTZ4	Q6PE13
Q505F5	Q3UR70	Q8BTZ7	Q6PE15
Q50H33	Q3URD3	Q8BU14	Q6PER3
Q52KF3	Q3URE1	Q8BU30	Q6PEV3
Q52KI8	Q3URE9	Q8BU31	Q6PF93
Q569Z5	Q3URQ0	Q8BU33	Q6PFD5
Q569Z6	Q3URS9	Q8BU88	Q6PFX7
Q56A07	Q3URZ6	Q8BUR4	Q6PGC1
Q571H0	Q3USB7	Q8BUV3	Q6PGE7
Q58A65	Q3USH1	Q8BVA2	Q6PGF7
Q59J78	Q3USZ8	Q8BVA5	Q6PGL7
Q5BKP2	Q3UTH8	Q8BVD5	Q6PGN3
Q5BL07	Q3UTJ2	Q8BVE3	Q6PH08
Q5BLK4	Q3UTQ8	Q8BVI4	Q6PHN9
Q5DQR4	Q3UTZ3	Q8BVL3	Q6PHQ9
Q5DTL9	Q3UU96	Q8BVP5	Q6PHS9
Q5DTM8	Q3UUG6	Q8BVQ5	Q6PHU5
Q5DTT2	Q3UUI3	Q8BW41	Q6PHZ2
Q5DTX6	Q3UUJ4	Q8BW75	Q6PIC6
Q5DTY9	Q3UUQ7	Q8BW86	Q6PIE5
Q5DU02	Q3UV17	Q8BWB6	Q6PIP5
Q5DU14	Q3UV70	Q8BWF0	Q6PNC0
Q5DU25	Q3UVG3	Q8BWG8	Q6Q477
Q5DU37	Q3UVK0	Q8BWM0	Q6QD59
Q5DU41	Q3UVL4	Q8BWQ6	Q6QI06
Q5EBJ4	Q3UVX5	Q8BWS5	Q6R0H7
Q5EG47	Q3UWE6	Q8BWT1	Q6R891
Q5F226	Q3UYC0	Q8BWT5	Q6RHR9
Q5F285	Q3UYG8	Q8BWU8	Q6TEK5
Q5F2E8	Q3UYH7	Q8BWY3	Q6URW6
Q5FWH7	Q3UYV9	Q8BX10	Q6V4S5
Q5FWI3	Q3UZV7	Q8BX70	Q6VNB8
Q5FWK3	Q3V0G7	Q8BX90	Q6VNS1
Q5H8C4	Q3V0K9	Q8BXK8	Q6VVW5
Q5HZI9	Q3V132	Q8BXQ2	Q6WQJ1
Q5IRJ6	Q3V188	Q8BXR1	Q6WVG3
Q5KU39	Q3V1L4	Q8BXT1	Q6X893
Q5M8N0	Q3V1U8	Q8BXZ1	Q6Y7W8
Q5M8N4	Q3V384	Q8BY89	Q6ZPE2
Q5NCE8	Q3V3N7	Q8BYA0	Q6ZPJ0
Q5NCI0	Q3V3Q7	Q8BYB9	Q6ZPJ3
Q5NCX5	Q3V3R1	Q8BYC6	Q6ZPQ6
Q5ND34	Q3V3R4	Q8BYH7	Q6ZPR4
Q5PR73	Q3V3V9	Q8BYI6	Q6ZPS6
Q5PRF0	Q3ZK22	Q8BYI8	Q6ZQ08
Q5RJI5	Q3ZT31	Q8BYI9	Q6ZQ18
Q5RKR3	Q45VK7	Q8BYK6	Q6ZQ29
Q5RL79	Q499X9	Q8BYL4	Q6ZQ38
Q5S006	Q4ACU6	Q8BYM5	Q6ZQ58
Q5SNZ0	Q4FZG7;Q9WVA2	Q8BYM8	Q6ZQ82
Q5SP85	Q4JIM5	Q8BYN5	Q6ZQA6
Q5SQM0	Q4KML4	Q8BYP3	Q6ZQI3
Q5SQX6	Q4KMM3	Q8BYR5	Q6ZQK5
Q5SRX1	Q4KUS2	Q8BYY4	Q6ZWN5
Q5SS80	Q4LDD4	Q8BZ05	Q6ZWR6
Q5SSH7	Q4QQM4	Q8BZ09	Q6ZWU9
Q5SSL4	Q4QQM5	Q8BZ81	Q6ZWV3
Q5SSM3	Q4U2R1	Q8BZ98	Q6ZWV7
Q5SSW2	Q4V9Z5	Q8BZB3	Q6ZWX6
Q5SSZ5	Q4VA53	Q8BZN6	Q6ZWY3
Q5SU73	Q4VAA2	Q8C015	Q6ZWY9
Q5SUC9	Q4VAE3	Q8C031	Q70FJ1
Q5SUF2	Q4VBE8	Q8C033	Q71LX4
Q5SUF7	Q4VC33	Q8C0C7	Q71M36
Q5SUR0	Q501J6	Q8C0D4	Q71RI9
Q5SV85	Q505B7	Q8C0E2	Q75UR0
Q5SVL6	Q505D1	Q8C0I1	Q76HP3
Q5SVR0	Q505D7	Q8C0L0	Q76LS9
Q5SW19	Q505F5	Q8C0M9	Q76MZ3
Q5SWP3	Q50H33	Q8C0P5	Q78IK2
Q5SWU9	Q52KF3	Q8C0Q9	Q78IK4
Q5SX39	Q52KI8	Q8C0T5	Q78PY7
Q5SX40	Q569Z5	Q8C115	Q78T54
Q5SXC4	Q569Z6	Q8C129	Q78XF5
Q5SYD0	Q56A07	Q8C163	Q78ZA7
Q5SYL3	Q570Y9	Q8C166	Q791T5
Q5U3K5	Q571H0	Q8C167	Q791V5
Q5U430	Q58A65	Q8C170	Q792Z1
Q5U458	Q59J78	Q8C1A5	Q7M6Y3
Q5U4C1	Q5BL07	Q8C1B1	Q7M759
Q5U4D9	Q5BLK4	Q8C1B7	Q7SIG6
Q5XG69	Q5DQR4	Q8C1Q6	Q7TMB8
Q5XG71	Q5DTL9	Q8C1Y8	Q7TMC8
Q5XJV6	Q5DTM8	Q8C2E7	Q7TME0
Q5XJY5	Q5DTN8	Q8C3F2	Q7TMF3
Q5XKN4	Q5DTT2	Q8C3J5	Q7TMK9
Q5XPI3	Q5DTX6	Q8C3X4	Q7TMM9
Q5Y5T1	Q5DTY9	Q8C419	Q7TMS5
Q60520	Q5DU14	Q8C460	Q7TMV3
Q60575	Q5DU25	Q8C4X2	Q7TMY8
Q60596	Q5DU37	Q8C522	Q7TN79
Q60597	Q5DU41	Q8C547	Q7TN99
Q60598	Q5EBJ4	Q8C561	Q7TNC9
Q60603	Q5EG47	Q8C5H8	Q7TNF0
Q60605	Q5F226	Q8C5L6	Q7TNF8
Q60610	Q5F285	Q8C5R8	Q7TNG5
Q60625	Q5F2E8	Q8C5W0	Q7TNG8
Q60631	Q5FWH7	Q8C6B0	Q7TNL5
Q60634	Q5FWI3	Q8C729	Q7TNM2
Q60649	Q5FWK3	Q8C754	Q7TNR6
Q60668	Q5H8C4	Q8C7H1	Q7TNS2
Q60673	Q5HZI9	Q8C7K6	Q7TPD2
Q60675	Q5IRJ6	Q8C7X2	Q7TPD3
Q60676	Q5KU39	Q8C854	Q7TPG7
Q60692	Q5M8N0	Q8C863	Q7TPH6
Q60710	Q5M8N4	Q8C8N2	Q7TPM6
Q60714	Q5NCJ1	Q8C8R3	Q7TPR4
Q60737	Q5NCX5	Q8C996	Q7TPS5
Q60738	Q5ND34	Q8C9H6	Q7TQ95
Q60739	Q5PR73	Q8CAA7	Q7TQD2
Q60749	Q5PRF0	Q8CAF4	Q7TQF7
Q60759	Q5RJH6	Q8CAK1	Q7TQG1
Q60770	Q5RJI5	Q8CAL5	Q7TQH0
Q60771	Q5RKR3	Q8CAQ8	Q7TQI3
Q60780	Q5RL79	Q8CBE3	Q7TQK5
Q60790	Q5S006	Q8CBW3	Q7TSC1
Q60803	Q5SNZ0	Q8CBY8	Q7TSF1
Q60805	Q5SP85	Q8CC27	Q7TSH2
Q60809	Q5SQM0	Q8CC35	Q7TSH8
Q60823	Q5SQX6	Q8CC88	Q7TSJ2
Q60841	Q5SRX1	Q8CCJ3	Q7TSK2
Q60847	Q5SS80	Q8CCJ4	Q7TSQ8
Q60854	Q5SSH7	Q8CCM6	Q7TSV4
Q60857	Q5SSL4	Q8CCN5	Q7TT15
Q60864	Q5SSM3	Q8CDA1	Q7TT37
Q60865	Q5SSW2	Q8CDG3	Q7TT50
Q60870	Q5SU73	Q8CDN6	Q80SW1
Q60875	Q5SUC9	Q8CE50	Q80T41
Q60900	Q5SUR0	Q8CE90	Q80T79
Q60902	Q5SV85	Q8CFA2	Q80TA1
Q60930	Q5SVL6	Q8CFE4	Q80TA6
Q60931	Q5SVQ0	Q8CFE6	Q80TA9
Q60932	Q5SVR0	Q8CFI0	Q80TB8
Q60960	Q5SW19	Q8CFI5	Q80TE4
Q60963	Q5SWP3	Q8CFX3	Q80TE7
Q60967	Q5SWU9	Q8CG76	Q80TF3
Q60972	Q5SX39	Q8CGC7	Q80TG9
Q60973	Q5SX40	Q8CGF6	Q80TH2
Q60996	Q5SXY1	Q8CGK3	Q80TI0
Q61001	Q5SYD0	Q8CGK7	Q80TJ1
Q61011	Q5SYL3	Q8CGY8	Q80TK0
Q61016	Q5U3K5	Q8CH72	Q80TL0
Q61024	Q5U430	Q8CHC4	Q80TL1
Q61033	Q5U458	Q8CHE4	Q80TL4
Q61035	Q5U4C1	Q8CHG3	Q80TL7
Q61036	Q5XG69	Q8CHG7	Q80TM9
Q61037	Q5XG71	Q8CHH9	Q80TN4
Q61072	Q5XJV6	Q8CHK3	Q80TN7
Q61074	Q5XJY5	Q8CHP8	Q80TQ2
Q61081	Q5XKN4	Q8CHT0	Q80TR1
Q61097	Q5XPI3	Q8CHU3	Q80TS3
Q61102	Q5Y5T1	Q8CHX7	Q80TT2
Q61127	Q60520	Q8CI51	Q80TT8
Q61136	Q60575	Q8CI71	Q80TV8
Q61137	Q60597	Q8CI78	Q80TY0
Q61140	Q60598	Q8CI94	Q80TZ3
Q61142	Q60603	Q8CIB5	Q80U19
Q61147	Q60605	Q8CIE6	Q80U23
Q61151	Q60610	Q8CIG8	Q80U28
Q61164	Q60625	Q8CIN4	Q80U40
Q61165	Q60631	Q8CIP4	Q80U49
Q61166	Q60634	Q8CIQ7	Q80U56
Q61171	Q60649	Q8CIV8	Q80U63
Q61187	Q60668	Q8CIW6	Q80U72
Q61191	Q60673	Q8CJ19	Q80U78
Q61194	Q60675	Q8CJ40	Q80U87
Q61205	Q60676	Q8CJG0	Q80U95
Q61206	Q60692	Q8CJG1	Q80UG2
Q61207	Q60714	Q8CJH3	Q80UG5
Q61210	Q60737	Q8JZM0	Q80UJ7
Q61216	Q60738	Q8JZN5	Q80UK8
Q61233	Q60739	Q8JZN7	Q80UM7
Q61234	Q60749	Q8JZP2	Q80UP3
Q61235	Q60751	Q8JZQ2	Q80UP5
Q61239	Q60759	Q8JZQ9	Q80UP8
Q61247	Q60770	Q8JZR0	Q80UW2
Q61271	Q60771	Q8JZR6	Q80V26
Q61282	Q60780	Q8JZS0	Q80V42
Q61285	Q60790	Q8JZS9	Q80VC9
Q61290	Q60803	Q8JZU2	Q80VL1
Q61292	Q60805	Q8JZW4	Q80VP0
Q61301	Q60809	Q8K009	Q80VP1
Q61315	Q60823	Q8K010	Q80VP9
Q61316	Q60829	Q8K021	Q80VQ0
Q61327	Q60841	Q8K093	Q80W21
Q61330	Q60847	Q8K0D5	Q80W54
Q61334	Q60854	Q8K0E8	Q80WC7
Q61335	Q60857	Q8K0S0	Q80WG5
Q61361	Q60864	Q8K0T0	Q80WJ7
Q61390	Q60865	Q8K0T7	Q80WM4
Q61410	Q60870	Q8K0U4	Q80WQ2
Q61411	Q60875	Q8K0Z7	Q80X50
Q61418	Q60900	Q8K183	Q80X68
Q61423	Q60902	Q8K1A6	Q80X80
Q61425	Q60930	Q8K1C0	Q80X85
Q61464	Q60931	Q8K1J6	Q80X90
Q61466	Q60932	Q8K1M6	Q80XG9
Q61469	Q60936	Q8K1N1	Q80XI3
Q61481	Q60960	Q8K1R3	Q80XI4
Q61490	Q60963	Q8K1S1	Q80XK6
[truncated: 2,963 more rows]

## Sheet: LFQ MedNorm
Protein ID	Average LFQ 5m_Cer-Hom	Average LFQ 5m_Ctx-Hom	Average LFQ 21m_Cer-Hom	Average LFQ 21m_Ctx-Hom	Average LFQ 5m_Cer-SF	Average LFQ 5m_Ctx-SF	Average LFQ 21m_Cer-SF	Average LFQ 21m_Ctx-SF
Q3UJP5				0.0428721
Q6DFW0			0.0324549
Q80X32	0.0270339
Q8BR90	0.0927435	0.0178459		0.171532
Q8C3W1	0.041588			0.0239959	0.0572325
Q91V76	0.396851	0.311223	0.285671	0.380037	0.148689	0.0959082		0.0279643
Q922M7	0.0930256
Q922R1			0.566138	0.15013		0.912465	0.0692635	0.739289
Q9D1K7	1.28243	0.868407	1.60787	2.07199	0.299188	0.734328	0.0611513	0.829261
Q9D937	0.0244028
Q9D9H8			0.267349	0.747437
Q8R092					0.00727567	0.0201325
G3X8U3	0.0580693			0.0522534
B8JJ69					0.0607285	0.34		0.537743
Q6GQT1			0.477267
Q9D2R0			0.080121	0.162002
Q3UHJ0	4.68224	6.52346	3.44646	5.38629	4.38889	8.57374	3.53687	7.36734
Q8R0P4	0.277629	0.467503		0.105615	0.173239	0.0521292
Q8BGQ7	6.24929	4.03192	4.87669	4.48743	1.42486	1.05054	0.645929	0.743987
Q3THG9	0.304915		0.312962	0.200081
Q99K67			0.329323	0.0243116		0.110734	0.60393	0.407285
Q80YE4			0.162389	0.195406				0.0573009
P61922	11.9475	5.44969	11.7312	7.51652	11.4385	7.67125	12.7316	12.9469
P41233			0.190603	0.0628318			0.612474	0.261922
P41234	0.0491911		1.17046	0.596974		0.00876844		0.137453
Q8R420	0.100216	0.00686107
Q8K448	0.0304733		0.877603	0.4853	0.133983	0.224854	1.3941	0.879448
Q91V24			0.339393	0.105714			0.253041
Q8K449			0.164969
Q9JI39							0.148457
Q9QY30	0.0389705		0.215434	0.791692
P21447	0.316138	0.139253	2.26065	0.999569
Q61102	0.523915	0.171255	1.23026	0.609899	0.895044	0.484369	2.6549	0.884163
Q9CXJ4	0.0827699	0.0562095	0.619089	0.654571	0.317806	0.827144	1.59669	1.23941
Q9JJ59			0.137111	0.0947831	0.133511	0.0201431	0.0397677	0.0227039
E9Q236	0.0170996		0.308846
B2RUS7			0.298359	0.236244	0.104466	0.279065	0.562537	0.316506
Q61285			0.258269	0.0333716	0.0037379	0.0244263		0.10362
P55096	0.451033		1.72047	1.24068	1.30815	0.937885	2.66632	1.10378
P61222	0.976914	0.832227	1.35014	1.03287	0.884871	0.87648	0.346873	0.681043
Q6P542	0.666878	0.0729788	1.27641	1.85216
Q99LE6	0.442634	0.108987	0.774834	0.617401	0.454965	0.599292	0.349137	0.228037
Q8K268	0.0538904	0.129285	0.291876
Q7TMS5						0.110976		0.0799595
Q6PE15	0.770759	0.165055		0.311589	1.34675	0.902497	0.207319	0.431075
Q8K4F5	0.0310924	0.011434	0.0586654	0.0966283	0.730134	1.65721		0.349848
Q99LR1	0.778781	0.796938	1.30794	1.33281	1.00408	1.4025	1.19338	1.74466
Q8VCR7	0.722172	0.0135333
Q9Z1Q2	0.204091		0.678058	0.0448103	0.894598	0.0224658	2.0638
Q7M759					0.180664	0.636509
Q91ZH7	0.475868		0.626136	0.132399	0.806436	0.117553	1.40486	0.245251
Q8R2Y0	0.932519	1.04115	2.20734	1.35671	1.03558	1.28344	1.36331	1.38721
Q8CBW3	2.35421	3.98208	0.317609	2.32928	3.62425	5.24963		2.21689
P62484	0.0894102	0.831313		1.61482	0.253888	1.91418
Q4JIM5				0.277009		0.041139		0.155686
Q8K4G5	2.37648	0.941822	1.22775	0.980297	3.65805	1.92895	1.49328	0.983168
Q8BL65	2.0397	1.23912	1.55555	1.31896	1.09109	1.06733	0.61509	0.565863
Q69ZX8	0.512528		0.352909		2.11124	0.148047	1.5563	0.147612
Q5SSL4	1.53284	4.62162	3.72154	4.20602	3.59668	9.98987	2.63526	5.09845
Q3TCJ1	0.122898	0.153943	0.403858	0.335038
Q921H8	1.86358	1.12473	0.468311	0.998162	1.55038	0.903031	0.317449	0.729477
Q8BWT1	2.62161	1.73145	1.54146	2.1671	2.3273	2.57731	1.32862	3.29055
Q5SWU9	2.50955	0.969921	7.24767	6.1285	5.24044	7.72595	5.44744	5.29374
Q8K370	2.1255	3.84187	0.167825	0.783484	0.124451	0.0159504	0.050535	0.0204655
Q9D7B6	1.10723		1.02865	0.458313	1.06922	0.326484	4.05623	1.14053
Q8JZN5	3.82602	2.17593	3.64249	2.04643	4.65368	3.80094	6.90811	4.91666
P51174	6.95705	3.06186	4.1456	3.59025	8.17604	5.92178	6.44957	8.24983
P45952	2.20505	0.827377	2.0647	1.1281	1.21438	1.08593	2.76789	1.68041
Q07417	0.511413	0.078881	1.0605	0.478946	0.275566	0.25557	1.76637	1.01233
Q9DBL1	1.53724	0.46668	1.5522	1.27781	2.71025	2.68952	6.06765	3.40343
P50544	3.6351	1.58442	3.57394	2.472	2.64957	1.73305	5.30833	2.69006
Q61282	0.0468532		0.800304	0.803787
Q6ZQK5	0.0495427	0.260693	0.305541	0.592292	0.0112398	0.0781371		0.0935621
Q8QZT1	14.3008	11.6717	14.9404	12.3576	16.0183	18.1986	22.5209	21.3955
Q8CAY6	0.880731	1.21637	0.320895	0.849641	0.298753	0.357322		0.162342
Q8BMP6	0.214457	0.218537	0.635144	0.440225
P09470	2.1415	0.0664879	2.20345	0.680689	0.326718	0.0187109	0.250444	0.327552
P21836			0.333023	0.176386
Q9JIX8	1.3969	0.0430856	1.07006	0.624566
Q91V92	6.5022	4.34146	7.88046	5.76143	2.74261	3.72766	2.19127	3.19779
P28271	2.59042	1.63235	2.2081	1.28539	1.85217	1.36787	1.24957	1.20202
Q99KI0	74.7628	45.813	52.601	39.8192	70.7458	56.814	91.7314	68.3246
Q8VHQ9	4.21438	0.637909	4.21965	1.75352	3.73549	1.11668	3.95401	1.17895
Q9CQR4	13.6248	10.2803	11.5829	10.4315	19.6627	20.1478	15.0491	16.3141
Q9QYR9	0.910138	0.183803	1.17931	0.635657	0.789054	0.52732	1.41034	0.983854
Q91V12	8.86839	7.97925	8.76409	6.11104	2.76479	2.37628	1.49543	1.03858
Q9R0X4	0.771215	0.833912	1.22563	0.79206	1.52301	2.14735	3.27474	2.54022
Q9R0H0	0.685414		0.740444	0.551512	1.02221	0.506083	0.855929	0.2866
Q9EPL9	0.00957062		0.245307		0.013643	0.0385486	0.345407	0.155558
Q9D358		0.798729
P24638					0.0495639	0.0887405
Q8BP40	0.113595	0.0339865	0.200664	0.170644	0.0974668	0.11041	0.0836364	0.412882
Q99PU5	10.367	2.53687	4.52161	2.36196	7.22327	1.8505	3.94555	1.26083
Q8VCW8	2.02753	1.11405	2.24836	2.1233	1.80178	1.61893	2.05701	2.3757
Q3URE1	0.264704	0.0808571	0.87517	0.376285	1.12281	1.10498	1.69732	1.97823
P41216	6.37911	6.51729	13.3869	9.61614	6.8696	9.46685	12.7332	17.0629
Q9CZW4	0.554727	1.0126	2.34197	1.6918	1.70324	1.72656	2.04587	1.7248
Q9QUJ7			0.296703	0.293988		0.138543		0.0724479
Q8JZR0		0.0967748	0.205896	0.240513		0.380085		0.495071
Q91WC3	7.60645	3.98959	7.80021	5.40048	7.81822	5.75571	8.89836	7.31665
Q99NB1	0.335027		0.712097	0.504963	0.189732	0.62417	1.53437	1.70828
Q9QXG4	0.732605	0.283278	0.912629	0.520928	0.0194613
P60710	0.999415	2.2417	8.25363	11.5066	1.77611	5.317		2.07284
Q8BFZ3	98.8127	64.2071	30.4744	52.7673	11.4423	28.6087	18.1805	21.2168
P68033	27.7173	24.0649	46.1823	42.5423	12.9892	28.815	2.99808	15.7822
P63260	313.041	286.248	197.562	182.433	198.2	166.798	67.1493	92.4231
Q99MR0	0.118572	0.0945906		0.0517467
Q7TPR4	4.84285	17.9361	5.63396	13.784	0.481814	4.99771	0.0267461	2.54152
Q9JI91	0.0336813	1.22488	2.28447	2.94654		1.01516		0.780959
P57780	5.12651	7.54112	1.68875	5.2256	4.29529	7.94661	0.939359	5.21343
Q9QZB7	0.633624	0.841218	0.525126	0.935829	0.47568	0.862236		0.457227
P61164	7.98923	6.69851	10.5065	9.27689	7.49334	6.62675	3.48617	4.73016
Q8R5C5	3.00987	2.58001	4.08168	4.85651	3.31636	3.1748	1.29811	2.61584
P61161	6.14745	5.85347	5.45333	7.02506	5.15645	8.50998	2.92849	6.37369
Q99JY9	6.10928	6.88885	7.7604	5.10223	5.62533	8.96231	5.11593	7.3259
Q641P0	0.344697	1.77914	1.46746	1.67193	0.962298	2.98458	0.715781	2.33132
Q61271						0.0491661		0.0900722
Q99JW2	0.424083		0.27931	0.559714	0.0510014
Q91XE4			0.273276
P56376	3.89392	2.36	0.493056	1.10643	2.08968	1.87797
P56375	0.669246	0.289316		0.586295
O35598	0.466293	0.135718	1.47405	0.832012	1.98528	1.18851	1.11454	1.09608
Q9R1V4	1.24671	0.854985	1.82048	1.34973	4.47985	3.03948	2.79927	2.43423
Q9R1V6	3.05357	3.29771	3.35227	3.10384	7.48253	6.08042	2.96194	3.53455
Q9R1V7	1.9505	1.68707	4.66023	3.24787	9.16012	7.1595	5.22144	5.59149
E9PY16	1.2636	1.50606	2.81483	2.38404	1.04862	2.11802	0.628184	1.84904
Q91ZS8	0.110583		0.202231	0.09591
Q9D0L4	0.0267308	0.0876752	0.904982	0.560534	0.0380541	0.260115	0.789862	0.89279
O88444	0.0470678	0.0150439	0.323944	0.0871184				0.12072
Q80TL1			0.439798	0.463462	0.0812764	0.535798	0.297774	0.814264
Q8VHH7			0.109591			0.00486013		0.164907
P84309			2.1532	1.2759	0.0150589	0.389687		0.287422
Q01341								0.119788
P97490			0.992892	0.159995	0.143864	0.757464	1.86797	1.26404
P51830	0.146921	1.20141	1.80986	2.14677	0.778491	2.26278	1.16731	2.19382
Q9QYC0	6.00257	9.55264	3.87274	6.04119	3.325	2.64722	1.23557	1.36381
Q9QYB8	3.04338	8.26082	2.73752	4.80688	0.931794	1.77395	0.145359	0.953223
Q9QYB5	5.87081	2.87029	2.00837	2.50916	3.75903	2.0277	1.22419	0.805907
Q8C4G9						0.284143		0.0614065
Q3UHD1	0.0243158	0.210008	0.245433	0.613001	0.221956	1.29334	0.602559	1.32543
Q8CGM1						0.605763		0.559881
Q80ZF8				0.521367	0.0155218	1.13816	0.562439	1.08205
Q8K209					0.130319	0.115992	0.223831	0.107801
Q80TR1	0.256832	0.462856	1.39479	1.92062	0.437624	3.72469	0.485977	4.03143
Q8JZZ7			0.0600088	0.114854		0.099189		0.0367138
Q80TS3	0.361196	0.538267	1.07043	1.30703	0.553317	1.49573	1.15561	1.73405
P28474	3.38733	1.57279	3.3235	2.41384	1.43019	1.13656	1.03691	0.588235
P55264	2.61668	1.54959	1.62125	2.3077	0.687997	0.296141	0.102936	0.357237
Q9Z103				0.0476054
Q6PDY2	0.0826918		0.0772701	0.101662	0.118733	0.194126
P54923	0.794184	0.676751	1.00772	1.09139	0.0465908			0.0297566
Q8CG72	0.896879	0.366986		0.388349	0.0683014
Q3UYH7			0.108798	0.187165		0.0642911
P54822	2.78952	0.988182	0.759944	1.23356	1.24084	0.396096	0.106057	0.416569
P28650	1.45279	0.799316	0.915904	0.835205	0.271263	0.118482		0.179221
P46664	1.51957	1.14777	1.30525	1.28406	0.00708402	0.0330357
Q9QZQ1	1.1773	1.07726	1.75037	2.58375	1.01699	2.47435	1.27394	1.87416
Q3V384	0.0099757		0.135676	0.0254497	0.249216	0.253939	0.62597	0.404627
Q8JZQ2	2.17135	2.43707	2.17606	2.27297	4.26289	4.26274	4.03712	3.60742
Q8BXK8	1.27951	0.765168	0.895118	1.32096	0.483768	0.806362		0.28818
Q3UHD9	0.0236382	1.49449	1.05328	1.71923	0.124165	3.3841	0.101904	2.09307
Q8VHH5	0.335972	0.496549		0.874834		0.577472
Q8K2K6	0.266458	0.352608	0.28391	0.694731	1.17239	1.42597	0.200034	0.57263
Q80WC7					0.0111522	0.0354199
Q9ESW4	1.76811	1.93903	3.44268	2.32144	3.09246	3.67019	6.0853	5.15791
F8VPN4	2.72314	2.18744	4.9987	3.17888	1.48162	1.37356	2.82672	1.39807
Q8CJG1	0.185198	0.0168029	0.298439	0.129807	0.0445481
Q8CJG0	1.23873	0.253364	1.56281	0.720647	0.459649	0.184731	0.450001	0.0490822
Q9D517	1.63369	0.768739	2.45932	1.46496	1.82355	0.954503	2.94941	1.27822
Q8K4X7		0.0219707	0.64196	0.289841	0.0238066	0.0158923		0.0809821
Q8C0I1							0.095811
A2ASQ1	0.348256	0.0886666	4.22319	1.69625
Q641K1			0.318726	0.358954
Q8CJF7			0.0520331	0.0214803
P50247	5.84118	3.55435	7.2703	4.38362	9.87904	6.55311	7.57096	5.39277
Q80SW1	12.6629	4.95303	9.12682	5.21153	17.7522	8.20226	16.2097	6.04939
Q68FL4	4.41541	1.30482	3.0329	2.21524	9.14865	2.64732	9.2977	2.01037
Q8K3E5		0.0480177	1.09219	0.825023
E9Q616	4.82071	3.63435	8.46605	6.79025	2.34517	3.76674	2.5406	2.43085
Q8BK64	2.53418	1.30353	2.23892	1.19855	0.444702	0.209182		0.0495558
Q8C4Q6	0.0474497
Q9Z0X1	4.48974	1.28709	3.28269	2.13216	3.806	2.69061	6.94481	3.3015
Q3TY86	0.682796	0.423934	0.791223	0.627476	1.43583	0.861925	1.31101	0.695577
P31230	1.00946	1.13519	0.0536446	1.04977	0.0916981	0.0215933
Q8R010	0.401503	0.488384	0.399745	0.428725	0.0045454	0.0415006		0.0330287
O08915	0.623499	0.520503		0.659102
A2ALI5					0.19524	0.0668202
A2AJA9	0.575088	0.991866	0.974508	1.43106	1.70894	2.03107	1.65822	1.5572
Q9R0Y5	20.9759	16.9307	4.22835	7.7239	5.57558	4.87455		0.237265
Q9WTP6	1.19979	0.408516		0.280039	1.18629	0.653171		0.480486
Q9WTP7	4.46073	4.37309	0.151187	1.75582	6.14383	7.30022		2.41592
Q9WUR9	4.47773	2.41221	0.718879	1.04902	7.58062	4.70325	0.416009	2.53864
Q920P5	0.0408322	1.7808	0.225304	1.37705		0.545112		0.213498
O08715				0.052043		0.117492	0.116113	0.295173
O88845	0.117646			0.206709	0.223062	0.465928		0.453732
Q9WTQ5	5.59194	0.676829	2.08311	2.3983	2.27328	0.445811	0.434993	0.0923801
O54931	1.1023		0.463393	0.685172
D3YVF0	0.197317	10.7791	4.96984	14.7115	0.221553	14.2369	0.157474	16.6552
Q7TN79		0.448936			1.37178	1.88473
Q9DBR0	0.0416337	0.0379143
Q70FJ1	0.0393426		0.0709273	0.927209
Q9JII6	9.87052	8.81229	4.02084	7.45751	2.54286	3.40884	0.608488	3.01682
P45376	3.78444	4.18719	5.07436	5.99692	1.30761	1.88179	0.75471	1.22993
G5E895	2.40569	1.3253	2.55304	2.12944	1.13603	0.522009	1.75904	1.21852
Q9DCT1	0.409737	0.209753	0.734064	1.03266	0.101024	0.507641		0.383715
Q8CG76	1.88527	1.22295	0.642713	1.46658	1.34351	0.866135	0.277762	0.552783
P31750	0.572964	0.271241	0.907839	0.609477
Q60823	0.0366676	0.0171224
Q9WUA6	0.329221	0.612394	1.03273	0.546007	0.00588191	0.00493701
Q64362	0.0194929		0.0682686	0.106389
P10518	1.07705	0.603195	0.719102	0.607979	0.245054	0.0606349		0.150892
P07724	63.9867	30.1865	9.63844	29.9497	1.11673	0.324136	0.829706	1.07648
Q61490	1.80923	4.55838	2.73873	5.01518	3.13495	8.78338	1.0698	5.16145
Q9Z110	1.44519	1.12105	1.60838	1.38101	2.08817	2.07568	2.83827	2.2629
P24549	7.88776	0.684528	8.94452	1.95997	8.86939	0.72209	10.4341	1.26026
Q9CZS1		0.246313	0.415272	0.577276	0.0170569	1.11015	0.196127	1.35716
Q8R0Y6	9.54388	4.41826	7.90351	4.73497	6.80427	3.33619	5.55821	3.3119
Q8K009							0.04079
P47738	6.01738	3.566	6.19797	3.57576	4.74281	4.5981	11.4648	8.40713
P47740	1.39298	0.634417	1.21904	0.963633	1.88225	0.945249	1.44385	1.27015
Q80VQ0	0.00498889				0.818446	0.65725	0.303004	0.240971
Q8CHT0	1.2112	0.274933	0.971507	0.983851	1.38612	1.00273	0.723422	1.88427
Q8BWF0	6.46118	4.29805	7.6806	6.52563	9.28936	8.60214	12.4022	13.3519
Q9EQ20	4.82848	3.3531	2.91258	3.24277	4.23836	3.44979	5.74811	5.11142
Q9DBF1	3.89477	3.05748	5.60017	4.45508	3.34191	3.02054	4.73948	3.87121
Q9JLJ2	2.97739	0.952593	3.40754	1.86713	2.90611	1.65928	4.48664	2.57174
P05064	83.6398	94.2256	70.7667	88.6212	63.0071	87.8436	27.1398	70.1415
P05063	148.952	53.708	50.4718	43.705	96.8623	54.2709	35.6552	43.4474
Q9DBE8	0.688695	0.61662	2.38508	1.60289	1.00703	1.31707	0.861685	1.73434
Q9DB25			0.0497761
P09242						0.0362004
Q920R0	1.95717	0.0562512	2.87057	0.913085	1.41302	0.420398	1.10315
O08583	0.17596	0.0154527		0.0882987
O09174			0.281822	0.807359	0.06858	0.0317044	0.0571366	0.0167083
Q8JZV7			0.163664
Q8CCJ4	0.127435				0.0390863
Q80ZD8						0.288217		0.404701
Q9DBT5	2.48805	0.847437	1.73905	1.68207	1.44862	1.53128	0.982216	0.42667
O08739	0.432496		0.636615	0.49817	0.0252323		0.0374805	0.0130668
Q7TQF7	10.6018	12.6734	1.67843	9.50614	3.18876	4.67107	0.0952888	2.45615
Q8CFA2							0.921428	0.106717
P53995	0.180168		0.63481	0.506331
Q8K1C0			0.00975028		0.0246206	0.315961		0.140419
Q02357	11.0618	0.367667	9.27823	0.961996	12.5688	0.861213	9.84501	0.947404
Q8C8R3	16.6872	10.4581	11.6995	12.296	19.7433	14.5015	16.1076	10.8172
G5E8K5	3.83679	4.11214	4.08701	4.11136	7.62424	6.36864	6.33181	5.53397
Q810B6	0.905376	0.474965	2.55375	1.22972	0.13883	0.0629053	0.412366	0.253446
Q3TPE9	0.0190141		0.0730876	0.33857
Q80UP5			0.255178
Q99NH0	0.0796786		0.728183	0.375571
Q505D1	0.0230191	0.0462667	0.292216	0.544506
D3YVV3	0.721892	0.208513	1.55682	0.741517	0.307169
B2RXR6			0.836271
Q8BIZ1	0.146127	1.73775	0.915792	2.26255	0.0609488	5.20007	0.0323326	4.34963
Q8K298	1.54156	0.0971809	2.32928	0.710998	2.38756	0.771003	0.257805	0.203796
Q8BH79			0.244188
O35381	5.61751	3.1087	0.110851	0.295166	0.596853	0.0695361		0.0422309
Q9EST5	1.16545	0.317987		0.0848806
P97822	0.0775382	0.0438152
P97449	0.763584	0.555454	1.5171	1.36371		0.0504271		0.0927982
P10107					0.656817	0.0425163		0.167783
P97384	0.0694801	0.705863	0.293577	0.657919	0.224239	1.0331		0.725609
P07356	2.51682	1.52501	1.04065	0.899444	4.29746	2.23964	0.0627285	1.02653
O35639	0.0712272	0.0473821		0.350474
P97429	0.205615				0.358258	0.0170862
P48036	12.3395	4.15001	2.215	3.90416	10.3899	3.32057	0.435721	0.945699
P14824	11.1378	4.25543	1.66654	3.59129	12.0528	6.34548	0.474863	2.7741
Q07076	1.26975	2.05428	0.169751	1.40125	1.32348	1.65445		0.684689
O70423	1.93857		3.86614	0.571465
O54754			0.0318455
O35643	15.6654	9.73617	8.74569	8.58014	10.083	10.9911	5.52783	8.99322
P22892	2.21179	2.10027	2.22179	2.30716	1.10265	1.35104	0.68132	0.98678
P35585	1.86693	1.76227	2.2278	1.51619	0.799261	0.883823	0.546997	0.53711
P61967						0.0541957
Q9DB50	0.0682968				0.0410321
P17426	15.4852	20.9641	16.5061	15.9177	14.0882	29.7542	9.12644	23.9819
P17427	16.9724	15.5172	12.9337	13.4548	12.646	16.7707	8.28794	14.2716
Q9DBG3	24.1116	28.2666	17.024	19.9122	20.4959	39.6924	13.2839	30.0132
P84091	8.70392	11.8923	12.003	11.9771	10.274	17.2661	7.93385	12.948
P62743			0.0621881	0.194581	0.0154894	0.836427		0.386064
Q9Z1T1	0.0315545		0.263761	0.298221
Q9JME5	4.26452	4.06649	4.74344	4.32613	2.67344	3.98805	1.96867	2.55628
O54774	5.59505	4.90152	5.92178	6.10435	2.49838	2.63206	1.49968	1.64252
Q8R2R9	1.74236	1.64291	1.49016	1.2294	1.00367	1.50066	0.7766	0.748625
Q9DCR2	0.451846	0.568213	0.641002	1.26098	0.179517	0.682279		0.509145
Q8BSZ2	0.225636	0.0508203		0.193367	0.109799	0.424901		0.0637219
B2RUJ5		0.0154592		0.0423226		0.00579087
P98084	0.0143165		0.042325	0.21015
Q9QXJ1	0.0495333	0.00883526	0.125216	0.176825	0.0269608	0.0391195
Q61315				1.45592		0.676623
Q8R146	2.25741	0.230158	1.96319	0.685946	0.279782	0.00776605
P28352	0.856302	0.619028	1.3177	0.74992	0.0542928
O35841	2.68364	1.29834		0.588983	0.157467
Q9WVQ5	0.368415	0.0176239	0.178042	0.0500953
Q03157		0.129714				0.122762
Q06335					0.150286
Q9D7N9	1.98202	1.46187	2.1131	1.25541	3.46465	2.80674	3.75024	2.48066
Q00623	1.75032	0.058182		0.492317
E9Q414			0.0509426
P51910	0.401534		0.887526	0.141061	1.09816	0.373051	0.868446
Q9DCZ4	2.36302	1.72478	1.10371	1.07424	3.61469	4.88987	0.941173	1.50742
Q78IK4	0.720024	0.45887	0.0324697	0.326984	5.09719	3.83064	0.0891484	1.82745
P12023	1.2634	2.00174	0.698646	2.50177	2.68815	3.42608	0.261774	2.89998
Q8K3H0	1.65437	2.16781	1.26587	1.94711	0.25656	0.452318		0.177151
Q8K3G9	1.44561		0.683736	0.261081	0.403154	0.00966909	0.138727
P08030	0.354477	0.536962	0.0986444	0.599626
P55088	17.9507	4.99646	7.4978	2.07932	35.8164	7.2127	12.0705	4.91047
Q8CFQ3	0.295715		1.3017	0.428164
P04627	0.0594838				0.025929	0.0716142
Q4LDD4	0.0203707		0.261967
Q9WV31					0.107442	1.31153	0.937079	0.767867
Q5XJY5	1.29396	0.933484	1.15172	0.911128	0.181214	0.0444316
P84078	53.0958	37.1831	49.3856	48.2581	19.1736	23.7994	8.93467	19.0545
Q8BSL7		0.0167876	0.381824	0.130009
P61750	1.08859	0.491596	4.01413	1.63454	1.26612	1.09288	0.613591
P84084	7.27846	5.72937	8.85245	8.46969	2.5196	3.66836	3.45675	2.46287
P62331	2.42611	1.43775	1.76209	1.72622	3.84454	3.73603	0.902522	2.91308
Q9EPJ9	1.38963	1.56868	1.57519	1.68283	0.516619	0.922187		0.285499
Q99K28	0.0583947	0.017998			0.00829054
Q9D8S3			0.10268			0.0660557
G3X9K3	0.480632	0.0471902	3.53886	2.69225		0.00667044		0.70907
A2A5R2	1.27738	0.737276	2.97179	2.53203	0.314842	0.69055	0.3324	0.797446
Q3UGY8	1.22207	1.11858	2.62611	3.58942		0.267788	0.143856	0.310067
G5E8V9	0.18397			0.0245148	0.143598	0.031047		0.0487124
Q8K221	0.396238	0.381548		0.427864		0.648637
Q3UL36	1.36919	1.69782	0.717322	0.285135
Q5FWK3	0.760386	1.9482	0.92752	2.39656	0.524119	1.99762	0.0263431	1.82732
Q8C0D4	0.0157866		0.0363904
Q6DFV3	0.687325	0.338769	0.810425	0.768345	1.22542	0.803699	0.907382	0.501121
Q69ZH9			0.0307455
Q6ZQ82	3.44695	0.912495	2.15264	1.03952	2.22069	0.986346	1.19714	0.693935
Q811P8	0.0253347	0.768012	0.143527	1.04954	0.0562393	1.51285	0.165607	1.23219
Q80YF9						0.0823397
Q91YM2	0.785083	0.911404	1.86861	2.64534	0.0752359	0.339974	0.242001	0.250722
P59281	0.0342535	0.1198	0.3039	0.50186	0.0424646	0.945704	0.121979	0.733863
Q5SSM3	0.722561	0.858294	0.68614	1.47417	0.414892	1.17501		0.683667
P97393	1.66427	0.157208	2.0382	1.15638	0.669509	0.220645	0.526415	0.346249
Q99PT1	10.847	9.11306	16.2525	11.3571	8.25281	7.17923	3.19372	5.34514
Q8C033	0.131766		0.580724	0.395724	0.708584	0.374442	0.75111	0.191926
Q68FM7	0.0832658		0.264063	0.406371
Q8R4H2	0.82555	0.566928	1.13565	1.10791	0.455579	0.469738	0.382066	0.265746
Q60875	0.275766	2.06267	1.13508	1.98699	0.203509	1.48638	0.123917	0.883157
Q8BW86	3.39953	0.0828311	1.36191	0.082762	8.89572		2.4194
Q9ES28	2.61289	1.83129	1.70224	1.62457	4.90712	4.73399	2.03343	2.96237
Q3UTH8	0.09444	0.160401	0.121702	0.306821
A2BH40				0.0646664
E9Q4N7			0.116522	0.0373605
Q9Z1K5	0.0755045	0.0672269	0.453086	0.501794
P61211	1.75603	1.22019	1.69996	1.39844	0.473572	0.163532	0.505621	0.19007
Q8BGR6	0.112104	0.360191		0.364225	0.319168	1.20122		0.28299
Q9D0J4	8.25559	6.01148	3.62878	10.7387	1.91633	1.36975	0.265224	1.15096
Q9WUL7	5.43768	3.22112	1.1993	2.19521	3.70044	3.20606		0.40286
Q80ZU0	0.188428			0.279416	0.256455	0.283381		0.0501028
O88848	0.380948	0.284688	0.467234	0.527628	0.360992	0.527645	0.41353	0.409736
Q9JKW0	0.606965	0.583449	0.629961	0.807144	0.719808	1.39807		0.221835
Q8R5J9	0.637817	0.0218432	1.30783	1.31282	0.84899	0.985229	1.101	1.32091
Q8VEH3	2.38663	1.58402	2.3682	1.63046	7.30963	7.66383	7.71095	9.14313
Q9CQW2	4.28329	3.54499	7.09469	6.07676	2.81535	5.08515	3.12263	6.92742
Q9D7A8	0.688257	0.0272848		0.293149	1.84376	1.65341		0.432248
Q9D0L7	0.482358	1.1067	0.174243	0.561694	1.39433	3.31838		0.536408
Q8BNU0	0.131562	0.238533	0.0363661		0.0481289	0.217289
A6H630	0.113293	0.0278482	0.245831	0.285142
Q9R0Q6	4.16856	4.62928	5.40062	5.38829	3.50756	5.14719	2.61985	3.75969
Q9WV32	0.0438633	0.048896	0.287306	0.244176	0.00870966	0.0143845	0.0154107
Q9CVB6	8.5749	9.96697	8.76479	11.8673	6.59134	11.1501	6.00337	8.82848
Q9JM76	6.42906	4.5849	2.30054	2.95204	3.36654	6.73003	0.165749	2.0971
P59999	12.3077	16.024	15.2069	8.51913	13.4449	22.3045	5.62979	18.4204
Q9CPW4	0.158152	1.65957	0.270264		0.876817	2.45392
Q9D898	2.05743	1.8094		0.273606	1.28064	2.71666		0.0399719
Q9D0A3	0.46385	0.277251	0.176713	0.221924
Q8BWG8	1.76512	1.14519	2.08804	1.82137	0.79927	0.184165	0.252909	0.0650669
P50429	0.271508	0.287272	0.443703	0.419121	0.0535959	0.295183	0.933279	1.14093
P98203			0.151496	0.311355	0.549645	1.43762	0.316145	1.61691
C0HK80	0.27226	0.0567738		0.257016	0.62301	0.401884
Q9WV54	0.799979	0.510096	0.785793	0.557781	0.779918	0.620683	1.61697	1.1684
Q9QWY8	0.508895	1.14518	0.857629	1.54792	0.310596	2.53186	0.0570547	1.27267
Q7SIG6	0.608104	0.842704	0.61976	0.67774	0.112308	0.452125	0.0936084	0.126788
E9PZJ8			0.361221	0.248182
Q91X20	0.00820485		0.0308333
Q6NXK8			0.0685385	0.0438392	0.265473	0.691911	0.617171	0.504677
Q91YI0	0.211177	0.075601		0.58057	0.0647532	0.166516
Q61024	0.690953	0.872501	0.9759	0.876466
Q8R3P0	1.12427	0.533547	2.32551	1.32595	2.55377	2.02098	1.25591	1.43398
Q8BSY0	0.939369		0.624124		1.59686		0.629749
Q80VP9		0.0484051	0.404566	0.319301	0.0125504	0.255243		0.457205
Q8VBT9	0.0684595		0.284253	0.364594	0.0744249
Q8C0M9	8.7449	4.95648	2.23539	1.92872	4.56533	2.50885	1.6209	0.910931
P16460	0.669118	1.3426	3.94429	3.46116	1.57097	3.45361	2.02178	3.55348
Q61137		0.948415	0.270602	0.884426		2.13255		1.58167
Q80Z10	0.0217496		0.0542119	0.0554388	0.284227	0.545637	0.175071	0.10661
Q9D5T0	1.23535	0.753254	0.488335	0.70042	1.37394	1.13389	0.388469	1.45183
Q925I1	0.750795	0.375947	0.937767	1.30588	3.4586	2.70138	3.83573	3.97949
Q8K341				0.0258934		0.0154677
Q8BHE3	0.745782	0.928349	0.455108	0.794589	0.672599	0.700555		0.336533
Q9Z2A5	0.68049	0.0312045	0.609265	0.473397
Q8C0J2			0.0849069
Q80XK6	0.199708		0.88178	0.770688
Q9CPX6	0.477015	0.147969		0.427586
Q8BGE6		0.0195093	0.212295	0.0564121
Q99J83				0.71669
Q9D906	0.556829	0.529243	1.53567	1.17203	0.41641	0.484939	0.139627	0.399745
Q9CWJ9	1.97558	1.35444	1.77229	1.84954	0.966185	0.915635	0.314699	0.734435
Q8BH66	1.48012	2.99823	3.60295	2.90468	1.91209	3.41422	1.40879	3.3434
Q6PA06	1.69152	0.352438	1.50563	0.604798	1.8379	0.797891	0.645025	0.445728
Q91YH5			0.303603	0.0193155		0.015686	0.0228752	0.160319
O08997	0.513363	0.700278
Q9EPE9	3.41234	1.75354	3.806	3.18851	0.260732	0.543836	1.82487	1.67143
Q9CTG6			0.24618
Q8VDN2	54.8668	37.5916	49.6114	31.5326	82.2631	63.909	55.9955	50.5786
Q6PIE5	46.7918	21.5121	46.5701	24.0418	268.42	130.811	244.665	125.486
Q6PIC6	173.51	121.225	164.799	129.556	200.803	149.415	124.446	122.449
Q9WV27					0.815825	0.522685	0.126433	0.0326531
P14094	104.77	87.6246	86.3173	71.433	201.077	163.236	129.741	111.74
P14231	47.9321	11.4644	9.94319	8.46234	65.6546	20.3589	22.9839	10.3095
P97370	2.43479	0.94334	4.49387	1.55457	7.42234	3.89735	5.27375	2.26917
O55143	20.9229	11.9487	19.1094	9.42074	17.1972	10.9607	15.0296	8.69299
Q64518	4.71799	0.0157795	3.11639	0.0332413	4.5031		2.69523
G5E829	9.22329	18.6829	27.8668	21.2501	10.1797	22.4275	8.77177	20.8761
Q9R0K7	50.1611	26.7871	43.137	24.812	53.4339	31.1127	52.0797	27.1995
Q0VF55	16.9704	5.30364	18.4043	7.27975	33.6679	11.7509	35.0035	11.533
Q6Q477	0.430578	3.24704	3.9669	5.37172	1.29554	7.63152	2.19775	7.45986
Q80XR2	0.0617528		0.307894	0.236816	0.0597198	0.184559	0.197489	0.253505
Q03265	98.7821	56.2379	81.5121	47.6497	125.608	79.7951	177.531	99.1308
P56480	103.001	54.3584	24.3408	37.1415	111.394	77.5099	40.2221	75.5776
Q91VR2	36.3171	24.2924	15.685	25.1873	50.0957	39.5033	53.5938	47.5347
Q9D3D9	32.5442	11.1702	2.28103	13.8741	39.6119	43.1887	4.71843	16.5525
P56382	0.378626	1.00192		3.05903	10.5454	1.32863
O35143		2.27904		0.77614	1.29092	4.71485		1.58238
Q78IK2					1.99829	0.605499		1.29837
Q06185	16.4828	17.323	6.66402	11.0398	29.6779	37.336	4.7005	12.9469
P56135	4.11411	0.977275	6.46197	6.4476	12.4715	14.0686	2.08872	9.2981
Q9CPQ8	8.71492	6.13272	4.91876	3.36682	12.4753	11.7088	3.55415	5.61763
P56379					3.78636	4.27104	0.256213	0.220627
Q9CQQ7	44.7408	19.008	31.2358	24.6881	53.2501	43.4869	34.3108	60.1503
Q9DCX2	34.719	17.7814	1.72318	3.14353	29.0512	31.8674	0.797774	1.96561
P97450	0.0777501				0.285503	1.57848
Q9DB20	48.2449	29.4138	28.8802	25.7962	47.6915	47.1266	41.2144	47.541
Q9R1Q9	1.58989	0.571442	1.16293	1.14021	3.74505	5.78327	0.2598	2.82646
Q9CYN9	0.52739	0.194783		0.404471	0.343399	1.17114
Q9Z1G4	13.4987	16.2122	16.5062	16.8785	22.221	27.714	22.3073	26.719
P63082	3.86246	2.21996	1.35567	3.02794	10.6502	10.5415	0.425686	12.0002
P51863	9.73905	11.0461	8.0007	10.8983	22.8151	28.7723	8.47118	26.3798
P50516	31.7805	34.4444	44.7686	32.958	30.8372	47.3817	22.9501	42.7085
P62814	20.2156	27.6938	25.9533	19.5319	26.2798	37.1003	22.5002	34.7467
Q9Z1G3	8.59532	9.21256	4.00692	9.4358	8.98145	14.238	1.50594	10.2691
P57746	7.26816	8.65731	1.38461	7.18629	9.10877	17.3398	0.169485	6.42855
P50518	23.4937	26.0389	2.16459	6.74522	27.0362	45.4958	0.45852	5.68202
Q9D1K2	3.57248	3.94379		1.61555	6.57503	8.60703	0.165209	4.08913
Q9CR51	0.479436	0.433873			1.01201	1.8641
Q9WTT4	7.3871	8.18782	2.57562	4.50393	9.49389	26.3924	0.0894773	1.39152
Q8BVE3	11.6889	10.9101	10.4985	11.9023	10.3482	16.4794	4.32059	13.1576
P70704	2.57662	3.67696	6.40069	4.95213	5.32281	5.09614	5.25016	5.0829
P98200			0.090346	0.0765327		0.0206277	0.100912	0.0494973
O70228			0.323115	0.206488	0.0122843		0.279946	0.0641234
Q811I0	0.0323634	0.047941	0.0250838	0.0247715	0.0341317	0.127066	0.36755	0.261641
Q91YY4	0.0472762	0.00733712		0.062902	0.187443	0.372584	0.960652	0.724724
Q9WU60			0.300601	0.284249	0.0322609	0.283235		0.0832966
Q61687	0.367133	0.0207511	0.333551	0.381385
P28658	1.16499	0.851332	0.45969	0.650659	0.322093
O70305	0.0305965	0.00962226	0.174123	0.371295
Q7TQH0	0.123935	0.207242	0.0478383	0.363406	0.017685	0.0183739		0.0793771
Q9JLZ3	6.91715	3.10069	4.0375	2.65981	10.5156	5.62081	7.85707	7.29849
O88398			0.128498
Q80U56	0.443157	0.565073	0.345032	0.771929	0.066384	0.184643		0.161481
Q8K3W0		0.00742125	0.250906	0.22995
Q91YN9					0.0102503	0.0274403
Q9JLV1	0.163503				0.030114
Q8CI32	0.356464	0.268167		0.166041	0.0621374	0.0546017
Q9Z1R2	0.154818	0.272783	0.191671	2.02626
Q8BKX1	1.58161	4.35228	0.482106	2.0744	4.71044	9.90936	0.127573	4.7777
Q80TT2	0.0523448		0.751835	0.571902			0.39856
O54962	0.23355				0.0890916	0.234283
Q91XV3	0.535959	24.8953	1.70842	3.05937	0.245139	11.1896		0.924532
Q9Z277	0.0753374		0.458339	0.0927731
Q8C1Z7				0.0740439
Q9R069	0.273234	0.183003	0.846661	0.861088
Q61361	3.37589	3.96054	3.84109	4.4843	1.09169	0.530679	1.7107	0.862429
Q61334	0.123165			0.0525368	0.546384	0.634653
Q61335	1.33805	0.356922			2.77719	1.39342
Q61140	0.301806
Q80YN3	3.06146	1.46498	1.21134	2.39921	12.3765	6.74214	0.19311	1.77963
Q8CCN5	0.459672	0.707678	0.527882	0.576009	0.5566	1.16829	0.323516	0.797808
P24288	1.31479	0.734381	1.58675	0.830806	0.567206	0.631289	0.829238	1.00746
O35855	0.113663	0.0160974	0.362732	0.0989751	0.0535976	0.146989	1.05805	0.40701
P50136	0.0145092		0.467297		0.281127	0.287179	1.66723	0.881938
Q6P3A8	0.281531	0.101623	1.23807	0.675936	0.138836	0.242372	0.857313	0.832571
O55028			0.0792239			0.152692	0.754571	0.533394
Q64373	0.593856
P59017	0.51794	0.422571		0.426727	1.04205	1.38447		0.373697
Q8K019	1.59895	0.504344	0.286835	0.482339
Q6PAJ1	0.404385	1.6518	1.75012	3.31808	0.214165	1.06349	0.193152	0.640109
Q9CZP5	0.225261	0.151377	0.807938	0.523161	0.63995	1.1012	1.91006	1.58564
Q80XN0	3.51995	2.35497	1.8263	2.81372	5.29365	5.21353	4.50659	5.72083
O88597	0.0175556	0.13157		0.199878	0.0894721	0.314979		0.129222
Q68EF6		0.0191726		0.165702	0.0199058	1.27566		0.859827
O08539	8.13456	10.0603	1.38318	6.16791	7.9921	7.44384	0.0662759	3.31246
O88738	0.522716	0.255138	1.81463	2.61019		0.254041		0.24991
Q8VD62	0.243081	0.0484669		0.266648
Q8R016	3.15002	1.86743	3.50476	2.28507	1.29141	1.36084	0.499367	1.00775
O55102			0.0579914	0.161368	0.14123	0.208966
Q9CY64	2.35178	1.26317	2.60558	1.83271	0.557066	0.649509	0.0745204	0.278244
Q923D2	0.325264	0.444207		0.429595
Q8R1Y2						0.0835059
O35607						0.0196154
Q6QD59	0.0266092
O54940	0.258199			0.157732	0.482224	0.0147456
O55003					0.0537572	0.168227
E9Q6J5			0.0328405
Q9D8S9		0.0496363			0.0380169	0.0236043
Q8BGS2	1.71711	1.8748	0.139576	1.22924	0.137894	0.257627
Q9D920	0.10007	0.0794011			0.212107	0.252966
P15327	3.82775	1.43881	2.11301	1.60676	0.720634	0.0778817
Q8R164	3.52195	1.56426	3.0163	2.71393	4.17908	3.43458	3.39693	6.49669
Q9Z0S1	4.79365	3.30076	1.5042	2.93507	3.57967	2.54346	0.89434	2.21427
A2A654			0.0746718
P28028	1.17275	0.987715	0.756945	1.38902	0.0193765	0.111549
P46737	0.248359	0.111819	0.56256	0.320352
Q920P3	0.0271628	0.991332	0.796107	1.3284	0.360326	1.4271	0.275337	1.30358
Q6DFY8						0.513933		0.253957
Q91VR8	0.117502	0.266238	0.0804604		0.730561	2.21936	0.14703
Q8K2Q7	0.557147	0.192027	0.446356	0.497105	0.322291	0.431435		0.330975
Q5RJI5	0.693657	1.10419	0.824127	1.42621	0.464469	1.26974	0.521988	0.81344
Q69Z98	1.38095	1.33883	0.629585	1.03879	1.08344	1.32628	0.498831	0.725693
P18572	5.73035	3.71072	0.143433	1.38546	8.57461	7.27744		0.975916
O88737	10.287	11.7602	5.79209	10.9656	14.2749	21.3617	9.38981	13.9202
Q6GQW0			0.015896				0.226801	0.125238
Q9DB72	1.7572	0.274716	3.15692	1.13707	0.265514	0.128169	1.9523	0.166306
Q64152	1.0813			1.51556
Q9CQH7	0.654938	0.265421
Q9WVA3	0.732036	0.245165	0.98134	0.799867
Q6PGH1	0.217653	0.0184187
Q9CQC6	0.76105	0.839051	0.121739	0.474415	0.117274	0.134656
P98086		0.179996	0.966231	1.19144	0.0163062
P14106			0.109378	0.0632622
O35658	8.13248	5.21505	10.5752	5.55138	12.8444	11.4253	17.8043	17.3991
Q02105			1.47948	1.10635		0.123362
Q9ESN4		0.0280716	0.101108	0.0710556		0.607055		0.584564
Q8R066			0.222201	0.181653	0.052631	0.1616		0.33331
Q8K479				0.0198372	0.0553421			0.237685
Q80X80	1.44874	2.51265	2.10241	3.24897	1.83585	4.50649	1.43086	3.97949
Q7TPS5	0.0597061		0.277183	0.413641	0.044036	0.455642		0.314446
P01027	0.155454	0.039547	1.91312	0.266746
P01029			0.184198
P06684			0.513286
P13634	0.753216	0.364331	1.04427	0.148133
P61215	0.0081965				0.137378	0.117403	0.142714	0.172886
Q9WVT6					1.45281	0.187991		0.0360891
P00920	36.9384	25.7473	52.027	30.2311	57.8874	45.5587	19.0744	28.0803
Q64444	4.26814	0.500649	1.86373	0.706264	6.11034	1.04289	4.31817	0.614865
Q9ERQ8	0.218246		0.0573126
P28651	45.9765		13.3985		6.6463		3.34586
Q06138	6.32672	4.10351	1.25722	2.81742	5.94321	6.56244		2.97989
Q9DB16	0.0961407	0.0357321			0.68854	0.26846
P97445	1.76527	0.820166	1.6412	1.22612	2.88115	1.74992	2.71475	1.65113
O55017		0.192788	0.570771	0.936969	0.0503772	2.8263	0.199109	2.63598
Q01815			0.143901	0.172229		0.0468664		0.362337
Q61290	0.0508515	0.511967	1.95559	2.80595	0.106059	3.44786	0.11724	3.61225
Q5SUF7			0.202874		0.791539		1.15039
E9Q7P2						0.0615175
O08532	1.16275	6.02312	0.978901	5.19603	3.00132	10.0348	0.407801	6.31364
Q6PHS9	4.09692	0.201457	0.909653	1.38852	7.90351	1.0814	1.49547	0.884978
Q9Z1L5	0.136795	1.0076	1.83119	2.25091	0.494714	4.28123	0.908342	4.69399
Q8R3Z5		0.374191		0.335937		1.23845		0.847519
Q8CC27					0.0200661	0.0664262	0.0496714	0.110162
P54285	0.0775756	0.789844	0.277073	0.851062	1.35549	4.46575	0.817776	3.42794
Q8R0S4	1.28555	0.978616	0.857869	0.697801	3.34247	2.47404	2.17356	2.25733
O88602					0.520961	0.0410211	0.628358	0.0993151
Q9JJV5						1.44626		1.78299
P62956					0.208754
Q8VHW2		0.34078	0.411069	0.940952		1.68039		2.26349
Q9CXW3	2.23326	2.02751	1.72263	1.42631	1.15228	1.54741	0.528212	1.00129
B2RQC6	2.37972	0.134688	5.46185	4.00432	0.258498	0.498108	0.651629	0.521807
Q8R5M8	0.649545	2.57059	0.123927	1.55597	1.28146	4.14101	0.0110813	1.61075
Q8BLQ9	1.44758	6.44613	3.5815	4.67659	3.89893	11.4103	1.79851	8.12115
Q99N28	10.856	6.09119	8.74184	4.56812	20.7774	11.3695	11.5241	8.62376
Q8R464	0.597035	0.300483	0.792428	0.698786	3.01121	2.07728	1.49477	0.981858
Q80TJ1	14.2523	14.5608	12.1547	13.6592	3.08626	5.78716	2.54721	3.76618
Q8BYR5	5.35425	0.78295	5.22841	1.54309	1.60629	0.27017	1.23594	0.153374
P12658	177.036	14.2631	1.54381	1.79816	8.07831	0.476266
Q08331	31.8864	1.63833	1.35779	2.05961	31.1894	2.38649	0.041859	0.059475
Q8CGU1		0.68997	0.0987239	0.877146
E9QA15	0.241812	0.0904499	0.629942	0.562301
P0DP28	37.4921	24.0771		1.45857	5.1092	9.09226
P14211	12.6235	6.99711	12.1185	8.74658	11.5772	9.52735	10.6512	11.0431
O35887	0.86978	0.796394		0.182238	0.655909	0.766198		0.0691149
Q91YS8	0.650404	0.624638	0.0242763	0.74689	0.173714	0.00237523
Q8BW96	0.570564	1.02189	0.337042	0.973392		0.144123
P11798	9.04697	77.1733	40.4592	65.3712	14.3588	113.228	7.72343	71.9502
P28652	16.5295	16.6354	10.3581	8.24639	18.9159	25.9869	5.80268	14.8421
Q6PHZ2	5.74784	3.99372	4.83771	4.78277	6.19973	5.90747	3.63054	4.35082
Q923T9	2.73721	4.71534	3.89853	3.78118	3.39574	9.65127	2.21925	6.08633
P08414	4.8566	1.43975	1.15307	1.28181	0.394893	0.114277
Q8VBY2	0.606649	5.0475	3.73651	6.53677
Q8C078	0.992576	1.12321	0.971146	0.888902		0.106073
Q3UHL1	0.376895	17.5186	8.49498	19.0815	0.180224	13.8606	0.171062	11.2824
P49070						0.0256855
A2AHC3	0.063365		0.431606	0.569357		0.0174632
Q8C1B1	0.54053	0.461184	0.656753	1.52087	0.104267	0.933636	0.10884	0.192399
Q80VC9	0.0639074	0.335031	0.179703	0.599055	0.0428547	0.305817		0.0456998
Q6ZQ38	16.2336	10.2549	4.34928	7.58836	6.49811	9.59896	1.03971	5.56379
P35564	10.2283	4.69533	4.67782	7.6085	9.73194	8.14157	3.49655	6.81242
P40124	6.30685	8.37099	11.0519	9.76411	4.44798	5.69374	2.74694	5.1896
Q9CYT6	4.82608	6.46778	5.86215	5.2737	3.89257	4.11126	2.56167	3.3792
P24452			0.089936
O35350	1.04861	0.452909	1.0671	0.544734	0.921585	0.644322	0.476161	0.376658
O08529	4.92842	1.94829	4.01174	1.92292	1.87062	0.982569	1.37695	0.752879
O08688	0.126524	0.402621	0.894835	1.33751	1.30843	2.01428	0.75755	1.69705
Q9R1S8						0.0716414
O88456	1.93054	0.614735	0.041556	0.0685411	0.516758	0.203344
Q60865	2.53036	1.64894	0.436516	1.39994	0.760463	1.20634		0.589643
P47753	2.00148	1.39389	1.55775	1.31816	0.937719	0.739016	0.189491	0.528526
P47754	7.90367	8.51041	6.10067	6.75404	4.28637	4.65667	1.78449	3.34446
P47757	6.62446	6.75134	6.38313	8.95929	4.33117	5.40898	2.51031	3.47915
Q9CR86	0.711027	0.0194904	0.0589218		1.53314	1.05461
Q9WVG6	0.101103	0.207498	0.540721	0.96029
Q6EDY6	0.0410451		0.0918792	0.138147	0.326189	0.0264463	0.359436	0.039364
Q9ER72	1.0248	1.08014	1.11169	1.10083		0.0884606
Q8BYM8					0.0516161	0.0823331		0.142353
O70589	4.62295	3.70329	3.72462	2.88987	6.95655	5.64542	4.83886	4.24734
Q6P9K8	3.23327	3.23742	1.06962	2.49573	2.79564	3.15048	1.12893	1.67669
O09161	0.0268162			0.0117232	0.0736311
P51125	0.0816271
Q8CAB8	0.0218368	0.0278962	0.292576	0.213325
P24270	3.41054	1.33081	3.15778	1.13515	2.0923	1.05339	2.02276	0.927299
P49817	1.36352	0.518713	0.99745	0.896841	0.0209232	0.0617215
O54724	0.740639	0.388145	1.0726	0.722771
Q63918	0.037256
P22682				0.102629
Q9R171	0.531384	0.0993322	0.752984		4.13473		2.36585
P48758	5.79991	6.70466	1.13588	5.23635	2.5104	3.03809	0.0164231	0.765207
Q8K354	2.63691	5.96268	0.799686	4.25821	0.385912	0.557308
Q91VT4	0.138964	0.0668703	0.177769	0.0891607	0.288637	0.499696	0.0929509	0.435373
Q91WT9	0.0887055		0.208941
P83917	0.783327
P23198	2.86182	0.722802		1.50707
Q61686	0.239042	0.152218		0.251209
Q8K1A6	0.0221231	0.0376445	0.0619122	0.192307	0.55989	1.39932	2.05647	0.419767
Q8CH18	1.75805	0.0978111	1.6811	0.850506
Q8VDP4	2.33414	1.36374	1.76541	1.62696
Q3TC33	0.40892	0.345995		0.0769314	2.12232	1.75699	0.0831223	0.901068
Q3TVA9						0.156115
E9Q8Q6		0.0556395	0.0759374	0.0655206
Q3UHB8	0.00917995	0.199505	0.13587	0.337352	0.0133302	0.43707		0.267553
Q9JIG7	0.065525			0.159588	0.13047	0.245941		0.0625609
Q8CEI3						0.0241907
Q9D024	0.208233	0.0516669	0.374739	0.19351	0.395457	0.400385	0.205125	0.588184
Q3URS9					0.250042	0.0579433
Q8R3Q6	0.799991	0.414439		0.260154	0.5767	0.882408		0.0885908
D3YZP9	0.226793	0.174739		0.202426		0.0508223
Q5SP85						0.0408565
Q5SNZ0	0.539682	0.0821958	1.005	1.50558	0.427999	0.359109	0.336611	0.444877
Q8VDN4	0.410084	0.0409991			0.132085
Q7TQK5	0.502744	0.372776	0.594054	0.537277	0.690369	0.914197	0.115921	0.647672
Q8BGU5	0.467973	0.399436	0.121029	0.462825	1.03259	1.3433		0.772372
P80314	7.58124	5.72454	2.79686	4.65754	3.99604	3.21896	0.0574398	0.932092
P80318	7.77189	5.40903	5.51379	6.68256	3.5395	3.57404	0.91262	1.36393
P80315	7.15219	4.94894	5.40928	4.15686	3.61056	3.18346	0.893227	1.401
P80316	7.25688	4.7336	5.22281	4.73674	3.08698	3.23469	0.698181	1.19763
P80317	7.29866	5.25887	7.0547	4.40679	3.70303	3.00357	1.30415	1.14265
P80313	8.34815	5.97275	5.67263	3.90192	5.33499	4.22782	1.63758	1.73403
P42932	9.69513	6.91418	4.90684	5.35878	4.47335	4.06823	0.773564	1.84348
Q8C1Y8	0.156633	0.0171988	0.606535	0.28359	0.238463	0.588722	0.462049	0.641501
O35566					1.08861	0.765878
O54901	0.284943	1.98657	0.369495	1.66585	1.1318	4.30014		1.91792
Q64314		0.0896194				0.420333
P56528	0.0979496				0.948253
Q61735	6.25567	4.69797	3.77095	4.5005	10.1974	9.75523	2.21247	4.19057
P35762	4.21223	4.60798	2.50215	3.07547	11.1271	9.16323	2.79899	4.82563
P40237	0.115235	0.185198	0.0825727	0.0526527	4.98277	4.03377		0.519515
P40240				0.310905	6.50712	6.18356		0.876708
Q8BIF0					0.0359038
Q8R349	0.0203452		0.389296	0.123302
Q8BGZ4				0.113448
Q61081	1.70819	1.08119	0.692535	0.885455	0.39067	0.538558		0.157014
P60766	9.8503	5.64211	17.9458	9.67811	13.7757	11.8636	7.63223	9.63713
Q3UU96	2.63208	0.599072	4.19327	1.77572	3.78237	2.19123	2.8118	2.22438
Q7TT50	2.63752	2.31092	3.19854	3.13056	4.62118	6.4972	3.51239	4.9041
Q91W92					0.472758
Q9JM96	2.48981	0.64306		0.218982	1.3628	0.173339
Q8BGH7					0.0521794	0.0348453
Q6A068	1.18605	0.4814	0.282477	0.437906
P70408		0.292187	0.200375	0.389314	0.0369157	1.71121		1.44365
P55288		0.218436	0.235237	0.435899	0.0363	1.12473		0.835675
Q9WTR5		0.269932		0.191352		1.32948		0.519712
P33146	2.92372		0.890394		16.6309		5.81042
E9Q9Q6					0.0489305
P15116	2.96683	2.51215	0.195767	1.4696	4.99417	7.6055	0.296016	3.21659
P97326						0.209565		0.465601
Q8BM92							0.193702
P70407						0.0337664
Q9DB75				0.182264	0.165919	0.523231		0.476234
Q8VDP6	0.0412402	0.0142536	0.263569	0.250052	0.133219	0.22343		0.452645
Q04735	0.195369	0.0200213	0.185794	0.183261	0.0262487	0.0685952
Q8K0D0		0.0164197	0.0626883	0.0549956
Q04899		0.0176218
P49615	1.71	2.44451	2.69573	2.01566	1.5213	2.14228	1.38106	1.58003
Q99LM2						0.0742332
Q3UTQ8		0.0387786		0.344815	0.0498428	1.40061	0.562592	0.855765
Q8BI72	0.0127824	0.00244803		0.022811
Q99L43	5.99632	1.77748	6.96598	2.42538	3.37214	2.64166	3.64937	3.17212
Q4VAA2	0.131851	0.258792		0.0350732
Q9Z0H4	0.0619503	0.27867	0.476336	1.13196		0.131281
Q9R0M0				0.0448387	0.00423342	0.156311		0.168072
Q9JKC6	2.02887	1.87658	1.06713	0.285347	7.73116	10.1483	0.376547	1.66873
Q9CXS4	4.24332	2.74327	3.24442	3.21628	0.720659	0.496454		0.428734
Q6A065	1.29658	1.17107	0.732944	0.934542	0.308777	0.73244		0.354285
Q80U49	0.766332	1.25277	0.430736	1.64174	0.615995	1.3486		0.230309
Q0VEJ0	2.50681	0.0311217	1.59921		3.16361	0.0127517	3.17375	0.052491
Q924Z4			0.533683	0.082291
Q9EQG9			0.127825
P23953	0.281435		0.538464	0.376089
Q8BTU1			0.453081	0.170438
Q8C6E0	0.0335254	0.00441378		0.0920621
P04186			0.102137
P06909	0.0428849	0.017937	1.77449	1.11254			0.304689
P18760	145.022	93.487	117.307	131.518	47.6571	52.0943	27.5781	39.1988
P45591	8.16009	4.50063	6.93316	6.27069	2.97433	2.57069	1.59945	1.83663
Q8K327	0.0418052		0.19145	0.183251
Q03059			0.190841	0.200097		0.102611		0.150547
Q9CQA6						0.0852719
Q9CRB9	7.10466	4.53902	1.94426	4.76017	14.1321	11.7153	3.05602	10.0591
Q91VN4	1.51496	2.20053	0.613189	2.25851	2.79798	5.0424	0.506144	2.84381
E9PZM4	0.168838		0.320717	0.397933
B1AR17			0.113017	0.0672026
Q6PDQ2	1.49839	0.0359733	1.45991	0.783092
A2A8L1			0.0502626	0.0480771
Q09XV5			0.265989
Q8CGZ0	0.0638327			0.0506064
Q922Q9	0.284706	0.34165	0.468216	0.558614	0.378292	0.594529	0.257828	0.689671
O55229	0.0343566		0.26006
P70232	3.46052	1.5269	1.89864	1.76363	4.11785	1.23291	1.88365	1.00223
Q9QXG2	0.80628	1.0609	1.17549	1.55544
Q9DB34	0.922417	0.628474		0.753779	0.436154	0.68283
Q8BJF9						0.128593
Q9CQ10	0.254399	0.222481	0.169581	0.78408	0.253674	0.541695
Q9D8B3	3.00757	3.39151	0.370778	0.871382	1.90994	1.76432	0.318741
Q9D7S9	0.13322
P0C0A3	0.0516836				0.0945256
Q8R1T1	0.23616	0.20961		0.280901		0.0104333
Q91V57	0.044382		0.0380927	0.130862
Q80XD1	1.73215		0.694731		1.07307		0.185077
Q9D1P4	0.258008	0.140057	0.550042	0.524198		0.136204
P61022	0.118703			0.148221	1.354	1.08463
P12657			0.0375558			0.455411		1.5161
Q9ERZ3						0.0402348		0.31479
Q9CY57	0.23406
Q8WTY4	0.11617	0.167975		0.328918
P60824	2.08664	0.842806	0.489849	1.11505	0.169386	0.0620772		0.0570793
Q91WS0	9.16203	10.8191	0.929132	2.3234	16.864	20.2853	1.5175	1.80724
Q9CQB5	1.14916	0.710539		0.216016	1.35093	0.916954
B1AR13	0.512226	0.139408	0.0349445	0.25646	1.42896	1.47552	1.2812	1.19313
P49025	0.201006	1.14065	2.97014	3.54695	1.06102	4.29695	2.78652	4.21083
Q8BMK4	5.46403	2.61242	0.774835	1.22705	7.65458	5.61496	0.143089	1.97795
A2AGT5	6.52797	2.9476	1.25205	2.79386	4.82076	3.1871	1.38936	2.22015
Q04447	132.535	67.1887	48.7147	56.1047	55.8924	26.9588	7.25814	13.789
P07310	3.78357	0.909834	5.36403	4.50157	0.46142	1.95098	0.256771	1.34778
P30275	33.5121	29.6707	17.0205	25.5161	41.3404	47.6246	27.7939	47.5879
Q6P8J7				0.524103
Q80TV8	0.729056	0.599477	0.0723952	0.946363	0.242394	0.453557		0.133151
Q8BRT1	3.17968	2.599	0.306306	1.26366	1.66696	1.31071	0.0681347	0.34296
Q99LI2	0.0151494			0.0302937
Q9R0A1					1.11172		0.832635
P51791			0.245871	0.287762	0.0268554	0.158927	0.289776	0.3364
Q61418	0.252083	0.145742	0.647773	0.556519		0.618337	0.919764	0.713243
Q60771	14.0041	19.0055	43.1606	33.617	84.3363	83.9361	36.5636	60.4012
Q9CQX5	0.027324			0.0577484	0.753795	0.866629	0.17464	0.338928
Q80U30			0.621198	0.87992
P0C7M9	2.58692	0.39874		0.572205	9.07064	2.01256	0.150631	0.918579
Q9Z1Q5	1.36886	0.0568264	0.683503	0.361594	0.276624
Q9QYB1	2.94758	0.704421	0.80561	0.967645	5.02071	3.17865	0.161906	0.915069
Q8BHB9	0.237055		0.045008
Q99KN9	0.453564	0.803629		0.75378		0.0252821
Q922J3	1.8987	2.63235	0.312346	3.29261	0.153774	0.778701		0.207769
Q9Z0H8	3.0366	3.43551	0.790287	4.34288	0.531282	1.82778		1.06663
B9EHT4						0.0168713
Q8C5W0	1.86493		1.0602	0.459697	3.51116	0.391612	2.2331	0.450695
Q8R373						0.228078
Q60649	0.813689	1.23861	1.95111	1.54123	1.94177	2.36163	2.11553	2.31522
O88696	1.7374	0.270962	0.496865	1.05582	3.35751	2.46943		1.39339
Q8VBZ3	0.0441648		0.422202	0.693084	0.318319	0.315588	0.191401	0.276863
Q9JHS4	0.013123		0.134083	0.053936	0.135875	0.06453	0.726915	0.361857
Q9EPL2	0.555284	0.823948	1.02557	1.29671	0.639076	0.662917	0.672123	0.63347
Q99JH7	0.0203091		0.309833	0.0853611	0.174604	0.0107466	0.228242	0.0445009
O08585	8.60437	10.4091		0.954887	1.80719	3.22524
Q6IRU5	5.74916	6.70628		0.533787	2.67864	3.57594
Q68FD5	98.1618	85.9526	129.02	93.4531	23.8356	29.0932	25.1147	25.8612
Q06890	0.529756	0.92512			0.429066	1.57087
Q5SW19	0.473946	0.0918444	1.69137	1.42093
Q9D4C9	0.682604			0.0757604	0.0999658	0.301086		0.084666
Q8BG92		0.194394		0.144266
Q8R4N0	2.79386	1.62362	3.69441	2.57448	1.4038	1.3977	2.60424	2.11575
Q99KK2	1.50654	1.30098	2.1669	1.45709	0.141189	0.0436611		0.0629027
Q8R1G2	0.0466124	0.0326217	0.159936	0.565977
Q9DBP5	5.7314	3.78882	6.3424	4.87257	1.43589	1.37029	0.485642	1.47702
Q3U5Q7	0.385872	0.103452	0.524678	0.57303	0.311404	0.612401	0.515678	1.00135
Q9D6G9	2.07521		0.0574699	0.190773	5.36212	2.51593	0.83054	0.143564
Q9DBC3	0.0252704		0.163316	0.0477072
P53996	0.177247	0.197896	0.893317	1.51341
Q9D1A2	3.87628	2.76206	2.5901	3.54885	0.727972	0.726665	0.162455	0.552898
O35089						0.0767404
Q80YA9	0.394184	0.794573	0.642302	0.89737	0.292874	1.6291	0.159958	0.762796
Q9DAW9	0.664699	0.0756366		0.0452585	0.410031	0.0323142
Q0GA42	0.0303413		0.261406	0.294889	0.0672071	0.217436	0.513489	0.322828
Q3TWN3			0.0223337		0.0334395	0.00976182	0.0796988
Q6ZQ08	4.26119	1.56545	2.19725	2.63934	0.00979429	0.155068		0.258069
Q8BH15	0.0145706
Q9JKY0	0.0523294				0.00250839	0.00348237
P16330	80.5632	41.2177	101.79	45.2907	177.739	96.8281	56.7497	50.8916
Q9QXT0	0.233347
Q9DAU1					0.0216223	0.362065
P47746	0.61822	0.31617	0.87103	0.728717	1.5223	0.944558	1.28602	1.3163
Q5M8N0	7.91087	12.1363	11.3558	16.1001	3.48286	7.3203	2.27704	5.74536
O88507	1.51967	0.66139	1.29856	1.26945	3.1331	2.19058	1.37052	1.93667
P12960	16.4071	15.1654	18.3872	19.5556	22.5335	22.9206	11.5744	20.5943
Q61330	4.20911	1.47489	4.18428	1.96607	6.82872	3.11354	5.22734	2.56191
Q07409						0.279029		0.236179
Q69Z26		0.38919	0.530851	0.643134		1.40083		1.14739
Q9JMB8				0.0624989	0.092819	0.0225652	0.0676789	0.0338227
O54991	4.77355	2.32298	6.8429	4.31564	8.8346	5.40782	5.84509	4.71634
Q9CPW0	2.68124	2.00188	4.33808	3.48128	5.71262	4.43451	4.97869	3.66641
Q99P47	2.36004		1.51856	1.44756	1.51673	0.805306	1.5104	0.591141
Q0V8T9		0.0477368	0.247514	0.38622		0.576781		0.414205
Q9D2R6					0.218628	0.480535
Q921H9	0.229704	0.15342		0.105521	0.266181	0.340621
Q9DBL7	0.818643	0.783415	0.990774	0.812701	0.568767	0.588381	0.512051	0.743504
Q3UM29				0.0752947
Q60847	0.0666651	0.0170615	3.66391	0.0682925		0.0501953
O35206			0.186952
P39061			0.349079
Q01149			3.56221
P02463		0.250889	10.2778	4.06641
P08122	0.160052	0.0347389	12.6431	5.04701
Q63ZW6			0.446576	0.0502813
B1AVK5			0.148785
Q04857	0.315184		0.611825	0.10564
Q02788	0.0596095		1.6477	0.0219133
E9PWQ3	0.619399	0.293691	5.1399	0.379967		0.658213
Q8K4M5					0.0282518	0.0180619
Q8JZY2	0.090231	0.0550726			0.134616	0.0916504
Q63829	0.0643866
Q9CQ02	0.144323	0.125075		0.166224	0.205294	0.3301		0.0859921
Q8R395					0.116259	0.106589
Q3V4B5					0.0246683	0.00851259
Q8BG94	0.130988	0.0760277			0.200162	0.730233
Q8K2Q0	0.214597	0.0857612			0.246803	0.312146
O88587	1.81722	0.457863	0.910726	0.635714	3.17454	2.46864		1.42502
Q8BIG7	0.361152		0.405945	0.606682	1.437	0.648096		2.33932
Q8CIE6	3.34057	2.07301	4.2726	2.27907	0.510373	0.29603	0.397215	0.250462
Q9JIF7	2.41461	1.39182	1.63811	1.22598	0.101925	0.134088
O55029	1.84436	1.00998	1.77095	1.17878	0.0859748	0.0155689
O89079	0.491052	0.112164	0.243832	0.342977
Q9QZE5	1.84528	1.14585	2.24931	1.42224
Q9QXK3	0.524607	0.284044	0.882267	0.643192
P61202	2.57108	2.03098	0.683241	1.15195	0.974855	1.25509		0.316013
O88543	1.12632	1.1915	0.306477	1.145	0.306409	0.378905
O88544	2.25909	1.80912	0.284123	1.22211	0.770717	0.891755		0.286978
O35864	1.81653	1.76475	0.883504	1.6003	0.444527	0.706982		0.460095
O88545	1.91963	1.50375	1.54708	1.3099	0.321479	0.402077	0.0970563	0.381363
Q9CZ04	2.40385	2.5109		1.25705	0.486603	1.08739
Q8VBV7	0.226396	1.11573		0.03841	0.275587	0.921814
P61924	1.10391	0.523185	0.676176	0.878917	0.0146176
Q8BMS4	0.116408	0.060215		0.115989	0.613537	0.442377	0.0967399	0.410416
Q9CXI0	0.144284			0.113089	0.29588	0.411598	0.243401	0.552546
Q8R1S0	0.133738	0.116112	0.101883	0.394092	0.46132	0.609436	0.49282	1.05733
P97478	0.101413				0.274269	0.0875889
Q60936					0.00667467			0.0404842
Q8K1Z0	1.77149	1.51307	0.127393	0.156716	2.84782	2.52389		0.263797
O89053	2.32941	6.93004	4.97467	7.0225	0.741409	2.82909	0.239954	2.02736
Q9WUM3	2.27249	1.54198	3.5697	2.27016	1.77147	1.51272	1.17481	1.0116
Q9WUM4	5.78562	4.74381	9.27033	3.53438	4.43709	4.61954	2.43122	2.81834
Q8C0P5	0.0593902	1.20672	3.31388	6.34234	0.150909	0.193365		0.191693
Q8BH44	1.55234	1.06078	2.49822	1.38406	1.873	1.55751	1.84344	1.76566
Q920M5		0.00822351	0.0639669
Q9D2V7	1.31223	1.72725	1.55106	1.72415
Q9CQI6	11.2011	5.24173	12.8892	9.38443	4.97817	1.94644	5.46887	2.21137
Q8BJ03					0.0725046			0.482412
Q9D7J4						0.0535483
P19783	26.0435	30.0673	7.03995	14.9967	44.7755	47.8295	2.76418	12.7657
P12787	9.1914	6.64132	8.13831	11.9966	26.9676	20.6019	1.18089	7.72637
P19536	21.9859	29.1211	12.3886	13.568	44.7103	42.4542	33.134	38.7978
P43024	3.43717	0.0699448	4.40178	0.803968	9.95788	10.1649	1.41954	7.01193
P56391	3.56173	6.00445	0.366877	0.770136	7.32401	14.4646	0.806585	0.500373
Q9CPQ1	5.17291	7.26701	0.659934	2.8212	8.61575	22.596	1.21867	1.80456
Q61387					0.28356	0.350834
P56393					5.82123	6.53812	2.42318	9.92855
P17665			2.35852		3.23855		1.42651	4.76192
Q61147	0.393234		2.97831	0.942946
O89001	0.112696	0.297129	0.778588	0.815655		0.825923	0.0992067	0.754558
Q00493	1.10015	1.88585	1.50122	2.39273	1.33953	2.4912	0.92691	2.07399
P63040	8.77956	8.03699			0.191627	2.57471
P84086	17.9143	14.0808		4.13238	4.23348	3.7702
Q80V42	0.0799315		0.324086	0.126251	1.86591	1.47244	0.720174	1.02808
Q8C166	0.679123	0.125735	1.04295	0.695919	1.04933	0.886535	0.648117	0.544856
P59108	0.110352		0.506403	0.0784163	0.75129	0.449517	0.767709	0.39019
Q8BT60	0.519362		1.71278	0.268845	0.474242	0.0944379	0.270178	0.271059
Q8BLR2	0.0329489	0.646092	0.46696	0.72256	0.0343512	1.78718		1.30422
Q8JZW4	0.0407605	0.571798	1.21189	0.944791	0.27494	1.75768	0.263426	1.43381
Q9Z140	0.335436	2.54782	2.97239	5.79834	0.229854	6.36915	0.234632	5.75588
Q0VE82		0.0421527	0.20741	0.320871		0.625304		0.409151
Q9DC53						0.414865		0.215544
Q1RLL3	1.63032	0.0287902	1.74476	0.126877	2.84891	0.462173	2.26934	0.257593
P36552			0.145563		0.00969228	0.125508	0.633988	0.466548
Q8BFS6	0.256472	0.177752		0.509295
Q9EPU4			0.159077	0.0196123
O35218	0.0739316
Q6NVF9	0.836841	0.521443	0.904641	0.593606
Q8BTV2	0.366347	0.0679574	0.379137	0.257199	0.0583184
P97742	1.24961	0.14406	1.67774	0.714843	1.08605	0.686757	2.08917	0.715231
Q8BGD5			0.107563	0.112564		0.0909625		0.123868
P52825	0.758129	0.0614638	1.4729	0.416037	0.678335	0.089627	2.86085	0.8056
Q8BS40	0.0155317			0.0496003
Q64735					0.133035	0.213399		0.0759477
E9Q3M9		1.99975	0.248022	2.42992		1.52899	0.0331393	0.836299
P47934	2.21207	1.58975	3.3518	2.19424	2.5945	2.31286	8.63098	4.24507
Q8C7D2	0.0234494		0.259041	0.0405052
Q01147	0.273634
P45481			0.0221023
O88668	0.0448683			0.0751833
Q91XD7	0.0928446	0.0375598	0.292815	0.554061	0.0996737	0.456112		0.163126
Q9DCT8	0.407922	3.15118	0.248952	1.93787	1.82486	9.03545		0.711416
Q64010	0.859938	0.533321	0.704401	0.627599	0.262305	0.179557		0.196403
P47941	1.03993	0.529832	0.218222	0.441155	0.491966	0.0631918		0.0368802
Q9Z2L7			0.0561675
P97427	14.9355	12.1306	14.729	13.3932	7.25727	8.28518	3.90482	5.14993
P63154			0.257801
Q8CJ40	0.161068	0.259769		1.3747		0.0490545
Q9DC50			0.189335	0.135058
Q8R555					0.0188289	0.344783		0.247824
Q68ED7	0.162894	0.160495		0.0774236
P23927	9.16604	4.48621	3.85187	5.6369	18.3354	13.7558	3.10032	5.23103
Q99KP3	0.09366	0.35053		0.124328
O54983		5.4855	2.75033	7.43921		1.11704		0.785913
P47199	1.77346	1.15392	1.9127	1.40858	1.26357	1.07884	0.808301	0.943269
Q921W4	0.315893	0.275209	0.607625	0.557744	0.0747815	0.323513	0.165643	0.0624192
Q3UNZ8	0.487351		1.20862	0.400178	0.970469	0.0614574	2.88971	0.581237
Q9CZU6	62.9439	51.4336	26.4222	41.4294	67.9858	63.0174	30.4573	66.5415
Q9DBE0	0.31393		1.70517	0.276637
Q91YQ3	0.045858
Q91W50	2.07031	1.41266	1.67761	1.57205	0.0555998	0.205801	0.0763714	0.0953577
Q9ERK4	5.63337	3.19684	1.61391	2.70449	0.981471	0.741931		0.456629
P41241	0.0640229		0.136206
Q923L3			0.259568	0.245498		0.539523		0.808843
V9GX34		0.027253	0.492072	0.652551	0.00690381	1.30425	0.0936724	1.43188
Q80T79			0.0723661	0.0599037				0.249254
Q8BK63	0.698246	0.511917	0.861279	0.711368	0.478836	0.626334	0.552409	0.720403
Q9DC28	0.317047	0.265936	0.905079	0.837517	1.56112	1.64206	0.651937	1.2666
Q8BTH8						0.0200984
Q8C4X2			0.0992692	0.0260588	1.18348	1.01012	0.716189	1.02856
Q60737	3.78909	3.04805	3.97568	3.19644	4.12101	3.47642	2.71615	3.15937
O54833	0.554289	0.595409	0.708458	0.691577	0.77978	1.11442	0.547901	0.811217
P67871	1.66668	1.09947	0.0385763	0.617564	1.83326	2.01912		0.189532
Q8VHY0			0.200545	0.186944
Q71M36				0.104667		1.67204		1.21811
P97315	13.2076	7.02231	16.9185	11.3318	29.376	26.0329	17.2307	19.2077
P21460	0.0752971		0.268757	0.872358	0.391617	4.34204
Q62426	3.46224	2.09641	2.64553	2.75261	1.36501	1.14313	0.24879	0.426476
Q99LI7	0.0456235		0.161724	0.0276011
O88712	9.62154	6.96278	3.7768	4.0259	2.83023	4.14942	1.07007	1.80333
P56546	0.904894		0.800095	0.0270404	0.211886
Q61164	0.0573824
Q8VCN5						0.0189521
P26231	2.65243	1.70448	1.18747	1.99147	2.77887	3.54052	0.325123	1.7928
Q61301	4.15738	7.32933	2.73887	4.96438	6.54905	14.4082	1.69304	9.79398
Q65CL1	0.842152		0.173928		1.90096		0.27145	0.0314204
Q02248	4.08081	4.65689	2.98169	3.75911	6.91924	9.15824	4.84724	6.7389
Q9CWL8	0.0280683
P30999	0.295083	0.549856	0.144379	0.514573	0.848701	1.82817	0.0757387	1.28713
O35927	0.458768	0.8562	0.375235	1.03492	1.75779	2.53875	0.877498	1.63273
P70698	0.15596	0.154754	0.743515	0.609409
P70303	0.185242	0.0148797	0.501473	0.310091	0.0287253	0.00844712	0.286411	0.0729121
Q62018			0.0578045
P16675	0.119006	0.0333705		0.276683
P10605	2.55897	1.96722	1.96913	2.42729	0.981674	0.84214	0.584485	0.962277
P18242	4.30814	2.57225	5.0527	4.19597	3.79572	2.54149	3.87527	3.83874
Q9R013	0.0277357
P06797			0.315625
Q60598	3.42043	3.99099	1.75531	3.52083	5.65847	5.4714	2.81783	3.50305
B9EJA2	0.491535	0.989155		0.632535	0.35903	1.00341		0.0862182
Q9CXX9		0.0344935
Q9WTX6	1.83392	1.00361	3.53633	3.57378	0.461776	0.24941	0.718624	0.762421
Q9D4H8	0.629852	0.453376	1.49758	2.01592		0.346526		0.0840392
Q9JLV5	2.56438	2.33861	3.15052	2.97171	1.00094	1.41036	0.515246	0.904231
Q3TCH7	0.344225		0.436985	0.717726
A2A432	1.12831	0.63671	1.84671	1.69354	0.149043	0.280179		0.154193
Q9D5V5	1.59894	1.4797	1.58636	1.60442	1.09038	1.54377	0.637727	0.852568
Q80TT8			0.215151	0.386506
Q8CI33	0.0162921		0.250749
P97792						0.167307
P56395	0.879348	0.821522		0.170404	1.19847	0.848316
Q9CQX2		0.627272			1.16936	2.42233
Q9DB73	2.10262	0.939897	2.07686	2.32861	4.33142	3.67385	7.211	5.27242
Q9DCN2	4.25383	2.57959	5.51079	3.97575	5.17815	3.7392	7.91794	4.15219
Q3TYS2			0.070315
Q9D0M3	17.9172	14.1254	6.27449	13.7281	33.3037	30.8726	10.1786	32.1583
P62897	27.5137	23.2668	2.87759	5.2804	39.5077	38.4841	2.09647	6.14965
Q7TMB8	2.66266	1.00305	3.82031	2.05328	2.42248	1.58501	2.0465	1.55969
Q5SQX6	5.21814	8.09496	10.7522	7.79961	5.17616	8.72595	4.17899	6.61348
Q9CX80	0.288889	0.0393686
Q80TQ2		0.211353	0.28255	0.974219		0.479127
Q9JKY7	0.338165	0.00721201	0.297028	0.221926	0.844299	0.257418	0.0785118	0.383453
Q9WVK8		0.769203	0.893825	1.08411		1.06758	0.100556	1.20062
Q8K0C4				0.0611336		0.029556
Q8BHZ0		0.460284		0.0908394
Q921M7	2.32736	3.57495	0.603056	1.10515	1.10644	1.37177		0.249231
P63034						0.0286609
Q8BHG2	0.918631	0.270124		0.0838127	0.298756	0.296574
Q8BGN2	0.0550035
A0A2R8VKG2		0.0942323		0.0481215	0.171354	1.46931	0.286715	1.22927
Q91YN0			0.0529332	0.182175		0.0447569
Q8BPM0	0.468397	0.0191049	1.00107	0.925292	1.83947	1.21851	1.40837	1.40384
Q80U19	0.0257575	0.0202595	0.58603	0.583761	1.11284	0.920981	0.394569	0.621683
Q3UHC7	0.0804073	0.0839762	0.479715	0.674664		0.13619		0.0671389
Q62165	1.01883	0.278056	0.0918169	0.538185	1.02272	0.768182		0.219144
Q6WQJ1	1.05164	0.154748	0.832272	0.394312	3.18992	0.749639	2.67699	1.13693
P18894	2.48117		1.02718		4.09714		3.50916
Q9ER88	0.0500639	0.0310912		0.203413	0.353442	0.568754		0.5045
Q80YE7	1.4776	2.30775		9.56113
Q922B2	4.61843	2.1205	3.02679	2.35683	2.38019	1.00059	1.72235	0.577673
Q8BIP0	0.00772962		0.387155	0.242048	0.106073	0.499357	0.73642	0.905821
Q9JII5	0.413846	0.054079	0.379557	0.531953
P31786	3.63962	1.50216			3.85574	1.73738
Q9QXS6	5.63858	13.547	3.52026	11.5299	0.848232	2.65748	0.490788	1.4998
Q62418	1.15338	1.33486	0.946172	1.32536	0.643116	0.598218		0.435871
P53395	0.880138	0.470167	1.29216	0.888228	0.893124	1.03344	1.49092	1.85775
Q80TR8			0.104426	0.0439372
P61963	0.269636	0.359647	0.708509	1.37144	0.0521563	0.0459056	0.0689218
Q8N7N5				0.0322848
Q8BHC4	0.0284498		0.213935		0.158311	0.121198	0.450967	0.0360607
Q9JLM8	1.11363	6.14208	1.24128	3.94464	0.371335	6.12388	0.15189	2.54301
Q6PGN3	0.727487	0.917681	0.674261	0.998963	0.387092	0.752367		0.37464
Q9DAR7	1.61772	0.689797	0.838519	0.639593
O08788	6.66966	6.08689	3.44608	5.63267	4.60274	4.45819	1.63499	2.81046
Q99KJ8	8.57488	6.65326	0.998929	1.86714	3.14347	3.24067		0.185747
Q9Z0Y1	2.99584	2.86112	0.20991	0.793374	1.63645	1.9336
Q8CBY8	1.28205	1.45168	1.32681	1.04243	1.04234	0.920116	0.528301	0.557263
Q9QZB9	0.704121	0.355771	0.408539	0.929508	0.839826	1.07753	0.0673219	0.363754
Q9WUB4	0.96039	0.44008	0.92849	0.801563	0.240499	0.643395	0.0236539	0.0851301
Q9QZ73	0.421044	0.548146		0.116016		0.0122735
Q8K0V2		0.0254428				0.0866347
Q9CWS0	6.6332	5.25738	6.40605	4.2844	4.26628	3.42428	3.42552	2.72612
Q99LD8	1.55154	0.44715		0.281222	1.76885	0.74052
Q3U1J4	4.75221	3.10339	6.8224	5.1203	0.993654	1.05729	1	0.790887
O88533			0.424066	0.187708
Q80YA3	0.108993	0.0242018		0.48292		0.0352091
Q80Y98	0.202481	0.291877	0.495851	0.485457	0.00632447	0.0248456		0.0196056
A2ADY9	0.0248131		0.116155
O54734	1.12248	0.513159	1.78332	1.07647	1.26236	1.27278	1.81278	1.41723
O35215	9.61391	4.22371	2.93368	3.15337	4.40394	1.8304	0.333164	0.409418
Q91VR5	6.00736	3.40426	4.42283	3.49079	1.96176	1.46875	1.09921	1.05405
Q501J6	4.18003	1.94614	1.72042	1.1732	0.339458	0.128074		0.0504042
Q8K363			0.106834
Q61655	0.575267	0.300233	0.669292	0.583314	0.0727181
Q9JIK5	0.263606		0.487205	0.145674
D3Z0M9	1.24208	0.232343	1.06924	0.628774
Q9Z1N5	6.68188	2.42039	4.08679	1.97968	0.0307224
Q62167	3.84171	2.55579	2.11202	1.94854	2.55116	1.94198	1.03748	1.14566
Q62095	1.82618	1.25887	1.09526	0.904996	1.13225	0.851318	0.588303	0.892073
Q810A7	0.514325	0.153061	0.428669	0.432862
Q569Z5	1.09682	0.174703	0.611111	0.302659
Q61656	6.33056	2.45801	3.56773	2.93275	0.78797	0.27069		0.230488
P54823	1.12346	0.376315	1.51425	1.02554	0.765967	0.368893	0.214142	0.513349
Q9CQ62	3.44342	1.61447	1.50505	1.69691	3.92188	2.82093	2.87926	2.59746
Q7TNV0	1.02398		0.549386	0.916596
Q8K382				0.106931
E9Q8V6				0.115798
Q3U1Y4			0.0736816	0.0652934
A6H8H2	2.86311	0.473205	1.10138	2.06697
Q6PAL8	1.53218		2.52435	3.17398
A2RSQ0			2.05305	2.62875
Q9CQJ6	0.323055	0.317384		0.690125	0.24634	0.986973
Q6NS52	0.0225693	0.532897	1.26612	2.18037	0.282887	1.685		2.1104
E9PUQ8			0.200848	0.463117
Q9R1C6	0.348091	0.0276697	0.755155	0.374401	0.59713	0.607393	0.201701	0.156289
Q91WG7	1.34445	0.0736842	2.14766	0.355075	0.20106	0.0338087	0.0779822
D3YXJ0	0.474692	0.612346	1.0373	1.04583
D3YWQ0	0.419312	0.394662	0.616684	0.865141	0.0227634	0.167664	0.0388625	0.0893704
Q6P5E8	0.202045	0.126213	0.48242	0.367315	0.0246758	0.372796	0.0850681	0.0466577
Q80UP3	3.74272	1.35828	2.50934	1.87701	1.26448	0.262168	1.06533	0.338782
Q8BH86	0.0989266	0.00427777	0.2808	0.274647	0.0154794	0.0555143	0.0609212	0.243407
Q9QX60	0.940341		0.33243	0.260804	0.903748	0.326632	0.712413	0.988431
O88455			0.319124	0.190683		0.0639685	0.107929	0.163277
Q9DBB8	0.0228356
O35435	0.125588		0.170765	0.143974	0.663417	0.410598	0.811177	1.00106
Q99L04	3.55802	1.33207	2.38987	2.56998	3.31422	3.28369	1.84798	2.5454
Q5SS80	0.069899		0.120938		0.120196		0.0787541
Q99LB2	1.86185	0.83159	1.56448	1.09592	2.74734	1.52699	2.61692	2.18723
Q9CXR1	0.52816	0.0947143	0.990172	0.783699	0.560673	0.484098	0.827122	0.479513
Q99J47	0.312826			0.265524	0.422984	0.716383	0.710337	0.628109
O35286	3.51679	1.06376	2.07924	1.38835	0.0205231
G3X8X0			0.0380375
Q6PGC1	0.0555508	0.0253372	0.482351	0.486459				0.103746
Q99PU8	0.554076	0.399811	1.03961	0.783684	0.265256	0.502013	0.360667	0.590918
Q8VHK9	0.0303374		0.311638	0.207368
Q80X98			0.17866
A2A4P0			0.0287892
O70133	8.30726	3.62118	8.91063	5.15244	0.588655	0.287563	0.0499935	0.330495
O08808	0.418717	0.855386	0.26076	3.04169	0.0173829	0.317742		0.238673
O70566		0.282421	0.138273	0.862842		2.06631		4.02387
Q8C9B9				0.168868
Q8BWT5	0.278509	0.0860628	1.50123	0.824963	0.913787	0.953048	0.865228	0.617518
Q3UH60	2.80096	1.28567	4.16666	2.55933	3.06075	1.99045	2.52269	1.4654
E9PWR4	0.876295	1.48549	1.99116	2.32367	0.67006	0.89476	0.586271	0.65821
Q3USZ8			0.22479		0.00938708		0.278476
Q91Z61	0.883877	0.72251	1.2383	1.20827	0.241045	0.778669		0.147381
Q5PR73	3.99994	4.36692	5.90799	5.70748	3.28246	3.73061	2.44831	3.10129
Q8CI75			0.0425855	0.212107
Q8CIP5								0.0452739
Q9ESX5	0.258929	0.05325	1.1654	0.215619
Q8BMF4	20.1311	11.6945	18.8612	12.4381	23.013	20.208	41.9456	29.9235
O08749	16.9947	10.7184	20.5604	12.4568	24.6967	19.1279	47.2576	27.7749
Q811D0	3.30384	2.63929	2.02503	2.06083	3.93074	2.95169	1.95425	1.92516
Q91XM9	3.60299	5.25714	2.94462	3.48487	4.94162	9.56017	2.70309	6.93336
P70175	1.44007	3.76672	1.86273	2.8126	1.82796	6.87289	1.06215	4.28324
Q62108	4.2202	13.329	5.16271	9.17673	9.3607	32.1864	8.22195	22.4109
Q9D415	0.480637	1.77059	0.841254	1.11157	1.96472	4.56737	1.95013	3.31622
Q8BJ42		0.696433	0.250319	0.983503	0.00332662	2.8158	0.0315343	2.16124
Q6PFD5	0.131407	1.14077	0.591656	0.990162	0.551869	3.85991	1.01518	2.7298
B1AZP2	1.01162	1.53652	0.302637	1.35469	2.38188	4.27684	1.27292	3.24973
Q9D2G2	9.20412	6.00472	5.76817	3.90187	10.4122	9.69906	11.7281	12.8654
Q9CRA7	0.0639408		0.0654609	0.289777	0.841986	0.903711	0.185185	0.505801
P11531	0.0766518		0.21977	0.536863	0.0602721	0.0580336	0.0395951	0.396127
Q9WV69	0.202137	1.40444	0.107909	1.0509		1.14186
Q6PNC0	0.117592		1.0791	1.21989		0.293801
Q8BPN8	6.25139	8.18019	8.73324	10.5143	4.17329	8.97347	2.74817	5.80724
A0A571BGC3			0.455271	1.11948
P63037	3.32233	2.74406	2.8504	2.07424	2.29868	3.46704	1.23227	1.9568
Q9QYJ0	2.75793	2.45905	2.59403	2.20419	1.83098	2.56375	0.706911	1.58566
Q99M87	0.201087	0.0408993	0.613177	0.272456	0.282098	0.395171	1.31547	0.921604
Q9JMC3	0.542732	0.569174	1.05381	1.25937	1.40751	2.58177	2.89851	3.33134
Q9QYJ3	1.25283	0.957138	0.83973	1.52556	0.370236	0.864842		0.557037
Q99KV1	0.394519	0.03482	0.674057	0.458682	0.640832	0.870619	0.86799	1.28428
Q9QYI5	1.5292	0.373845	0.369195	0.984278	1.71273	1.62292	0.248966	0.603596
Q9D832	0.380978	0.272158	0.294463	0.391129	0.545586	0.44917	0.268383	0.43956
O54946	0.209398	0.359208	1.55873	2.59875	0.577743	1.51272		0.434231
Q9DC23			0.321049	0.125782		0.00882562	0.0493069
Q5U458	0.930856	0.715769	1.57159	1.27	1.45741	1.59917	3.17792	1.95877
D4AFX7	0.274046	0.343543	3.60258	2.84392	0.17486	1.34851	0.833395	1.83773
Q80TN4	0.0635804		0.303232	0.176743	0.0517881	0.098288	0.220679	0.113446
Q9CQV7	0.0416974	0.167225			0.224656	0.710065
Q91YW3	0.0939961		0.323588	0.492709	1.22303
P60904	4.21083	4.56662	1.24349	1.89704	7.02481	9.17909	0.174056	1.76475
Q80TZ3	2.58881	3.51485	2.37563	3.17066	1.37625	3.00771	0.46903	1.65524
Q9QYI3	0.0850369	0.0354545		0.0656625
Q6NZB0	1.12199	0.526693	0.259711	0.86568	0.246135	0.501053		0.128982
Q91WN1	0.162933
Q8JZM4					0.0913364
P39053	50.7421	43.3771	31.0946	29.5219	22.4432	28.417	9.95248	19.0411
Q8K1M6	8.32553	9.03437	2.49654	5.68731	4.78637	7.73207	1.07941	3.79894
P39054	53.1542	45.1562	41.6736	37.476	61.9574	50.8475	26.2177	34.8684
Q8BZ98	9.66929	6.01955	7.87339	6.28017	6.35845	5.70031	3.40394	4.53337
P13864	0.139428		0.555771	0.218124
Q9Z2W0	1.13662	0.591283	1.77531	1.06334	0.998854	0.83713	0.638002	0.905882
Q7TNF0						0.0938102
Q8BUR4	0.307598		1.98954	0.762715	1.44646	0.81692	2.14663	1.02134
Q8BZN6			0.592722	0.573669	0.0644962	0.0986985	0.0583762	0.219331
A2AF47			0.584987	0.04945
Q8C3J5			0.107374	0.0153545
Q8CIQ7	0.228744	0.520009	2.26005	1.84658	0.189058	1.20389	0.394961	1.1784
P59764	0.119677	0.0375503	1.78532	0.71746	0.487906	0.731813	0.976444	1.56072
B2RY04			0.523534	0.185869	0.420548	0.0071502	0.532028	0.231316
Q8R1A4	0.0522058	0.00362199	0.649661	0.702914	1.04642	1.76995	5.98484	4.11281
Q8BIK4	1.83829	0.121241	3.19923	1.20194	2.49556	1.46434	2.62538	1.33907
Q8BL99			0.101091	0.04744
O70152	0.184923	0.0314857	0.856998	0.220829	0.114286	0.234109	0.247411
Q6NXK7	3.00846	4.02055	4.7098	6.2821	4.91448	7.35459	3.39739	7.00247
Q99KK7	1.93512	1.46662	1.61807	1.35543	0.604294	0.739511	0.47273	0.737192
Q9Z218	8.21427	4.41691	6.15244	5.42837	9.04654	8.15022	5.77946	6.84841
Q80YA7	0.0559187	0.185838	0.47811	0.139912
Q8BVG4	0.0550091		0.571293	0.335989
O08553	76.7684	72.9972	67.8989	68.5291	40.3049	46.82	16.6797	30.5775
Q62188	2.45505	4.69065	4.62326	5.01846	0.791462	3.33145	0.13361	1.93582
O35098	4.73159	2.9695	3.84853	3.18585	2.8035	2.66739	1.06801	1.38216
Q9EQF6	3.96474	3.60477	4.96259	4.63879	2.57808	3.81	1.37444	1.79149
P32233	0.167013	0.179357	0.333922	0.319397	0.226265	0.221466	0.0507854	0.112227
Q9QXB9	0.528449	0.521098	0.85907	0.658027
E9Q557	0.178468		0.783259	0.349076	0.470161	0.0100896		0.111233
Q91ZU6	3.65962	1.70452	13.4547	10.1942	4.88916	5.20105	3.98609	4.66415
Q9R0P5	16.5788	11.0827	13.4188	12.3962	7.30683	6.4251	2.75377	4.79259
Q9DD18	0.855661	0.139261	1.17101	0.536371		0.00852196		0.157681
Q9D2N4	1.23816	0.456118	0.704369	0.505199	1.46726	0.428377	0.40572	0.149766
O70585				0.0617194	0.126629	0.00330087
P97930	0.278136	0.330535		0.355991	1.27026	1.09948		0.0689914
Q9ESS0					0.169527		0.116272
Q8R4V2	0.0781579			0.117858	1.10493	0.484712		0.0422177
Q9D7X3	2.81773	4.17021	0.801982	1.88577	1.23914	1.77577		0.0805447
Q9JHU4	29.3135	21.4329	44.9768	28.6443	13.1561	20.9844	13.5724	17.1936
O88485	2.83442	2.13774	1.93786	1.96662	1.01971	1.60686	0.121465	0.642962
O88487	1.53211	1.74769	1.45979	1.59438	1.88357	2.14033	0.55596	0.848212
Q8R1Q8	5.14933	4.69693	2.0325	3.29012	2.94854	4.0614	0.613794	2.40617
Q6PDL0	1.38086	1.22059	1.50425	1.23967	1.0352	1.11954	0.543689	0.826697
Q45VK7			1.12919	0.317612
P63168	0.261144	2.0322		0.452524	20.1063	27.6155	2.17203	6.739
Q9D0M5	21.6833	17.576	9.85691	14.1698	21.6076	15.561	0.829295	3.43809
P62627	3.84898	5.06845	0.0292295	1.40559	1.517	1.87918
P51807					0.082821	0.011443
P56387			1.27937	0.624779
Q9CXJ1					0.0302856	0.0110123		0.331392
O35459	1.16773	0.140734	2.18062	1.92397	2.69083	2.01911	2.35863	2.80953
Q9D9V3	0.741147	0.26007	0.07001	0.285756	0.572771	0.386414		0.041695
Q9D7J9	0.0237935
Q8BH95	6.05887	4.80725	2.94691	4.07596	7.39349	7.40065	4.03385	6.8342
P42125	6.75005	2.29621	3.10822	2.57077	6.95228	3.76783	5.3729	4.48092
Q9WUR2	0.905751	0.44383	0.456439	0.778814	1.48747	1.13395	0.445757	1.33748
Q6PDI5	0.398908	0.314607	2.99125	2.03445	0.136271	0.191657	0.0641785	0.273686
Q9QZH6					0.166096	0.109686		1
Q3UJB9	0.518527	0.399174	0.334638	0.634016
Q9JMG1	0.776993	0.26489			0.639499	0.0767752
O35474			0.109136	0.0469895	0.281788	0.345159	0.0854512	0.180749
Q8BL66	9.19725	7.95022	2.3599	7.5337	2.86828	5.52854		3.01089
P10126	78.3052	43.6104	52.6466	39.1308	56.6645	50.1171	33.5943	27.8084
P62631	22.1009	15.0784	25.981	14.578	17.799	17.7676	8.34773	9.03504
Q9D853	0.0362364
O70251	5.40009	6.96997	0.0974969	2.9019	2.95561	3.55028		0.578237
P57776	3.46183	1.81298	1.12706	1.73528	1.30718	1.10352		0.85274
Q9D1M4	0.634906	0.491054		0.229694	0.0267584	0.0204713
Q9D8N0	11.2007	9.52948	7.19216	5.85882	2.30973	2.26581	1.61924	1.45388
P58252	16.9335	13.6845	12.8108	11.4208	20.8312	19.956	12.0905	13.3769
Q9JHW4	0.0410474	0.0170208	0.68249	0.568317	0.0510961	0.0401194
Q9D8Y0	6.771	10.9668	0.348962	4.0225	2.32292	3.44744		0.364992
Q8C0D5	0.0500883	0.0893028	0.474536	0.415661
P52800					0.0331112	0.153153		0.0359437
O35393					0.397382	0.211942		0.031815
Q8BG67	0.0129797	0.0149689	0.175984	0.258137	2.21181	1.50667	2.40514	1.89883
Q6ZQ18	9.79763	4.5235	5.65018	5.72512	3.84059	4.41006	2.25567	3.27219
O08810	2.26553	0.927001	1.82989	1.32806
Q01279					0.102219	0.198023		0.114989
Q69ZW3	0.115037	0.300752	0.301618	0.760747
Q9WVK4	2.91342	0.910446	0.625181	0.764842	5.86089	1.39432	0.535517	0.823663
Q8BH64				0.0632544
Q9QXY6	3.5704	2.89598	1.15898	2.4946	6.178	5.64629	0.523532	2.88977
Q9EQP2	0.362001	0.533114	0.196931	0.622472	0.431848	0.511509		0.611369
P48024	1.34062	0.153544			0.811223	0.584399
Q60872						0.077006
Q8BMJ3	0.819617	1.05384		0.640452
Q8BJW6	0.0693208		0.179172	0.233066	0.0275129	0.0597952	0.182168
Q99LC8				0.318657		0.131384
Q99LD9	0.196659	0.0226609	0.0863884	0.150437
B1AUN2			0.125539	0.0188707
Q61749			0.10506	0.0994028
Q8CHW4			0.199233	0.102571
Q6ZWX6	2.19662	1.30697	2.15243	1.85901	0.143097	0.0255002		0.0561856
Q99L45	0.6773	0.436038	0.517384	0.936323	0.0227919
Q9Z0N1	1.6433	1.23545	1.95845	1.5722	0.613589	0.173492	0.218025	0.256681
P23116	3.31293	2.68173	3.06869	3.00006	0.77703	0.743328	1.19388	0.712093
Q8JZQ9	1.23073	0.821895	2.13546	1.56193	0.428984	0.401725	0.337242	0.270472
Q8R1B4	2.0754	1.36176	1.08688	1.43536	0.380949	0.329863	0.144102	0.313332
O70194	1.80918	0.904537	2.35702	1.96828	0.219471	0.0262911
P60229	1.44852	0.824795	0.38243	0.860054	0.263192	0.157114		0.0360187
Q9DCH4	0.964897	0.223644	0.325946	0.5828
Q9Z1D1	0.202335	0.174652	0.488476	0.589703	0.0131085	0.00468212
Q91WK2	0.705652	0.859442	1.07987	1.10965	0.342811	0.582022	0.221422	0.176628
Q9QZD9	1.68717	1.60392	1.80901	1.70712	1.02514	0.318879	0.691735	0.557714
Q3UGC7	1.58887	1.29438	0.102333	1.08016	0.521747	0.453712		0.0386598
Q9DBZ5	0.576583	0.599421
Q8QZY1	2.52272	1.34272	2.55037	2.55808	0.428417	0.205483	0.46544	0.251001
Q99JX4	0.494013	0.030778	0.479521	0.523541		0.0116548
P60843	1.34919	1.00557	1.57613	1.13911	0.285684	0.00887919
P10630	8.86723	4.94621	5.3281	4.51931	2.29104	1.66317	1.18747	1.07472
Q91VC3	9.28827	5.18352	7.45439	5.35792	0.0957047
Q8BGD9	0.922101	1.618		1.03313	0.195076	0.219146		0.0930873
P63073	3.17398	2.815	0.973601	2.15599	0.559565	0.928463		0.765883
Q8BMB3						0.0347392
Q6NZJ6	3.7452	2.84774	0.895684	2.44011	0.968974	0.815934	0.48019	0.605057
Q62448	0.807275	0.548614		0.446202	0.306226	0.358323		0.106504
Q80XI3	2.028	1.78946	0.442543	2.07821	0.560352	1.14552	0.28174	0.754726
Q9WUK2	1.31389	0.238645	0.883044	1.95575	0.501977	0.221587		0.670563
P59325	1.19462	0.659333	0.289692	0.796603	0.200049	0.046269		0.0258141
P63242	7.78528	4.97357	5.05321	4.54736	3.02531	2.3493	0.933841	1.20229
Q05D44	1.30311	0.968349	1.07012	1.30863
O55135	0.229959	0.126071	0.617078	0.403725
Q8K0G5	0.331717	0.447829	1.09257	1.0507		0.0401592
Q80Y81	0.0293848		0.150059
Q3UZV7			0.374888	0.274656
P70372	4.24035	3.43251	6.9855	1.92514	0.426786
Q60900	2.44461	1.72677	1.58988	1.79698
Q61701	0.073829		0.904164	0.5395	0.655416	0.602568	0.298366	0.33719
Q8C8T7						0.562095		0.381198
Q68FM6		0.80532		1.04949	0.657058	4.61295	0.220454	4.58777
Q8BPU7	1.93576	0.461888	4.0584	5.06329	1.40381	1.28994	0.408776	0.775877
Q8BHL5	1.32139	0.999605	1.15453	0.812525	1.89566	1.84523	0.98641	1.25808
Q3V1U8	0.693994	0.139858	0.378765	0.609902	0.679075	0.624007	1.18807	0.918728
P62869	3.44401	4.01152	0.717692	2.42755	1.62246	1.7767
P83940	2.73585	3.20838		0.327967	0.923397	1.15461
Q7TT37	1.51309	1.16108	2.54469	1.72271	0.509318	0.40137	0.601457	0.330579
Q91WG4	0.101404	0.0205994	0.270016	0.421495
Q9CZX0			0.216211	0.101594
P21995					1.34593	1.42817
Q8C7X2	1.40419	0.428985	2.62195	1.56327	1.65429	1.04712	1.70663	1.0538
Q9CRD2					0.0450535
Q9CZX9	0.0205603		0.100888	0.243689	0.0238993	0.105648	0.0697732	0.178815
Q9EP72	1.50483	0.69989	0.375952	0.676985	1.55931	1.19279	0.391972	0.340633
O70378		0.0552512			0.533674	0.376011
O08579	0.389165	0.0975526		0.205179	0.567224	0.604584
Q05BC3	1.55681	0.261952	1.66601	0.409432	1.20082	0.580553	0.165333
Q7TNG5	0.184483	0.119661	0.777123	0.60119	0.0605821
Q3UMY5	2.12077	0.145436	4.66966	5.85945
Q8BQM8	0.161094		0.59718					0.0412912
Q5SQM0			0.142402	0.0299195			0.334723	0.115793
Q03173	0.153801	0.204341	0.182275	0.640284	0.306497	1.00132	1.11038	0.567943
Q8C522	0.437334	0.191878	1.4706	1.15144	1.41018	1.04925	0.196924	0.951732
P17182	106.484	67.8146	54.9473	37.9315	36.6677	28.3706	14.7646	18.1711
P17183	52.6377	33.3574	14.2565	23.738	10.6801	12.285	0.8569	6.65179
P21550	0.150346	0.186216	0.046934	1.06086
Q8BGB7	1.52659	1.11375	1.06726	1.36947	0.736668	0.849505		0.388019
P16406	0.0525914		0.329899	0.219951
P06802			0.807838	0.0373148	0.122627		0.427821	0.147912
Q8BGN3	2.06746	0.885128	1.18162	1.19402	2.11201	1.94991		0.422015
P55772		0.00762861
O55026						0.159358		0.185525
Q8BFW6				0.18687	0.00517497	0.0664219
Q9WUZ9			0.327497	0.192323
Q8CHI8	0.00744168		0.206863	0.0442875
P48193	4.10797	0.659513	3.41383	0.598124	2.22607	0.0640131	1.10689
Q9Z2H5	3.48735	5.58246	2.64828	4.96773	2.92338	4.24737	1.79927	2.58794
O70318	1.81508	2.52944	4.03992	4.29256	3.84837	3.62837	1.68828	2.76851
Q9WV92	15.5463	12.4699	9.74742	13.6529	11.7286	11.8523	6.44141	7.61351
P49222			0.155803
Q99M71	2.14689	1.05605	0.502818	0.741327	0.918762	0.972127		0.313269
Q80TA9		0.0122182	1.06872	0.885366
Q03137		1.63876	1.78192	2.63864	0.140536	2.66408	0.365433	1.93323
Q62413						0.00698215		0.0514083
P54763	1.18882	0.665597	1.58244	1.18183	7.1949	2.7021	5.25223	1.55492
P54754				0.0364078		0.908138		0.0826611
Q9D379	3.29467	0.741887	3.60423	1.07015	2.06708	0.87286	2.01539	0.957813
P34914	0.100829	0.57117	0.935186	0.87708	0.167246	0.610003	0.100787	0.485065
Q8VEH5	0.99399	0.634969	0.487149	0.948789		0.0182043
Q80VP1	2.92882	4.11158	0.506786	2.91564	0.649792	1.03353		0.426841
Q8CHU3	0.550348	0.340444	0.0413033	0.510291	0.605801	0.484868		0.0992282
Q8CGC7	3.04208	2.21243	4.71515	3.37529	1.2038	1.22235	1.66874	1.20573
P42567	1.14832	0.0188883	0.0548768	0.290606	0.673444	0.181809		0.106105
Q60902	2.03441	1.50009	0.72268	2.08939	0.714338	1.04603	0.161723	0.632276
Q08509	0.107099				0.349401
Q99K30	1.82993				0.13717
Q9EQH2			0.092301
Q61527			0.0982896	0.614027		0.844316	0.108346	0.83574
Q99MI1	3.83024	0.756629	0.0995135	1.1729	6.64739	1.34336	0.836961	0.647383
Q6PH08	2.02652	3.2169	1.07054	4.30593	3.88156	9.67534	1.81251	7.3601
Q9ERY9	0.129628		0.430374		0.118362		0.746812
Q9DC16	2.14339	1.47654	1.38688	1.69388	1.56905	1.78155	1.43787	1.71971
P84089	0.551776	1.0404		0.923332
Q8C460	0.623846	0.989545	2.36454	2.58826	0.0532581	0.587587		2.82731
Q8VEH8			0.167959	0.0817866
Q91X78					0.0148024
Q8BFZ9	3.9268	1.34964	3.14918	2.55852	4.10915	1.6061	2.80183	1.25095
Q5EBJ4	2.39342	1.32281	0.1217	3.06072	8.07849	4.83254		1.84477
Q3UVK0	0.117732		0.639152		0.216214	0.0068284	0.594387	0.0884084
Q8R180	0.336173	0.18534	0.360906	0.512139	0.596452	0.550839	0.235018	0.608036
P57759	4.43315	1.46046	0.139825	1.53235	6.2166	2.20919	0.336665	1.09621
Q9D1Q6	1.06917	0.28429	0.300286	0.618836	0.896887	0.604486	0.0741848	0.714881
Q9R0P3	3.42547	3.41065	4.47507	5.67249	1.81221	2.02622	0.821011	1.65318
Q3U7R1	0.865247	0.0383998	1.92373	0.61077	1.09025	0.15109	1.28079	0.42178
Q3TZZ7	0.390973	0.254874	0.728403	0.566927	0.458224	0.576207	0.301446	0.223673
Q8BWY3	0.687295	0.747098	0.801975	0.581256	0.0881466	0.519071	0.021408	0.0448847
Q99LC5	6.90275	3.48081	6.5414	3.33469	6.36589	4.05727	10.5551	6.24951
Q9DCW4	8.01329	3.92543	4.11024	3.51727	8.14714	5.46956	5.57203	7.59141
Q921G7	4.16696	2.28945	5.57806	4.64589	5.09552	4.83017	12.2569	6.91009
Q9DCM0	0.0432703	0.0645558	0.156582		0.582479	0.739286		1.17132
Q9D4V0				0.0376544
Q8BWU8	0.349159	0.0131512	0.350101
H3BKQ3			0.0554543
P70429	0.0222064	0.252553	0.13309	0.281623		0.308015		0.174693
Q61545	1.38679	0.715865	1.04315	0.931633	0.270204			0.118548
Q8VEG4			0.0798707	0.0461187		0.224776	0.26433	0.443664
Q8R3S6	0.384261	0.751287	0.502067	0.451216	0.419212	1.15465	0.0546752	0.575957
Q9D4H1	0.624451	0.798047	1.22108	1.15877	1.0237	1.85512	0.478779	1.27593
Q6KAR6	0.516344	0.894563	0.185375	0.915615	0.418885	1.19627		0.650331
O35382	1.44804	1.5286	2.42735	2.9073	0.800903	1.75076	0.578743	1.36596
Q3TPX4	0.621795	0.829283	0.187073	0.911807	1.4243	3.17113	0.123719	1.43838
Q8R313		0.0152382	0.0332363	0.0993376		0.0424224
A6H5Z3	0.860135	1.3185	0.784566	1.28615	0.851738	1.4559	0.226436	0.982678
O35250	0.779352	1.06157	0.136947	0.698697	0.566045	1.25854		0.50374
Q6PGF7	1.22496	1.80095	0.625313	1.57242	3.46957	4.67895		2.02193
Q8C163	0.811263	1.06931	0.855818	1.03876	1.67873	2.16691	1.26152	2.546
Q9ES89			0.271103	0.0674676	0.13244	0.528531	1.32335	1.62384
P26040	1.59139	1.60582	1.54049	2.33846	1.1488	3.21789	0.745275	2.13537
P20352					0.150764
Q00558	0.435903	0.472789	0.0528929	0.116733	0.0282349	0.0496799
O08914	0.730167	0.386626	0.718274	0.572899	0.421298	1.07283	0.338807	1.23538
P11404	6.88676	14.5266	10.8196	12.7415	0.76588	3.33145	3.27029	3.84279
Q05816	3.95907	7.03172	5.3362	6.2066	5.09854	5.86738	0.549929	2.41376
P51880	3.05489	0.979575	2.02302	1.40604	1.21715	0.289631	0.208006	0.11361
P54731	0.417123	0.0203237	0.489641	0.364114
Q3TDN2	0.543885	0.0106938	0.505676	0.657961	0.88303	0.649606	0.169338	0.890766
P35505	0.904372	0.153088	2.11545	0.982537	1.35426	1.01317	1.03513	0.778352
Q8R0F8	2.19433	0.727193	0.651738	0.961143	2.47322	1.65918	1.31523	2.29939
Q3TC72	2.29269	1.5013	2.92877	2.22833	2.56715	2.7485	5.1485	3.85673
Q8K097					0.304247	0.039208
Q3TGF2	0.401393
Q8VE88	0.242169	0.0857319		0.192833
Q6A0A9	1.1109	1.06959	1.51525	1.35765	0.545506	0.729044	0.623719	0.65997
Q6RI63			0.27645	0.10376
Q8C3F2	0.495774		0.618296	0.576663	0.0345206		0.0621577
Q8C729	0.456212	0.779869	0.260147	0.556708	2.7646	2.91836	1.40756	1.52008
Q3TY60	0.140215				0.411817	0.426092
Q9CR98					0.0542564	0.545128
D3YUE4				0.0261707
Q8CDM8	0.226199	0.0229046	0.385359	0.96661
Q9D6U8	0.25227	0.0782023		0.133802	1.53648	1.31571	0.0405866
Q5XG69	0.454236	1.18108		1.25732
A2A699	0.445638	0.16241	0.296372	1.7817	0.399266	1.83221		0.753316
Q14CH0						0.0618567
Q8BR63	0.655647	0.587626		0.274891	5.51579	4.59209		0.207583
Q7TPD2						0.0198906	0.137092	0.0504948
Q8BGY7	0.221814	0.261308	0.242354	0.216915	1.55338	1.87114	0.150706	1.5013
Q9D8B6						0.0193915
Q91VU0						0.208261
Q3UXZ6						2.66233		0.165842
Q3UVG3	0.0374166	0.0168453
Q80VD1	1.40231	0.830032	0.149152	0.783138	0.0469455
F8VPU2	1.48105	1.87529	1.62014	2.61917	2.38031	2.82351	2.60197	2.42933
Q8C0C7	1.62012	1.44872	1.03692	1.10649	0.77403	0.531648	0.184178	0.472869
Q9WUA2	1.77513	1.42203	2.2478	1.6914	1.32026	1.18998	1.30548	0.877315
P19096	20.5771	15.8996	27.9039	23.2269	13.9094	15.3926	12.7297	12.7355
Q922E6							0.294024
A0A1L1SQU7	0.535738		0.668417	0.0674053	0.453693		0.539684	0.0199487
Q5F226	2.32624		0.644822	0.0289374	1.90665	0.0352181	0.732014	0.0228073
Q8BNA6				0.216114
Q3UMF9						0.217015		0.307978
P35550	0.886511	0.320517	1.42272	0.796704
Q80WS3	0.0574502	0.00805597	0.424639	0.0631314
A2RT62		0.839765	0.431784	0.574622		0.0876516
Q9CZV8						0.353689
Q8BH70								0.0555226
Q80UW2	1.20584	0.830599	0.791974	0.930593	0.173437	0.0856136		0.263787
Q8VDH1			0.136557
Q78JE5	0.156381	0.0991259	0.647568	0.464383
Q6NS60	0.161728	0.485075	0.424375	0.24287	0.205596	1.80478	0.174437	0.895312
Q9QZN4			0.0160266
Q3U7U3			0.0587782	0.0786775
Q7TMC8			0.0289571
Q920E5	1.04208	1.20894	0.557632	0.784415	0.29284	0.253096		0.223453
Q9CPW2						0.0334952
Q61578	0.057591	0.00703734		0.0319273	0.370429	0.287606	0.0657714	0.216438
P22315	1.33347	1.16201	1.71241	1.41618	1.70831	1.9784	2.99718	2.47976
P39749	0.0398046
P70451	0.0598164			0.129641		0.122101		1.05343
Q8CIB5	1.54074	1.63226	1.52746	1.71689	2.20491	2.81078	0.574087	1.6928
E9PV24	3.77718		5.66556	0.928321
Q8K0E8	1.66041		3.25742	1.15233			0.337701
P61148	1.21638		0.576279	0.239106	0.324922
P61329	3.02616	2.79611	2.49814	2.95856	0.962084	2.32906	0.709088	2.17208
Q8VCM7	1.69317	0.034338	3.86699	0.534802			0.118324	0.122276
P97807	26.3161	14.3208	7.20457	10.8439	23.6687	17.4861	6.51163	17.0684
O89106					0.0224668	0.006346
P97447	1.76447	0.64601	2.51885	1.96283	3.66469	2.78756	2.14167	1.32551
O70433		0.0880988	0.0372342	0.785909
Q9JI19		0.0140032		0.145242	0.250664	0.169979		0.0740492
Q9CQ92	4.87703	3.7207	1.67653	2.18471	3.43506	4.63803	0.631884	2.7746
Q6P9Q6			0.19434	0.102785
P26883	2.53007	1.00301	0.52312	2.47376	0.373155	1.16635
P45878	2.58929	1.55019	0.861096	0.881054	1.95892	1.48157	0.0773257	0.381968
Q62446	2.22797	2.19237	0.913792	2.32184	2.05584	1.7899	0.258596	1.35829
P30416	6.31326	2.08058	5.48645	2.44428	2.02525	0.930379	1.11927	0.16918
Q64378	0.0546304			0.191361
O35465	0.905278	1.31321	1.01605	1.51683	1.06161	1.41323	1.14962	1.46337
Q8R123	0.0579278	0.0395433	0.0992982	0.169357	0.185938	0.186887		0.630083
Q9JJ28	0.459335	0.364247	0.986889	0.686136
Q8BTM8	3.59152	0.95356	10.4384	4.74873	1.1235	0.249279	1.85087	0.326941
Q80X90	0.55471	0.0924086	4.9775	2.31327	0.29747	0.328124	0.525646	0.541508
Q8VHX6	0.0248353		0.427371
O08917	1.91366	2.88625	3.596	3.0389	3.55818	5.33498	3.63021	4.44795
Q60634	2.9421	3.34813	4.37505	3.63758	3.57384	5.98552	3.48476	4.17427
Q8BLU0		0.0346222	0.0393874	0.0365821		0.698642		0.530716
Q8CI03			0.119918
Q9CR13						0.0106108
Q9JL04	0.236001	0.219365	0.49412	1.09934	0.628845	0.911331	0.429563	0.780139
Q9JL26	0.71582	0.10632	0.183012	0.896772		0.0268049
A2APV2	0.950482	0.142082	1.94164	1.30473	1.78795	1.21295	1.31435	1.12356
P35922	0.0367893	0.0403911	0.370272	0.190155	0.0571295	0.259759		0.0539308
P11276	0.0330669	0.0521519	2.179	0.380984
Q9ER35	0.096304	0.0748323	0.560021	0.524343	0.347038	0.764031	0.148571	0.753703
Q8K274	1.43233	1.32992	1.33999	1.44936	0.85332	1.00141	0.443178	0.723123
Q80TY0	1.91472	0.492246		0.787419	1.73389	0.764932
Q8K012				0.116738		0.0368325
Q61239	0.217467		0.0318959	0.317034
Q8K2I1	0.0604973			0.216128
A2AKG8	0.0252965		2.24172	0.786285
O35409	0.598863	0.088291	1.28828	0.655136	1.81293	0.751438	1.42022	0.906662
Q6P5H6					0.0115613		0.0401291
Q3UFK8					0.0627872
A0A140LIW3						0.240961		0.868092
B1AXV0	0.176288	0.398368	0.567556	0.643404	0.528374	1.3366		1.62975
Q91WJ0						0.0045303
E9Q8I9	4.33957	2.26623	13.5465	20.0688	0.295883	0.608291	0.24039	0.469719
F8VQ05	0.0791069		0.423327	0.524455				0.771116
Q61553	2.85994	8.35539	7.35128	7.86069	3.84261	5.31369	1.6535	3.13489
Q7TPM6	0.317574	0.205593	0.802417	0.518337	0.150759	0.420398
Q8BYN5	0.0146681		0.243988	0.1967
P09528	10.1448	7.95352	3.96197	6.65847	8.50783	11.6147	2.33325	4.24003
Q8BGW1	0.194293		0.413642	0.0882002
Q91WJ8	3.37401	1.40265	0.0464172	0.739342	0.139489	0.149173
Q9DB70			0.523181	0.132727	0.233746	0.165742		0.416558
Q9D6K8	2.22879	0.986963	0.899857	0.640221	2.24371	1.99901	1.35524	1.01939
P56959	6.04323	2.46285	0.82738	2.74532	0.389077	0.772548		0.193917
O35943					0.030363	0.074952
Q61584	0.39712	0.0569117	0.506594	0.444019	0.312121	0.019253
Q9WVR4	0.291973		0.255304	0.409591	0.0308431
Q9D164	0.10568	0.0344464			0.781265	0.761659
P39688			0.273608	0.131582	0.784363	0.736625	0.566311	0.461199
Q91Z49	0.055821		0.14723
P97855	0.0439485	0.0620617
P97379	6.9594	6.81599	3.45204	6.46431	0.827926	1.168	0.352215	0.656241
Q00612	3.91946	1.17301	3.766	1.49025	1.58032	0.637676	1.06297	0.642271
P70699		0.0195752	0.315024	0.346563
Q9QYY0	0.0307521
Q8R3R8			0.348802	0.329693	0.0309879	0.222319		0.0916788
P60521	7.4264	5.05352	1.94437	3.79513	12.8807	8.189	1.73013	3.37312
Q9WV18	5.79357	5.05045	9.23696	6.05604	3.56911	3.07866	4.00494	3.35225
Q80T41	1.64324	1.23461	1.55387	1.01477	6.08169	4.77444	5.86966	4.02008
P62812	0.923794	0.796758	1.89224	1.56802	3.24162	3.69581	5.02884	3.55803
P26049		0.175863	0.21298	0.445816	0.160428	1.40757	0.309817	0.980562
Q9D6F4			0.0500716	0.100311		0.130024		0.0450964
P16305	0.276843		0.358094		0.94613		1.20293
P50571				0.198565		0.583532		0.438384
P63137	1.15292	1.35127	1.3617	1.03173	1.92076	2.07019	2.09304	1.77283
P22933			0.198087		0.349772		0.738579
P22723	0.0800668	0.193525	0.847487	0.674643	0.81511	1.06316	0.898431	1.58448
P48318	5.54723	3.23702	3.26243	4.04127	2.31227	2.7251	1.57581	2.35459
P48320	2.58008	2.58815	4.09892	4.61111	0.985827	2.6183	0.708164	2.30921
Q99KY4	2.65166	2.61257	2.49356	4.49608	0.0586902	0.260433		0.0978251
Q9R0N0	0.034243	0.0535002		0.254218
Q68FH4			1.38753
Q8K157	2.2121		8.17527	1.56732
O35969					0.0845994	0.0709323
Q8BHN3	5.28423	2.36294	4.51057	2.44684	3.48577	2.57396	2.30904	2.63225
Q8BVW0			0.0141599
P06837	5.67367	10.9029	1.12249	5.16154	9.21915	19.024		1.30775
P16858	199.324	141.623	199.594	144.766	127.828	130.698	101.765	103.543
Q6PAR5	0.923331	0.825474	0.500961	1.16938	0.0389867	0.131971
Q6PAJ3						0.581255	0.515403	0.378073
Q3V0G7	0.118897
Q9CZD3	5.54022	3.88744	4.70071	3.3043	1.28479	1.12961	0.864934	1.02487
Q64737	0.981373	0.696277	1.10123	1.40222		0.152862		0.0822868
Q60780	0.965948	0.722584	0.122358	0.816507	1.36737	1.28794		0.847574
Q8VHR5	0.166854
Q99JT1					0.0229498	0.130034		0.281302
Q8BFQ8		0.141916		0.548987		0.0579649
Q9D172	14.085	11.2228	17.1767	13.126	17.2464	19.882	20.1016	25.056
Q9D964			0.170941	0.0840738
P17439			0.0635255			0.0165823	0.011864	0.124588
Q69ZF3	0.0544364		0.159496
Q9D6Y9	0.333627	0.218099	1.10814	0.418204	0.0339459
Q6DFZ1	0.0665481	0.112305	0.461579	0.462732
O88986	0.455709	0.155743	0.686903	0.476173	0.705151	0.397546	1.12317	0.876526
Q8CHG3	0.109987			0.634869
Q60759	0.14116	0.0756941	0.486807	0.395713	0.349542	0.627173	1.29433	1.04265
P97494	1.07243	0.711911	2.18946	1.47147	0.482889	0.332016	0.526783	0.3944
O09172	0.371753	0.17313
E9PVA8	2.40751	1.8987	6.05801	10.1039		0.16144		4.47908
Q91WK5					0.0585428	0.114027
Q9R111	0.0159511	8.25763	4.0716	7.62136	0.0170857	2.4045		1.88527
O88741	1.77983	1.03471	2.34249	2.22679	4.21228	3.58809	2.67216	3.30489
Q8VE33	1.58272	0.965377	1.96696	1.9711	1.93869	2.32895	3.25742	2.92514
Q9JL56		0.168253		0.574538	0.200531	0.599305		0.353244
P50396	25.8123	16.1766	25.4803	15.6834	10.4422	7.08092	7.1523	7.93116
Q61598	14.2206	7.6433	11.7518	7.20334	8.49206	5.60748	5.20078	4.20124
Q9CRY7	1.72403	0.771243	1.22057	1.18144	2.96336	2.11993	2.86442	1.85436
Q8BX17			0.201534	0.221227
O54984	2.08944	1.73328	1.17874	1.69871	0.517669	0.587773	0.0401416	0.0910676
Q9D1H7	0.15732	0.130145	0.461905	0.418998		0.0711884
P03995	9.44664	4.1776	1.89195	3.68693	4.41674	2.11039	0.328276	1.54635
P56213					0.023505	0.0968014
Q8K0D5	1.9228	0.686584	2.32468	1.65753	1.41438	1.61668	2.2292	2.33392
Q8R2Q4			0.0127187	0.0332007			0.139822	0.280643
Q3UHD2	0.0359374	0.0308174	0.0493786	0.0972474
P47856	0.0236008		0.287607	0.227109
O08842				0.0417563		0.140494
Q8R0H9	1.45448	0.78583	0.824723	0.945578
Q8BMI3	0.745958	0.895465	0.0846298	0.708671		0.0145284
Q923B0	0.624114	0.0285623	1.02821	0.170332
Q9D7X8	0.362106	0.548873	0.359462	1.2286	0.0180884	0.193281
Q9WTN0	0.171279	0.162409		0.0825482
Q60928					0.0131427
Q99JP7	0.335793	0.100379	0.279505	0.44195	0.937236	0.866199	0.18569	0.808976
Q91VC9	0.0123844		0.178317		0.389142	0.178963	1.51786	0.947712
Q9D7M1	0.0275298	0.0934239				0.173047
Q6Y7W8			0.0306867	0.154815
Q9Z0G0	0.117802	0.2252		0.499112	0.063084
Q68FF6	0.368258	1.16102	0.658851	1.48578	0.134798	1.8843	0.0362555	1.26822
Q9JLQ2	0.17827				0.132684
P23242	4.25774	1.21082	4.39746	3.2187	9.43957	3.78815	7.13756	2.67146
P28230			0.102132
P70689					0.200398		0.504348
Q921C1	0.252718		0.161511	0.105047	1.4581	0.831448	0.622778	0.36277
Q64516	4.53219	4.33112	7.32913	4.44195	12.744	10.4773	24.5281	20.8705
P23780	0.0622836	0.0376433	0.139686	0.160703
Q91W43	0.190665	0.429994	1.12187	1.89507	0.122692	0.985076	0.622888	2.81665
Q61543	1.27223	1.02639	0.737119	2.37971	18.902	64.7217	14.1798	80.085
Q9CYL5	0.0870176				0.38495		0.0375783
Q8BZM1	0.0316706	0.0188574	0.0297231	0.199444
Q9CPU0	14.0297	7.11997	3.27323	5.38343	5.52548	3.82301	0.541823	1.00826
Q9CPV4	4.03075	3.28195	2.82957	3.56306	3.4951	3.54356	2.17512	2.44417
Q64018					0.0569266		0.465398
Q9QUH0	1.72524	2.50143	0.925378	2.29204	0.259886	0.38402
Q923X4						0.0507321
Q9CQM9	2.28351	1.59158	1.37126	1.81621	0.183557	0.388656		0.154868
Q80Y14					0.0238329	0.0747978
D3Z7P3	7.96127	7.86646	8.42285	8.75717	11.5523	13.2343	13.6769	16.0758
Q571F8						0.0111104
Q9JL62	10.3851	3.72681	2.58779	2.32202	15.1286	9.33143	0.197784	0.606343
P26443	30.2347	15.689	29.9802	15.9574	29.1596	24.1734	52.3167	37.5954
P15105	71.8837	77.1004	112.596	84.6914	141.375	151.607	143.62	135.266
Q922P9	1.21477	0.183787	0.838707	0.262253	0.137653
Q60648	0.173275
Q8K0C9	0.01749		0.45648	0.146029
Q9CQI3	7.67282	8.01984	5.57409	9.30055	3.12238	3.22829	0.788326	1.84599
Q922H4	0.130418	0.12528	0.330128	0.222782	0.0384624	0.180093
Q8BTZ7	0.316852	0.229264	0.614911	0.795627	0.0894627	0.205688
Q9DCZ1	0.197983	0.249581	1.08823	0.827437	0.0488204	0.0207053		0.0531273
Q99L27		0.00925172	0.0621928	0.0449021
Q3THK7	4.84888	2.90039	2.67287	2.34401	0.105057	0.298633		0.156038
P21278	2.34914	2.4557	1.4546	2.41864	4.37177	5.31741	1.84331	3.51166
P27600					0.799177	0.112167	0.192896	0.0908699
P27601	1.81407	1.23893	2.05299	1.58366	3.04652	2.19207	2.3337	1.83132
P30677	0.424963	0.884641	0.303339	0.0769848	1.19169	1.41611	0.609912	0.250073
B2RSH2	7.05191	7.18652	8.99495	11.2792	13.5618	15.8398	6.21898	13.4181
P08752	3.3491	2.3145	4.00058	3.01616	7.2126	5.67355	4.04863	4.5312
Q9DC51	0.362577	0.36286	0.895678	1.24816	1.21224	1.5056	1.04223	0.886518
Q8CGK7			1.30948	1.00308	0.0250773	0.237038		0.322376
P18872	81.9235	79.0399	43.8595	57.7391	133.022	116.862	57.4512	80.0609
P21279	10.2453	6.35413	5.05039	4.71299	16.004	12.0567	8.35616	7.66569
Q6R0H7	2.90698	2.67903	2.09827	2.31674	5.5643	6.52611	2.15375	4.60055
O70443	1.97371	5.72714	5.31046	5.27565	7.15522	14.8296	7.73033	13.7703
P62874	61.2097	70.0908	84.521	63.7005	85.7717	98.4948	91.5672	89.0926
P62880	14.0344	25.2849	33.7057	24.2758	26.0912	34.861	27.1478	33.9644
Q61011	2.23425	3.57525	2.83872	2.65245	4.63413	1.21555	4.89141
P29387	0.90649	0.793769	1.88482	0.99126	2.34128	1.69492	2.23334	1.52267
P62881	1.29463	2.75683	2.01269	1.857	2.30492	3.19855	1.80861	2.39546
Q9DAS9						1.49513
P63213						0.286218
Q61016						0.18375
P36916	0.353769	0.835638	0.9469	1.12837	0.0165579	0.491668		0.10475
O88958	0.469437	0.513608	0.712567	0.992318	0.0230232	0.287604
Q9CRC9	1.17098	0.258209	0.8304	0.889267	0.945307	0.177757		0.0464176
Q921M4		0.013906		0.173928
P55937	2.24476	0.810105		1.41273	1.3867	0.144438
Q91VW5				0.638969
Q91W53	0.690003	0.173711			2.78543	1.07319		0.201735
Q9D428					0.0128494	0.283542
E9PVZ8	1.47895	0.928043	5.83005	8.06563	4.78945	7.60757	5.36015	14.9181
Q6P2L7						0.093435
Q9CRA5	0.0320132
Q99JX3	0.278779	0.191894		0.260762
O88630						0.0593109
P05201	34.6219	25.9897	13.752	21.7835	7.28246	8.94007	1.2481	5.05698
P05202	58.205	45.2048	19.013	42.6465	68.4837	61.0312	15.9894	58.0838
Q9QZF2					0.0720327	1.12618		0.333612
P51655		0.267604		0.12001	0.0293469	0.963754
Q8CAL5				0.566353		0.129805	0.103885	0.384072
Q8C0L9	0.136247	0.264008	0.833739	0.601855
P13707	11.5887	2.40033	3.87489	3.40051	9.68795	3.00745	3.12653	1.69584
Q3ULJ0	2.95654	3.69631	0.556222	3.51573	0.849357	1.5803		0.569975
Q64521	11.965	11.6298	11.0632	9.43178	25.516	20.3233	27.7237	28.2989
Q8BUV3	4.64835	4.51963	4.04851	5.01359	3.08451	3.20491	2.6186	2.23279
P06745	29.3216	24.2476	16.407	20.8119	30.3726	29.029	5.53459	23.305
P35802	53.119	52.1686	22.7882	54.8097	107.844	98.6403	23.1981	77.3078
P35803	4.45622	11.5276	7.16204	10.6295	10.1936	15.1808	5.54173	9.90454
Q8C419	1.26315	1.81237	2.08798	2.64774	5.96487	7.27792	4.34736	7.4331
Q99JG2	9.11817	2.81691	4.34022	1.95943	9.26777	2.82638	6.00778	1.87309
Q5U4C1				0.115712
Q923Z0					0.864486		0.920992	0.448048
Q3UNH4	2.12687	4.4314	1.18859	3.58772	2.89771	7.09152	2.26904	3.96614
Q8BWS5				0.20213		0.254972		0.1169
Q99LD4	1.25185	1.24338	0.818556	1.41022	0.296648	0.621534		0.415605
Q6IR34	0.815108	0.133395		0.307444	0.910234	0.109704
Q8QZR5	0.102312		0.117639	0.241177	0.277033	0.168085
P11352	0.753665	0.517572	0.203674	0.352619	1.4886	1.91013
O70325	2.90366	1.34665	2.90161	2.09224	4.85473	4.54376	3.72183	4.50127
Q80TI0	0.0717644	0.0107884	0.0660086	0.322504	0.0373344	0.145383	0.0648269	0.124862
Q8CB44						0.0199912
Q60631	3.50253	2.11772	1.51413	2.53426	2.42974	1.92118	0.230972	1.495
Q91Z53	1.74246	2.01997	1.86289	2.25315	1.15976	0.999348	0.248489	0.826236
P23818	5.56535	2.84703	3.92444	2.55467	6.40705	6.26587	4.49258	4.7753
P23819	3.25427	5.76134	5.30251	6.50428	9.02019	17.7755	6.63246	13.7567
Q9Z2W9	2.11322	2.04583	2.78985	2.68484	7.17291	9.13015	5.25026	7.67575
Q9Z2W8	3.2639	0.164693	2.30121	0.363452	5.83006	1.30806	5.06401	0.977892
Q61627			0.12306	0.163474	0.0538821	0.51934	0.27898	0.341905
Q61625	11.5687	0.0445708	3.23109	0.023433	26.572	0.022053	17.601	0.0860223
Q0QWG9	4.84516		1.02082		4.52318		1.84246	0.020793
P39087	0.810999		0.839096	0.746607	1.50366	1.8472	1.46551	1.81364
B1AS29					0.0562015	0.353087		1.18014
Q61626						0.0334338		0.151046
P35438	0.399358	2.02833	1.89231	4.02465	1.23156	5.84294	1.42534	4.85207
P35436	0.101784	1.09914	1.04533	1.78728	0.617234	3.86336	1.83132	4.39989
Q01097	0.0505213	2.50449	2.4415	4.78443	0.192259	9.82068	0.768382	11.5196
Q01098	0.00805765		0.0570373		0.370334		1.15366
Q8VD04	1.05439	1.03363	0.146035	1.0358
Q99MK8	2.82248	2.11275	1.83949	1.74951	3.41599	1.66832	1.69237	1.04018
O70293			0.0425445		0.0409229	0.223744		0.355489
P97772	5.63296	0.0223963	2.39693	0.268146	11.8189	0.450305	7.31811	0.409822
Q14BI2	0.476799	0.703081	0.981955	0.683074	0.543641	1.47982	0.689018	1.51912
Q9QYS2	0.290274	4.36207	2.02493	2.43102	0.440667	5.68508	0.404563	4.57906
Q68EF4	0.371016		0.34278	0.01005	2.24592	0.0405416	1.58074	0.257112
Q3UVX5	0.0380219	0.303981	0.991701	1.57824		2.14942		1.81374
Q68ED2		0.0362678	0.272645	0.465389	0.0510211	1.72173	0.066442	1.94118
P47743						0.0831081		0.188481
Q99LP6	1.56997	1.16507	0.0988556	0.175956	1.89724	2.04888		0.125529
Q9Z2D3	0.0159165	0.0421995	0.385547	0.0468821
D3Z7H4						0.345211		2.31151
Q2NL51	1.65667	1.77662	1.80157	1.73658	0.928348	1.12841	0.663047	0.791851
Q9WV60	2.92996	3.74508	4.11399	2.97059	11.6916	13.2962	7.00821	8.99849
P13020	3.31512	2.55733	3.08486	2.80853	3.31766	2.40527	1.17236	1.20702
Q8R050	2.085	1.46903	1.65812	1.38109	0.235215	0.20493	0.054039	0.226274
Q149F3	0.0244676		0.0264016	0.0353176
P47791	2.05205	0.636942	3.18288	1.39097	1.51933	1.06282	2.08855	1.50651
P51855	0.259026	0.145674	0.555033	0.162465
P24472	7.82623	3.69449	3.61252	3.93918	3.37759	1.37753	1.31031	0.837929
Q9DCM2	1.54248	0.371775	1.32351	0.890245	1.87669	1.04994	0.80624	1.19179
P10649	50.1895	24.0719	33.1383	35.3824	42.0893	22.243	13.7387	23.7456
P48774	3.32563	4.71897	5.43318	6.44418	2.73071	3.52761	1.36738	4.02056
Q80W21	0.196593	0.101079	0.383324	0.420717	0.966457	0.84845		0.0661682
O09131	11.5013	12.1332	9.77809	13.1114	2.93809	10.0828
P19157	11.7451	10.7698	6.31058	11.4945	17.0496	22.896	0.885221	6.6168
Q64471	1.02293	0.0135338		0.335559	0.388564
Q61133	0.0261764
Q99L20	0.14542				0.0193968
Q9WVL0	1.90431	1.23189	0.839974	0.964355	2.0838	1.67316	0.460776	1.17655
Q9ESZ8	1.16168	0.481849	1.37187	1.0848
Q8K284			0.207479	0.107438
Q3TMP1			0.0263091
O08582	1.59928	0.879647	1.47314	1.12713	0.016376	0.215519
Q9ERL9	0.0628411	0.312503	0.634991	0.503368
F8VQK3	0.171421	0.909118	0.937431	1.00888	0.103736	0.771472		0.725785
O54865	0.343653	0.919874	1.47987	1.29825	0.019209	0.62887	0.254945	0.648554
Q8C3X4				0.0106096	0.13623	0.0743366	0.154007	0.200699
Q64520	1.93067	1.87392	0.422456	1.66956	0.72574	1.23664		0.298454
Q9R062	0.0425855			0.167946	0.10196	0.389814
Q9Z1E4	0.340864	0.0617474	0.451448	0.39454	0.101771	0.0831499		0.0696025
P10922	47.9524	9.27592	52.1494	9.21915	7.23922	0.293696	0.678697	0.99521
P43275	2.1665	0.0267688	3.51699	0.774361	0.486496
P15864	5.07604	0.851111	5.77473	3.41642	0.328504			0.0912307
P43277	18.7279	1.25755	28.8172	6.52393	8.54494	0.568791	3.17017	1.99964
P43274	81.911	10.6556	74.634	28.0051	2.84496	0.160112	1.37461	1.42601
P43276	12.3802	1.10269	8.83116	1.4441	1.30517		0.127235	0.110414
Q8R1M2	13.9118	3.39161	8.21396	0.779219
P27661	7.17168	2.41912	9.99444	3.80219	0.548893	0.255302		0.130668
Q3THW5	24.657	4.74056	10.8067	5.18971	3.56649	0.604742
Q6ZWY9					58.9694	12.1777	4.10945	7.75435
P10853	0.0456458		0.00765581
P84244	199.043	30.3598	143.714	58.469	0.24508
P68433	2.94293		1.44435
P84228	10.3966	0.0293505	1.74934	0.039665	22.0661	3.31976		1.88267
P62806	222.914	59.9309	179.279	74.2024	49.8472	11.6546	3.91809	6.8557
Q9D3B1	0.472087		0.934409	0.718442	0.39173	0.409853	0.792028	0.168993
Q8K2C9	2.99256	1.88302	1.93524	0.770599	1.44063	1.56603	1.47965	2.13235
Q3U0D9				0.123198
Q9QXE0	0.0399617		0.126836		0.350326		0.620438
Q61425	1.93331	0.923768	0.715097	1.32955	1.57379	1.242	0.493761	1.19122
Q8BMS1	15.7973	6.03628	10.8918	6.73385	11.9391	7.51124	17.6431	10.9261
Q99JY0	7.4043	3.05951	8.18726	2.94012	9.4826	7.4243	17.8196	11.8544
Q99KB8	4.75581	3.69168	2.65023	3.86094	3.41588	3.71851	1.66077	3.29472
Q9DB32	0.0597769	0.0120074	0.231751	0.0350999
O35668				0.294616
Q9QUP5	2.89211	2.70565	10.3196	5.52891	3.36271	2.51103	6.65764	1.95605
Q9ESM3	1.2986		9.20814	2.33332	0.780085		3.33966	0.622987
Q80WM4			2.92308		0.517525	0.0656474
Q61035	1.30812	0.959197	0.747824	1.1809	0.852157	0.594247		0.484109
Q99KK9					0.05304	0.0392789	0.47195	0.790267
P01942	105.393	45.5907	18.2154	17.7084	14.9812	8.72534	6.93012	1.6071
A8DUK4	205.829	104.546	41.7706	26.8185	27.3455	16.023	5.27505	1.74634
Q69ZS7	0.011591	0.00945878	0.0385015
P53702						0.124848		0.25171
Q61191	1.28364	0.0417355	1.06661	0.609857	0.12037	0.0125885
O88704	0.532112	0.780018	0.517396	0.8059	1.38247	1.46293	0.524948	0.814849
O88703	0.948833	0.0216304	1.36596	0.490021	3.30708	1.14869	1.76798	0.933111
O09106			0.0289939
Q91WA3	0.0489017		0.146858	0.191319	0.821957	0.369298	0.456345	0.209534
P70288	0.481988	0.194452	0.67884	0.495524
Q6NZM9				0.0470257
Q9Z2V5	0.0746674	0.177172	0.32009	1.14345
P51859	4.63494	1.38065	1.72015	1.635
Q3UMU9	3.05266	0.828189	0.793589	1.99584
Q9JMG7	2.76701	1.8969	0.0358974	1.61975
Q3UGR5	6.69728	3.11688	0.94945	1.8935	2.80759	1.86119	0.0851165	0.553499
Q9CYW4	0.12404	0.0977543		0.2455	0.535706	0.792353		0.649402
Q91WM2	0.201314		0.0236622	0.142514	0.45167	0.129134	0.0289253	1.6656
Q8VDJ3	2.88158	1.85967	3.65721	3.60538	1.62002	1.91068	1.9715	1.52323
G3X9B1			0.0126875
Q5PRF0	0.267698		3.32621	0.342781
Q8C547	0.547847	0.12616	3.85907	1.9231		0.0870195	0.043892
Q9R257	0.150687	0.863894	0.972524	3.5888	0.0777993	1.04564	0.0847331	1.34036
Q9WU63	0.0151976
Q69ZR2			1.83369	1.27767
Q3U487	0.00717901		0.396436	0.122334
E9Q2E4	16.8236	15.5016	25.7798	30.3521	3.07573	5.79343	1.05679	4.9509
Q8K4P8						0.0494861		0.0267807
Q6I6G8			0.238226	0.442147		0.0986024		0.157655
Q640R3	4.84603	1.58569	3.3241	2.54178	11.1394	3.15044	6.6819	2.24988
Q9Z0Z4	0.00695079		0.36057	0.110427			0.329399	0.0306528
E9PZP8	0.189185	0.0178141	1.17893	1.04365	0.0109231	0.019219	0.0146364	0.231656
Q4U2R1			0.325067	0.271405
Q6PAV2	0.0524641	0.149481	1.10738	1.36408
P29416					0.0189662		0.0353121	0.163867
P20060	0.00294702	0.509495	0.928111	1.05875	0.0590017	1.12061	0.889274	1.37112
Q99LI8	7.92742	5.31897	3.90828	4.77631	0.135182	0.55579		0.253974
Q9D1G3	0.0257298		0.383397	0.0433259	0.126118			0.0237936
Q99L13	3.52853	2.06786	0.593548	1.33821	5.75574	3.08213	0.0869052	0.796092
Q8QZS1	2.64452	1.17713	2.34461	1.88567	2.88605	2.10856	3.23288	3.09148
Q8R1F6	0.444076	0.914345	0.774178	0.826037	0.119259	0.146074
Q9JLR9		0.0688612	0.448805		0.473058	0.120752		0.843666
Q9DD02	0.116658
P70349	27.7998	19.9464	5.65355	14.7432	9.42493	8.11135	0.174559	0.30171
Q9D0S9	3.25601	1.36417	2.31128	0.518233	5.6094	3.29322	2.14495	2.95735
Q9CPS6	0.204209	0.0247193		0.681432	0.497664	0.560594
Q8VD75	1.14298	0.313459	0.272901	1.01089	0.982835	0.242529	0.0908796	0.179425
Q9JKY5	1.05145	1.03416	1.38183	1.6805	1.1466	2.46432	0.785206	2.26685
Q8CGP5					0.973506
Q6GSS7	229.28	50.8639	174.944	50.6373	25.7495	7.32559	3.22097	4.15927
Q64525	510.208	115.854	253.562	99.4535
Q9D2U9	13.077	0.410788	14.3336	2.41514	0.557426	0.0253422
P17710	44.6594	41.7023	44.8534	39.6161	46.5658	53.1083	63.0216	59.7406
Q920N2			0.0809659
Q9D8V0	0.0268719		0.0672136		0.101255		0.437024
D3YXG0				0.633903
P17095	1.07571	0.0317513		0.0570089
P63158	14.9797	3.5124	0.481146	0.45105	2.56973	0.727573
P30681	0.643441
P38060	0.843691	0.140051		0.0668758	1.76708	1.39487
Q8JZK9	1.45785	1.60025	1.32489	1.61957	0.142599	0.0184462
O70252	2.47112	1.56522	0.064438	0.696204	3.81922	3.27183		0.570659
Q91VF2	0.438976	0.604628		0.661482
Q9CX86	19.4161	6.76218	13.873	4.92573	1.9797	0.982441	0.623635	0.657312
P49312	8.31353	5.40993	5.94254	6.25083	1.47463	0.85428	0.180084	0.606688
O88569	27.2646	14.5226	21.2719	14.0013	3.23083	1.6256	0.319028	1.42137
Q8BG05	18.4104	9.07385	16.657	11.4862	2.69683	1.31355	0.633778	0.885868
Q99020	5.66628	2.47377	1.40386	2.28184	0.515717	0.210348		0.18099
Q9Z204	31.2698	15.2564	12.0819	12.013	4.43092	5.03192		1.75172
Q60668	13.7206	6.87318	11.7818	7.02269	1.26511	0.772635	0.382778	0.773443
Q9Z130	2.02813	1.02957	1.15081	1.49437
Q9Z2X1	2.41924	0.505408	0.946673	0.721126
O35737	0.866285		0.478109	0.157404	0.180233	0.00834502
P70333	11.6631	6.07361	4.84111	4.56448
D3Z3N4	1.4927	0.662456	0.779814	1.0123	0.0642006			0.223379
P61979	30.5036	14.7502	2.77968	10.128	2.70001	1.5925	0.555908	1.67311
Q8R081	6.04214	4.55989	6.33066	5.5675	0.719442	0.963173	0.0888093	0.432047
Q921F4	1.14237	0.489238	1.68225	0.841232
Q9D0E1	9.861	4.64317	4.65504	3.76042	1.8449	1.48074	0.284746	0.824716
Q8VHM5	4.73888	2.20491	4.66966	2.0599	0.345228	0.226337	0.0572703	0.146062
Q8VEK3	23.3458	7.92338	14.337	8.826	1.26057	0.737126	0.250793	0.768593
Q8VDM6	0.635606	0.0189128	0.5697	0.245666
Q00PI9	6.31391	3.3684	3.45688	2.39938	0.0478942	0.125246
Q9Z2Y3	0.251616	4.69603	0.871355	3.72313	0.800785	7.72145	0.0663281	4.24625
Q9QWW1		0.257821	0.138294	0.547937	0.150706	0.933798		0.577269
Q99JP6	6.50513		0.496451		8.97352		0.187935
Q8BUK6	0.925022	0.928025		0.554737	0.129231	0.336476
Q61646	0.17973		0.970397	0.272959
Q3TEA8	5.01901	1.44244	3.23683	2.65165	0.614972			0.125886
P84075	0.352176	3.00392	0.280549	0.584618	0.0190281	1.47222
P62748	27.6636	4.05893	1.35092	1.5061	18.6641	7.01197	0.307551	0.079492
Q8BGZ1	0.0283245	4.53866	0.277018	0.682381	0.0661721	3.62656
P00493	7.68216	5.7729	4.70442	7.06983	1.24036	1.52521		1.18071
Q91X72	0.815792	0.180263	2.01161	0.858729
Q61411	7.031	9.55409	6.92768	9.01989	12.8452	16.4479	8.1116	13.4651
Q8K3A0	0.0155409	0.0174959			0.0640796	0.442424
P50172	0.347692		0.40786		1.23811	0.0111571	0.785236	0.138088
O08756	3.72455	1.99227	1.07325	1.31183	4.34021	3.77258		1.83515
Q9EQ06	0.534986	0.10891	1.20265	1.04932	1.15879	1.05874	0.998588	1.07311
O70503	1.99636	1.26199	0.770862	1.3399	2.83946	2.24301	0.176784	1.39928
P51660	6.76834	3.97168	7.19042	4.41152	2.64592	1.64382	1.91369	1.23238
P50171	0.501059	0.161911	0.210994	0.707772	0.511892	0.958343		0.908983
Q8BTX9	0.938863	0.699322	1.77192	1.77956	2.3109	1.80022	5.2976	3.09687
Q2TPA8	1.27983	0.381435	0.814081	0.675897	3.50761	1.63359	2.12232	1.93557
P07901	44.1122	31.6839	29.7984	25.5684	13.7199	10.2359	5.87561	6.87725
P11499	97.2594	72.642	62.8963	52.3368	26.2211	18.4156	12.1872	9.9577
P08113	11.1334	6.17899	7.10779	5.5101	7.44613	5.65453	4.72219	4.31213
Q8K0U4	6.55726	10.4973	8.62084	8.61019	4.80723	6.94308	2.04709	4.19879
Q9CZJ2	0.916537	0.866829	2.95076	2.17927
Q8BM72			0.0714951
Q61696	1.56351	2.20578	1.87791	1.80931	1.12953	1.64877	0.0723713	1.04604
P16627			9.79917	4.4599
P17156	1.71521	3.92185	3.92109	4.81051	2.27534	3.8062	1.83903	2.99393
Q61316	12.0562	11.2459	10.9727	9.73604	2.77595	3.22217	1.55907	1.86897
P48722	9.28408	5.36369	7.50229	4.64052	2.53511	1.93783	1.30959	1.41478
P20029	19.7489	13.714	12.9632	9.85521	14.5664	11.6099	8.87246	8.88576
P63017	93.9099	73.9872	82.2249	58.5925	50.5463	47.643	26.6767	33.3572
P38647	15.9409	11.6489	11.3273	9.86038	39.1868	34.3652	44.4459	43.6877
P14602	0.533805	0.52499
P63038	29.0414	18.3075	5.1181	13.3194	35.1482	28.5881	4.11978	19.9435
Q64433	29.4923	25.4055	2.88086	10.6654	43.0433	42.3085	3.11918	9.97323
Q05793	0.56651	0.0851481	7.58884	2.85034
Q61699	6.14626	9.71033	7.23293	7.56411	1.42499	2.33231	0.420669	1.17094
Q8BGC0	0.71272	0.0343326	0.158162	0.783267
Q9R118			0.321765	0.126653	0.157499		0.125352	0.4012
Q9JIY5	0.142878	0.126031	0.901707	0.307406	0.380214	0.327293	1.42813	0.908205
P42859	1.91023	1.57693	3.68832	3.11957	0.527245	1.34757	0.535449	1.13694
Q7TMY8	4.44589	3.53154	8.21045	11.6291	0.0317056	0.15436	0.0471846	0.305601
Q9JKR6	6.06638	3.61316	6.64209	4.29209	4.04312	3.61395	2.59402	2.63348
Q9CR41	0.0206014	0.0121983
Q9DB29	0.187634
Q8BU30	1.08052	1.09003	5.10621	2.72936	0.00999605	0.121097	0.431954	0.283122
Q8BIJ6	4.84452	3.4255	7.37506	4.63485	4.12742	3.94072	6.13491	5.75582
Q8CAK1			0.0706128		0.00950087	0.358294		0.283924
Q60625		3.6323	0.78596	2.37599		5.65145		3.71612
Q9EQK7	1.25973		1.55381		1.09535		2.10056
Q9JHR7	2.56311	1.17568	2.27097	1.86195	0.679444	0.545224	0.62765	0.480506
O88844	4.44598	3.8851	3.87329	3.29095	2.07822	1.65531	0.794843	1.04205
P54071	3.21231	2.69176	4.02587	2.64815	2.88977	4.21471	5.27142	5.78935
Q9D6R2	25.1021	24.5351	5.35826	15.5006	31.4469	31.2351	3.47784	23.7427
Q91VA7	19.281	12.3583	6.53617	10.0169	22.5009	20.1159	13.1501	21.3024
P70404	12.0772	11.9906	10.1016	9.52977	22.1511	17.8157	22.7886	22.8486
P58044	1.02433	0.732057	0.366605	0.979313	0.753522	0.765711		0.563178
Q6NWV3		0.0831898	0.150835
Q9DAI2	0.0537868	0.0395727
Q9EQS9					1.34355	7.35974	9.21973	6.22112
Q07113	0.0645102	0.0350831	0.547081	0.432671
P01867			0.468647
A0A0A6YXW6			0.0848084
P01869			1.13549	0.216059
F6TQW2			1.37039	0.405433			0.339109	0.0868071
A0A1Y7VJN6			1.27445	0.0621654
P01872	0.568104	0.0121844	5.61901	1.66548			1.0357
P01837	0.386562		2.68442	0.710188		0.178181	0.135863
Q7TNR6				0.0534672	0.195398	0.257291
Q8R366	4.98008	3.21509	11.2244	7.9564	16.3932	13.3851	10.4065	10.2497
E9PZ19			0.086928	0.0847687	0.123891	0.33835		0.634135
Q9Z1M8	0.546325	0.145409
O88351			0.061393	0.0794475
Q61730			0.141589	0.0789492	0.99139	1.51005	0.122525
P59823					0.0253973	0.607499		0.34596
Q00560	0.0743728		0.0457924	0.0316673	0.190535		0.195094	0.0448452
B5TVM2				0.114743		1.05758		0.779336
Q9CXY6	3.49942	1.4364	1.62527	1.37852	0.329463	0.0093963
Q9Z1X4	2.14622	0.930797	1.96227	1.22665
O55222				0.0591236
Q8R0F6			0.0825163	0.185817
Q8BU33	0.692617	0.0111082	0.855787	0.344879	0.933479	0.320618	0.803807	0.343525
Q8CAQ8	12.041	9.1721	8.09929	8.068	15.5201	14.1018	13.2069	13.9065
O55023	6.75186	5.96686	5.58882	6.54755	2.47232	2.22629	1.39047	1.59661
O55091	0.359596	1.45265	0.850763	1.46265		0.0786937
P24547	0.196791	0.205539	0.576883	0.410468	0.323961	0.0883553	0.0766906
P46660	33.7985	13.7896	3.86544	10.9409	30.3483	13.586	1.10088	4.7478
Q0GNC1	0.63625	1.15692	1.03139	1.77339	0.603858	0.0920279	0.121442	0.0565645
P49442	5.08114	1.98524	2.2196	1.79746	4.64758	2.83136	0.792992	1.49838
Q9EPW0	7.61941	3.65533	5.44061	3.63322	2.04114	1.24242	1.17048	0.861542
Q6P1Y8	0.0485793		0.103758	0.0429434	0.235563		0.46169
Q7TNC9	5.98089	0.0718583	4.65365	0.447519	10.086	0.77605	9.09903	0.716858
Q8CDA1	0.0354551		0.267307	0.145495	0.0455357
P59644	0.507368		0.355046	0.236315	0.638214	0.0506668	0.392197
Q8C5L6			0.046686
P15208			0.0232		0.0799482	0.227866		0.296739
Q3USH1					0.561024	1.75625
Q6P4S8			0.189786
Q80UK8						0.8562		0.170469
Q7TPD0			0.0308493	0.0287392
Q80V86	0.950113	0.115329		4.72648
Q8K2V6				0.222089
Q8VI75	0.21217	0.29315	0.140619	0.60564
Q8BKC5	3.48719	3.48896	0.913026	2.2528	1.88846	2.23966	0.0226245	1.19504
Q9EPL8	3.79098	2.43191	0.786226	2.60927	1.39212	1.77792	0.104122	0.961596
Q91YE6	0.752665	0.567857	0.28203	1.43386	0.0447503	0.431233		0.39062
Q8BP00			0.0225924	0.00713691		0.0109005
Q9JKF1	1.28119	0.46096	2.8842	1.73765
Q3UQ44		0.0963211	0.45254	0.702479
Q8R0S2	2.76234	2.17905	2.03302	3.04991	3.00804	3.93035	2.15368	2.91308
Q5DU25	0.716325	2.04316	1.94569	3.11208	1.36575	6.80009	2.55656	6.6208
Q3TES0	0.294516		2.58444	2.14925	0.393824	2.47216	3.54956	2.87161
Q60766								0.0568162
Q8VIM9		0.148444		0.266288
Q9D924	0.662015	1.07867		0.673741	1.47706	1.71746		0.260661
Q9DCB8	0.287374	0.041778		0.252779	0.662471	0.994017		0.0745067
Q9D7P6	0.783354	1.1313		1.17091	1.4499	1.89664	0.430737	1.04425
Q5RKR3						0.265981		0.208822
Q91V64	0.586585	0.259948	1.23732	0.942271	0.383116	0.24352
P85094	3.01804	0.830783	1.35163	0.866786	3.81854	2.66487	0.917289	1.44617
Q9CX00	0.523807	0.555288		0.569187	1.52828	1.66054		0.608324
Q9JHU9	0.685295	0.495338	0.834443	0.917353		0.115804		0.0580385
Q8C863			0.0612909		0.0564991			0.0426007
Q99KW9	0.369607	0.373713	0.536944	0.826559	0.975705	1.24732	0.46638	1.09081
Q3V3R4	0.0433115		0.251014	0.309354
Q62470	0.0160589		0.0375795
Q61739	0.0432747		0.466519	0.226188
Q61738			0.0789361
P05555		0.0449319	0.623991	0.675443		0.202555	0.594297	0.428922
P43406	0.998083	0.443737	1.44496	1.25191	1.79828	1.54203	2.01056	1.57105
P09055	2.05837	1.15957	0.258406	1.11999	1.25	0.457332		0.0731658
O70309	0.142199		0.240306		0.483643		0.296631
Q0VBD0	0.3501	0.306021	0.943349	0.893474	1.2721	1.63299	0.750904	1.17836
Q61702			0.462522	0.0710055
Q61703	0.198948		0.50268
Q61704	0.566045		2.44718	1.6304
A6X935			0.469755	0.0965515
Q8BJD1	0.123157		2.4943	0.890418
O89051	1.15	0.185943	0.0962586	0.468203	2.34219	1.18012	0.285006	0.572779
Q91VK4		0.136365		0.999089	0.86527	1.39997		1.19982
Q9D892	2.75008	2.42319	0.603059	1.48114	0.735002	0.924463		0.0503597
Q8R071	0.95514	1.5752	0.288527	1.42552		0.266173
P11881	78.895	3.0308	65.6798	4.74929	49.7617	4.5168	43.4695	3.62099
Q9Z329	0.0242475		0.736116				0.132583	0.134504
P70227		0.030894	0.483123	0.764063
Q9Z0R4	2.85859	1.78821	2.82485	3.00056	1.26039	1.73557	1.22096	1.48301
Q9Z0R6	0.0378415	0.433759	0.22081	0.79482
Q9JHI5	4.09778	2.21253	3.288	2.80234	9.16987	7.08181	12.5181	9.20078
P52332			2.21503	1.73434
Q9JI59					0.219806	0.0170821
Q9D8B7	0.0594416	0.158225	0.575684	0.949681	4.45528	3.71772	1.36209	1.86803
Q5DTX6				0.212083		0.17938
Q9ET77						0.10979
Q02257	3.78078	2.20137	1.79971	2.52991	8.03057	4.75839	3.15811	2.96942
A2CG49	0.0234154	0.6861	1.7982	1.28989	0.0659051	2.2469	0.0339091	2.25684
[truncated: 2,508 more rows]

## Sheet: Ratio HL
Majority protein ID	Cer_Hom_5d_1	Cer_Hom_5d_2	Cer_Hom_5d_3	Cer_Hom_14d_1	Cer_Hom_14d_2	Cer_Hom_14d_3	Cer_Hom_21d_1	Cer_Hom_21d_2	Cer_Hom_21d_3	Ctx_Hom_5d_2	Ctx_Hom_5d_3	Ctx_Hom_5d_1	Ctx_Hom_14d_2	Ctx_Hom_14d_3	Ctx_Hom_14d_1	Ctx_Hom_21d_2	Ctx_Hom_21d_3	Ctx_Hom_21d_1			Majority protein ID	Cer_SF_5d_1	Cer_SF_5d_2	Cer_SF_5d_3	Cer_SF_14d_1	Cer_SF_14d_2	Cer_SF_14d_3	Cer_SF_21d_1	Cer_SF_21d_2	Cer_SF_21d_3	Ctx_SF_5d_1	Ctx_SF_5d_2	Ctx_SF_5d_3	Ctx_SF_14d_1	Ctx_SF_14d_2	Ctx_SF_14d_3	Ctx_SF_21d_1	Ctx_SF_21d_2	Ctx_SF_21d_3
A0A075B5K0						1.1391						0.38645	1.0922								A0A0A6YY83										0.58567	0.35084	0.43343	0.99439	1.0068		1.3871	1.374	1.3675
A0A075B5M1									3.0306												A0A0N4SVR5															1.1022		1.6234
A0A075B5V1							2.683	2.5209													A0A140LIW3																0.82101
A0A0A6YXW6									1.2755			1.0704									A0A140LJC7									0.5671	0.10317	0.10593	0.11411	0.30032	0.30002	0.32674	0.50483	0.50625	0.51229
A0A0A6YY83										0.32159	0.39211	0.42013		0.76002	0.68541	1.3924	1.1442	1.3636			A0A1L1SQU7			0.4321	0.98629	0.6912	0.94955	1.3949	1.4093	1.3058					1.2063		0.85637
A0A0J9YUD5	0.09697	0.1196	2.0725	0.18439	0.20045	0.16531	0.27783	0.25092	0.34108	0.19119	0.22038	0.20097	0.19253	0.17675	0.23531	0.24849	0.27238	0.4078			A0A286YCX6			0.27617	0.64534	0.73227	0.5631	1.1564	1.0822	1.0055	0.12903	0.16965	0.23598	0.31739	0.60254		0.81107	0.79185	0.67992
A0A0N4SVR5				1.0626								0.54561									A0A2R8VKG2			0.2261	1.1426	1.0623	1.0176	1.2461	1.3835	1.5755	1.543	0.13159	0.20109	0.50259	0.50914	0.66806	0.91957	0.71809	0.68025
A0A0U1RNF2	0.14769				0.44365	0.34573	0.97643			0.16229	0.18197	0.17034	0.44101	0.48599	0.44483	1.0852	0.93397	1.0158			A0A571BGC3										0.094414		0.077333	0.28042	0.23568		0.5892	0.49911	0.57012
A0A1L1SQU7	0.3493	0.39956	0.46394		0.40211		1.4686	1.4902	1.4765				1.2931	1.1864							A1L3P4	0.37				1.1384									0.58537	0.65328
A0A1Y7VJN6	0.46886	0.57531					1.9791					1.4452						4.9555			A2A432											0.6192		1.2003			1.3268
A0A286YCV9	0.45622	0.39525	0.36582	1.1024		0.94518	1.5637	1.3883	1.9653				5.4411	1.1033							A2A5R2			0.17491	0.64086			1.0616	0.83342	0.89658	0.22283	0.15994	2.673	0.48612	0.549		0.90412	0.95807	0.71247
A0A286YCX6	0.28468	0.25511	0.25945	0.71004	0.77874	0.69037	1.1875	1.1479	1.2361	0.23443	0.26785	0.22352	0.64621	0.6634	0.6891	1.1337	1.0999	1.0499			A2A690		0.32315	0.13982	0.72745			1.2707	1.1329	1.0806	0.26514	0.23035	0.20333	0.62788	0.69131		1.077	0.92909	0.98136
A0A2R8VKG2										0.69711		2.6559		0.52592				0.57318			A2A699										0.24177	0.035873	0.061891		0.67125	0.018303	0.15169	0.012552	0.018693
A0A338P6S8						1.0034								1.1331			1.2426	2.0204			A2A6T1													0.42524	0.37073	0.39008	0.64913	0.63799	0.61878
A0A571BEN1			0.62278				2.8021														A2A8L5								0.76449		0.40943	0.23863	0.5125	0.73483			1.1107	0.97825	1.271
A0A571BGC3				0.45744	0.63372	0.44248							0.33455	0.48347	0.36619		0.9092	0.55482			A2AAE1			0.27468	1.1344		0.92642	1.4229	1.3906	1.396	0.37194	0.32524	0.30428	0.94588	0.99838		1.5975	1.3967	1.7103
A0A5F8MPH8				1.378					1.8323			0.5827									A2AG50										0.34638		0.43965	0.84849	0.67133	0.55309	0.88481	0.70384	0.92646
A0A5F8MPP0																0.58894					A2AGL3		0.19876				0.69481		1.3439	1.0624	0.035913	0.066165		0.60964	0.10813	0.23557	1.0224
A1A5B6		0.50724	0.4738	0.64529																	A2AGT5	0.3946		0.34606	0.90918	0.85482	0.87522	1.2328	1.3209	1.3579	0.35809	0.36161	0.36767	0.98031	0.97263	0.6101	1.4831	1.2253	1.3635
A2A432	0.27057	0.23918	0.23813	0.67137	0.66923	0.7236	1.0611	1.1959	1.1445	0.26717	0.34134	0.30384	0.61335	0.66865	0.69434	1.1738	1.1031	1.2198			A2AHC3										0.22271	0.18136	0.23225	0.56653	0.54954	0.79034	1.0303
A2A484		0.4358	0.45859				1.3816										1.5439				A2AHG0										0.56686			1.3528	1.2542		1.7099		1.123
A2A4P0	0.57419	0.44701	0.4239					1.3325													A2AIL4				0.18022											0.22883	0.34054	0.36186	0.29832
A2A5R2	0.27704	0.24651	0.23881	0.53116	0.57382	0.64392	1.1763	1.0742	1.0637	0.25579	0.24814	0.24179	0.62592	0.60219	0.58416	1.0101	1.0718	1.1664			A2AJ15										0.54776	0.43866		1.107	1.109		1.7463
A2A654	0.44675		0.41239				1.3186		1.3249												A2AJA9	0.099497	0.13596	0.17066	0.3969	0.2506	0.30888	0.47075	0.44906	0.52249	0.12146	0.12075	0.092915	0.29042	0.22676	0.27235	0.45232	0.47662	0.45287
A2A690	0.31505	0.43378	0.27474	0.58826	0.52457	0.58286	1.2243	1.3804	1.0689	0.23266	0.25158	0.27672	0.54201	0.57542	0.56316	1.0321	0.9973	1.2538			A2AJI0														0.70435
A2A699				0.19784	0.30657					0.11364		0.045777	0.48583	0.29077	0.69866	0.57713	0.64561	0.77392			A2ALS5										0.30935		0.52334	0.72978				1.0757
A2A8L1				1.0925	0.33264								1.2638	1.1373							A2AN08			0.27066	0.84384	0.71727	0.7959	1.3705	1.2523	1.2899	0.28582	0.27732	0.27321	0.87641	0.87643		1.4352	1.3362	1.2685
A2A8L5	0.36123			0.64269								0.38129		0.48255	0.67719						A2APV2	0.23594	0.27135	0.18182	0.56648	0.65108	0.51413	0.93597	0.91692	1.0129	0.24607	0.20561	0.20689	0.61148	0.52888	0.42882	0.88775	0.90187	0.84975
A2A8R0	0.74264																				A2APX8	0.18489	0.17987	0.15587	0.52482	0.44313	0.45631	0.76554	0.81314	0.72661	0.19061	0.15442	0.17559	0.51066	0.46727	0.42831	0.78027	0.80239	0.73359
A2A8U2		0.25456															0.9377				A2APY7													0.57917
A2A8Z1	0.32399		0.33879																		A2AQ25	0.096512	0.067301	0.098609	0.38782	0.49799	0.37847	0.7657	0.76999	0.82277	0.10206	0.10476	0.097857	0.34709	0.35821	0.39371	0.56772	0.56555	0.56336
A2AAE1	0.34561	0.3724	0.34167	0.85669	0.8413	0.83863	1.4264	1.4525	1.3355	0.34239	0.37738	0.39343	0.96019	0.92028	0.93937	1.5754	1.4702	1.4269			A2ASQ1														0.51472
A2ADY9	0.30987						1.0385		1.0574	0.68302	0.21174										A2ASZ8	0.10947	0.15783	0.1275	0.42787	0.43618	0.33968	0.6707	0.67842	0.69576	0.076814		0.18559	0.35704	0.29828	0.28299	0.542	0.59466	0.5326
A2AF47	0.1718	0.34402	0.26972	0.50045	0.32327		0.52153	0.97194	1.0933			0.16438	0.42916	0.37252							A2AT37							1.11						0.63844
A2AFR3	0.54036																				A2AWA9																	0.93613
A2AG50	0.77629	0.31652	0.26432	1.4468	0.69814		1.2107	1.3134	1.2179	0.48771	0.37189	0.59503	0.73372	0.78315	0.69069	1.1833	1.1085	1.1536			A2CG49			0.387	0.8809		0.81715	1.728	0.97471	0.97903	0.18989	0.1871	0.18265	0.55814	0.52257	0.39812	0.87119	0.84803	0.84018
A2AGH6		0.41368																			A2RT62																1.3152
A2AGL3				0.41592	0.33565	0.28417				0.42877	0.63613		21.455	6.4477	2.2121	15.04	2.2181				A3KGV1					0.47537		0.62427	0.54253	0.61026
A2AGT5	0.42547	0.41154	0.4178	0.93461	0.89249	0.90965	1.4977	1.3743	1.4639	0.4094	0.43306	0.42439	0.92367	0.93877	0.9378	1.5737	1.4045	1.5459			A6H5Z3				0.3353			0.81037			0.13337	0.14621	0.15094	0.38515	0.43437	0.4128	1.1074	0.92796	0.81703
A2AHC3	0.42427	0.35577	0.3756	1.8974			1.2367	1.7222	1.7424	0.31624	0.42756	0.38446		0.80148	0.86508	1.3127	1.1827	1.4538			A6H611				0.74227	0.71037	0.84497	0.64095	1.3405	1.265	0.32988	0.30924	0.33035	1.0148	0.87003	0.61028	1.184	1.2816	1.202
A2AIR5								0.050985													A6X8Z5																		0.70483
A2AIV2		0.35215																			A8DUK4	0.090531	0.13749	0.17777	0.25106	0.15008	0.17623	0.39148	0.34586	0.40545	0.16014	0.22122	0.18969	0.21037	0.20211	0.15949	0.33879	0.25485	0.22652
A2AJA9	0.13302	0.098893	0.088232	0.27882	0.26114	0.29448	0.41774	0.50578	0.35525	0.11857		0.064385	0.3907	0.24975		0.42531	0.38433	0.44322			B0F2B4													0.97608	1.1321		1.4097	1.237	1.0023
A2AJI0	0.33678	0.39388	0.42153	0.92314	0.69026		0.99793		1.0565	0.36552	0.41031	0.41954	0.87281	0.71867	0.65627	1.185	1.3307	1.2979			B0V2N1	0.33358	0.43923	0.30304	0.97984	0.94177	0.92405	1.336	1.5155	1.2314	0.28303	0.28263	0.33197	0.7736	0.80579	0.70062	1.2212	1.2296	1.1406
A2AKG8	0.39341	0.21483	0.48031	0.53451	0.47361	0.65262	1.0579	1.2482	1.1848			0.3433		0.58457		1.6231	0.99461	1.3088			B1AR13		0.082451	0.1505	0.14293	0.1924	0.27231	0.41227	0.5568	0.39158	0.23197	0.18281	0.039037	0.39942	0.27459	0.18884	0.26368	0.52937	0.33383
A2ALS5	0.30486	0.32424	0.32735	0.67824	0.67363	0.64867	1.3392	1.3322	1.1728	0.26998	0.30719	0.29266	0.69382	0.67195	0.75016	1.2529	1.2054	1.2971			B1ART2				0.29549			0.56877	0.91764	1.149	0.48253	0.28703	0.30972	0.79413	0.79945		1.2863	1.067	1.0299
A2ALU4																1.2522	1.4606	2.0633			B1AS29										0.19265		0.28023	0.57322	0.56998		0.81797	1.0039	0.9235
A2AN08	0.33515	0.32785	0.34548	0.83412	0.84723	0.84744	1.45	1.4064	1.4157	0.32359	0.35606	0.35956	0.88488	0.86175	0.89582	1.4567	1.4413	1.5061			B1AWC9	0.27181			0.77465	0.76699		1.3265		1.4969	0.26799	0.50948		0.62522	0.48689		0.80641	1.011	0.76868
A2ANY6	0.34011	0.4345	0.37449		0.92637	1.0028	1.4877	1.0028	1.1039				0.73737	0.34655	0.44726	0.62547	0.62472				B1AWN6	0.13806	0.11669	0.13611	0.39205	0.38607	0.34288	0.63493	0.61714	0.62364	0.18024	0.21229	0.18928	0.50278	0.50421	0.4874	0.81932	0.78405	0.78399
A2AP18	0.17873		0.27889	0.42616	0.33496	0.38781				0.083017	0.15165	0.19475	0.31861	0.28022	0.26792	0.47377	0.71009	0.55645			B1AXP6				0.27172	0.29086	0.2791	0.56577	0.46912	0.34336		0.20287
A2APV2	0.20971	0.18258	0.18422	0.54223	0.45347	0.56849	0.89984	0.88092	0.87174	0.19952	0.212	0.23795	0.53079	0.56721	0.5427	0.90773	0.96271	0.92677			B1AXV0										0.21183	0.18756	0.29692	0.47937	0.4628	0.4762	0.89998	0.80846	0.73492
A2APX8	0.16668	0.21769	0.25588	0.46055	0.36705	0.41318	0.8248	0.54235	0.73377	0.17177	0.22034	0.18256	0.46383	0.5271	0.47509	0.85246	0.86104	0.88498			B1AY13				0.22793			0.8925	1.098	0.94099	0.1809		0.15195	0.46154	0.59325		1.0558	0.88697	0.85373
A2APY7	0.16484	0.14223	0.17288	0.44598	0.46502				0.71911	0.1556	0.15481		0.46932	0.47873	0.41349	0.86856		0.90007			B1AZP2	0.23799	0.30083	0.29074	0.80335	0.87856	0.73468	1.3239	1.3173	1.4207	0.31947	0.30556	0.33109	0.82639	0.87604	0.88783	1.4031	1.3236	1.3749
A2AQ25	0.12538	0.15442	0.20373	0.24452	0.24566	0.21892	1.0457	0.71251	0.72543	0.1102	0.093484	0.112	0.31067	0.32199	0.3481	0.65248	0.62827	0.62843			B2RPU2				0.33858														0.35372
A2ARP1	0.28783	0.33957	0.24833	0.93122	0.74835	0.6795	1.1278	1.1311	1.1876		0.23283	0.29363	0.75894	0.74101	0.28447	1.1603	1.2781	1.2261			B2RQC6			0.2108	0.57655		0.45922	0.88569	0.81217	0.86961	0.17708			0.48771	0.49133		1.1195	0.81878	0.94379
A2ASQ1	0.062064	0.097074	0.074111	0.2376	0.23779	0.27244	0.30301	0.2713	0.30375	0.11804	0.14933	0.1112	0.25139	0.32259	0.25067	0.6008	0.44827	0.52196			B2RR83														1.1311
A2ASZ8	0.15398	0.12333	0.13674	0.3114	0.35865	0.3908	0.56856	0.71857	0.64997	0.39067		0.16318	0.35373	0.32877	0.28548						B2RSH2	0.12097	0.13386	0.10928	0.32137	0.3609	0.30406	0.48351	0.49088	0.56477	0.081408	0.0829	0.080511	0.24898	0.24107	0.25016	0.40935	0.36773	0.37719
A2AT37	0.22784	0.27404	0.3207	0.7014	0.6927	0.76573	1.359	1.2017	1.1937	0.28776	0.29952	0.32715	0.69017	0.69927	0.63282	1.2326	1.2874	1.2223			B2RUS7	0.15867	0.19537	0.19074	0.55235	0.62242	0.54718	0.9658	0.90447	0.94397	0.18233	0.15663	0.17903	0.4034	0.43247		0.7541	0.69622	0.80428
A2AWA9	0.3885	0.54736	0.38111	0.7818	0.83242	0.86591	1.4884	1.3667	1.4086	0.3066	0.38741	0.3623	0.91427	0.89789	0.83059	1.3024	1.3981	1.4737			B2RW11														0.257	0.23263	0.4337
A2AWP8							1.197	1.0128													B2RWC4														0.65024
A2BH40	0.39331	0.31712											1.1615	1.2359	0.62871		1.6543	1.7337			B2RWJ3															0.43842
A2CG49		0.30182	0.24395	0.53796	0.52301	0.52507			0.33145	0.23757	0.20094	0.2445	0.56025	0.52294	0.54644	0.98031	0.96337	1.1123			B2RXC1			0.14093	0.55392	0.52103	0.46106	0.92855	1.052	0.92222	0.13973	0.13994	0.1224	0.60294	0.53549		0.82617	0.96415	0.83427
A2RSJ4	0.31785	0.31319	0.28726	0.50098	0.68821	0.81276	1.3923	1.4914	0.99498	0.29255	0.29971	0.2636	0.6812	0.73255	0.69432	1.2602	1.2288	1.1727			B2RXQ2				0.3878	0.46821
A2RSQ0		0.50072	0.52764		0.61323	0.61025	1.0791	1.6216	1.4199		0.58219		1.1667	1.3981		1.3822		1.9427			B2RXS4	0.34735	0.27525	0.2845	0.64122	0.65976	0.62304	0.97609	0.96251	0.97225	0.18789	0.2283	0.38911	0.56975	0.50608	0.47213	0.93585	0.8915	0.94442
A2RSY6		0.51698																			B2RY04			0.21826	0.59744		0.56895	0.95131	0.92295	0.9726	0.45695	0.47988	1.2054	0.67914	0.55525		0.86592
A2RT62				0.74345	0.94453	0.86733		1.9675		0.45957	0.47753	0.38543	0.78921	0.68643	0.74599	1.6014	1.4555	1.3929			B5TVM2										0.31073	0.10115		0.47451	0.5579	0.53903	0.7548	0.66959	0.8444
A3KFX0		0.22792																			B7ZMP1						0.35683		0.5524	0.61751				0.40281	0.40665	0.34263	0.40647
A3KGS3							1.0977						0.60659								B8JJ69														0.23242	0.14511	0.31146		0.29177
A6H5Y3	0.31223	0.3186	0.33103	0.53828	0.85827	0.604	1.2218	1.0001					0.4584								B8QI36	0.17846		0.096157	0.25868	0.2683	0.30101	0.5086	0.49884	0.48849	0.3148	0.47628	1.0326	0.53203	0.37509				0.6965
A6H5Z3	0.36036	0.28785	0.34513	0.46681	0.4995	0.79402	0.95769	0.89743	0.23171	0.20422	0.19445	0.23785	0.45294	0.50549	0.51744	0.82863	0.95934	0.90605			B9EHT4										0.4936			1.0969			1.1305
A6H603	0.35406	0.12363	0.25869	0.34812			0.62316	0.57899	0.58545												B9EJ80				0.60751		0.78361			0.9131			0.29978		0.73285			1.2594
A6H611	0.26127	0.49952		0.60672	0.54135	0.81033		0.97175	1.5049	0.38413	0.38866		0.75312	0.70796	0.80778	0.85916	1.4407	1.1914			B9EJ86	0.30545		0.26677	0.85993	0.81626	0.65028	1.0951	1.1945	1.2372	0.26648	0.29386	0.31016	0.9469	0.8899	0.92914	1.1618	1.3155	1.3044
A6H630	0.13624	0.22203	0.18252	1.0264	0.38806	0.40385		0.67454			0.29814	0.18234	0.48824	0.2223	0.34754		0.86154	0.94358			B9EJA2													0.70111	0.49531
A6H6A9			0.25896			0.85218	1.3668	1.2685	1.3529	0.36052	0.44208	0.17825		0.75134	0.78825	1.5926	1.3343	1.0545			B9EKR1	0.25131	0.30989	0.31891	0.70801	0.79387	0.71998	1.0732	1.3901	1.4353	0.20695	0.22962	0.17218	0.53642	0.48004	0.4257	0.83321	0.72359	0.99507
A6H6E2									0.91207												D3YTP3	0.076419	0.10503		0.35594	0.31353	0.27415	0.56373	0.52119	0.55222	0.10192		0.12096	0.28397	0.36619	0.39318	0.6246	0.55794	0.57164
A6H8H2	0.30081	0.3482	0.37229	0.53072	0.56808	0.48692	0.87559	2.2944	0.716	0.30585	0.3289	0.28099	0.64232	0.40847	0.49326	0.69036	0.70669	0.69872			D3YVE8													0.71156		0.62882	0.59074
A6X8Z5								9.2605													D3YVF0			0.096182	0.50189		0.57032	0.79593	0.83697	1.0394	0.13125	0.12878	0.13389	0.39251	0.41751	0.36127	0.67082	0.65976	0.65276
A6X935	1.3609		1.8713				1.4051	3.9073	2.6241			2.2581					2.3022				D3YVV7													0.52312
A8C756				0.49469																	D3YWQ0								0.69893	0.78536							0.5287		1.0508
A8DUK4	0.081407	0.083064	0.068882	0.21309	0.22162	0.22108	0.43351	0.41918	0.43453	0.082618	0.080101	0.083286	0.20905	0.21326	0.21751	0.39709	0.45168	0.4128			D3YXJ0																	2.4582
B0F2B4	0.26271		0.45266	0.67068	0.90213							0.22395						1.2083			D3YZI9													0.76767			1.4804	0.8154
B0V2N1	0.37714	0.32395	0.37523	0.73888	0.68344	0.7726	1.7895	1.2848	1.6749	0.31978	0.3022	0.28863	0.70304	0.63713	0.70265	1.1906	1.104	1.1341			D3YZU1	0.63922	0.093487	0.093126	0.28503	0.28687	0.26254	0.50559	0.47095	0.48874	0.093591	0.11554	0.11979	0.32936	0.3476	0.32074	0.48065	0.53168	0.53635
B1AR13		0.34899		0.094172	0.19181						0.38549		0.25187	0.63355	0.25136	0.36191	0.48367	0.36586			D3YZZ5	0.20402	0.30664		0.95835			1.033	1.0239	0.88609	0.23244	0.2211	0.25504	0.63658	0.63181	0.6604	1.306	1.0947	1.5497
B1AR17		0.22918		0.99672		1.0955				0.83343			0.85517	1.1385	1.0577						D3Z3N4														1.1886		1.3514		1.0597
B1ART2	0.38381	0.35115	0.36971	0.9245	0.82017	0.81256	1.2737	1.3547	1.4799	0.35509	0.3254	0.28971	0.82127	0.77496	0.70289	1.3235	1.4564	1.2031			D3Z649													0.7826	1.1264			1.0098
B1AS29			0.23741																		D3Z7H4								0.21018		0.29449	0.98954	0.33768		0.52797	0.54277	0.55032	0.22242	0.37183
B1AUN2	0.27989	0.23446	0.16771				1.1412	1.1224	1.0768		0.44084			0.63228							D3Z7P3	0.092292	0.11393	0.10195	0.2933	0.29976	0.31636	0.51154	0.54275	0.54136	0.099878	0.11257	0.12982	0.34022	0.30738	0.28999	0.57058	0.53061	0.55523
B1AVK5												0.060522									D4AFX7			0.20428	0.61306	0.53733	0.42631	0.87898	0.87909	0.74142	0.15229	0.14225	0.13947	0.52073	0.53397		0.93229	0.86771	0.83878
B1AVZ0			0.24381									0.19915			0.59809						E9PUL5	0.099335	0.24125		0.30974	0.31566		0.61375	0.52732	0.50383	0.11341	0.12257	0.12039	0.32118	0.34069	0.30736	0.53133	0.49032	0.52039
B1AWC9	0.30097	0.31047	0.35485	0.46197	0.50461	0.56312	0.92877	0.89319	1.0369	0.27654	0.3821	0.2668	0.6054	0.68066	0.5871	0.62276	0.89852	1.0272			E9PV24									2.1676
B1AWN6	0.15231	0.14342	0.16094	0.38242	0.385	0.38754	0.68723	0.6204	0.59533	0.15689	0.175	0.15697	0.38351	0.37126	0.38591	0.74714	0.7188	0.7731			E9PV86					0.66611			1.0978
B1AXP6						0.44669					0.16656		0.46475	0.5612				0.39898			E9PVA8										0.16996		0.15296	0.70254	0.48021	0.42273	1.0382	1.0895	0.88219
B1AXV0	0.35388	0.45427	0.36958	0.67027	0.68701	0.38551	1.0972	1.2883	1.2842	0.43792	0.22647	0.20992		0.46492	0.538		0.77705	0.8404			E9PVZ8			0.051487		0.15565		0.20046	0.52156	0.18074	0.45535	0.5357	0.50494	1.211	1.2211	0.10913	1.5746	1.4799	1.5713
B1AY13	0.2613	0.29634	0.29157	0.59371	0.60712	0.67012	1.3273	1.2249	1.3222	0.23843	0.25764	0.27498	0.64918	0.71299	0.59062	1.1346	1.2668	1.1863			E9PW37											0.35857		0.70941	0.8024		1.1164	1.462	1.2193
B1AZA5		0.29868		0.81765	0.80563	0.93762	1.5799		1.6792	1.3746	0.55491		0.95673	0.93953	1.2907	1.3346	1.4586	1.578			E9PWR4			0.24906	0.62797	0.66728	0.552	0.99471	0.92319	1.0669	0.17232	0.1985	0.19071	0.63542	0.64816	0.90909	1.1926	1.0067	1.0038
B1AZI6	0.28364	0.24676	0.28938	1.0118	1.0879	0.94932	1.0689	1.0198	1.0538	0.48788	0.41546	0.42985	0.8811	0.99923	0.8769	1.3344	1.3319	1.2605			E9PX29	0.24025	0.15338	0.16997	0.41453	0.58974	0.38714	0.63995	0.71132	0.65078	0.13858	0.20314	0.36644	0.52633	0.55338	0.42467	0.85748	0.80148	0.84623
B1AZP2	0.43815	0.34797	0.33186	0.57821	0.65091	0.52972	1.4553			0.29185	0.28304	0.25044	0.73191	0.74708	0.70643	1.1798	1.3232	1.2341			E9PXF8							0.84631							0.46549
B2RPU2		0.37291	0.28902	0.32951	0.37632	0.3833	1.6233	1.2944	1.701												E9PXQ7														0.91758
B2RQC6	0.23344	0.24576	0.2165	0.5843	0.61694	0.57271	1.1289	1.0555	1.1543	0.21977	0.28157	0.17049	0.64233	0.5956	0.53196	1.1198	1.0836	1.0024			E9PY16	1.127	0.43572	0.10941	0.35907	0.72045	0.46614	0.54856	0.49818	0.57691	0.10171	0.12255	0.13404	0.40765	0.3497	0.34682	0.58299	0.60099	0.56936
B2RQG2	0.46017	0.43552																			E9PYF4														0.58807
B2RQL2									0.06713				0.22033								E9PYG6													0.55188			0.70343	0.95387	1.5448
B2RR83	0.50271	0.17214	0.43369	1.0739	1.0299	0.84379	1.7348			0.3697	0.54641	0.49907		1.198	1.2288		1.6418	1.5133			E9PZ19			0.079013					0.171		0.050528	0.056848		0.24929	0.19185	0.16521	0.10648	0.13226	0.17481
B2RSH2	0.096777	0.1106	0.10582	0.18893	0.18083	0.20484	0.50237	0.53819	0.53955	0.085927	0.082585	0.095047	0.19338	0.19432	0.19164	0.36682	0.36522	0.39732			E9PZP8				0.8379						0.53001	0.38523	0.58287	1.0535	1.1028		1.7101	1.3737	1.515
B2RU80			0.266	0.66718	0.63348		1.2211	1.2213				0.2915									E9Q236							0.78672
B2RUJ5					0.91021							0.36798				1.1274					E9Q2E4				0.7995		0.79486	1.129	1.3521	1.1844	0.38772	0.36543	0.47387	1.0175	1.0594		1.1782	1.3728	1.1862
B2RUR8	0.42959	0.17107	0.26323				1.3237	1.8594			0.68384				0.38984						E9Q3L2	0.14342	0.6802	0.13094	0.37893	0.37858	0.35301	0.6611	0.64615	0.66978	0.12542	0.13021	0.12203	0.38077	0.37847	0.34116	0.61334	0.58246	0.58188
B2RUS7		0.23861	0.2247	0.52643	0.37342	0.42695	0.98858	0.89162	1.272		0.20405	0.17556	0.46061	0.47497	0.47389	0.78531	0.70686	0.84321			E9Q3M9				0.60464						0.33356	0.32794	0.26427	0.72838	0.96198		1.5465	1.3757	1.3131
B2RW11						0.23942	0.46925	0.45534	0.4602						0.21793	0.43597	0.48024	0.43992			E9Q401	0.39602		0.17458	0.52388	0.53636	0.4657	0.89399	0.88213	0.88815	0.18103	0.18465	0.18045	0.59343	0.61335	0.58218	1.0369	0.98444	0.99419
B2RWC4										0.15253											E9Q411				0.83831		0.58552	0.97696	1.0562	1.1332	0.20594	0.45973		0.81585	0.67845		1.0527	0.93966	0.77344
B2RXC1	0.20457	0.2428	0.19858	0.59686	0.58379	0.56988	1.1047	1.0717	0.99776	0.21331	0.23326	0.22095	0.53031	0.60656	0.70087	1.1394	1.0789	1.0359			E9Q4S1												0.15216						1.7379
B2RXQ2	0.35731	0.32083	0.30142				1.0467	1.3501						0.6506	0.65147						E9Q557										0.10871			0.14395		0.017175
B2RXR6	0.26484	0.091923		0.31468													0.23675				E9Q616	0.52215		0.66671	1.6721	1.4219	1.5489	2.2458	1.8054	1.9458	0.58783	0.84234	0.72968	1.5378	1.663	0.42322	2.0452	1.9885	1.8565
B2RXS4	0.66843	0.20031	0.27208	0.54165	0.5907	0.7001	0.99121	0.97359	1.0812	0.2516	0.36782	0.31264	0.59203	0.65953	0.54325	1.1254	1.0647	1.2795			E9Q6C8					0.57362	0.30635		0.074896			0.039897		0.0368	0.17114			0.068863
B2RY04	0.16127	0.21053	0.19317	0.51868	0.45482	0.53768	1.131	1.104	1.0982				0.69077	0.60949	0.83495		0.85765				E9Q6H8				0.43729	0.52511	0.40636	0.87462	0.65442	0.80169	0.19729	0.16761	0.21166	0.79874	0.71841	0.48744	1.0245	1.0497	0.99576
B2RY56	0.28125	0.48311	0.23849	0.95115	0.93392	1.1225		1.2266	1.0725	0.49052	0.41905	0.39525	1.1129	1.0497	1.169	1.6172	1.5035	2.206			E9Q6J5																0.14426
B5TVM2										0.25761				0.5475			0.66378				E9Q6P5	0.20985	0.31816	0.23185	0.31581	0.36533	0.39186	0.54476	0.74662	0.57133	0.12097	0.17373	0.16602	0.32248	0.32045	0.23986	0.52161	0.49412	0.47166
B7ZMP1			0.21452	0.29228	0.56748	0.33345		0.7072		0.42855				0.56452	0.6204						E9Q6R7	0.14362	0.25779		0.074191	0.11268	0.052424		0.26838	1.0747	0.27588	0.20892	0.20538	0.95252	1.0275	0.68329		0.26728	0.62315
B8QI36	0.19669	0.19846	0.22707				0.69021	0.65629	0.71039	0.30101	0.41665	0.5846	0.50337	0.71251	0.57971	0.67322	0.72708				E9Q6Y8										0.23561		0.22072	0.48289	0.56282		0.86052
B9EJ80	0.30687	0.2436	0.27912	0.93641	0.77169	0.58117	1.4171	1.3175	1.4159	0.57798	0.30271	0.31499	0.91197	0.75421	0.76614	1.2677	1.4922	1.2847			E9Q7G0														0.98023
B9EJ86	0.33625	0.36016	0.33603	0.81674	0.87078	0.83215	1.3203	1.3679	1.2899	0.35152	0.34167	0.34852	0.88982	0.89522	0.79157	1.3882	1.3839	1.531			E9Q7L0	0.083394	0.081018	0.083963	0.24155	0.24229	0.2225	0.37394	0.40238	0.40003	0.087702	0.085249	0.09118	0.27761	0.27508	0.23831	0.43967	0.42345	0.43572
B9EJA2										0.2158	0.18146	0.20379	0.5238	0.51941	0.43296	1.2669	0.88699	0.90881			E9Q7P2				0.49528	0.47458	0.52865	0.73454	0.72431	0.80119					1.4673
B9EKR1	0.20823	0.20162	0.19461	0.28419	0.32963	0.31351	0.93102	0.87221	0.87316	0.1367	0.17088	0.11602	0.37914	0.39054	0.33131	0.52471	0.64033	0.49607			E9Q7X7	0.35955	0.77952	0.3593	0.87554	0.83195	0.78952	1.3271	1.2999	1.2701	0.33954	0.38483	0.41734	1.0147	0.83947	0.88748	1.2637	1.2755	1.3504
B9EKX1						0.4457								0.50533			0.82734				E9Q8I9			0.3483	0.91745		0.80098	1.5114	1.217	1.1292	0.34108	0.32465	0.35284	0.84942	0.979		1.3669	1.4462	1.1878
C0HK80			0.20455										0.68847	0.8353	0.93483		1.2437				E9Q912										0.1621	0.15	0.1512	0.56243	0.5513	0.45129	0.97667	0.88275	0.82472
C0HKD9		0.66914							0.29313							1.3969					E9Q9B7			0.483	1.1579	1.0595	1.0857	1.5614			0.43664	0.37161	0.36746	0.81536	1.1039		1.3215	1.1185	1.4554
D3YTP3	0.15709	0.14772	0.1416	0.60585	0.36371	0.36247	0.65187	0.56123	0.59543	0.11596	0.14264	0.18079	0.37044	0.29721	0.39533	0.66735	0.64682	0.59471			E9Q9Q6							0.9904
D3YUE4											0.24182	0.32315									F2Z3U3										0.18699	0.25559	0.22491	0.72067	0.4266	0.2719	1.1409	0.97933	0.76881
D3YVE8											0.24499		0.37681	0.44008	0.40879						F6SEU4	0.10068	0.1538	0.089476	0.32348	0.30939	0.30591	0.53591	0.53959	0.56951	0.086501	0.094507	0.093472	0.28056	0.27306	0.25471	0.43806	0.42153	0.44766
D3YVF0	0.24376		0.087942	0.28884	0.30334	0.30056	0.7027	0.74256		0.13823	0.13553	0.13205	0.29022	0.29889	0.27279	0.68547	0.65912	0.64822			F6TQW2		0.40136		1.4393			2.4026	2.3311				0.33101	0.94829			1.9512	1.9089	1.9373
D3YVV3	0.33886	0.17933	0.23816	0.16109		0.35664	0.29655	0.34069	0.24912	7.3323	0.22495	0.36431		0.5823	7.5297	1.4627	0.3169	0.4852			F7BAB2										0.21845	0.35231	0.40689	0.90151	0.82636	0.70022	1.2797	1.1816	1.1837
D3YVV7		0.23647	0.26243	0.34274		0.50831				0.44887	0.43498	0.48625	0.84166	0.97551	0.97642	1.6576	1.8951	1.6149			F8VPK0									0.93568							1.0708
D3YWQ0	0.21021	0.31086	0.21039	0.55353	0.5673	0.55683			0.8441	0.23763	0.26984	0.25272		0.45434	0.55279	0.87719	1.0085	0.9619			F8VPK8										0.25868	0.27699	0.25566	0.71156	0.79599		1.0061	1.1414	1.2862
D3YXF5																	1.0703				F8VPN4	0.15963		0.11871	0.39762	0.39046	0.36229	0.63209	0.61208	0.61299	0.12728	0.14504	0.132	0.31872	0.27137	0.39197	0.46186	0.48323	0.47892
D3YXG0	0.33229													0.77083	0.66255		1.4546				F8VPU2	0.18321	0.15789	0.17781	0.52813	0.56877	0.50376	1.0936	0.93071	0.89883	0.22083	0.22839	0.24264	0.6851	0.64635	0.66271	1.0373	1.0022	0.96698
D3YXJ0	0.38631	0.33022	0.39121	0.53443	0.5949	0.53131	1.3193	1.2981	1.4075	0.32729	0.26493	0.34222	0.53926	0.59313	0.51112	1.0484	0.91787	0.92893			F8VQ05						0.71409	1.6603	1.427	1.434	0.266	0.27815	0.11454	0.70114	0.45517		0.91523	1.1345	0.96681
D3YXK2	0.31146	0.28084	0.28072	1.1327	1.0703		1.1529	1.1255	1.0692	0.46633	0.44469	0.53251	0.952	0.9451	0.99606	1.5249	1.4128	1.3393			F8VQK3											0.2622		0.62679	0.46999		0.77243	0.28737	0.15079
D3YZI9	0.36125	0.74569	0.35172	0.74381	0.71088	0.81009	1.3322	1.2549	1.5967		0.38332		0.59006		0.8017		1.3126				G3X939									0.4293
D3YZP9											0.23299	0.27769			0.67392		1.0292	1.3844			G3X972	0.26412		0.20871	0.72602	0.76217	0.66016	1.1979	1.0486	1.0826	0.17291	0.19559	0.20106	0.57753	0.63347		1.0115	1.0995	1.0077
D3YZU1	0.11381	0.085213	0.10153	0.34386	0.29841	0.28483	0.49706	0.48099	0.54297	0.1509	0.11332	0.12003	0.30995	0.28998	0.39034	0.48742	0.50566	0.54806			G3X9J0									2.3385					1.1291		1.8842
D3YZZ5	0.26243	0.23675	0.23128	0.68536	0.99674	0.72981	1.3333	1.0739	1.1115	0.26724	0.27324	0.22395	0.80391	0.73677	0.8382	1.2581	1.1336	1.3505			G3X9K3											0.21908	0.23044	0.59581	0.4757		1.0653	1.1335
D3Z0M9	0.28662	0.33251	0.29595	0.65791	1.072	1.0327	0.99863	1.0647	1.097		0.36797		0.56159	0.8129	0.60518	1.2603	1.0661	1.29			G3XA20							1.0441
D3Z2H9				0.25638	0.27325					0.16603	0.12897	0.14465	0.29098	0.25682	0.28252	0.53037	0.52214	0.61785			G3XA57													0.38218
D3Z3N4	0.25146	0.20842	0.20652	0.67216	0.72464	0.71883	1.0114	0.82165	0.90205	0.21858	0.27512	0.22469	0.6453	0.63073	0.77869	1.1439	1.0464	1.4896			G5E829	0.10375	0.097174	0.10452	0.27196	0.27508	0.24998	0.48315	0.49288	0.47743	0.11951	0.12454	0.11459	0.36376	0.35724	0.32203	0.59752	0.56242	0.5866
D3Z4S3												0.14598		0.30195				0.53431			G5E870														0.37838	0.16115	0.54406	0.3629	0.32092
D3Z7P3	0.11017	0.11124	0.11956	0.28637	0.29922	0.29712	0.51125	0.53131	0.45942	0.10559	0.11579	0.1219	0.29943	0.2941	0.2901	0.52973	0.54394	0.61502			G5E895	0.091288	0.067218	0.074251	0.21389	0.22159	0.17986	0.31865	0.31948	0.32456	0.84469	0.085218	0.11936	0.217	0.44444	0.21956	0.36949	0.29892	0.29462
D4AFX7	0.20946	0.22077	0.21509	0.58552	0.56466	0.58423	1.196	1.13	1.1478	0.19411	0.20185	0.20532	0.55412	0.57372	0.55101	1.0829	1.0308	1.1521			G5E8G3	0.18379			0.45233	0.4563	0.30885				0.084064	0.084325	0.096519	0.2406	0.28304	0.25439	0.42022	0.4077	0.44786
E0CZ16																0.69815	0.79111	0.8099			G5E8K5	0.1899	0.18123	0.23611	0.55307	0.49451	0.48712	0.74789	0.75798	0.80725	0.25582	0.24939	0.25227	0.4535	0.59562	0.46437	0.66442	0.60934	0.75327
E1U8D0																0.6783					G5E8V9																0.4741
E9PUL5	0.20917	0.10296	0.11182	0.29792	0.28306	0.35643	0.50684	0.56579	0.60546	0.12574	0.1334	0.2425	0.29818	0.36975	0.34362	0.56925	0.54263	0.53447			H3BJD6			0.24579	0.56439	0.79899	0.55072				0.308	0.33004	0.29986	0.90816	0.7963	0.83829	1.3683	1.3128	1.1522
E9PUQ8	0.40339		0.25942	0.63995	0.59312	0.80205					0.26453	0.19465	0.65506	0.58365	0.80846	1.2386	0.99911	1.0524			J9S314	0.27559	0.19573	0.31112	0.78407	0.77047	0.73165	1.2839	1.2464	1.2382	0.19111		0.13339	0.73913	0.77853		0.65461	0.41257	0.88637
E9PV24	1.6877	1.49	1.352	3.3736	3.322	3.3043	4.1379	4.0135	3.8247	1.5272	1.7961	1.452	3.6658	3.086	3.4591	4.2224	2.8987				L7N1Y0													0.52741
E9PV26											0.2374			0.47757							O08528	0.20602					0.43652	0.68733	0.86934	0.86024							0.64039	0.70899	0.70157
E9PV86		2.3241	0.64165																		O08529	0.16049	0.36573	0.14412	0.50079	0.49096	0.38697	0.69977	0.82083	0.68966	0.42113	0.1179	0.20813	0.4346	0.51629	0.55074	0.89669	0.70774	0.59525
E9PVA8	0.30589	0.31207	0.31841	0.83597	0.71549	0.90066	1.3147	1.1906	1.3665	0.29179	0.34314	0.36242	0.82132	0.83342	0.8107	1.3476	1.2971	1.313			O08530		0.20914	0.27083	0.5666	0.56203	0.52695	1.0482	0.93017	0.92907				0.49279	0.27398	0.52365	0.58999	0.94922	0.45232
E9PVD3													0.54795								O08532	0.51308	0.418	0.15445	0.31536	0.34788	0.26796	0.41815	0.55375	0.40906	0.14492	0.16221	0.1664	0.46206	0.44784	0.4209	0.71044	0.69065	0.69917
E9PVZ8	0.26496		0.11922		0.25138	0.2706	0.6269	0.54375	0.19198	0.44545	0.16398	0.12682	0.72346	1.0984	1.0114	0.59681	1.8445	1.4984			O08539	0.17083	0.38961		0.3438	0.32212		0.37991			0.084937	0.081196	0.072692	0.23723	0.23634	0.22998	0.35596	0.37693	0.40953
E9PW37					0.68813	0.62487		0.7871	0.86452		0.2279	0.22641	0.65141	0.7173	0.74171	1.0635	1.2553	1.0683			O08547	0.136			0.31212	0.62092	0.40468	0.93444	0.46329	0.47817	0.2382	0.21747	0.23825	0.78632	0.74426	0.65628	1.2017	1.2787	1.1007
E9PW83						1.0837															O08553	0.058254	0.062571	0.060059	0.1786	0.17999	0.1639	0.30772	0.3027	0.32843	0.040427	0.039599	0.03882	0.12812	0.13173	0.12333	0.21765	0.21957	0.22825
E9PWQ3	0.21576	0.17463	0.16847	0.027476	0.14295	0.34675	0.036792	0.12513	0.045649		0.2412	0.019881	0.34352	0.63819	0.12731	1.3183	0.53341				O08582													0.94127
E9PWR4	0.22537	0.22581	0.23021	0.57217	0.56637	0.5834	1.11	1.1062	1.074	0.2326	0.25333	0.25899	0.60835	0.58671	0.60967	1.1515	1.2383	1.2549			O08599	0.061657	0.068368	0.063514	0.21063	0.20423	0.19079	0.35088	0.34714	0.36114	0.071796	0.071607	0.067772	0.20938	0.213	0.19558	0.35199	0.32967	0.35013
E9PWW9													0.37977								O08638				0.31163		0.27495	0.51643	0.35919		0.090759		0.10114	0.43917	0.47861		0.77621	0.82712	0.72794
E9PX29	0.19837	0.19908	0.22989	0.51419	0.54451	0.49239	0.67723	0.60043	0.57518	0.23276	0.22449	0.28126	0.55288	0.46821	0.52715	0.84166	0.90708	1.0345			O08644										0.29418
E9PXF0													0.82753								O08688	0.22113	0.21284	0.20188	0.59381	0.54492	0.70209	0.97138	0.92311	0.88633	0.23001	0.22949	0.24057	0.61395	0.65541	0.59722	0.9369	0.90393	0.94246
E9PXF8	0.17021	0.17731	0.17218			0.45403	0.87023	0.84029	0.87814			0.58371		0.3527			1.194				O08709	0.11407	0.10355	0.10679	0.3373	0.33893	0.32641	0.69324	0.55001	0.53651	0.11694	0.097043	0.11107	0.34965	0.34189	0.30958	0.56784	0.53182	0.57148
E9PXQ7						0.91824															O08715							1.3971		1.1343	0.41011	0.33506	0.31477	1.0112	0.85934			1.4377	1.2941
E9PY16	0.16441	0.12479	0.17804	0.3488	0.38135	0.37662	0.65737	0.63254	0.65257	0.13206	0.13204	0.13974	0.34361	0.34922	0.37838	0.72345	0.72679	0.73604			O08739						0.52009		0.92218					0.50329					1.364
E9PYF4										0.41437		0.36578	0.59731	1.1403		1.2267	1.0499				O08749	0.065177	0.043009	0.044234	0.12434	0.12539	0.1159	0.20404	0.21248	0.21591	0.044819	0.045614	0.047524	0.1354	0.13516	0.1229	0.22441	0.22166	0.21407
E9PYG6	0.23705	0.2461	0.22275	0.6008	0.57277	0.53613	1.1323	1.2839	1.1871	0.2669	0.26032	0.23328	0.62676	0.59171	0.64844	1.0934	1.0869	1.033			O08756		0.10793			0.06923								0.19362	0.19078	0.16502	0.28565	0.29958	0.30933
E9PYH6	0.42867	0.32835											0.35042								O08788	0.29373		0.1932	0.54045	0.55928	0.5243	0.77806	0.89298	0.89844	0.19317	0.17117	0.16632	0.65138	0.59918		0.9865	0.91998	0.96147
E9PYK3	0.368	0.24995	0.33769																		O08795	0.223	0.14373	0.16527	0.49766	0.60256	0.61394	0.79932	0.75437	1.0496	0.19047	0.2267	0.25683	0.61586	0.63203	0.78488	1.128	1.0053	0.73356
E9PYP2							0.072089														O08807	0.50549	0.73877	0.28329	0.59181	0.48573	0.53927	0.92822	0.94224	0.78969	0.20771	0.56421		0.58873	0.54667		1.2141		1.0191
E9PZ19			0.13082		0.15328	0.15988				0.15486	0.15938	0.20149									O08808										0.28159	0.23169		0.72079	0.6556			0.6794	0.98807
E9PZJ8	0.7074	0.67881		0.94993	0.94684	1.0036	1.7038						0.67975	1.1917	0.96661						O08842																	1.1134
E9PZM4		0.41057	0.48165	0.82975			1.3458	1.3711	1.5949				0.79566	0.61107	0.58823		0.98257	0.68713			O08848		0.51694	0.36973	0.90909	0.76776		1.4862						1.0285			1.17
E9PZP8	0.47326	0.48908	0.4693	0.94711	1.0532	0.96111	1.5387	1.6323	1.5633	0.49314	0.52729	0.52131	1.0749	0.98966	1.0241	1.5249	1.568	1.6775			O08914				0.40533	0.49297	0.28816	0.68369		0.79623	0.21263	0.2116	0.20771	0.70203	0.68733	0.64638	1.1919	0.97155	1.0004
E9PZQ0	0.3857	0.29363	0.27727	0.40969			1.5385	1.3255	1.3782					0.38461							O08917	0.10584	0.098002	0.12045	0.40716	0.32331	0.25652	0.44558	0.4355	0.53434	0.10837	0.098261	0.10718	0.26901	0.24188	0.27231	0.42954	0.40298	0.40948
E9Q0S6	0.57879	0.60851	0.47653	1.5499	1.155		1.6378	1.6096	1.9987	0.54181	0.66911	0.48744	1.1464	1.3994	1.0185	1.9611	2.2362	2.1044			O08919										0.13474	0.15866	0.17924	0.34611	0.40039	0.66875	0.56793	0.51795	0.75755
E9Q236		0.43363	0.35071	1.3366			1.2624	1.0265	1.2379			0.57251									O08989	0.25755	0.23774	0.24373	0.68725	0.77757	0.65939	1.1887	1.1066	1.1048	0.25232	0.26515	0.27894	0.67563	0.69392	0.60533	1.0281	0.8775	0.90209
E9Q271				0.53883	0.59903	0.59184							0.63872	0.51114	0.19081			1.3764			O09061	0.38264	0.18037	0.14049	0.53266	0.46665	0.45743	0.79638	0.64959	0.86519		0.15748	0.14644		0.45316	0.43063	0.83453	0.77819	0.7767
E9Q2E4	0.42957	0.44461	0.42046	1.0484	1.0192	0.98635	1.5526	1.3857	1.3381	0.43607	0.49499	0.44797	0.98886	0.94642	0.97543	1.4627	1.6321	1.5188			O09111	0.054669	0.057364	0.055769	0.17755	0.17069	0.16362	0.29522	0.30153	0.30316	0.048047	0.048732	0.052643	0.16272	0.18273	0.15261	0.315	0.26736	0.28062
E9Q3G8	0.49078	0.33126	0.37206	0.50472	0.17504				1.192					0.84909			0.21285				O09114	0.62961						1.3867						1.1168
E9Q3L2	0.14699	0.1496	0.14427	0.35913	0.34662	0.32761	0.67906	0.65686	0.65405	0.12651	0.13906	0.13874	0.3707	0.36926	0.36344	0.59826	0.6134	0.63185			O09117	0.080033	0.06175	0.087563	0.23252	0.19253	0.15489	0.25708		0.27146	0.092481	0.055687	0.11723	0.14769	0.14422	0.16094	0.19467	0.19082	0.19796
E9Q3M9			0.22791	0.74306	0.62125	0.66022				0.35813	0.35518	0.3449	0.79116	0.79616	0.77635	1.3482	1.3502	1.3644			O09126				0.4128	0.47705	0.4157	0.64176	0.70824	0.70648	0.14243		0.14465	0.43832	0.45515	0.38107	0.80301	0.6581	0.62609
E9Q401	0.1766	0.19835	0.17832	0.54583	0.54306	0.54877	1.0241	0.97508	0.98618	0.18895	0.2088	0.19959	0.54608	0.55599	0.55185	1.0662	1.0562	1.0868			O09131				0.29033		0.28601	0.55007			0.10297		0.10291
E9Q411	0.27044	0.2421	0.23672	0.78706	0.76469	0.71925	1.1955	1.3762	1.1928	0.30344	0.2609	0.24265	0.66086	0.71301	0.86214	1.046	1.271	1.4193			O09167				0.50648	0.52081	0.42873	0.75588	0.81936			0.14417		0.41518	0.37675	0.45922	0.77532	0.7389	0.76805
E9Q414	2.0637	1.968	1.5387				3.4516	0.24557	2.6453		0.23756				0.44092						O09174			0.20561	0.4592			0.90058							0.4409
E9Q4N7		0.39213					1.3761	1.4384						1.2251							O35075	0.28949	0.18797		0.70068	0.74381		1.2611										1.2075
E9Q512													1.3106			3.4021					O35098	0.082215	0.65851		0.19411	0.2068	0.13518	0.3125	0.30935	0.41318	0.20803	0.089755	0.17207	0.1958	0.27348	0.32566	0.29042	0.26241	0.33086
E9Q555	0.50355	0.46808	0.51471	1.0749		1.0093	1.8809	1.4458	1.9146								3.8194				O35099				0.69513	0.62348	0.5571			1.0701	0.19883	0.25235	0.229	0.71558	0.87579	0.64235	1.0096	1.0326	1.1659
E9Q557		0.16654	0.13887		0.22253	0.73778	0.11447		1.2221	0.075018	0.033504		0.4545	0.18604	0.85454	0.81415	0.17294	1.3327			O35114										0.41971			0.71702	0.9423		1.92
E9Q5C9			0.34664			1.553			2.3836		0.58886				0.92199		2.2648				O35129	0.045352	0.045971	0.04698	0.13628	0.13997	0.11986	0.2407	0.24272	0.24802	0.045502	0.044095	0.049337	0.14653	0.14102	0.12772	0.2378	0.22425	0.23113
E9Q5M4												0.33952						1.7839			O35136	0.15986	0.18798	0.15959	0.4289	0.48272	0.44627	0.72803	0.71925	0.74094	0.16048	0.15886	0.15406	0.41199	0.4173	0.42194	0.68019	0.6504	0.67641
E9Q616	0.76505	0.69667	0.70919	1.492	1.7092	1.4342	2.3218	2.2631	2.3146	0.7163	0.59217	0.77296	1.5179	1.6114	1.2629	2.148	2.1588	2.074			O35143													0.54065	0.8033	0.65615	1.0024	1.0743	0.81734
E9Q634	0.30787	0.36771	0.34396	0.81459			1.5177	1.5122	1.5752												O35215	0.63106	0.21069		0.24544	0.31603		0.77578						0.62844			1.276
E9Q6E5		0.22095			1.0753									0.91455							O35239	0.23973			1.1699	0.56246	0.42168	1.5289	0.63328	1.6129	0.069568	0.088987		0.33331	0.37912	0.24778	0.4905	0.4302	0.52725
E9Q6H8			0.16687	0.56388		0.60229				0.21173	0.20392	0.6714	0.57715	0.57617		0.93806	1.0199				O35250				0.25343	0.28705	0.26664	0.40221	0.4643	0.45296	0.23183	0.214	0.17141	0.5453	0.57234	0.41848	0.91402	0.94246	0.80666
E9Q6J5	0.40898	0.70819	0.5737				1.2658		0.95431				0.83541								O35295	0.19451	0.18376	0.10079	0.39537	0.39697	0.43783	0.67488	0.70406			0.081871		0.29181	0.32094	0.31153	0.5975	0.54119	0.5833
E9Q6P5	0.18825	0.145	0.13683	0.28398	0.26205	0.25071	0.45126	0.50704	0.53331	0.12729	0.19618	0.18353	0.30506	0.34856	0.30274	0.47358	0.50589	0.53239			O35316										0.1785	0.15148	0.30503	0.91859	0.48346	0.66174		1.029	1.0613
E9Q6R7	0.42185	0.21306	0.40819	1.2123			1.2197	1.5417	1.8587	0.31161	0.4106	0.47212	1.0546	1.0559	0.94554	1.1485	1.5561	1.8136			O35343													0.58378	0.56358		1.0102	0.31639
E9Q6Y8	0.25064	0.20605	0.26157				1.1709	1.019		6.9664	0.23818	0.1912	0.73113	0.70783	0.68893	1.1061	1.2633	1.0989			O35344													0.96563			0.61453	1.1978
E9Q735	0.29517	0.36305	0.24665	0.66864	0.75024	0.81693	1.4122	1.3523	1.4076	0.32672	0.34435	0.33629	0.7232	0.79096		0.94218	1.1998	1.0504			O35350	0.38051	0.35281		0.47427	0.52457	0.46878	0.93798	0.8122	1.2037		0.21215		0.45837	0.68408		1.2207	0.64228	0.44488
E9Q7G0	0.25902	0.39322	0.23734	0.96891		0.33137	1.1909	1.3371	0.89084	0.46748	0.50678	0.63981	0.97645	1.0513	1.1055	1.6325	1.6875	1.7521			O35375																1.5773	1.3278
E9Q7L0	0.10044	0.093563	0.096247	0.26835	0.25839	0.26873	0.43756	0.44952	0.43993	0.092617	0.10532	0.1002	0.25955	0.26375	0.25738	0.46652	0.47099	0.50172			O35381													0.3578			0.66533		0.67879
E9Q7M2											0.15271										O35382	0.41256	0.17513	0.14419	0.56565	0.55745	0.52599	0.90003	1.0267	1.0178	0.14687	0.14913	0.20739	0.55951	0.46451	0.77832	0.88872	0.92835	0.81506
E9Q7X7	0.34844	0.37034	0.41873	0.87886	0.86525	0.94393	1.3505	1.2924	1.2581	0.32081		0.38035	0.8825	0.92341	0.90524	1.5211	1.683	1.283			O35387															0.51126
E9Q8I9	0.47781	0.50575	0.47039	0.89537	0.93932	0.87705	1.615	1.6118	1.5811	0.37083	0.46259	0.47614	0.93001	0.94697	0.9809	1.5085	1.4228	1.5652			O35393													0.6159				1.7328
E9Q8Q6									2.1446			0.4015		0.60126			2.1353				O35405										0.71178	0.59909	0.6743	1.2391	1.3463	1.2368	1.8194	1.9698	1.5332
E9Q8V6	0.41076	0.42021	0.37965	1.0144	0.75306	1.4177						0.37944	1.137	1.6755	1.2506			1.5404			O35409	0.12001	0.15396	0.185	0.36677	0.27751	0.2413	0.34581	0.41009	0.42098	0.47394	0.26885		0.29422	0.22629	0.14911	0.20413	0.5095	0.49103
E9Q912	0.17727	0.18189	0.18785	0.53267	0.56764	0.5844	1.0953	1.1275	1.0473	0.20755	0.238	0.21903	0.57705	0.54643	0.58561	1.0807	1.0885	1.0702			O35435		0.13059	0.092337	0.25625	0.26956	0.24694	0.40419	0.42595	0.48796	0.13632			0.3147	0.29096	0.37181	0.55033	0.47804	0.5223
E9Q9B7	0.19527	0.44845	0.3969	0.7198	0.80085	0.92138	1.6236	1.6334	1.7472	0.44584	0.20208	0.45361	1.0361	0.91541	1.0504	1.671	1.6394	1.1668			O35459	0.86915	0.16811	0.27131	0.47423	0.48803	0.5288	0.62103	0.92206	0.82018	0.14597	0.22067	0.27625	0.54545	0.56341	0.38848	0.57134	0.64959	0.73712
E9QA15							0.9837	0.21915	1.0029	0.22834	0.39604	0.24787	0.97738	0.5799	0.55476	0.85827	1.3921	0.93876			O35465	0.53853	0.44797		0.93933	0.83894	0.887	1.5225	1.1194	1.1479	0.4897	0.45206	0.49027	1.0538	1.0208	1.1724	1.5651	1.4039	1.5759
E9QAE3									0.58444												O35474			0.47258				1.472			0.29239	0.37428		0.62836				1.4001	0.90812
E9QAT4	0.42443		0.415				1.6311	1.605	1.4493		0.40626		0.97251	1.068	1.1266	1.5836	1.6113	1.7539			O35526				0.32992			1.2085			0.073358	0.087793	0.091068	0.17016	0.16257	0.16453	0.25701	0.25166	0.2576
F2Z3U3			0.23656	0.40576		0.42715				0.41451	0.30753	0.29293	0.53797	0.71364	0.55051	1.5768	1.2497	1.1976			O35544	0.084281	0.1448	0.1112	0.4005	0.45369	0.45577	0.56232	0.59661	0.67872
F6SEU4	0.16986	0.1925	0.10365	0.24916	0.26498	0.2378	0.64011	0.57381	0.64746	0.09611	0.096942	0.1045	0.2717	0.26091	0.26857	0.46996	0.47344	0.46675			O35566													0.39799			0.62473
F6TQW2	0.31435	0.50386	0.49951	0.78927	0.72747	0.86403	1.7527	2.0432	2.0536	0.55627	0.38518	0.28487		0.94942		2.1113	2.5844	1.9372			O35593						0.60386				0.29467	0.19662	0.2861	0.71002	0.56683	0.55732	1.0252	1.0496	0.96771
F6ZDS4	0.50091	0.08255		0.88925		0.8045		1.0683		0.3459	0.44049	0.3492	0.89145	0.8229	0.94553	1.3919	1.407	1.4105			O35598	0.11959		0.10613	0.40328	0.36349	0.32337	0.49061	0.45664	0.56092	0.15333	0.24155	0.15302	0.33611	0.27727	0.28007	0.48358	0.47553	0.51107
F7BAB2				0.54508	0.6666	0.84053			0.61223	0.24662	0.26906	0.23237	0.58373	0.80273	0.52196	0.90834	0.9647	1.369			O35604														1.5589
F8VPK0	0.20508	0.26327	0.23467	0.59449	0.56919	0.63148	1.1884	1.1487	1.0678	0.23728	0.24595	0.26339	0.65757	0.62618	0.53722	1.1905	1.1996	1.15			O35607											0.46115		1.0099
F8VPK8			0.53144	0.49738						0.27848	0.28686	0.24134	0.63749	0.64734	0.61651	1.1366	1.0885	1.0955			O35609				0.29014	0.18761		0.47682	0.37221	0.5149	0.23352	0.18588			0.2451	0.35054	0.39362	0.65782
F8VPN4	0.14689	0.14154	0.14536	0.29814	0.30621	0.31217	0.74015	0.72508	0.73396	0.07943	0.081676	0.10593	0.32893	0.33451	0.32219	0.49001	0.51085	0.50484			O35633	0.091671	0.10524	0.0968	0.37176	0.37165	0.3161	0.61214	0.58155	0.62351	0.082572	0.081873	0.08533	0.3257	0.30725	0.28645	0.47597	0.45452	0.51125
F8VPP8	0.40703		0.3271		0.79675	0.98601	1.2494	1.5343	1.5313	0.57018	0.49513	0.45583	0.98687	0.86956	0.94202	1.7426	1.9813	1.912			O35643	0.069327	0.11783	0.084251	0.2781	0.27216	0.23829	0.5001	0.50004	0.51718	0.068114	0.069268	0.066748	0.26386	0.26185	0.26305	0.44985	0.42742	0.43562
F8VPU2	0.21802	0.18146	0.19273	0.6179	0.56502	0.60363	1.0054	0.94449	1.1308	0.22646	0.23211	0.25856	0.55877	0.61097	0.68824	1.0292	1.103	1.1629			O35658	0.13961	0.10764	0.082003	0.14855	0.16351	0.19972	0.22696	0.24174	0.32074	0.071057	0.10503	0.069901	0.1483	0.17584	0.16779	0.29668	0.28424	0.28691
F8VPZ3	0.29581		0.34223		0.61604	0.73984	1.2363	1.4861	1.9817	0.3047	0.52369	0.34436	0.80906	0.6653	2.2692	1.0541	1.2694	1.4654			O35678											0.16058	0.14437	0.32573	0.36348	0.43159	0.74341	0.62174
F8VQ05	0.47482	0.53626	0.45828	0.71784		0.98715	1.8217	1.6067	1.7878	0.40273	0.47793	0.58297	0.88925	0.99061	1.1376	1.5771	1.5061	1.675			O35680			0.21614	0.6214		0.59791	1.0775	1.0586			0.21968	0.20127				1.0039		0.79032
F8VQ70	0.43333																				O35681	0.12139	0.12437	0.13682	0.34436	0.34429	0.31961	0.51336	0.54862	0.51507	0.15437	0.14269	0.14273	0.39372	0.45865	0.37036	0.70782	0.67265	0.65845
F8VQB6								0.34838								0.33861					O35684														1.1		1.8668
F8VQC1	0.35262	0.49711	0.29916	0.56154	0.7642	0.8568	1.6992	1.3192	1.465	0.38391	0.32106	0.3214	0.81329	0.62503	0.74276	1.0171	0.74269	0.96715			O35685										0.30246		0.24841				1.1067	1.1739	1.2265
F8VQK3	0.25777	0.21986	0.27906	0.54141	0.49147	0.46442	0.95693	0.89378	0.93225	0.19598	0.18783	0.19722	0.55649	0.63939	0.53191	1.1154	1.003	0.93983			O35737								0.97302								0.9497
G3X8U3	0.24621		0.30461									0.285	0.43979	0.46756							O35855	0.1391	0.14212	0.10137	0.30092	0.30928	0.22731	0.4616	0.39607	0.46968	0.080922	0.08437			0.25379	0.20208	0.34661	0.47102	0.41906
G3X8X0			0.27617						1.5689												O35857	0.11486	0.11574	0.10283	0.31813	0.32069	0.30407	0.53819	0.44311	0.5747	0.13955	0.31135	0.15523	0.33398	0.36507	0.32929	0.60223	0.60324	0.55632
G3X972	0.23497	0.20036	0.22448	0.62625	0.63252	0.6203	1.1444	1.0808	1.1355	0.21505	0.21042	0.21824	0.67418	0.6767	0.63897	1.0679	1.1372	1.133			O35864	0.13919										0.28011	0.15621	0.35024	0.42718	0.39533	0.78069	0.69086	0.75412
G3X9B1		0.28562		0.98756	1.2815	1.4744	1.2137														O35874	0.10594	0.11369	0.12172	0.34423	0.23445	0.20669	0.45251	0.32185	0.59283	0.082788	0.093372	0.088489	0.25823	0.24654	0.22331	0.33551	0.45033	0.36988
G3X9J0													0.88135								O35887																0.19403
G3X9K3	0.27314	0.26604	0.27499	0.6725	0.71277	0.72096	1.2594	1.2515	1.1846	0.19665	0.31608	0.34066	0.73592	0.6603	0.70482	1.1392	1.2468	1.1725			O35926												0.24169			0.39299
G3X9N3													2.0902								O35927	0.20706	0.23037	0.17552	0.63425	0.61108	0.57618	1.1216	1.0736	1.0151	0.20541	0.24728	0.21433	0.69275	0.64585	0.53002	0.92098	0.945	0.91257
G3X9X1			1.9592			2.8575											0.68816				O35954													0.50573
G3XA57				0.57526									0.5355		0.49933	0.93025	1.2867	1.1198			O35963				0.46934	0.63602	0.51338	0.85545	1.0819	0.78417	0.29873		0.21005		0.5539	0.41891	1.2165	0.89665	0.82104
G5E829	0.10384	0.093929	0.094389	0.3002	0.30024	0.30734	0.47424	0.46299	0.47412	0.12144	0.11692	0.12579	0.33334	0.32777	0.33813	0.56882	0.58705	0.6036			O54692													0.78444
G5E870	0.37235	0.56086	0.19116	0.4312	0.55745	0.27809	1.0993	0.64559	0.82809	0.31483	0.2072	0.19748	0.49698	0.96757	1.1284	0.5847	0.62422	0.53751			O54734	0.22964	0.20818	0.3115	0.60673	0.62533	0.55956	1.0575	0.96499	0.99447	0.21866	0.20175	0.21992	0.63733	0.6425	0.57723	1.1504	1.0167	1.0665
G5E895	0.098723	0.098635	0.10049	0.2731	0.28483	0.30493	0.53056	0.52893	0.50377	0.10125	0.12441	0.10536	0.26662	0.28787	0.24492	0.49859	0.61252	0.54246			O54774	0.2118	0.49694	0.12375	0.52026	0.46697	0.44574	0.83622	0.84093	0.82716	0.14806	0.12018	0.10898	0.41774	0.43275	0.34395	0.69158	0.73172	0.68254
G5E8G3				0.19459	0.29723	0.22518			0.75451	0.14897	0.20051	0.097317	0.34199	0.21767	0.21271	0.38808	0.39151	0.35404			O54781										0.30838	0.30829		0.70175
G5E8K5	0.20592	0.20152	0.19715	0.33245	0.34083	0.30893	0.64439	0.65273	0.76581	0.18027	0.20766	0.17257	0.32408	0.38156	0.33543	0.55181	0.6097	0.58527			O54829	0.10233	0.090077	0.083392	0.27776	0.24983	0.2218	0.41289	0.54129	0.50185	0.097666	0.11393	0.11248	0.28064	0.30647	0.30359	0.48961	0.48835	0.46289
G5E8V9														0.60661				0.86552			O54833	0.11689	0.71372	0.14232	0.39343	0.50172	1.0407	0.82359	0.79628	0.95363	0.11488	0.11577	0.12116	0.45254	0.50554	0.47417	0.80515	0.66473
H3BJD6	0.36785	0.3738	0.41526	0.74961	0.60964	0.63703	1.2294	1.3741	1.037	0.29253	0.39329	0.34199	0.83001	0.68339	0.69463	1.169	1.3404	1.3142			O54865	0.22994			0.65903	0.62122	0.43068			0.81208	0.23789	0.28532	0.37288	0.76231	0.68495	0.587	1.3414	1.0067	1.125
H3BKQ3	0.48187					1.6867						1.0505			1.0542		1.9356	1.9562			O54901	0.28009									0.11154	0.13677	0.15659	0.44107	0.44457	0.41242	0.79355	0.71994	0.73577
J9S314	0.28087	0.31932	0.32223	0.71661	0.095073	0.73568	1.3581	1.326	1.3174	0.40107		0.47014	0.77076	0.5066	0.71015	0.8771	1.3491	1.0869			O54946		0.3768		0.78388						0.26223	0.32496	0.25724	0.95643		0.73072	0.96232	1.1074	1.3217
L7N1Y0						0.47078						0.22649		0.4854	0.49803	0.84047		0.81146			O54950			0.11683		0.71222	0.34618				0.34561				0.64334		0.58375	1.0149
M0QWN7		0.065195			0.17177			0.22526	0.26049					0.16216		0.3011	0.30768				O54983										0.12538	0.18616	0.11461	0.36335	0.4124		0.58419	0.58894	0.57582
O08528														0.3388	0.24361						O54984				0.78523												0.91716
O08529	0.17268	0.17175	0.1709	0.42317	0.46658	0.44324	0.80777	0.7929	0.82449	0.13969	0.18421	0.1615	0.4445	0.45826	0.44436	0.82206	0.8368	0.79544			O54988				0.68871		0.39492	1.1817			0.20782	0.19635	0.21087		0.76002		1.1905	1.1011	1.3257
O08530																		1.1989			O54991	0.058198	0.073134	0.094806	0.3127	0.28981	0.23359	0.30846	0.32153	0.3059	0.11652	0.11073	0.12446	0.28527	0.29561	0.21859	0.36699	0.33537	0.35754
O08532	0.30992	0.20788	0.2696	0.376	0.36386	0.37496	0.53174		0.65228	0.15253	0.15603	0.14741	0.35747	0.36399	0.36203	0.68906	0.68936	0.68378			O55013	0.40934											0.62895
O08539	0.18352	0.11332	0.13379	0.25882	0.23611	0.29504	0.6061	0.58409	0.55305	0.11454	0.10412	0.10445	0.24036	0.25267	0.26512	0.43964	0.448	0.44564			O55017			0.1628	0.42983				0.53805		0.38736	0.13242	0.17078	0.42348	0.4075	0.33841	0.67656	0.86063	0.61914
O08547	0.24198	0.16842	0.17798	0.60717	0.4384	0.82356	0.73924	0.85912	0.83066	0.17579	0.21145	0.25678	0.56622	0.72086	0.65899	0.43457	1.0512	0.90375			O55023	0.10097	0.12694	0.1081	0.29051	0.29805	0.27047	0.45912	0.44891	0.51054	0.096084	0.094964	0.10726	0.30387	0.34114	0.28918	0.52969	0.49664	0.45598
O08553	0.057397	0.062486	0.063573	0.13328	0.13521	0.14251	0.30832	0.30525	0.3066	0.050269	0.05901	0.054413	0.13781	0.1377	0.13966	0.2808	0.26184	0.27795			O55026												0.18512						0.51786
O08576																1.5065					O55028			0.1873	0.71644		0.53513	0.93164	1.0687	0.91189					0.68889	0.52223	1.2682	1.2071	0.85964
O08579										0.35576	0.34347	0.31729		0.892	0.75313	1.0456	1.6009	1.8655			O55029				1.2375
O08582	0.26536	0.34986	0.32687	0.56773	0.95293	0.92838	1.3494	1.3339	1.4288	0.3759	0.35014	0.33727	0.84962	0.77549	0.90331	2.0339	1.4397	1.3788			O55033										0.18964						0.91902	1.058
O08583											0.2422		0.36641		0.37265						O55042	0.043926	0.094768	0.49293				0.20615	0.097472	0.067405	0.11863	0.090489	0.077423	0.034758	0.14245	0.083749	0.15212	0.11566	0.35287
O08585										0.11694	0.077507		0.26714	0.2664	0.26762	0.37408	0.37939	0.40442			O55057																1.5622
O08586	0.20554		0.39988	0.52631	0.72612	0.88034						0.44841			1.4354	1.3652		1.678			O55060				1.0407
O08599	0.075278	0.075274	0.074702	0.1892	0.18745	0.18786	0.38409	0.3887	0.39066	0.076882	0.076715	0.073358	0.19544	0.19784	0.19187	0.35132	0.35431	0.36377			O55100	0.083043	0.42175	0.34105							0.065478	0.083987	0.10565	0.21405	0.18405	0.16203	0.27986	0.25558	0.27485
O08638	0.15752	0.17703	0.159	0.45736	0.45447	0.47449	0.77868	0.69972	0.74529	0.15061	0.42094	0.16464	0.42084	0.46258	0.38311	0.75348	0.85627	0.93697			O55106										0.36769	0.78592		0.63372	0.50876		1.6653	0.96527
O08648	0.32598		0.25775				1.4787						0.99052	0.65032		1.1043	1.81	1.6859			O55125	0.051036	0.045757	0.049638	0.13483	0.12995	0.12196	0.27993	0.23786	0.23386	0.064294	0.085956	0.042224	0.1415	0.14388	0.13801	0.23101	0.2356	0.23536
O08663	0.39343	0.35525	0.41773	0.72669	0.86931	0.99139	1.4166	1.3778	1.3077		0.40034	0.34202	0.82134	1.1654	0.97514	1.7674	1.4015	1.2853			O55126	0.038931	0.045085	0.045242	0.12457	0.13414	0.14178	0.20716	0.21227	0.21634	0.039664	0.048184	0.042055	0.14414	0.16247	0.14204	0.2528	0.21926	0.23742
O08677												0.366	0.37498		1.1962	2.1417	1.7265	1.4476			O55131	0.1115	0.1055	0.10931	0.35453	0.36419	0.33678	0.56873	0.58979	0.63966	0.11743	0.1225	0.11682	0.34475	0.3294	0.28995	0.47203	0.4638	0.51742
O08688	0.26675	0.31101	0.21205	0.48085	0.51983	0.44114	0.7616	0.6951	0.73009	0.18724	0.20982	0.18375	0.45216	0.60589	0.53399	0.81627	0.98931	0.89499			O55142				0.45056	0.5507		0.98592	0.76779	0.87313	0.15459	0.46596	0.32758				1.007		0.81988
O08709	0.11912	0.11493	0.12333	0.33436	0.32252	0.31527	0.57825	0.6477	0.60613	0.11702	0.12008	0.11536	0.33253	0.34593	0.34529	0.58535	0.5918	0.60822			O55143	0.25592	0.2211	0.24278	0.69329	0.69553	0.64909	1.1261	1.075	1.1055	0.24843	0.26352	0.25838	0.70919	0.72767	0.67393	1.1412	1.1336	1.1318
O08715										0.3831					0.71419		1.1973				O55176													0.50647	0.45707	0.43341	0.78929
O08739	0.21273	0.32008	0.2413	0.68999	0.6655	0.56647	1.037	0.80991	0.82825		0.32512	0.29037	0.663	0.74145	0.49392	0.99493	0.7354	0.98687			O55192																	7.3037
O08749	0.049826	0.04556	0.051106	0.13674	0.13198	0.12854	0.23812	0.22889	0.22949	0.045813	0.053301	0.051508	0.13719	0.12947	0.13402	0.24212	0.23708	0.24098			O55234	0.17788	0.16594	0.1581	0.49793	0.47364	0.45533	0.86504	0.85154	0.84218	0.10816	0.1063	0.12596	0.38695	0.42577	0.38891	0.80346	0.73015	0.76263
O08756		0.068659	0.23676	0.17124	0.18395	0.15851	0.32933	0.31061	0.33252	0.065656	0.094453	0.072576	0.14674	0.13487	0.14932	0.30525	0.30537	0.34045			O70133							0.97124			0.36062	0.69043		0.56582	0.59056	0.40667	1.1309	1.0733	1.1867
O08759	0.28372	0.44976	0.43805	0.55542	0.76426	0.7208	1.3282	1.3788	1.3724	0.25922	0.35591	0.28659	0.83592	0.84568	0.81134	1.1334	1.2548	1.1741			O70152			0.30182		0.77765		1.497
O08784													0.88355	0.85557	0.88412		1.4105				O70161	0.13523	0.27009	0.32144	0.37266	0.40415	0.43483	0.63465	0.66672	0.42744	0.084507	0.071893	0.091773	0.19096	0.23418	0.15881	0.34137	0.36008	0.36628
O08788	0.24643	0.24929	0.25664	0.71901	0.71568	0.77425	1.1296	1.0606	1.0454	0.23338	0.28269	0.27332	0.70401	0.67238	0.68617	1.1402	1.1306	1.1896			O70172	0.248			0.58792		0.3821		0.82077	2.2529	0.11804	0.10531	0.097877	0.95465	0.21492	0.23859	0.33293	0.78708	0.51913
O08792					0.22235																O70194	0.39316						1.4381
O08795	0.19607	0.15883	0.24874	0.65602	0.64483	0.57623	1.0024	0.95567	1.0153	0.22112	0.27815	0.2098	0.64727	0.62482	0.50421	1.1773	1.2207	1.2044			O70228	0.33265			0.70965	0.7145		1.4753	0.80075	1.2409		2.4071	0.38295	1.1809	0.6642	0.99866
O08797	0.29996	0.21035	0.1867	0.49919	0.43745	0.46382	0.67149	0.89831	0.84317	0.23415	0.33648	0.2923	0.60077	0.50867	0.5754	0.99075	1.0015	0.85792			O70251														0.47987	0.92384	1.0052	0.97842	0.91443
O08807	0.23612		0.2072			0.65065	1.0422	0.91805	1.0652		0.21883	0.30599		0.71085	0.75067	1.0873	1.1111	1.1259			O70252													0.68557	0.78805		1.336	1.0019
O08808	0.25815	0.21511	0.37773	1.0432	0.61	1.2576	1.1047			0.23125	0.27614	0.24989	0.61026	0.61496	0.59924	1.1499	1.0597	1.1466			O70293										0.40958		0.27259	0.46698	0.48586		0.8344	0.75724	0.85274
O08810	0.26294	0.19573	0.21383	0.8918	0.85251	0.85378	1.0444	1.0126	0.94217	0.36119	0.37178	0.40845	0.84338	0.87448	0.82556	1.3823	1.5262	1.4648			O70305										0.41236						0.73437	0.30227	0.32271
O08842														1.3233			1.3525				O70309	0.18113	0.29203	0.17478	0.86054	0.8059	0.76306	1.2071	1.2788	1.14
O08848	0.30377	0.41925	0.34093	0.84179	0.82061	0.64927	1.5248	1.4138	1.3418	0.20386	0.46091	0.29074	0.64596		0.69034	1.2511	1.2075	1.1979			O70310							0.36732							0.76653
O08912														14.885							O70318	0.095681	0.21378	0.077437	0.26788	0.24024	0.21557	0.30242	0.24346	0.3328	0.077985	0.10607	0.24836	0.18038	0.16528	0.1828	0.29133	0.33516	0.275
O08914	0.16703	0.15506	0.17921	0.49091	0.67092	0.59523	1.0338	1.0489	0.73438	0.20931	0.24291	0.21369	0.63108	0.21903	0.59805	1.0232	1.0616	0.97996			O70325	0.13297	0.15332	0.166	0.324	0.32033	0.30577	0.55791	0.46597	0.4879	0.13436	0.13516	0.1367	0.38164	0.34432	0.40194	0.59852	0.54786	0.53538
O08915										0.32948	0.30675	0.59515	0.87153		0.82808	0.74654	1.6604	1.7545			O70378	0.12597			0.60734	0.56104		0.93137	0.86677
O08917	0.0943	0.12104	0.10405	0.18386	0.18447	0.19572	0.52285	0.53195	0.5322	0.12746	0.18471	0.12878	0.22807	0.15787	0.20515	0.45534	0.40634	0.38236			O70435													0.45289	0.30974	0.66611	1.0121	0.89811	0.64403
O08919					0.79362	0.5267	1.1889		1.2748	0.17347	0.16324	0.15497	0.33331	0.41999	0.36538	0.72007	0.91397	0.61409			O70439				0.43512	0.52709	0.48033		0.74996	0.75007							0.49967		0.58116
O08989	0.32907	0.26578	0.24575	0.5837	0.5468	0.55873	1.3667	0.95041	1.5802	0.2519	0.28147	0.28144	0.57173	0.52654	0.55571	0.95536	0.95082	1.0613			O70443	0.1639	0.056829	0.043661	0.15486	0.16287	0.12128	0.26233	0.26194	0.25723	0.048041	0.050455	0.052794	0.12604	0.14537	0.13559	0.23506	0.23497	0.2822
O08992										0.48915	0.45863	0.34296		0.93087	0.91335		1.4551	1.7575			O70456	0.24376	0.19661	0.24093	0.61944	0.58235	0.51679	1.026	0.65998	0.51969	0.15721	0.18457	0.15541	0.50792	0.51723	0.42008	0.89275	0.82537	0.76446
O08997				0.39994	0.50789	0.46248															O70481													1.0074
O09061	0.1991	0.225	0.19563	0.494	0.52071	0.52475	1.01	0.96672	0.94292	0.27482	0.21249	0.21686	0.44351	0.53522	0.53092	0.93973	0.94842	1.0092			O70492	0.28138			0.82747	0.84948	0.79843	1.3235	1.3691	1.4032	0.28677	0.27401	0.3469	0.67686	0.78007	0.61653	1.2457	1.1364	1.8054
O09106		0.48182	0.56847	1.2202																	O70493				0.59685		0.5636								0.43425		0.93915
O09111	0.077858	0.1034	0.11407	0.21193	0.16164	0.18562	0.3252	0.31329	0.31553	0.084135	0.084535	0.083022	0.18757	0.13596	0.22109	0.30807	0.29153	0.33674			O70503				0.54964	0.48721				1.3773	0.22006	0.22367	0.17925	0.75012	0.73986	0.62789	1.3176	1.2209	1.2718
O09114	0.64618	0.81923	0.63509	1.4932	2.0087	1.3793	2.1324	1.8789	1.6263			1.0914	1.5448	0.84033	1.0055	1.116	1.3496	2.2892			O70559															0.051984
O09117	0.09744	0.073341	0.10818	0.14374	0.14789	0.12398	0.27922	0.28837	0.30347	0.057919		0.11025	0.1869	0.16219	0.15953	0.5555	0.24553	0.29632			O70566										0.1551	0.73691	0.32271	0.36088	0.67789		0.71507	0.88287	0.68044
O09126	0.16958	0.27191		0.39689	0.5636	0.53296	0.71241	0.84143	0.67077	0.21354				0.27376	0.29954	0.66642	0.60906	0.71904			O70589	0.07806	0.069134	0.078039	0.25047	0.24972	0.22462	0.4336	0.39553	0.43882	0.084718	0.13013	0.10354	0.32829	0.3423	0.30158	0.56245	0.52529	0.52976
O09131	0.099431		0.29668	0.27596	0.48053	0.3476	0.62735	0.55907	0.54374	0.16756	0.16474	0.2919	0.48216	0.44148	0.44047	0.78992	0.75506	0.89809			O88307			0.5967	1.1251	0.98057	1.1042	1.5064	1.5885	1.6782	0.48673	0.65976		1.424	1.1141		1.8801	2.5117	1.5236
O09161		0.21602							0.55656			0.10571									O88342	0.078278	0.14717	0.13455	0.3863	0.41922	0.32794	0.58635	0.56966	0.58509	0.10208	0.081384	0.082001	0.30086	0.29841	0.25702	0.51533	0.48849	0.51397
O09167	0.15359	0.1506	0.15959	0.37595	0.38999	0.43319	0.83115	0.84184	0.72242	0.2159	0.13568	0.16279	0.38722	0.37396	0.45044	0.73385	0.72046	0.82467			O88343	0.096344	0.09342	0.10704	0.30407	0.31478	0.27721	0.51532	0.50548	0.50797	0.086555	0.087544	0.086589	0.28371	0.29786	0.26318	0.50081	0.48342	0.48182
O09174							0.77646										0.67206				O88384															1.1189
O35066	0.99102																				O88441	0.26105	0.25689	0.11153	0.2294	0.39609	0.22528	0.44244	0.43259	0.42725	0.092677	0.081294	0.088913	0.23865	0.23493	0.2255	0.38339	0.3896	0.38044
O35074												0.32588									O88444				0.49842	0.45861		0.89938	0.94787	1.1629					0.23283		0.55747	0.55418	0.39089
O35075	0.23054	0.24779	0.17862	0.5758	0.66913	0.43921	1.2242	1.0295	1.1601			0.29698			0.91952		1.1077				O88447										0.67382				0.81299		1.8375	1.6043
O35083			0.47281																		O88448										0.59784		2.7064
O35098	0.060498	0.07461	0.056539	0.14001	0.14576	0.18956	0.3645	0.3522	0.36636	0.11217	0.12977	0.063327	0.14624	0.15984	0.14631	0.37209	0.33795	0.43363			O88455			0.37247	0.73759			1.3518			1.0985	0.4966			0.67153			1.0801	1.1357
O35099	0.25394	0.25954	0.47004	0.71475	0.77095	0.74402	1.0637	1.2481	1.2774	0.30839	0.3198	0.34818	0.77373	0.7477	0.85907	1.3304	1.3947	1.3029			O88485	0.27197		0.49003	0.68974	0.61873	0.68692	0.76284		0.85424	0.31261	0.31355	0.21404	0.66818	0.7768	0.64898	1.1531	0.83526
O35114													0.92585	0.63224							O88487	0.13761	0.15331	0.14464	0.51936	0.51775	0.48541	0.8557	0.76895	0.87208	0.2119	0.21274	0.87374	0.62711	0.53962	0.51192	0.65277	0.95379	0.72072
O35129	0.062357	0.049782	0.07508	0.13598	0.14074	0.15506	0.27065	0.33678	0.35044	0.15326	0.061436	0.06664	0.14434	0.17731	0.13878	0.32147	0.28377	0.24244			O88492				0.93788			1.2942	1.3239	1.3961	0.33141	0.2875	0.32629	0.93207	0.83281	0.52805	1.2503	1.4025	1.6229
O35136	0.18407	0.14685	0.17457	0.34616	0.34843	0.35738	0.75045	0.71779	0.78026	0.14953	0.14929	0.15625	0.32813	0.35474	0.36001	0.62582	0.60051	0.6996			O88507	0.27639	0.37517		0.63268	0.6153	0.53195	1.0852	1.1053	0.9951	0.25069	0.15846	0.21629	0.48921	0.46451	0.45758	0.72073	0.88852	0.86378
O35143						0.86935				0.16935	0.42515	0.13854	0.51925	0.52563							O88531		0.1717		0.098778	0.16116	0.12856	0.22599		0.23641			0.28546	0.17388	0.2987	0.14737	0.25038	0.22392	0.19604
O35144		0.24829	0.50316				1.4549														O88544										0.16652			0.37529	0.33789		0.62066	0.55571
O35206				0.48293			0.59105	0.54713				0.12733	0.3337		0.32723			0.62574			O88545				0.40221	0.43604					0.11819			0.26157	0.45318		0.68518	0.65906	0.78227
O35215	0.10052	0.10851	0.22484	0.27455	0.37241	0.9809	0.53962	0.51089	0.51447	0.12632	0.11627	0.10175	0.27904	0.29838	0.30315	0.54857	0.55303	0.56633			O88569	0.16921		0.18558	0.31888			0.65018	0.5754		0.187		0.17868	0.53558	0.54298	0.59897	0.84468	1.0766	0.87668
O35226	0.080991							0.38557	0.41	0.39899	0.30361	0.39574	0.78025	0.92858	0.76837	1.5272	1.1979	1.3732			O88587	0.092905	0.1084	0.094746	0.33856	0.33279					0.10729	0.10644	0.1194	0.31521	0.48359	0.41251	0.73179	1.1392	1.1555
O35239	0.15202	0.18157	0.17569	0.35801	0.30818	0.31062	0.68814	0.65647	0.78916	0.11339	0.17566	0.17021	0.38664	0.27492	0.31981	0.49489	0.52324	0.57943			O88597														0.57231	0.40329
O35250		0.18253		0.51807	0.46124					0.18437	0.18273	0.21394	0.54606	0.57208	0.56294	1.1865	1.0277	1.1133			O88602	0.11811	0.075198	0.096207	0.17928	0.19319	0.17138	0.31291	0.26295	0.30716	0.096251	0.14227	0.10393	0.21808	0.21871	0.23979	0.32251	0.40994	0.27685
O35286	0.23733	0.20621	0.21181	0.77744	0.78711	0.74332	0.97866	0.95667	0.93971	0.34308	0.29602	0.3106	0.82221	0.76428	0.79084	1.3957	1.3151	1.3688			O88643	0.35003			0.87267	0.72408	0.82879				0.16181	0.14754	0.13754	0.58611	0.61979	0.6727	0.86742	0.94651	0.95481
O35295	0.12493	0.11935	0.11164	0.31627	0.32135	0.30647	0.66304	0.67139	0.66	0.10992	0.11263	0.10541	0.34901	0.32468	0.34786	0.64988	0.59905	0.62779			O88653	0.2341			0.52428	0.597										0.53609	1.1983	1.1653
O35316		0.2926		0.53528		0.52779			0.94707	0.28421	0.25649	0.58389	0.64701	0.63968	0.6776	1.2384	1.099	1.1129			O88685		0.99391		0.7777		1.1062				0.46351			0.51492	0.56672		1.0133	0.80652	1.2115
O35326		0.17402	0.19492	0.73489	0.98342	0.95542	1.0096	0.90102	0.78343	0.27822	0.39818	0.44178	0.93368	0.99615	0.88019	0.64756	1.3897	0.83833			O88696	0.10658	0.11702		0.23271	0.21314		0.37347		0.37596	0.089371		0.11611	0.23425	0.23189		0.41564	0.4246	0.33548
O35343		0.31332			0.73317	0.60826				0.40751	0.413	0.38313	0.88575	0.72632	0.9703	1.1918		1.2991			O88697																	0.90027
O35344		0.33769	0.21679	0.6968	0.78242	0.75097				0.29766	0.33006	0.33159	0.71014	0.80221	0.80872	1.3951	1.1974	1.5307			O88703	0.17492	0.34731	0.14037	0.5011	0.57659	0.48657	0.74419	0.8073	0.88802	0.15012	0.142	0.23684	0.38621	0.45408	0.34293	0.62428	0.62716	0.57531
O35350	0.19239	0.17418	0.17607	0.64317	0.58214	0.70019	0.86165	0.898	0.84125	0.29515	0.24448	0.2629	0.63796	0.58144	0.7773	1.1035	1.0637	1.3686			O88704	0.219	0.22616	0.24073	0.64155	0.66872	0.61352	1.0174	1.0108	1.0726	0.18706	0.24092	0.20481	0.53459	0.44036	0.45862	0.81633	0.85363	1.0357
O35375				0.90286	0.55733	0.90942				0.2514				0.74106	0.9707	1.1134	1.1902				O88712	0.066945	0.081747	0.13888	0.20056	0.18773	0.21316	0.4571	0.35695	0.38124	0.084194	0.063285	0.083037	0.24053	0.21745	0.23023	0.35537	0.38287	0.41647
O35381		0.14815	0.25568		0.63388	0.53119	0.77434	0.73122	0.77452		0.42224		0.40208	0.54564	0.67561	1.0596	1.3078	1.2363			O88737	0.11497	0.11136	0.11721	0.36079	0.36066	0.33483	0.61076	0.59744	0.61641	0.15082	0.15349	0.14921	0.43876	0.43268	0.40457	0.72829	0.71454	0.72847
O35382	0.22986	0.2402	0.23065	0.58402	0.51675	0.56109	1.0918	1.0462	1.1523	0.3134	0.21302	0.21132	0.55375	0.55487	0.55745	1.1033	0.93179	0.99444			O88738										0.30865	0.32254	0.28314	0.88412	0.91516		1.5797	1.5781	1.6572
O35387														0.68435							O88741	0.067955	0.060695	0.067027	0.23764	0.22235	0.20605	0.38337	0.38795	0.40399	0.1467	0.073221	0.19431	0.23463	0.25988	0.23655	0.45329	0.39474	0.42768
O35393						0.90748									0.82767						O88844	0.12043	0.12532	0.10354	0.33247	0.34666	0.28033	0.56576	0.56808	0.55444	0.099061	0.076208	0.092837	0.3088	0.30396	0.27725	0.54173	0.50203	0.45595
O35405				1.2577	1.1979	1.5811				0.84005	0.68406	0.70471	0.93644	1.2278	1.0589	2.0136	1.8309	1.8071			O88845				0.51548						0.23571	0.15436			0.31086		0.8684		0.9082
O35409	0.095313	0.10019	0.11663	0.178	0.16508	0.25757	0.28844	0.3175	0.31845	0.17518	0.19475	0.38999	0.27103	0.25902	0.26267	0.35495	0.21523	0.23729			O88848		0.1564		0.41992	0.50353	0.40294	1.1062	0.73509	0.6103	0.38402	0.3111	0.79632		0.57469	0.59253	0.92897	0.55898	0.88075
O35435		0.30111	0.11458	0.55154			0.63293	0.48543	0.39719					0.27		0.64341					O88851	0.20897			0.28663	0.35171		0.52806	0.47319		0.12134				0.27809	0.34952	0.58064	0.44225	0.44542
O35454	0.41025																				O88910	0.10865	0.10776	0.10901	0.33079	0.30488	0.26812	0.49343	0.48495	0.52587	0.11783	0.13006	0.077242	0.31791	0.3339	0.32755	0.48302	0.45357	0.49911
O35459	0.20586	0.22002	0.21181	0.47002	0.53305	0.50205	1.0233	0.89785	0.93407	0.2903	0.80815	0.23507	0.5034	0.64596	0.4142	0.88127	0.90366	0.84585			O88935	0.059047	0.061299	0.065368	0.19338	0.17809	0.16722	0.32174	0.31193	0.3194	0.062261	0.060114	0.05876	0.19706	0.18311	0.18462	0.29813	0.3196	0.32043
O35465	0.45246	0.37789	0.38324	0.92348	0.97062	1.1123	1.7039	1.584	1.3891	0.447	0.53164	0.53007	0.83651	1.0976	1.2492	1.4915	1.7344	1.6193			O88967			0.37819	0.88692		0.92333	1.3323	1.5955	1.78		0.37596	0.35182	1.2295	0.92837	1.2737	1.6969	1.3807	1.2027
O35474				0.61648				0.99791						1.0853		0.61244					O88974	0.33545	0.32245	0.3395	0.39025	0.26768	0.37183	0.32956	0.26063		0.2155	0.18094	0.14768	0.16075	0.39177	0.26374	0.63722	0.44398	0.45056
O35488	0.16736	0.19953	0.19288			0.46268			0.7158												O88986		0.20833	0.10086	0.20778	0.20436	0.17517	0.35353	0.33214	0.34051	0.058843	0.071001	0.068232	0.2486	0.24491	0.23058	0.3398	0.35573	0.36718
O35526				0.25367	0.16571	0.22358				0.082659	0.078992	0.090156	0.13351	0.14178	0.1326	0.27432	0.24744	0.30198			O88998	0.14489	0.1056	0.72331	0.29484		0.2683	0.52293	0.46414	0.46176	0.29999	0.10939	0.21619	0.29876	0.3262	0.25469	0.43008	0.3933	0.40811
O35544	0.29645	0.070999	0.15296				0.45773	0.55399	0.53111												O89001				1.2815					1.7615	0.52935	0.50529	0.56109	1.2317	1.014	0.98378	1.8008	1.4816	1.586
O35551				0.77608	0.96208						0.19005	0.34093	0.66061	0.72941				1.2294			O89023					0.3313						0.4736		0.65003	0.21322	0.27173	0.33214	0.29977	0.27827
O35566							1.0917			0.24615		0.37364		0.57213	0.59448	0.86969	0.88094	0.72153			O89026																1.3684
O35593	0.36752	0.26425	0.26887	0.6495	0.59872	0.64376	1.0973	1.0754	1.1048	0.24924	0.25373	0.24962	0.59336	0.5372	0.71287	1.1828	1.1546	1.2385			O89051					0.42067			0.42985					1.2983	1.4965	1.5449	1.9178	1.9898	1.7694
O35598	0.13905	0.14774	0.15235	0.31684	0.3509	0.3061	0.51965	0.61724	0.62961	0.19424		0.15778	0.24316	0.27936	0.29023	0.46326	0.52401	0.51623			O89053	0.15015	0.10379		0.34405	0.30993	0.30903	0.45014	0.63091	0.80399	0.060049	0.065305	0.055729	0.26511	0.27966	0.21654	0.42747	0.38086	0.41596
O35607										0.573		0.68088									O89112	0.3025	0.23238	0.21356	0.69125	0.72156	0.69212	1.1213	0.96933	0.87259	0.26051	0.23732	0.23093	0.66238	0.75545	0.62827	1.0957	1.0215	1.0401
O35609			0.17583	0.35841																	P00158	0.050179	0.069467		0.13392	0.13118	0.12143	0.22863	0.27867	0.2194				0.13316	0.15437	0.13872	0.24078	0.22628	0.20794
O35621										0.45564	0.53411	0.2767	0.95764	1.0609	0.63181	1.3012	1.0269	1.2756			P00397	0.084036	0.087895	0.087429	0.24954	0.25728	0.23691	0.44108	0.45486	0.45407	0.084211	0.087099	0.087919	0.29146	0.27111	0.25165	0.44175	0.44002	0.45566
O35633	0.10745	0.12105	0.10779	0.26565	0.23558	0.27618	0.60031	0.635	0.60733	0.10433	0.093063	0.076892	0.2879	0.2988	0.26102	0.46092	0.47937	0.49936			P00405	0.095255	0.069579	0.073949	0.21426	0.21335	0.19158	0.35292	0.36337	0.35311	0.071218	0.072174	0.079664	0.21844	0.23159	0.2167	0.42779	0.37359	0.36486
O35638	0.41313	0.36182	0.42747				1.0518	1.2144	1.264				0.9949	1.3924	1.2971		0.94953				P00416	0.081812	0.083128	0.084774	0.2513	0.25209	0.2194	0.41118	0.43417	0.42102	0.084166	0.090022	0.08984	0.28091	0.27285	0.2537	0.43621	0.4405	0.45092
O35639		0.30672									0.27189	0.32435		0.81169	0.62479	0.77035					P00493										0.15444		0.20177	0.57545	0.61039	0.58066	0.95249	1.0004	0.94605
O35643	0.13294	0.1243	0.12999	0.29848	0.31433	0.32408	0.67386	0.62886	0.63648	0.097311	0.12771	0.12278	0.33472	0.32126	0.33204	0.59764	0.605	0.62008			P00848	0.038764	0.049199	0.049715	0.15502	0.16046	0.13045	0.26663	0.44293	0.26841	0.059081	0.062773	0.068125	0.18623	0.18601	0.1956	0.31641	0.33433	0.30505
O35658	0.061045	0.096537	0.077224	0.15742	0.19444	0.18851	0.24118	0.2816	0.29362	0.086817	0.10565	0.042243	0.1928	0.19062	0.1852	0.31623	0.32914	0.33341			P00920	0.069867	0.070805	0.069425	0.23778	0.23042	0.21792	0.38552	0.39951	0.40071	0.065502	0.068178	0.066662	0.21127	0.18684	0.2021	0.33051	0.33387	0.33573
O35668													0.9523	1.1014	1.0781						P01831	0.26811	0.18729		0.56494	0.70283		0.65738			0.087284	0.097522	0.078106	0.30398	0.28619	0.23384	0.45076	0.46308	0.43414
O35678				0.38127		0.4454				0.18181	0.20302	0.19345	0.47635	0.57825	0.57873		0.83573	0.8208			P01837	0.51615	0.70926	0.58612	1.9414		0.87417		2.4776	1.3602		0.59273	0.61827		1.5153		1.5827	2.1166	1.7089
O35680														0.70375	0.53322	1.0609	0.99939				P01872	1.4001	1.0438	1.1928	2.6741		2.6617	3.2458	1.7213	3.471
O35681	0.16601	0.19573	0.2269			0.43878	0.64115	0.62186	0.50654	0.1551		0.24684	0.3311	0.33545	0.30189	0.74796	0.64103	0.5138			P01942	0.096843	0.12232	0.15806	0.39302	0.26037	0.14385	0.27429	0.38384	0.40332	0.224	0.17589	0.20177	0.22883	0.18074	0.15046	0.2145	0.18448	0.31227
O35685	0.31413	0.29999	0.33133	0.69093	0.70604	0.71343	1.2044	1.1525	1.2762	0.28219	0.32616	0.28435	0.53739	0.66369	0.78155	1.3077	1.2829	1.3075			P02104														0.22283				0.43943
O35691		0.32821								0.42482	0.40681	0.44854	0.78279	0.86004	1.1753	1.3954	1.4829	1.2531			P02468							0.30403							0.33632		0.44748	0.44761
O35737	0.26703	0.29844	0.33939				1.143	0.98886	1.0632			0.43601						2.3849			P03888	0.1197	0.080437	0.14311	0.20555	0.19078	0.19294	0.33895	0.33922	0.32696		0.11463	0.077629	0.22353	0.17666	0.1369	0.32732	0.2224	0.30361
O35841		0.23602	0.25103		1.2201					0.53507	0.46404	0.43165	0.84102	0.87363	0.84976	1.0629	1.3455	0.83567			P03893	0.065841	0.058353	0.057259	0.17968	0.17108	0.17217	0.30633	0.31495	0.30157				0.17056	0.16649	0.17078	0.29506	0.25095	0.29185
O35855	0.16478	0.25999					0.43504	0.48457	0.64126	0.10257	0.18811	0.17274		0.37334	0.25822		0.48475				P03911	0.057981	0.052828	0.056695	0.17116	0.17568	0.16506	0.28869	0.31297	0.31814	0.053177	0.061248	0.061511	0.15833	0.16138	0.14397	0.26426	0.24186	0.2564
O35857	0.13826	0.13873	0.12414	0.32566	0.29681	0.43587	0.66592	0.67519	0.58673	0.18663	0.15439	0.24019	0.41437	0.32367	0.32859	0.6406	0.6904	0.68607			P03921	0.058238	0.059963	0.057514	0.17173	0.1775	0.16409	0.30441	0.31425	0.31051	0.104	0.089596	0.093256	0.17659	0.17859	0.16135	0.28799	0.28135	0.28319
O35864	0.15555	0.20568	0.17085	0.42136	0.50933	0.49285	0.88822	0.81906	0.82408	0.13207	0.15417	0.16316	0.56762	0.44441	0.44795	0.99333	0.92506	0.96126			P03930				0.11469				0.20629					0.08197	0.16786	0.16507	0.23717	0.22452	0.2156
O35874	0.070756	0.083586	0.10254	0.24346	0.20312	0.14993	0.31894	0.27923	0.29034	0.092333	0.11912	0.075029	0.20849	0.20437	0.22243	0.30411	0.35725	0.44668			P03995	0.30071	0.15801		0.69609	0.45583	0.43212	0.78966	0.95616	0.76966	0.15471	0.14519	0.15408	0.4817	0.42536	0.34311	0.72381	0.67962	0.5834
O35887					1.5733						0.16172	0.45096	0.76748	1.2414							P04370	0.022945	0.033286	0.023118	0.07989	0.073241	0.067573	0.10389	0.094874	0.075756	0.022244	0.040177	0.023365	0.064521	0.061447	0.073756	0.10787	0.10631	0.1095
O35926	0.24383			0.41759	0.3388	0.40469				0.22715		0.22115						0.82692			P04627																1.1905
O35927	0.6417	0.35315	0.30384	0.41106	0.65201	0.44261	0.97738	1.0606	0.91164	0.27765	0.23174	0.28641	0.49404	0.5668	0.72057	0.99466	0.92324	1.0111			P04919	0.1738	0.15187			0.19067		0.50365	0.74536	0.48841
O35954	0.29482	0.28901	0.29346	0.56368	0.63568	0.66596	1.402	1.3458	1.1349	0.18463	0.23678	0.21587	0.60572	0.52623	0.64408	0.97122	1.099	1.1242			P04925	0.37402	0.53535								0.34495	0.32258	0.40585	0.81672	0.78121	0.8519	0.88904	1.1899	1.146
O35963	0.15266	0.086467	0.22418	0.26114	0.51517	0.45811		0.70456	0.70912	0.22616	0.21378	0.24177	0.26864	0.30378	0.2963	0.60515	0.53388	0.69811			P05063	0.25418	0.25078	0.25951	0.75776	0.74442	0.67806	1.2127	1.1388	1.1208	0.25997	0.22939	0.27572	0.74199	0.65373	0.62199	1.124	1.1576	1.0729
O54692		0.22559	0.36737	0.5615		0.27323				0.3923	0.36213	0.27134	0.78021	0.43053	0.34261	0.56642	0.53571	0.46992			P05064	0.19674	0.21561	0.20263	0.63998	0.63422	0.57796	0.979	0.98694	0.98202	0.20461	0.20357	0.21282	0.62591	0.61852	0.59868	1.0442	0.98265	0.99159
O54724	0.35855	0.32798	0.30562				1.3958	1.2344	1.3755	0.2506	2.2508	0.25342	0.96606	0.8398	0.7677	1.2381	1.5532	2.1888			P05132	0.21088	0.2214	0.21608	0.58619	0.66645	0.57417	1.05	0.98229	0.98878	0.22521	0.23052	0.22797	0.53723	0.59396	0.55221	0.8804	0.81771	0.83825
O54734	0.24272	0.21897	0.20625	0.62429	0.70733	0.65046	1.004	0.94375	1.0545	0.25138	0.23116	0.22728	0.61404	0.60765	0.5599	1.0703	1.0978	1.197			P05201	0.22875	0.14344	0.11258	0.31321	0.329	0.30466	0.55635	0.50257	0.46766	0.10655	0.13197	0.094606	0.35443	0.37318	0.3255	0.61326	0.59029	0.59894
O54754		0.10285	0.2771				0.98147														P05202	0.041774	0.044937	0.044161	0.13325	0.13786	0.12052	0.21995	0.22841	0.21802	0.042022	0.041792	0.05253	0.13894	0.14556	0.13322	0.23197	0.22234	0.22561
O54774	0.2048	0.20032	0.21754	0.42847	0.48418	0.44349	0.99566	0.97027	0.96446	0.16495	0.18635	0.1808	0.52326	0.47573	0.52889	0.83769	0.88032	0.88698			P05213	0.068124	0.055942	0.10532	0.18683	0.16862	0.13734	0.27608	0.25818	0.2796	0.053519	0.035835	0.063436	0.10816	0.12007	0.10254	0.18204	0.18945	0.2591
O54781	0.43349	0.53543	0.43789	0.74376	0.68656	0.69267	1.4353	1.2602	1.241	0.4635	0.41284	0.35996	0.83618	0.77847	0.85729	1.3489	1.3583	1.3696			P05480	0.28704	0.22771	0.18379	0.47885	0.41563	0.37577	0.65637	0.6223	0.68333	0.20171	0.17928	0.1976	0.48644	0.47191	0.53655	0.75402	0.82991	0.71652
O54828				0.75316	0.91491								0.89449								P05532	0.7108	0.65277	0.51589	1.0324	1.2791	1.0721	1.7917	1.817	1.7529	0.32231	0.32803	0.30929	0.75005	0.85403	0.86856	1.2284	1.3279	1.5059
O54829	0.15466	0.29449	0.15442	0.21805	0.26003	0.2392	0.48188	0.46002	0.42157	0.095686	0.12656	0.091278	0.27063	0.2669	0.26838	0.57891	0.49667	0.48225			P05555			0.23558	0.68988	0.63658	0.73948	0.96953	0.96317	0.74176	0.20813	0.89293	0.22699	0.62207	0.64884		0.63601	1.0344	0.73879
O54833	0.18191	0.17139	0.21605	0.52792	0.55658	0.42842	0.82458	0.8116	0.8121	0.17314	0.19477	0.22392	0.5127	0.4555	0.55718	0.85262	1.0144	1.007			P05622	0.087388	0.076784	0.084831	0.16261	0.16647		0.26393	0.2762			0.058523	0.074267	0.16838	0.16853	0.15024	0.2676	0.25834	0.26374
O54865	0.25153	0.29892	0.23513	0.65947	0.66257	0.67821	1.1436	1.0529	1.0929	0.28171	0.3101	0.26661	0.67609	0.68234	0.57204	1.1678	1.1109	1.2143			P06151	0.090229	0.099712	0.19765	0.37252	0.31217	0.2897	0.63829	0.52376	0.50268	0.095477	0.085077	0.089739	0.34858	0.32893	0.33489	0.56882	0.54767	0.54277
O54901		0.42953		0.3272	0.26585	0.38112				0.14121	0.1437	0.13489	0.36128	0.38475	0.35492	0.72157	0.67449	0.74517			P06745	0.11722	0.10489	0.10063	0.35192	0.34712	0.31308	0.59171	0.53996	0.58145	0.10681	0.10611	0.10779	0.36377	0.35599	0.34127	0.6275	0.61013	0.5951
O54916		0.25072	0.55645								0.2819		0.61101	0.74829	0.53502	0.8824	0.8975	1.1175			P06801	0.14716	0.20117	0.15931	0.39982	0.41767	0.39683	0.66172	0.67843	0.74217	0.12523	0.11329	0.12617	0.34193	0.33747	0.35097	0.59995	0.588	0.58009
O54931	0.43672	0.29185	0.48524				1.3601	1.6737	1.1879	0.89054	0.65503	0.79979	0.93113	1.0692	1.1879	1.0956	1.4338	1.8906			P06802	0.31265					0.64936	0.49267	0.78843	0.56804				0.3392	0.32794
O54940														0.88367				0.88811			P06837										0.091185	0.074236	0.10106	0.17954	0.2075	0.22961	0.2201	0.28823	0.33854
O54946	0.56747	0.24334	0.36962	0.54333	0.64765	0.61232		1.1527	1.1191	0.46252	0.43578	0.65337	0.75198	0.8565	0.79589	1.0025	1.0798	0.98153			P06909						1.0557	2.8295		3.1757
O54950	0.30589	0.29041	0.33312	0.54295	0.24743	0.52975	1.087	1.2508	0.8459	0.21174	0.31885	0.28514	0.56164	0.56586	0.75168	0.90287	0.81831	0.90688			P07310						0.42422					0.26262		0.44141		0.43757	0.48443	0.66245	0.60163
O54983	0.12887		0.15442	0.30948	0.30135	0.3112				0.12458	0.13882	0.12921	0.30053	0.30254	0.29611	0.6905	0.71631	0.72354			P07356	0.50182	0.39659		0.60738							0.61961	1.0362	0.61051	0.66996	0.86054	1.054	0.98407	0.83797
O54984	0.18388	0.25874	0.19903	0.59443	0.5176	0.76867	1.0058	1.0454	0.88483	0.18511	0.23591	0.19712	0.58023	0.56709	0.56249	1.0406	1.0378	0.98541			P07724	1.3538	1.2193	1.3699	2.6488			1.4685	1.4711	1.3192	0.94249	1.3045	1.1681	1.3209	1.1875	1.2509	3.0241	3.3598	1.6907
O54988	0.31005	0.40198	0.29759	0.63537	0.59444	0.72225	1.3129	1.0992	1.2453	0.41112	0.37158	0.25829	0.68333	0.69544	0.73707	1.2443	1.313	1.252			P07901	0.22256	0.22235	0.20325	0.66653	0.66419	0.60315	1.0875	1.0247	1.0844	0.20804	0.1892	0.19554	0.60743	0.67435	0.60336	1.052	0.99006	0.99253
O54991	0.11262	0.10069	0.11306	0.22986	0.26271	0.27863	0.39449	0.46747	0.50158	0.15062	0.16189	0.16274	0.28094	0.34641	0.2802	0.57496	0.53894	0.50684			P08003	0.22361	0.27683	0.28257	0.69323	0.7339	0.69646	1.1999	1.1427	1.0184	0.25417	0.28261	0.48998	0.81188	0.85028	0.76961	1.394	1.3688	1.2099
O55003																	0.39128				P08113	0.28584	0.26331	0.25275	0.73002	0.75469	0.68101	1.1812	1.2417	1.1808	0.28907	0.28063	0.2962	0.80042	0.81063	0.79611	1.2676	1.2324	1.2608
O55013				0.6609										0.42652							P08122														0.082219
O55017	1.8294			0.39444	0.268	0.36856				0.24153	0.36158		0.42015	0.454	0.4329	0.78645	0.68807	1.0894			P08228	0.31477	0.21743					0.71854			0.070776			0.2725	0.23952	0.2411	0.47143	0.43986	0.47125
O55022													0.60059	0.6862	1.2835						P08249	0.041371	0.041445	0.040886	0.1276	0.12629	0.1172	0.20874	0.22096	0.21725	0.045121	0.044221	0.045943	0.1422	0.14639	0.13418	0.23226	0.22642	0.22704
O55023	0.10822	0.10301	0.1062	0.32224	0.31973	0.33425	0.61393	0.5775	0.60386	0.094181	0.12262	0.11487	0.3507	0.31929	0.3252	0.58929	0.60391	0.65993			P08551	0.11907	0.18065	0.25953	0.26156	0.25229	0.24153	0.22866	0.28998	0.39565	0.076169	0.081579	0.10712	0.17152	0.19409	0.17438	0.29724	0.26852	0.29464
O55028	0.53204	0.18831	0.23723						1.3058												P08553	0.059525	0.072137	0.066473	0.18893	0.21686	0.16879	0.21858	0.29068	0.23935	0.081263	0.093402	0.096505	0.19528	0.21712	0.18691	0.31297	0.29986	0.27929
O55029	0.34758	0.34494	0.33392	0.80394	0.86603	0.88546	1.3661	1.3085	1.2859	0.34183	0.35759	0.36308	0.83652	0.9694	0.90372	1.4899	1.3922	1.3953			P08556		0.088495		0.26627	0.25694	0.23653	0.40419	0.44431	0.42054	0.093117	0.10953	0.10998	0.32753	0.29053	0.29346	0.49508	0.46299	0.49585
O55033	0.40541		0.59357						0.97607					0.35771			0.86615	0.73104			P08752	0.075496	0.076694	0.086335	0.27172	0.26722	0.23351	0.38028	0.4096	0.42866	0.076334	0.075656	0.080989	0.23539	0.25379	0.20795	0.3803	0.37156	0.36624
O55042	0.13575	0.085477	0.32103	0.18055	0.11857	0.21626			0.089366	0.12942	0.089914	0.1255	0.1609	0.077207	0.19017	0.33595	0.37154	0.44842			P09055														0.62526
O55057	0.33233		0.35821													1.5429					P09103	0.19359	0.18947	0.19331	0.59226	0.60018	0.5758	1.0238	0.90054	0.93979	0.21233	0.2097	0.21519	0.64683	0.6684	0.64432	1.0617	1.0441	1.0666
O55060	0.58895		0.17297	0.40981			0.64603	0.54089			0.16307				0.21606			0.71837			P09411	0.091939	0.087659	0.076634	0.29118	0.29082	0.26763	0.49183	0.47819	0.50054	0.099356	0.082983	0.10031	0.31349	0.32514	0.29985	0.54554	0.52199	0.52089
O55091	0.4747	0.42426	0.51177	1.1002	1.0091	0.94987	1.4151	1.5683	1.411	0.48586	0.51091	0.52428	0.80994	0.92363	0.94191	1.8224	1.5741	1.7317			P09470				0.66306		0.57085	1.2675						0.68685	1.1725			0.87634	0.96036
O55100	0.11328			0.15708		0.16943															P09528	0.14784	0.14457	0.1298	0.49913	0.48339	0.46452	0.90598	0.92881	0.846	0.13149	0.14333	0.15384	0.52711	0.51608	0.42181	0.9072	0.77525	0.79263
O55102			0.28037	0.58146										0.717	0.4854	1.4594					P09671	0.039853	0.040285	0.043605	0.13645	0.13689	0.11871	0.22868	0.23475	0.23678	0.042737	0.042182	0.043872	0.14546	0.14928	0.13399	0.24737	0.22617	0.23715
O55106	0.37356	0.25107	0.29751	0.83413	0.59304	0.67403	1.4251	1.3682	1.2641	0.41517	0.26683	0.36159	0.62955	0.71195	0.64898	1.362	1.2479	1.3832			P09925			0.29093	0.44946	0.44645	0.40061		0.6826	0.75821	0.19206	0.15969	0.21889	0.63841		0.44984	0.89904	0.77554	0.717
O55125	0.062374	0.039264	0.03593	0.15636	0.14566	0.14922	0.218	0.22944	0.30151	0.095375	0.071607	0.029235	0.14019	0.13396	0.12964	0.26141	0.22733	0.22955			P0C0A3														0.32659
O55126	0.07802	0.069645	0.045449	0.13518	0.14114	0.12085	0.22641	0.21084	0.22699	0.082372	0.074221	0.082719	0.13216	0.14069	0.12968	0.26863	0.26034	0.24387			P0C192	0.47146		0.34142	1.0294	0.79491	0.81981	1.4533	1.1604	1.1676	0.33529	0.28191	0.28929	0.76237	0.88547	0.75279	1.357	1.09	1.1505
O55128													0.53677		0.43144						P0C605					0.30114	0.26917		0.5308	0.49147
O55131	0.12659	0.11706	0.10406	0.32166	0.27906	0.3051	0.65536	0.53922	0.64239	0.11112	0.12665	0.099351	0.27766	0.28977	0.27648	0.50666	0.55913	0.46166			P0C7M9	0.34234	0.33744	0.34676	1.088	1.0877	0.99233	1.1311	0.92305	0.77099						0.36109	0.73048
O55135		0.35197	0.37194		0.97587	0.8606	1.5492	1.5114	1.2611		0.89014	0.58196		0.90483	1.3595	2.1097	1.0602				P0DN34														0.19186
O55137		0.23469	0.24593																		P10126	0.20841	0.21642	0.20206	0.60077	0.63264	0.50743	0.90334	0.89544	0.896	0.26517	0.27734	0.27436	0.73798	0.74539	0.66126	1.0663	1.0681	1.0558
O55142	0.47549	0.27893	0.1758	0.83598	0.47567			1.4781	1.3574					0.37865	0.79686	0.82797	0.585	0.64116			P10518													0.52775	0.42752		0.61913	0.68323	0.49986
O55143	0.28172	0.25636	0.25821	0.61528	0.63289	0.62628	1.1836	1.152	1.1491	0.26135	0.2615	0.2628	0.65163	0.65389	0.66128	1.1394	1.1505	1.168			P10605	0.39708	0.44231		0.84778	0.87109	0.93247		1.3764	1.375				1.0412	0.86074	0.86107	0.94638	1.2335	1.2595
O55192		7.551	5.4712																		P10630	0.34279	0.3416	0.33424	0.83049	0.91156	0.82743	1.2528	0.99737	1.1324	0.29865	0.35906	0.32054	0.83643	0.84006	0.80968	1.3381	1.3286	1.4192
O55201	0.46797	0.37358	0.4778				1.4396	1.4169	1.2986	0.54195	0.55593	0.56071	0.92543	1.2519	0.72726	1.306	1.948	1.2292			P10637	0.5313	0.26173	0.75793	0.37166	0.51891	0.52822	0.59033	0.35715	0.57607	0.10018	0.13578	0.087157	0.27828	0.29109	0.3068	0.45707	0.42899	0.48363
O55222												0.23202						1.0297			P10639		1.0681			0.65669								0.32708	0.79155	0.25769	0.35753
O55229	0.18876	0.18811	0.19831		0.41772		0.60867	0.82377	0.82873			0.23429				0.76373					P10649	0.1236	0.10791	0.11298	0.33685	0.33635	0.31703	0.58066	0.55799	0.51681	0.11799	0.11767	0.11688	0.35781	0.34261	0.3302	0.59111	0.56628	0.5673
O55234	0.19344	0.19478	0.16744	0.49097	0.50132	0.51142	0.92916	0.98024	0.92295	0.17644	0.19199	0.17446	0.53962	0.5126	0.51553	0.95889	0.94214	0.97642			P10852	0.080384	0.10486	0.086752	0.33428	0.26401	0.25685	0.40615	0.40848	0.38412	0.079821	0.080879	0.073432	0.23841	0.22023	0.2296	0.38776	0.34528	0.36352
O55236						0.64614								0.5788		1.1619	1.3433	1.0885			P10922							0.12401							0.14568	0.1455	0.50198
O70133	0.21492	0.18489	0.19121	0.73007	0.75765	0.72201	0.89505	0.81623	0.83709	0.26822	0.27231	0.30419	0.76714	0.7464	0.75013	1.1839	1.1749	1.2811			P11352																0.68216	0.4787
O70152	0.31688		0.38993	0.89205	1.0675	0.91406	1.7146		1.7327	0.48191		0.57022	1.214	0.90453	0.9535						P11404	0.34103	0.30264	0.34408				0.29699	0.35087	0.33777	0.19193	0.2586	0.23916	0.30332	0.31593	0.28529	0.52387	0.4334	0.51496
O70161	0.14469	0.18225	0.13858	0.25129	0.24448	0.26922	0.94318	0.72208	0.8125	0.10984	0.12647	0.12531	0.29059	0.26216	0.26073	0.54068	0.54218	0.55456			P11438	0.53	0.51425	0.4551	1.2505	1.2772	1.1786	1.6518	1.6649	1.5997	0.44392	0.5233	0.44152	1.1363	0.99919	1.0306	1.5293	1.4473	1.6146
O70172	0.13916	0.14292	0.19639	0.27196	0.28576	0.26789	0.38042	0.45253	0.7136	0.12076	0.066007	0.072753	0.26692		0.32191	0.47378	0.48534	0.49852			P11499	0.28081	0.25819	0.26319	0.77649	0.76408	0.7411	1.1884	1.1053	1.1827	0.27315	0.28233	0.28492	0.787	0.80415	0.66992	1.1806	1.1596	1.1387
O70194	0.23123	0.26788	0.28752	0.65377	0.67166	0.6549	1.2293	1.0959	1.0836	0.45853	0.24411	0.30714	0.71189	0.59289	0.6486	1.1268	1.4695	1.2482			P11531	0.22883			0.80585	0.42141				0.90167	0.28689	0.25283		0.84849	0.84696		1.3689	1.1988	1.0355
O70209												0.18077									P11627	0.13428	0.17739	0.26144	0.5471	0.64083	0.63578	0.84361	0.92262	0.70474	0.36587	0.22022	0.41202	0.57432	0.62325	0.45336	0.90706	0.97705	0.98665
O70228	0.34186	0.31359	0.31417	0.71863	0.81403	0.73877	1.3824	1.403	1.3613		0.42719		0.53271	0.95368	0.96614	1.1997		1.5245			P11798	0.15505	0.14885	0.12486	0.49207	0.4847	0.42436	0.82144	0.84072	0.80597	0.18496	0.17044	0.16963	0.53635	0.56785	0.52293	0.95594	0.88966	0.89674
O70230		0.36304																			P11881	0.22541	0.21066	0.21759	0.66205	0.66818	0.60879	1.1102	1.0691	1.0853	0.26217	0.2473	0.2586	0.76763	0.79677	0.78268	1.2312	1.1976	1.2447
O70250											0.42429		0.29334	0.45419				0.41544			P11983	0.17984		0.15357	0.59946	0.55579	0.41063	0.84228	0.80797	0.94675	0.18733	0.13394	0.13584	0.5322	0.47013	0.4858	0.79092	0.83671	0.87545
O70251						1.2215				0.21983	0.18946	0.2095	0.53559	0.51504	0.50731	0.91941	0.88237	0.88738			P12023	0.54938		0.59968	1.408	1.0323					0.68512	0.62873	0.5828	1.155	1.2499	0.97674	1.6927	1.6654	1.5158
O70252		0.32699							1.6038	0.29739	0.35589	0.43393	0.79141	0.79603	1.1986	1.4216	1.1162	1.2889			P12367	0.1607	0.12365	0.26303	0.15013	0.14859	0.19587	0.3087	0.28105	0.22355	0.061094	0.086001	0.12092	0.18489	0.16313	0.15633	0.26318	0.26744	0.27642
O70293	0.26537	0.23248	0.22986	0.37313		0.65747				0.28262											P12382	0.14112	0.17764	0.15139	0.50869	0.49503	0.46641	0.88786	0.93066	0.74143	0.12165	0.11759	0.16001	0.41261	0.3775	0.33749	0.74501	0.78055	0.72983
O70305	0.46503		0.46521				1.438	1.8376	2.2083	0.52978	0.4627	0.37336	0.9522		1.0028	1.5014	1.8506	1.4467			P12657										0.35348	0.34739	0.39173	0.97212	1.1308	0.95421	1.3822	1.2531	1.2976
O70309	0.35296	0.21729	0.29481				0.91479	1.1431	1.0584			0.21747									P12787	0.092426	0.090422	0.072749	0.19688	0.20116		0.25542		0.34216				0.20527	0.18894	0.18479	0.31905	0.31412	0.35698
O70310	0.32466	0.38222	0.40925	0.80784	0.83308	0.75092	1.5924	1.5031	1.4502	0.44419	0.38803	0.35452	0.98561	0.91039	0.90131	1.3915	1.0963	1.4097			P12849				0.3577			0.62177		0.90268	0.15603	0.24561	0.20521	0.52526	0.49769	0.4055	0.85396	0.64796	0.83602
O70311	0.3162	0.36042	0.76662	0.61025	0.4548	0.58784		1.2053		0.71259	0.51857	0.2231	0.60822	0.61714	0.55825	0.87833		1.5035			P12960	0.088793	0.10337	0.10946	0.33673	0.3278	0.3131	0.47459	0.50068	0.48684	0.095373	0.091301	0.096219	0.27652	0.26045	0.24768	0.43139	0.41018	0.40103
O70318	0.082064	0.083607	0.068066	0.14809	0.22105	0.18903	0.37983	0.36119	0.50872	0.086877	0.073857	0.10201	0.22681	0.2468	0.25839	0.35839	0.34385	0.35295			P12970	0.15256	0.13151	0.1446	0.51006	0.50702	0.43869	0.81737	0.79861	0.77622	0.14882	0.16116	0.14753	0.479	0.43795	0.40061	0.78736	0.77976	0.77368
O70325	0.1302	0.17877	0.14656	0.35432	0.41957	0.39505	0.63492	0.63896	0.61496		0.18022	0.1978	0.43411	0.51057	0.39191	0.66384	0.69522	0.686			P13020	0.16157	0.18352	0.10945	0.41021	0.3764	0.2671	0.627	0.80207	0.59978	0.12915	0.12863	0.14319	0.39071	0.38709	0.31369	0.61972	0.61835	0.62781
O70362			0.50525																		P13595	0.10344	0.10233	0.10605	0.28848	0.28582	0.27802	0.49188	0.47431	0.48158	0.091602	0.091859	0.092477	0.28847	0.26193	0.25193	0.44394	0.43666	0.43332
O70378																	1.2989				P13707	0.10655	0.12144	0.11005	0.37932	0.35753	0.33563	0.62885	0.5757	0.61978	0.113	0.19223	0.10098	0.41923	0.41191	0.33034	0.68527	0.62218	0.57901
O70423	0.28082		0.2611	0.28203	0.43352	0.43233	0.2505	0.21546	0.19825		0.35926	0.099952			0.20288			0.77323			P13808				1.9708	0.56493		2.0791	2.6319	2.0071
O70433					1.1704					0.35723	0.39204	0.34742	0.87275	1.1093		1.4098	1.5317	1.1972			P14094	0.11039	0.1188	0.11334	0.3382	0.33493	0.30151	0.50946	0.51518	0.52208	0.11628	0.11807	0.11542	0.32676	0.32789	0.31384	0.53676	0.53304	0.52677
O70435			0.20474	0.61397	0.40673	0.4602					0.24594		0.46405	0.504	0.49583	0.58983	0.5063	1.0138			P14115		0.26355	0.26165	0.49224	0.53207	0.47044	0.7852	0.83048	0.74776	0.19682			0.43182	0.52532	0.50947	0.62212	0.81881	0.65733
O70443	0.05021	0.13005	0.23999	0.11502	0.111	0.10233	0.27771	0.32051	0.25135	0.042208	0.047208	0.053718	0.11583	0.11127	0.10276	0.22593	0.21679	0.22987			P14131	0.12608	0.14376	0.38021	0.44517	0.46989	0.37814	0.78569	0.73115	0.6969	0.16101			0.46569	0.46706	0.37336	0.80073	0.69135	0.84195
O70456	0.21065	0.1908	0.21046	0.45149	0.51411	0.5183	0.90331	0.85912	0.89939	0.18105	0.21667	0.20524	0.54915	0.57638	0.52814	1.0086	1.0305	1.0252			P14148	0.15256	0.18445	0.16464	0.44994	0.46047	0.45123	0.82829	0.75766	0.73196	0.13583	0.1304	0.14474	0.37294	0.44874	0.36683	0.72807	0.7675	0.67978
O70481	0.30334	0.34576	0.29312	0.60957	0.77011	0.81776	1.4035	1.2619	1.4367		0.49781	0.22688	0.7711	0.78404	0.66706	1.566	1.3853	1.5835			P14152	0.46465	0.19869	0.21602	0.33483	0.34239	0.30495	0.49286	0.4731	0.47858	0.12904	0.19498	0.17666	0.38028	0.41898	0.33896	0.57775	0.58357	0.53757
O70492							0.89723			0.59425	0.49759	0.54926	0.81192	0.98756	0.85177	1.476	1.4412				P14206														0.29462	0.8034	0.77659
O70493	0.3022	0.20637	0.21426	0.58802	0.57027	0.55946	1.0455	1.0834	0.96028	0.21336	0.24617	0.22095	0.60208	0.61437	0.59304	1.1087	1.1686	1.1849			P14211	0.23445	0.20768	0.24852	0.64497	0.68034	0.58798	1.0127	1.0074	0.99569	0.22788	0.29256	0.23319	0.71583	0.75591	0.68427	1.1142	1.0972	1.1332
O70494		0.42446																			P14231	0.098149	0.086231	0.11151	0.30463	0.28048	0.27566	0.48442	0.47308	0.48109	0.11005	0.11071	0.1167	0.30909	0.3057	0.31874	0.47457	0.46782	0.50988
O70503		0.20631	0.2515	0.58044	0.64106	0.58534	1.2622	1.1676	0.88673	0.2213	0.23926	0.2605	0.72438	0.71747	0.69758	1.1229	1.24	1.1767			P14576									0.60046
O70551			0.54085								0.60822	0.49701				1.5031					P14685	0.1982	0.18743	0.2234	0.61481	0.64121	0.53799	1.1329	1.0859	0.89848	0.16463	0.15889	0.21343	0.59811	0.55855	0.60547	1.0993	0.93183	1.052
O70555																	0.20124				P14733										0.29488			0.65928	0.2902	0.54406	0.43258
O70566				0.52215	0.87618					0.19149	0.23989	0.1698	0.47017	0.63212	0.4973	1.1279	1.0075	0.96368			P14824	0.2086	0.32221	0.17611	0.56813	0.50586	0.43163	0.57349	0.85574	0.85157	0.21255	0.19176	0.24125	0.64176	0.61557	0.51241	1.0334	0.97245	0.91764
O70572	0.11662	0.36421	0.17461		0.21284				0.76382												P14869								1.1974		0.1862		0.22174	0.4548	0.48862	0.3238	0.62837	0.60186	0.1459
O70585											0.16982	0.35375					3.678				P14873	0.38704	0.36137	0.40342	1.0062	0.98198	0.93401	1.4765	1.4375	1.4391	0.44806	0.42655	0.43399	1.0599	1.06	1.0269	1.5131	1.4874	1.4879
O70589	0.091399	0.085754	0.090821	0.2918	0.31456	0.28514	0.4499	0.40732	0.42251	0.092263	0.10195	0.14064	0.30578	0.34507	0.29732	0.51274	0.46377	0.48888			P15105	0.1878	0.2006	0.19877	0.61203	0.60131	0.55219	0.93047	0.96259	0.93865	0.17955	0.18494	0.20177	0.58308	0.56077	0.53045	0.90232	0.89876	0.90214
O88196	0.83964	0.61599	0.6674	0.44536				1.2881	2.2087			0.57862	1.3154		0.8738	1.7508	2.45				P15116		0.22402		0.74534	0.64863	0.58501		0.77516	0.66832	0.19757	0.14549	0.2234	0.60176	0.54822	0.52184	0.81884	0.86317	0.89467
O88291		0.38655	0.33307				1.2318	1.2062	1.3662	0.38468	0.43994				0.81764	1.6828	1.0846				P15208												0.45499	1.0296			0.76329	2.0657	1.1348
O88307	0.60727		0.60676	1.1485	1.1965	1.2122	1.6695	1.5914	1.6057	1.1462	0.62999	0.7004	1.0583	1.493	1.3344	1.6518	1.5219	1.9427			P15209	0.46711	0.57475	0.44152	0.85042	1.0477	0.96436	1.7009	1.5872	1.4405	0.52106	0.52838	0.5214	1.1217	1.1474	1.4301	1.6151	1.5238	1.5542
O88322	0.19039	0.13265	0.42651	0.2496		0.21274	0.43013	0.12273	0.87589	6.4015		0.12542	0.19157	0.27874	0.52146	0.445	0.43189	0.65514			P15327						0.58029
O88342	0.12189	0.13062	0.12161	0.29565	0.30932	0.3019	0.62362	0.61252	0.61746	0.10516	0.11649	0.11797	0.30994	0.31033	0.32352	0.56455	0.58629	0.60032			P15388	0.12556	0.14703	0.12404	0.3858	0.39668	0.35792	0.65022	0.66914	0.5964	0.1802	0.27601	0.24652	0.763	0.58479	0.53316	0.97493	1.0384	1.0875
O88343	0.092581	0.095948	0.10851	0.26044	0.25751	0.25236	0.53271	0.50122	0.51309	0.0838	0.094571	0.097286	0.25754	0.25239	0.28105	0.44624	0.4525	0.48135			P15508		0.19547	0.14414	0.41749	0.41999	0.37434	0.68221	0.60901	0.6964	0.17672	0.18923	0.18332	0.53333	0.56777	0.26751	0.93362	0.86812	0.89266
O88351		0.30302					1.7239	1.308	1.0768				0.52435			1.1115	1.2302				P15532	0.23556			0.33426	0.34083		0.47413	0.90555		0.094443	0.1866	0.14532	0.49306	0.34177	0.31601	0.57062	0.54456	0.49482
O88384											0.49423			0.99648	0.96697	1.5242		1.4533			P15864	0.10366		0.10578											0.38651
O88398			0.26952				1.3846	1.0043	2.1414												P16045															0.46843
O88441		0.13222	0.39368	0.24077	0.20705	0.22116	0.37326	0.43313	0.49922	0.087262	0.096244	0.1947	0.22423	0.22119	0.25069	0.39171	0.39906	0.42128			P16054			0.22764	0.59247	0.64492	0.57119	0.91376	0.84565	0.97583	0.17324	0.22384	0.21373	0.60041	0.66351	0.6353	0.92025	0.99925	1.0288
O88444	0.1845	0.3319	0.24896	0.31175	0.35841	0.32543	0.93964	0.73554	0.70469				0.27842				0.69694	0.73434			P16125	0.12765	0.11569	0.12465	0.38517	0.37895	0.35609	0.63591	0.60949	0.62798	0.11803	0.11854	0.11924	0.37761	0.38847	0.34555	0.64016	0.62421	0.6212
O88447		0.53923	0.50607	0.82945	1.0469	1.058	0.66495		0.92895	0.40512	0.48675	0.46264	0.93285	1.0412	1.0148	1.3349	1.3305	1.2008			P16283			0.21937	0.50271		0.46846	0.79742	0.86521	0.91007	0.23441	0.14915	0.17574	0.59819	0.57715	0.43399	0.70876	1.0681	0.76547
O88448		1.2964	0.4524						3.1503	0.56386	0.47295	0.52502	1.2812	1.2157	1.2377	1.7463	1.7732	1.71			P16305		0.14979	0.21823	0.52201	0.51352	0.45004	0.849	0.821	0.79784
O88455	0.24719	0.30165	0.3013	0.67165		0.51444	1.1487	1.0676	1.2151	0.67351		0.47191		0.86295		1.13	1.1131	0.71547			P16330	0.032742	0.036097	0.034681	0.11664	0.1186	0.09857	0.15723	0.17772	0.17248	0.034944	0.031884	0.033362	0.097327	0.08625	0.082584	0.14909	0.14658	0.15829
O88456		0.12809	0.12719				0.82139						0.44833	0.48639							P16332	0.17025	0.15487	0.1786	0.49678	0.50507	0.47153	0.84036	0.87171	0.89915	0.15369	0.15691	0.16335	0.55234	0.5283	0.45452	0.81308	0.80841	0.85164
O88485	0.2337	0.21429	0.26321	0.72155	0.75673	0.68676	1.1042	1.005	1.062	0.25612	0.30274	0.28035	0.72533	0.72708	0.7131	1.4622	1.2702	1.2556			P16388	0.1171	0.11034	0.098979	0.34398	0.34457	0.2884	0.51257	0.54665	0.49399	0.15408	0.1619	0.13325	0.38398	0.3494	0.34809	0.59631	0.52204	0.50693
O88487	0.24729	0.27036	0.21225	0.71834	0.57469	0.55504	0.99783	1.0129	1.0143	0.27469	0.38832	0.33898	0.68347	0.79307	0.74685	1.0977	1.0154	1.1819			P16460	0.1244	0.17553	0.14232	0.52017	0.48064	0.41488	0.7953	0.77793	0.78717	0.14906	0.14536	0.14867	0.44735	0.49203	0.44764	0.83247	0.77819	0.75983
O88492	0.33406	0.3758	0.37106				1.5065	1.5425	1.4882	0.31696	0.29087	0.45769	0.90592	0.8474	0.74971		1.3142				P16546	0.088598	0.090567	0.092386	0.29486	0.27153	0.2601	0.43466	0.42405	0.43786	0.090101	0.088256	0.089841	0.26872	0.27816	0.26329	0.44506	0.42584	0.44098
O88502	0.20364	0.1716	0.21699																		P16627	0.29256	0.24353	0.2195		0.66743		0.98649	0.95549	1.0361		0.20578		0.66517	0.64623	0.54785		0.76231	0.85793
O88507	0.19098	0.20809	0.27964	0.40891	0.36798	0.43129	0.98008	0.94085	0.88801	0.14891	0.18104	0.26454	0.42876	0.47825	0.49216	1.0302	0.75275	0.83596			P16858	0.11974	0.12599	0.12344	0.38424	0.38391	0.35548	0.62344	0.61366	0.61564	0.12302	0.12729	0.12365	0.38561	0.39591	0.36927	0.66859	0.64309	0.64384
O88520										0.26521	0.35163	0.67675			1.2409						P17047				1.1373						0.52371	0.46419	0.51604	0.99467	0.87288	1.0169	1.7766	1.1941	0.90623
O88531	0.13075	0.10808	0.10934	0.17949	0.2149	0.18735	0.38946	0.35217	0.35501	0.09606	0.10576	0.10819	0.23664	0.21641	0.22158	0.29425	0.3121	0.35017			P17156	0.37957	0.22778	0.23429	0.76315	0.6902	0.77677	1.0746	1.0059	1.0956	0.19923	0.2636	0.28648	0.78864	0.56519	0.67957	1.0111	1.0298	1.1082
O88532	0.3745	0.38913	0.3958	0.99392	1.0211	1.0231	1.4526	1.4218	1.2829	0.58602	0.54226	0.44639	1.1789	0.96431	1.232	1.6199	1.571	1.554			P17182	0.10191	0.095379	0.095377	0.3225	0.30756	0.29029	0.53767	0.51986	0.50359	0.10256	0.097505	0.10027	0.32742	0.32704	0.30454	0.55567	0.54809	0.54158
O88533				0.20364	0.24797	0.22812	0.61513		0.61825			0.20554	0.3315	0.26095	0.27863						P17183	0.095663	0.10333	0.14416	0.29213	0.30028	0.27602	0.56009	0.45172	0.56103	0.087555	0.075613	0.10013	0.31972	0.3491	0.29283	0.6058	0.55017	0.55157
O88543			0.15216	0.41301	0.23521	0.42036			0.75955	0.15078	0.15225	0.1492	0.45126	0.43501	0.43382	0.75249	0.83364	0.81806			P17426	0.072355	0.082949	0.072552	0.30128	0.30554	0.26881	0.54684	0.53547	0.57064	0.05558	0.058563	0.056176	0.22761	0.21586	0.19494	0.37588	0.37147	0.37213
O88544		0.14876	0.15392	0.51133	0.5176	0.36745	0.88773			0.15702	0.14855	0.13341	0.3998	0.40382	0.41024	0.80387	0.75068	0.89871			P17427	0.077592	0.082192	0.073845	0.2915	0.29799	0.26172	0.5431	0.50179	0.52317	0.064407	0.05791	0.060765	0.22688	0.21999	0.2073	0.38874	0.3869	0.37814
O88545	0.14477	0.17597	0.17587	0.33848	0.4534	0.43562	0.78841	0.82037	0.67599	0.12551	0.15665	0.15566	0.46801	0.44092	0.43173	0.78686	0.83847	0.80905			P17439						0.78431					0.30241		0.87812	0.55133		1.0903
O88559		0.50656																			P17563	0.35672	0.67463	0.22754	0.42527	0.60247	0.29654	0.52537	0.62814	0.75593		1.1301	1.6139	1.0914	0.78313	0.95237	0.46099	0.38474	0.40727
O88569	0.15097	0.12208	0.12187	0.48594	0.46091	0.46407	0.62249	0.56938	0.58642	0.16342	0.18181	0.17824	0.44532	0.47266	0.51332	0.76976	0.85018	0.85307			P17665	0.25342	0.10276		0.24888	0.19859	0.68382	0.34224	1.0638	1.075	0.052694	0.063639	0.061767	0.18934	0.1863	0.17912	0.31878	0.29979	0.26014
O88587		0.13372	0.10643	0.24759	0.59813		0.5142	0.48919	0.69335	0.21951	0.26162	0.31952	0.72317	0.66091	0.6328		1.4535	1.2974			P17710	0.042958	0.043785	0.045153	0.14902	0.14963	0.12944	0.24919	0.25617	0.25634	0.050533	0.053677	0.054848	0.16995	0.17361	0.15553	0.27566	0.27584	0.27561
O88597				0.2513											0.49016	1.1152	1.7185				P17742	0.12801	0.12768	0.12582	0.38461	0.36728	0.35841	0.64119	0.50584	0.59719	0.14898	0.13195	0.14157	0.45086	0.43296	0.43385	0.76581	0.72718	0.73446
O88602		0.24695							0.24923	0.18224											P17751	0.42542	0.30296	0.35124	0.30072	0.29034	0.31317	0.4376	0.42083	0.41443	0.10923	0.11018	0.10742	0.3695	0.37152	0.30921	0.62535	0.63247	0.5006
O88643	0.20539	0.21793	0.21166	0.45318	0.52047	0.47669	1.1727	1.0387	1.0648	0.1833	0.2112	0.21177	0.49548	0.52053	0.53466	1.0603	0.99339	1.0745			P17809	0.074678	0.12045		0.31714	0.29265	0.24678	0.48276	0.45092	0.4182	0.20669	0.073381	0.15943	0.4045	0.33407	0.27473	0.48341	0.47693	0.60776
O88653	0.33373	0.33506	0.32011	0.59979	0.70488			0.97306		0.30252	0.34232	0.28864	0.63885	0.80617	0.73422	0.95646	1.3288	1.2701			P18052	0.21642	0.26292	0.28485	0.63128	0.70734	0.59251	1.0483	1.0032	0.99782	0.19339	0.24016	0.2425	0.70159	0.70107	0.63309	0.99444	0.86842	1.133
O88668													1.1573	1.2025	0.57263						P18242	0.22336	0.16803	0.17669	0.40568	0.45736	0.3861	0.64277	0.77142	0.7989	0.20647	0.30496	0.14505	0.45789	0.38396	0.63687	0.71076	0.58217	0.83061
O88685	0.27711	0.22711	0.44979	0.58567	0.63031	0.6348	1.1423	0.94122	1.142	0.23948	0.2857	0.27492	0.63782	0.7105	0.70108	1.2296	1.1032	1.1038			P18572										0.1091	0.11305	0.10068	0.39531	0.35823	0.37682	0.607	0.61976
O88693	0.24392			0.53183	0.79274		1.1939				0.21007	0.18988			0.51503						P18581				0.89327	0.68387		1.285	1.0176
O88696		0.21342	0.18399	0.30231	0.20053		0.60169		0.54085	0.14234	0.12807		0.21395	0.2455	0.22703	0.43452	0.41355	0.449			P18653	0.16809	0.17823	0.17209	0.47843	0.51345	0.38771	0.77153	0.73186	0.68092		0.1223	0.3375	0.53775	0.52691	0.50997	0.83652	0.54581	0.87388
O88703	0.17143	0.20795	0.15813	0.46664	0.44455	0.40533	0.85873	0.8855	0.91204	0.37029	0.23931	0.20585	0.44533	0.48034	0.51069	0.69633	0.74501	0.66875			P18760	0.18923	0.1729	0.18036	0.56158	0.54699	0.48665	0.87698	0.88135	0.84422	0.1868	0.18586	0.18734	0.57757	0.56544	0.55029	0.96461	0.89825	0.89412
O88704	0.24995	0.22225	0.29453	0.43363	0.71532	0.54955	1.1076	0.84853	1.0632	0.20995	0.21933	0.27133	0.43765	0.74119	0.60992	0.8803	0.92892	1.1002			P18826			0.16233	0.5903	0.53976	0.50281	0.96171	0.88193	0.84609	0.43747	0.17706			0.47124			0.74336
O88712	0.12077	0.17986	0.16863	0.31967	0.243	0.31044	0.49311	0.53445	0.50267	0.11292	0.13235	0.10152	0.36427	0.30583	0.29657	0.46943	0.48907	0.45979			P18872	0.065119	0.064214	0.06269	0.19072	0.17804	0.17233	0.29425	0.30052	0.31301	0.052697	0.063946	0.060788	0.15409	0.16126	0.15568	0.25895	0.25203	0.25761
O88735				1.3001								0.48489									P18894	0.26599	0.20471	0.24947	0.65989	0.62871	0.59336	1.0303	1.0915	1.0141
O88737	0.11824	0.12168	0.11844	0.38271	0.37029	0.38547	0.59573	0.60046	0.5944	0.13915	0.1323	0.1406	0.39748	0.37992	0.38734	0.70356	0.71731	0.72178			P19096	0.21283	0.22396	0.22499	0.72623	0.71614	0.66094	1.1106	1.1499	1.0829	0.21279	0.20686	0.21629	0.65091	0.63421	0.58852	1.0735	1.0434	1.0279
O88738	0.47729	0.45664	0.44002	0.92033	0.87784	1.0253	1.6249	1.58	1.5025	0.40009	0.42321	0.41587	0.9905	0.9311	0.91121	1.5204	1.513	1.6128			P19157		0.034753		0.13928	0.23583		0.30817	0.51675		0.10056	0.14701	0.15916	0.17697	0.23576	0.30365	0.36613	0.41244	0.3177
O88741	0.13178	0.074112	0.089613	0.2588	0.1711	0.18522	0.50409	0.59962	0.4684	0.1064	0.12472	0.11138	0.21791	0.25933	0.24384	0.53052	0.56415	0.55076			P19246	0.061236	0.069683	0.065166	0.14707	0.14493	0.13943	0.19942	0.21974	0.19988	0.058108	0.055972	0.053182	0.13485	0.1342	0.14252	0.25226	0.229	0.2477
O88746											0.30689				0.38937						P19253	0.16663	0.14425	0.1582	0.44117	0.48151	0.4331	0.68994	0.74876	0.70747	0.12207	0.20689	0.11974	0.38178	0.35585	0.35287	0.71677	0.69274	0.68745
O88844	0.1171	0.1093	0.1147	0.29242	0.32187	0.33291	0.59352	0.61498	0.61454	0.097008	0.10535	0.10131	0.31755	0.32281	0.32539	0.57975	0.59202	0.57714			P19258				0.33159												0.7041	0.66335	0.69675
O88845	0.26155	0.31033	0.36861				1.5608			0.39373	0.41795	0.36678		0.84471		1.0222	0.78292	1.295			P19324		0.79628
[truncated: 4,085 more rows]

## Sheet: H vs total
Majority protein ID	Cer_Hom_21d_1	Cer_Hom_21d_2	Cer_Hom_21d_3	Cer_Hom_14d_1	Cer_Hom_14d_2	Cer_Hom_14d_3	Ctx_Hom_14d_2	Ctx_Hom_14d_3	Ctx_Hom_14d_1	Ctx_Hom_21d_2	Ctx_Hom_21d_3	Ctx_Hom_21d_1			Majority protein ID	Cer_SF_14d_1	Cer_SF_14d_2	Cer_SF_14d_3	Cer_SF_21d_1	Cer_SF_21d_2	Cer_SF_21d_3	Ctx_SF_14d_1	Ctx_SF_14d_2	Ctx_SF_14d_3	Ctx_SF_21d_1	Ctx_SF_21d_2	Ctx_SF_21d_3
[truncated: 6,725 more rows]

[truncated: 3 more sheets: lifetimes, 21m-Ctx_categories, SF vs Hom]
