# Supplementary material for: Protein lifetimes in aged brains reveal a proteostatic adaptation linking physiological aging to neurodegeneration
Source: Sci Adv. 2022 May 20;8(20):eabn4437. doi: 10.1126/sciadv.abn4437 (PMC9122331; doi:10.1126/sciadv.abn4437)
Supplement: Supplementary file 2 — Tables S1 to S7 [file sciadv.abn4437_tables_s1_to_s7.zip › sciadv.abn4437_table_s2.xlsx]

## Sheet: Comparison_to_Karunadharma_2015
GeneID	Entry	Entry name	Status	Protein names	Gene names	Organism	Length	Complex	GeneID	Ordered as in Fig. 2 From Karunadharma et al 2015	Aged brain homogentate (Karunadharma et al 2015)	Young brain homogentate (Karunadharma et al 2015)	Aged brain cortex homogenate (this study)	Young brain cortex homogenate (Fornasiero et al., 2018)	Aged cerebellum homogenate (this study)	Young brain cortex cerebellum (Fornasiero et al., 2018)	Aged brain cortex synaptic (this study)	Young brain cortex synaptic (Fornasiero et al., 2018)	Aged cerebellum synaptic (this study)	Young brain cortex synaptic (Fornasiero et al., 2018)	Aged Heart homogentate (Karunadharma et al 2015)	Young Heart homogentate (Karunadharma et al 2015)	Aged Heart mitochondria (Karunadharma et al 2015)	Young Heart mitochondria (Karunadharma et al 2015)	Aged liver homogentate (Karunadharma et al 2015)	Young liver homogentate (Karunadharma et al 2015)	Aged liver mitochondria (Karunadharma et al 2015)	Young liver mitochondria (Karunadharma et al 2015)	Aged extensor digitorum longus mitochondria (Karunadharma et al 2015)	Young extensor digitorum longus mitochondria (Karunadharma et al 2015)	Aged Soleus mitochondria (Karunadharma et al 2015)	Young Soleus mitochondria (Karunadharma et al 2015)		Complex	GeneID	Ordered as in Fig. 2 From Karunadharma et al 2015		Aged brain homogentate (Karunadharma et al 2015)	Young brain homogentate (Karunadharma et al 2015)	Aged brain cortex homogenate (this study)	Young brain cortex homogenate (Fornasiero et al., 2018)	Aged cerebellum homogenate (this study)	Young brain cortex cerebellum (Fornasiero et al., 2018)	Aged brain cortex synaptic (this study)	Young brain cortex synaptic (Fornasiero et al., 2018)	Aged cerebellum synaptic (this study)	Young brain cortex synaptic (Fornasiero et al., 2018)	Aged Heart homogentate (Karunadharma et al 2015)	Young Heart homogentate (Karunadharma et al 2015)
Ndufb7	Q9CR61	NDUB7_MOUSE	reviewed	NADH dehydrogenase [ubiquinone] 1 beta subcomplex subunit 7 (Complex I-B18) (CI-B18) (NADH-ubiquinone oxidoreductase B18 subunit)	Ndufb7	Mus musculus (Mouse)	137	I	Ndufb7	1	15.983	19.5446	30.9208	27.0468	27.3404	23.5763	31.7186	28.9775	29.9561	32.5066	29.6209	27.3692	24.5988	22.2991	4.56644	3.48943	4.54393	5.19892	41.5199	38.9996	32.3234	32.4577		I	Ndufb7	1	Values here are normlaized by the average of all of the proteins (column-wise) and expressed as log10, similarly to the supplementary table of Karunadharma et al., 2015. Note that in Fig. 2, values are expressed as log2. For visualization purposes this does not make any difference: while numbers have a different magnitude, the relative differences are similar in log10 and log2.	-0.203064	-0.0829261	0.0437704	0.036629	0.00655652	-0.00919698	0.0405407	0.0212192	0.0199867	0.056148	0.0626565	0.0547486
Ndufa 8	Q9DCJ5	NDUA8_MOUSE	reviewed	NADH dehydrogenase [ubiquinone] 1 alpha subcomplex subunit 8 (Complex I-19kD) (CI-19kD) (Complex I-PGIV) (CI-PGIV) (NADH-ubiquinone oxidoreductase 19 kDa subunit)	Ndufa8	Mus musculus (Mouse)	172	I	Ndufa 8	2	30.2207	28.8507	30.2965	26.0482	29.5812	25.9889	30.7546	29.8509	32.3702	30.6333	26.1948	25.3358	21.2862	19.884	4.59245	4.77453	4.30831	4.69027	34.0254	32.2092	30.1595	29.0589		I	Ndufa 8	2		0.0735822	0.0862038	0.0349121	0.0202916	0.0407663	0.0331141	0.0271373	0.0341156	0.0536458	0.0303695	0.00927319	0.021222
Ndufs 5	Q99LY9	NDUS5_MOUSE	reviewed	NADH dehydrogenase [ubiquinone] iron-sulfur protein 5 (Complex I-15 kDa) (CI-15 kDa) (NADH-ubiquinone oxidoreductase 15 kDa subunit)	Ndufs5	Mus musculus (Mouse)	106	I	Ndufs 5	3	20.9111	23.4319	28.7871	23.5534	23.1497	26.5667	31.3616	26.8673	28.7689	27.9762	39.9094	32.4155	26.0658	25.6751	3.56197	4.34324	4.75615	4.42191	27.0751	27.04	26.829	23.438		I	Ndufs 5	3		-0.0863466	-0.00414371	0.0127174	-0.0234326	-0.0657031	0.0426645	0.0356254	-0.0116181	0.00242508	-0.00903604	0.192134	0.12824
Ndufb10	Q9DCS9	NDUBA_MOUSE	reviewed	NADH dehydrogenase [ubiquinone] 1 beta subcomplex subunit 10 (Complex I-PDSW) (CI-PDSW) (NADH-ubiquinone oxidoreductase PDSW subunit)	Ndufb10	Mus musculus (Mouse)	176	I	Ndufb10	4	23.8487	22.5879	30.1331	24.6858	28.6104	22.9356	31.2737	28.3757	29.5228	27.9443	21.7539	20.8068	22.842	20.8866	4.0405	4.22053	4.22237	4.37659	29.4765	29.1727	24.9452	22.6696		I	Ndufb10	4		-0.0292587	-0.0200771	0.0325634	-0.00303967	0.0262757	-0.0211627	0.034407	0.012104	0.0136584	-0.00953102	-0.0714046	-0.0643074
Mtnd4l								I	Mtnd4l	5	41.8164	38.1881									56.8074	79.7935	27.9542	20.9341										I	Mtnd4l	5		0.214624	0.207976									0.345463	0.519455
Mtnd3								I	Mtnd3	6													26.3511	28.9762										I	Mtnd3	6
Mtnd2	P03893	NU2M_MOUSE	reviewed	NADH-ubiquinone oxidoreductase chain 2 (EC 7.1.1.2) (NADH dehydrogenase subunit 2)	Mtnd2 mt-Nd2 Nd2	Mus musculus (Mouse)	345	I	Mtnd2	7	21.2295	41.9978	21.251		26.1659		30.0991		27.9791		36.703	36.4978												I	Mtnd2	7		-0.0797819	0.249275	-0.119102		-0.0125126		0.017781		-0.00966447		0.15576	0.179754
Ndufb5	Q9CQH3	NDUB5_MOUSE	reviewed	NADH dehydrogenase [ubiquinone] 1 beta subcomplex subunit 5, mitochondrial (Complex I-SGDH) (CI-SGDH) (NADH-ubiquinone oxidoreductase SGDH subunit)	Ndufb5	Mus musculus (Mouse)	189	I	Ndufb5	8	35.0403	33.6571	30.2793	26.7025	29.8015	24.2265	30.984	29.2517	30.0976	30.0923	28.3842	25.9383	29.7873	27.9641			4.80004	4.54442	32.6622	33.6115	26.6669	25.4929		I	Ndufb5	8		0.137845	0.153125	0.0346648	0.0310662	0.0439888	0.00261683	0.030365	0.0253082	0.0220324	0.0226316	0.0441345	0.0314284
Ndufb3	Q9CQZ6	NDUB3_MOUSE	reviewed	NADH dehydrogenase [ubiquinone] 1 beta subcomplex subunit 3 (Complex I-B12) (CI-B12) (NADH-ubiquinone oxidoreductase B12 subunit)	Ndufb3	Mus musculus (Mouse)	104	I	Ndufb3	9	41.0947	42.5848		34.1325		24.7695		27.6092		27.057	26.9163	27.6108	22.3972	21.5974			4.24533	4.55539	30.2705	31.6054	24.1741	23.4575		I	Ndufb3	9		0.207064	0.255303		0.137682		0.0122439		0.00021118		-0.0235441	0.0210744	0.0585665
Ndufc2	Q9CQ54	NDUC2_MOUSE	reviewed	NADH dehydrogenase [ubiquinone] 1 subunit C2 (Complex I-B14.5b) (CI-B14.5b) (NADH-ubiquinone oxidoreductase subunit B14.5b)	Ndufc2	Mus musculus (Mouse)	120	I	Ndufc2	10	38.5855	36.1063	29.6308	25.0489	20.4866	22.5961	29.8751	29.0337		29.9947	17.2353	21.2461	36.3513	32.6376	4.75491	4.81945	4.13732	4.58212	26.2575	17.7905	26.434	26.2903		I	Ndufc2	10		0.179702	0.183631	0.0252619	0.00330257	-0.118779	-0.027639	0.0145364	0.0220595		0.0212204	-0.172523	-0.0552333
Ndufb8	Q9D6J5	NDUB8_MOUSE	reviewed	NADH dehydrogenase [ubiquinone] 1 beta subcomplex subunit 8, mitochondrial (Complex I-ASHI) (CI-ASHI) (NADH-ubiquinone oxidoreductase ASHI subunit)	Ndufb8	Mus musculus (Mouse)	186	I	Ndufb8	11	25.6061	17.3459	31.6849	28.3039		27.0118	32.014	29.5072		27.2376	40.5228	38.849	24.1479	21.9904	4.39956	5.05314	4.61642	5.14094	34.3432	31.7459	28.6484	26.2194		I	Ndufb8	11		0.00162031	-0.134755	0.0543712	0.0563599		0.0498796	0.0445668	0.0290854		-0.0206549	0.198758	0.206866
Mtnd4	P03911	NU4M_MOUSE	reviewed	NADH-ubiquinone oxidoreductase chain 4 (EC 7.1.1.2) (NADH dehydrogenase subunit 4)	Mtnd4 mt-Nd4 Nd4	Mus musculus (Mouse)	459	I	Mtnd4	12	30.6671	24.5799	30.0827		29.8848		32.9712		28.2437		33.0156	32.6884	26.0555	22.6369	5.07262	4.41478	3.78191	4.43692	23.8398		25.3966	39.4778		I	Mtnd4	12		0.0799509	0.0166272	0.0318362		0.0452019		0.0573625		-0.00557805		0.109778	0.13188
Ndufa 1								I	Ndufa 1	13	15.8091	10.6826									36.1442	37.7357	17.9623	21.4853			4.33842	4.46573	34.3146	30.8448	31.3314	35.2001		I	Ndufa 1	13		-0.207815	-0.345276									0.149098	0.19424
Ndufb4	Q9CQC7	NDUB4_MOUSE	reviewed	NADH dehydrogenase [ubiquinone] 1 beta subcomplex subunit 4 (Complex I-B15) (CI-B15) (NADH-ubiquinone oxidoreductase B15 subunit)	Ndufb4	Mus musculus (Mouse)	129	I	Ndufb4	14	26.1996	25.6721	28.5846	25.9782	26.978	24.3171	30.2442	28.2447	28.2907	28.9329	15.56	15.3082	26.314	22.2346	3.48517	3.73798	4.69288	5.44841	25.2306	25.2955	23.8087	23.0313		I	Ndufb4	14		0.011572	0.0355095	0.00965168	0.0191226	0.000760159	0.00423923	0.0198692	0.0100954	-0.0048558	0.00556758	-0.216933	-0.197589
Mtnd5	P03921	NU5M_MOUSE	reviewed	NADH-ubiquinone oxidoreductase chain 5 (EC 7.1.1.2) (NADH dehydrogenase subunit 5)	Mtnd5 mt-Nd5 Nd5	Mus musculus (Mouse)	607	I	Mtnd5	15	23.3974	24.2647	30.5385		28.0615		29.5744		28.0262		26.2866	24.8677	19.499	20.3952			3.94946	4.89934	25.9687	22.4368	23.1859	21.9261		I	Mtnd5	15		-0.0375545	0.0110233	0.0383673		0.017862		0.0101431		-0.00893477		0.0107924	0.0131231
Ndufa 10	Q99LC3	NDUAA_MOUSE	reviewed	NADH dehydrogenase [ubiquinone] 1 alpha subcomplex subunit 10, mitochondrial (Complex I-42kD) (CI-42kD) (NADH-ubiquinone oxidoreductase 42 kDa subunit)	Ndufa10	Mus musculus (Mouse)	355	I	Ndufa 10	16	26.1174	20.4595	26.7182	23.5192	26.4343	21.8639	28.107	25.978	27.1185	26.1845	21.6927	21.4159	19.0107	17.712	3.04566	3.49584	3.7583	4.04845	27.0819	27.0747	26.002	23.428		I	Ndufa 10	16		0.010208	-0.0630562	-0.0196741	-0.0240632	-0.00808183	-0.0419461	-0.0119582	-0.0262361	-0.0232335	-0.0377798	-0.0726275	-0.0517758
Ndufa 3	Q9CQ91	NDUA3_MOUSE	reviewed	NADH dehydrogenase [ubiquinone] 1 alpha subcomplex subunit 3 (Complex I-B9) (CI-B9) (NADH-ubiquinone oxidoreductase B9 subunit)	Ndufa3	Mus musculus (Mouse)	84	I	Ndufa 3	17	21.696	26.14					19.9718				22.5005	20.8097	14.4359	15.767	3.95058	4.43743	4.3205	4.68014	20.5263	19.5246	19.9192	19.2694		I	Ndufa 3	17		-0.0703435	0.0433535					-0.160355				-0.0567486	-0.0642475
Ndufa 13	Q9ERS2	NDUAD_MOUSE	reviewed	NADH dehydrogenase [ubiquinone] 1 alpha subcomplex subunit 13 (Cell death regulatory protein GRIM-19) (Complex I-B16.6) (CI-B16.6) (Gene associated with retinoic and interferon-induced mortality 19 protein) (GRIM-19) (Gene associated with retinoic and IFN-induced mortality 19 protein) (NADH-ubiquinone oxidoreductase B16.6 subunit)	Ndufa13 Grim19	Mus musculus (Mouse)	144	I	Ndufa 13	18	15.8973	15.0629	30.9999	25.9491	28.5691	25.0092	30.458	27.8721	24.058	29.4799	18.9822	17.3879	25.5121	20.9756	3.83194	4.06068	3.96126	4.28862	23.6277	19.8838	12.7998	11.0514		I	Ndufa 13	18		-0.205398	-0.196042	0.0448793	0.0186356	0.0256482	0.0164269	0.0229286	0.0043267	-0.0752387	0.0137017	-0.130596	-0.142265
Ndufb11	O09111	NDUBB_MOUSE	reviewed	NADH dehydrogenase [ubiquinone] 1 beta subcomplex subunit 11, mitochondrial (Complex I-ESSS) (CI-ESSS) (NADH-ubiquinone oxidoreductase ESSS subunit) (Neuronal protein 15.6) (Np15.6) (p15.6)	Ndufb11 Np15	Mus musculus (Mouse)	151	I	Ndufb11	19	17.67	15.9501	27.4097	26.7761	26.7919	24.0455	29.7269	28.7978	28.6422	28.9985	38.0956	46.2339	21.4738	21.5093	1.23137	1.72003	2.49946	3.68219	28.5358	18.2401	19.5855	16.5105		I	Ndufb11	19		-0.159487	-0.171189	-0.00857629	0.0322604	-0.00224541	-0.00064029	0.0123763	0.0185164	0.000507704	0.00655131	0.171934	0.282448
Ndufa 11	Q9D8B4	NDUAB_MOUSE	reviewed	NADH dehydrogenase [ubiquinone] 1 alpha subcomplex subunit 11 (Complex I-B14.7) (CI-B14.7) (NADH-ubiquinone oxidoreductase subunit B14.7)	Ndufa11	Mus musculus (Mouse)	141	I	Ndufa 11	20	24.0319	23.5766	20.755	21.5851	20.4951	21.0924	25.5831	22.9813	24.3515	24.7922	17.8026	16.9008	23.201	15.9888	2.43346	1.6748	2.75819	3.10117	22.3372	24.4399	19.5924	17.658		I	Ndufa 11	20		-0.0259353	-0.00146994	-0.129358	-0.061332	-0.118598	-0.0575471	-0.0528201	-0.0794681	-0.0699725	-0.0615083	-0.158459	-0.154606
Mtnd1	P03888	NU1M_MOUSE	reviewed	NADH-ubiquinone oxidoreductase chain 1 (EC 7.1.1.2) (NADH dehydrogenase subunit 1)	Mtnd1 mt-Nd1 Nd1	Mus musculus (Mouse)	318	I	Mtnd1	21	9.13625	6.08776			23.8658		29.3268		25.4348		21.2169	19.4356	22.049	22.3789						21.3587				I	Mtnd1	21		-0.445954	-0.589495			-0.0524729		0.00649218		-0.0510701		-0.0822587	-0.0939145
Ndufb6	Q3UIU2	NDUB6_MOUSE	reviewed	NADH dehydrogenase [ubiquinone] 1 beta subcomplex subunit 6 (Complex I-B17) (CI-B17) (NADH-ubiquinone oxidoreductase B17 subunit)	Ndufb6 Gm137	Mus musculus (Mouse)	128	I	Ndufb6	22	20.2122	17.3321	27.7115				29.0624	29.9705	29.5449	28.5277	33.1023	29.0932	17.547	18.9449			4.71953	4.80742	13.2743	4.24661	18.719	12.6872		I	Ndufb6	22		-0.101108	-0.135101	-0.00382077				0.0025582	0.0358516	0.0139837	-0.000557747	0.110917	0.081279
Ndufs 8	Q8K3J1	NDUS8_MOUSE	reviewed	NADH dehydrogenase [ubiquinone] iron-sulfur protein 8, mitochondrial (EC 7.1.1.2) (Complex I-23kD) (CI-23kD) (NADH-ubiquinone oxidoreductase 23 kDa subunit)	Ndufs8	Mus musculus (Mouse)	212	I	Ndufs 8	23	33.6691	30.0004	25.7816	20.9458	25.0617	20.6894	26.2181	23.9977	23.7429	22.675	30.9763	35.1505	29.0651	22.6027	7.00801	6.2062	3.95985	4.02005	25.1486	20.9841	27.5916	23.5976		I	Ndufs 8	23		0.120509	0.103175	-0.0351702	-0.0743897	-0.0312388	-0.0659258	-0.0421722	-0.0606722	-0.080965	-0.100276	0.0820885	0.163418
Ndufab1	Q9CR21	ACPM_MOUSE	reviewed	Acyl carrier protein, mitochondrial (ACP) (CI-SDAP) (NADH-ubiquinone oxidoreductase 9.6 kDa subunit)	Ndufab1	Mus musculus (Mouse)	156	I	Ndufab1	24	26.0614	17.2696									40.9333	31.9661	9.61745	10.3376			4.64706	4.93128	43.2031	33.9238	37.1819	38.9328		I	Ndufab1	24		0.00927502	-0.13667									0.203136	0.122177
Ndufv3	Q8BK30	NDUV3_MOUSE	reviewed	NADH dehydrogenase [ubiquinone] flavoprotein 3, mitochondrial (Complex I-9kD) (CI-9kD) (NADH-ubiquinone oxidoreductase 9 kDa subunit)	Ndufv3	Mus musculus (Mouse)	104	I	Ndufv3	25	30.0685	23.11									23.3431	24.1225	18.5732	16.3211			4.28437	6.25474	33.695	32.2185	29.5287	30.2306		I	Ndufv3	25		0.0713889	-0.0101516									-0.040783	-9.07799e-05
Ndufb9	Q9CQJ8	NDUB9_MOUSE	reviewed	NADH dehydrogenase [ubiquinone] 1 beta subcomplex subunit 9 (Complex I-B22) (CI-B22) (NADH-ubiquinone oxidoreductase B22 subunit)	Ndufb9	Mus musculus (Mouse)	179	I	Ndufb9	26	17.7343	19.2438	30.4969		28.9586	26.5626	29.4551	27.2221	29.1073		29.4219	26.0012	21.6241	21.6093	4.46276	4.82042	3.88799	4.42114	34.1561	28.0575	30.1978	28.4501		I	Ndufb9	26		-0.157908	-0.0896622	0.0377755		0.0315287	0.042597	0.00838783	-0.00592109	0.00750248		0.059729	0.0324811
Ndufa 5	Q9CPP6	NDUA5_MOUSE	reviewed	NADH dehydrogenase [ubiquinone] 1 alpha subcomplex subunit 5 (Complex I subunit B13) (Complex I-13kD-B) (CI-13kD-B) (NADH-ubiquinone oxidoreductase 13 kDa-B subunit)	Ndufa5	Mus musculus (Mouse)	116	I	Ndufa 5	27	22.7832	22.9445	27.0667	22.4943	30.4618	18.416	32.1565	23.7396	10.9795	24.757	20.5515	19.659	22.5542	20.7082	3.77158	3.84699	4.07693	4.19272	26.1055	26.1111	24.4728	24.4293		I	Ndufa 5	27		-0.0491072	-0.0132726	-0.0140448	-0.0434143	0.0535071	-0.116479	0.046496	-0.0653688	-0.415918	-0.0621264	-0.0960972	-0.0889514
Ndufa 2	Q9CQ75	NDUA2_MOUSE	reviewed	NADH dehydrogenase [ubiquinone] 1 alpha subcomplex subunit 2 (Complex I-B8) (CI-B8) (NADH-ubiquinone oxidoreductase B8 subunit)	Ndufa2	Mus musculus (Mouse)	99	I	Ndufa 2	28	10.8303	15.0974		21.9467		20.3123		18.6222			23.3565	22.2307	21.9517	22.2179	4.40034	4.77334	2.84985	5.60177	27.5376	30.218	25.0219	22.979		I	Ndufa 2	28		-0.372081	-0.195049		-0.0541176		-0.0739143		-0.17081			-0.0405346	-0.0355606
Ndufa 12	Q7TMF3	NDUAC_MOUSE	reviewed	NADH dehydrogenase [ubiquinone] 1 alpha subcomplex subunit 12 (Complex I-B17.2) (CI-B17.2) (CIB17.2) (NADH-ubiquinone oxidoreductase subunit B17.2)	Ndufa12	Mus musculus (Mouse)	145	I	Ndufa 12	29	32.2652	27.2925	24.2258	20.0333	25.3912	17.7376	25.2725	22.1273	22.578	23.9804	24.9071	22.2645	18.9657	17.2774	2.15124	3.17997	3.80927	5.28327	18.8076	18.132	16.0223	17.0557		I	Ndufa 12	29		0.102012	0.0620916	-0.0622023	-0.0937342	-0.0255651	-0.132779	-0.0581246	-0.0959139	-0.102813	-0.0759675	-0.0126176	-0.0349005
Ndufa 9	Q9DC69	NDUA9_MOUSE	reviewed	NADH dehydrogenase [ubiquinone] 1 alpha subcomplex subunit 9, mitochondrial (Complex I-39kD) (CI-39kD) (NADH-ubiquinone oxidoreductase 39 kDa subunit)	Ndufa9	Mus musculus (Mouse)	377	I	Ndufa 9	30	26.708	20.4873	27.0302	22.7551	25.2567	20.7515	26.0634	24.7845	24.785	25.1691	23.4403	21.5151	20.4559	16.1626	2.37929	2.62527	3.61595	4.01394	24.8817	26.2123	23.6898	22.6226		I	Ndufa 9	30		0.0199184	-0.0624682	-0.0146323	-0.0384069	-0.0278717	-0.0646241	-0.0447417	-0.0466618	-0.0623099	-0.0549559	-0.038978	-0.0497705
Ndufs 1	Q91VD9	NDUS1_MOUSE	reviewed	NADH-ubiquinone oxidoreductase 75 kDa subunit, mitochondrial (EC 7.1.1.2) (Complex I-75kD) (CI-75kD)	Ndufs1	Mus musculus (Mouse)	727	I	Ndufs 1	31	19.2257	19.002	23.704	21.2395	23.2106	19.2495	25.0789	23.5585	23.2987	23.6078	21.0171	19.0315	17.4065	16.4894	3.9829	4.4739	5.08033	5.44487	20.0693	20.947	19.8466	18.3212		I	Ndufs 1	31		-0.12284	-0.0951531	-0.0716601	-0.0683426	-0.0645631	-0.0972536	-0.0614635	-0.0686938	-0.0891676	-0.0827692	-0.0863697	-0.103041
Ndufb2								I	Ndufb2	32													26.9133	28.6817					20.7679	18.0537	17.8961	15.5031		I	Ndufb2	32
Ndufv2	Q9D6J6	NDUV2_MOUSE	reviewed	NADH dehydrogenase [ubiquinone] flavoprotein 2, mitochondrial (EC 7.1.1.2) (NADH-ubiquinone oxidoreductase 24 kDa subunit)	Ndufv2	Mus musculus (Mouse)	248	I	Ndufv2	33	16.6452	16.8133	22.0546	19.9906	21.304	18.6423	22.2323	21.8926	21.4611	22.1127	17.4132	16.4403	20.9077	17.364	3.95325	4.18985	3.73228	4.00298	22.5068	18.5248	20.9894	19.7938		I	Ndufv2	33		-0.185433	-0.148299	-0.102981	-0.0946597	-0.101788	-0.111173	-0.113788	-0.100544	-0.124846	-0.111182	-0.168063	-0.166604
Ndufs 3	Q9DCT2	NDUS3_MOUSE	reviewed	NADH dehydrogenase [ubiquinone] iron-sulfur protein 3, mitochondrial (EC 7.1.1.2) (Complex I-30kD) (CI-30kD) (NADH-ubiquinone oxidoreductase 30 kDa subunit)	Ndufs3	Mus musculus (Mouse)	263	I	Ndufs 3	34	19.4125	19.7495	27.9787	22.0024	23.8916	20.1906	27.0935	24.0702	26.151	24.4488	19.384	19.7626	17.9321	17.3105	3.47945	3.4299	3.82928	3.83654	19.428	18.6312	19.1296	18.3611		I	Ndufs 3	34		-0.118641	-0.0783956	0.000346535	-0.0530162	-0.0520037	-0.0765248	-0.0279072	-0.0593629	-0.0390113	-0.067567	-0.121497	-0.0866688
Ndufs 2	Q91WD5	NDUS2_MOUSE	reviewed	NADH dehydrogenase [ubiquinone] iron-sulfur protein 2, mitochondrial (EC 7.1.1.2) (Complex I-49kD) (CI-49kD) (NADH-ubiquinone oxidoreductase 49 kDa subunit)	Ndufs2	Mus musculus (Mouse)	463	I	Ndufs 2	35	21.7934	19.4164	23.9579	22.2198	23.2655	19.1114	25.3523	23.5002	23.2995	23.6902	15.6052	14.6947	17.5141	15.8474	3.08337	3.54182	3.67178	3.96582	15.6438	15.5227	18.0416	17.5754		I	Ndufs 2	35		-0.0683966	-0.0857828	-0.0670321	-0.0487458	-0.0635372	-0.100381	-0.056755	-0.0697703	-0.0891522	-0.0812548	-0.215671	-0.215353
Ndufs 4	Q9CXZ1	NDUS4_MOUSE	reviewed	NADH dehydrogenase [ubiquinone] iron-sulfur protein 4, mitochondrial (Complex I-18 kDa) (CI-18 kDa) (Complex I-AQDQ) (CI-AQDQ) (NADH-ubiquinone oxidoreductase 18 kDa subunit)	Ndufs4	Mus musculus (Mouse)	175	I	Ndufs 4	36	25.7996	16.7685	24.2426	21.3215	21.4398	18.5858	25.5448	24.2491	22.5713	22.0175	21.9817	19.7647	16.6267	14.1385	2.7353	2.17852	3.85034	3.60892	16.8241	15.7984	15.2548	13.3767		I	Ndufs 4	36		0.0048907	-0.149458	-0.0619018	-0.0666693	-0.0990283	-0.112492	-0.0534698	-0.0561458	-0.102943	-0.113055	-0.0668811	-0.0866232
Ndufv1	Q91YT0	NDUV1_MOUSE	reviewed	NADH dehydrogenase [ubiquinone] flavoprotein 1, mitochondrial (EC 7.1.1.2) (Complex I-51kD) (CI-51kD) (NADH-ubiquinone oxidoreductase 51 kDa subunit)	Ndufv1	Mus musculus (Mouse)	464	I	Ndufv1	37	20.6916	18.2161	20.9315	18.938	20.4504	17.9145	22.2705	20.9363	21.1193	21.108	18.8128	16.3245	13.7142	12.2411	3.1627	3.43031	3.4275	3.71896	17.3363	18.1519	14.3627	13.4585		I	Ndufv1	37		-0.090929	-0.113496	-0.12568	-0.118151	-0.119548	-0.128469	-0.113043	-0.119942	-0.131819	-0.131377	-0.134488	-0.169673
Ndufs 6	P52503	NDUS6_MOUSE	reviewed	NADH dehydrogenase [ubiquinone] iron-sulfur protein 6, mitochondrial (Complex I-13kD-A) (CI-13kD-A) (NADH-ubiquinone oxidoreductase 13 kDa-A subunit)	Ndufs6 Ip13	Mus musculus (Mouse)	116	I	Ndufs 6	38	18.2749	16.9013	21.6367	18.9976	20.6519	18.1987	22.2108	20.5904	21.1224	21.1576	14.641	13.5023	12.2043	11.2729	2.06928	2.12194	1.70908	2.89061	22.3229	21.6016	20.9521	19.5519		I	Ndufs 6	38		-0.144868	-0.146031	-0.111289	-0.116788	-0.11529	-0.121633	-0.11421	-0.127177	-0.131756	-0.130358	-0.24337	-0.252104
Ndufs 7	Q9DC70	NDUS7_MOUSE	reviewed	NADH dehydrogenase [ubiquinone] iron-sulfur protein 7, mitochondrial (EC 7.1.1.2) (Complex I-20kD) (CI-20kD) (NADH-ubiquinone oxidoreductase 20 kDa subunit)	Ndufs7	Mus musculus (Mouse)	224	I	Ndufs 7	39	12.8171	13.8568	22.9046	19.9359	21.7825	17.417	24.3068	21.8137	21.7394	21.5965	16.2232	16.9417	21.8307	22.3266	3.75254	3.70839	2.76263	2.93563	11.1649	10.173	12.2589	11.6211		I	Ndufs 7	39		-0.298934	-0.23229	-0.0865574	-0.0958513	-0.092142	-0.1407	-0.0750445	-0.102114	-0.119251	-0.12144	-0.198805	-0.153555
Ndufa 6	Q9CQZ5	NDUA6_MOUSE	reviewed	NADH dehydrogenase [ubiquinone] 1 alpha subcomplex subunit 6 (Complex I-B14) (CI-B14) (NADH-ubiquinone oxidoreductase B14 subunit)	Ndufa6	Mus musculus (Mouse)	131	I	Ndufa 6	40	15.9982	14.0089	22.9218	19.872	21.3855	16.8126	24.049	22.2248	20.5416	21.6733	19.6068	18.5333	16.7985	15.7083			1.20007	2.03696	15.7741	15.5644	13.8281	13.1704		I	Ndufa 6	40		-0.202651	-0.227547	-0.0862321	-0.097244	-0.100129	-0.15604	-0.0796761	-0.0940039	-0.143864	-0.119899	-0.116536	-0.114561
Ndufa 4	Q62425	NDUA4_MOUSE	reviewed	Cytochrome c oxidase subunit NDUFA4	Ndufa4	Mus musculus (Mouse)	82	I	Ndufa 4	41	13.7564	13.1041	16.3385	13.7347	16.9777	12.8697	16.8976	15.6417	15.841	15.3864	19.4444	18.2887	15.0534	15.2596	1.63021	2.36496	1.64237	2.70522	13.9069	13.238	13.2975	11.5737		I	Ndufa 4	41		-0.268218	-0.256545	-0.233269	-0.257667	-0.20037	-0.272107	-0.232949	-0.246559	-0.256716	-0.268686	-0.120148	-0.12033
Ndufa 7	Q9Z1P6	NDUA7_MOUSE	reviewed	NADH dehydrogenase [ubiquinone] 1 alpha subcomplex subunit 7 (Complex I-B14.5a) (CI-B14.5a) (NADH-ubiquinone oxidoreductase subunit B14.5a)	Ndufa7	Mus musculus (Mouse)	113	I	Ndufa 7	42	10.8366	9.87034		16.0425		14.3001		18.4379		17.4013	16.6254	16.2207	9.79628	10.8367			0.716408	0.951302	10.4795	13.5618	14.146	14.3818		I	Ndufa 7	42		-0.371831	-0.37962		-0.190215		-0.226336		-0.175131		-0.215243	-0.18817	-0.172443
Sdhd	Q9CXV1	DHSD_MOUSE	reviewed	Succinate dehydrogenase [ubiquinone] cytochrome b small subunit, mitochondrial (CybS) (CII-4) (QPs3) (Succinate dehydrogenase complex subunit D) (Succinate-ubiquinone oxidoreductase cytochrome b small subunit) (Succinate-ubiquinone reductase membrane anchor subunit)	Sdhd	Mus musculus (Mouse)	159	II	Sdhd	43	20.3761	12.981			20.0127		29.9899				19.8369	18.9469	19.2294	6.26267			3.81973	3.95973	86.8762	109.952	140.817	122.464		II	Sdhd	43		-0.0976017	-0.260643			-0.128942		0.0162026				-0.111467	-0.104974
Sdhc	Q9CZB0	C560_MOUSE	reviewed	Succinate dehydrogenase cytochrome b560 subunit, mitochondrial (Integral membrane protein CII-3) (QPs-1) (QPs1)	Sdhc	Mus musculus (Mouse)	169	II	Sdhc	44	23.846	23.3619	28.1578	24.4773	25.9137	25.6715	28.1083	28.6174	27.3363	26.0622	23.1562	22.7745	25.504	35.4021										II	Sdhc	44		-0.0293077	-0.00544323	0.00311761	-0.00672312	-0.0167201	0.0277772	-0.0119383	0.0157874	-0.019759	-0.0398127	-0.0442746	-0.0250641
Sdha	Q8K2B3	SDHA_MOUSE	reviewed	Succinate dehydrogenase [ubiquinone] flavoprotein subunit, mitochondrial (EC 1.3.5.1) (Flavoprotein subunit of complex II) (Fp)	Sdha	Mus musculus (Mouse)	664	II	Sdha	45	12.5552	11.1521	13.2092	10.9861	13.5303	11.2391	13.5328	12.4246	14.205	13.9412	19.1033	17.7764	15.2108	13.8085	3.06152	3.8305	3.90303	4.33652	16.0547	15.4396	16.0243	14.6721		II	Sdha	45		-0.307897	-0.326594	-0.325606	-0.354643	-0.298943	-0.330944	-0.329386	-0.346559	-0.304058	-0.311525	-0.127834	-0.13267
Sdhb	Q9CQA3	SDHB_MOUSE	reviewed	Succinate dehydrogenase [ubiquinone] iron-sulfur subunit, mitochondrial (EC 1.3.5.1) (Iron-sulfur subunit of complex II) (Ip)	Sdhb	Mus musculus (Mouse)	282	II	Sdhb	46	14.449	13.8371	17.7344	14.8836	18.345	15.7724	18.507	17.3571	19.4559	18.8752	14.9739	13.5313	13.7864	13.0854	4.61657	4.32797	4.2183	4.04505	14.7145	13.5443	11.7719	10.0845		II	Sdhb	46		-0.246885	-0.232908	-0.197665	-0.222778	-0.166731	-0.183775	-0.193436	-0.201365	-0.167447	-0.179932	-0.233606	-0.251175
Cycs	P62897	CYC_MOUSE	reviewed	Cytochrome c, somatic	Cycs	Mus musculus (Mouse)	105	III	Cycs	47	33.1588	29.2168	32.5689	31.3773	25.3354	32.1205	34.2341	37.6236	40.2657	39.089	29.4437	28.1719	25.0339	23.7721	4.37854	4.8558	4.86679	5.15018	34.8886	45.1523	30.3611	27.6863		III	Cycs	47		0.113877	0.0916807	0.0663222	0.101129	-0.026521	0.125108	0.0736863	0.134618	0.148437	0.13623	0.0600507	0.067304
Uqcrh	P99028	QCR6_MOUSE	reviewed	Cytochrome b-c1 complex subunit 6, mitochondrial (Complex III subunit 6) (Complex III subunit VIII) (Cytochrome c1 non-heme 11 kDa protein) (Mitochondrial hinge protein) (Ubiquinol-cytochrome c reductase complex 11 kDa protein)	Uqcrh	Mus musculus (Mouse)	89	III	Uqcrh	48	30.9307	29.9953									23.4184	24.1728	24.656	22.5885	5.03603	5.44237	5.08802	4.84434	33.8187	36.0223	26.5305	25.8607		III	Uqcrh	48		0.0836677	0.103101									-0.0393834	0.000814874
Uqcr10	Q8R1I1	QCR9_MOUSE	reviewed	Cytochrome b-c1 complex subunit 9 (Complex III subunit 9) (Complex III subunit X) (Cytochrome c1 non-heme 7 kDa protein) (Ubiquinol-cytochrome c reductase complex 7.2 kDa protein)	Uqcr10	Mus musculus (Mouse)	64	III	Uqcr10	49	48.319	37.8242	35.3162	31.0048	37.3381	32.567	39.0331	35.6499	38.1304		40.1149	30.5041	44.6322	35.0245										III	Uqcr10	49		0.277396	0.203818	0.101494	0.0959426	0.141903	0.131104	0.13066	0.111216	0.124773		0.194364	0.101845
Mt-Cyb	P00158	CYB_MOUSE	reviewed	Cytochrome b (Complex III subunit 3) (Complex III subunit III) (Cytochrome b-c1 complex subunit 3) (Ubiquinol-cytochrome-c reductase complex cytochrome b subunit)	Mt-Cyb Cob Cytb mt-Cytb Mtcyb	Mus musculus (Mouse)	381	III	Mt-Cyb	50	43.3045	37.9102			31.8127		36.7237		36.1117		54.6099	35.9714	48.7579	47.7818					35.3256	36.1927	30.9273	26.6848		III	Mt-Cyb	50		0.229811	0.204804			0.0723519		0.104173		0.101149		0.32833	0.173445
Cyc1	Q9D0M3	CY1_MOUSE	reviewed	Cytochrome c1, heme protein, mitochondrial (EC 7.1.1.8) (Complex III subunit 4) (Complex III subunit IV) (Cytochrome b-c1 complex subunit 4) (Ubiquinol-cytochrome-c reductase complex cytochrome c1 subunit) (Cytochrome c-1)	Cyc1	Mus musculus (Mouse)	325	III	Cyc1	51	41.1798	36.4492	38.2715	32.9293	39.6937	32.4186	39.807	35.9562	40.1609	39.122	37.4304	34.803	36.9381	32.4152	5.75206	5.89802	5.90762	5.95292	43.0182	44.6087	35.3203	33.8514		III	Cyc1	51		0.207961	0.187736	0.136394	0.122097	0.168473	0.129121	0.139187	0.114931	0.147304	0.136597	0.164283	0.159103
Uqcrq	Q9CQ69	QCR8_MOUSE	reviewed	Cytochrome b-c1 complex subunit 8 (Complex III subunit 8) (Complex III subunit VIII) (Ubiquinol-cytochrome c reductase complex 9.5 kDa protein) (Ubiquinol-cytochrome c reductase complex ubiquinone-binding protein QP-C)	Uqcrq	Mus musculus (Mouse)	82	III	Uqcrq	52	41.1613	35.3011	31.6174	29.3145	27.6507	25.9537	25.6877	33.0682	32.7874	34.5208	39.6749	33.708	8.63479	10.0139	3.38956	2.69408	2.02958	1.81226	33.6709	40.2358	29.4532	33.2002		III	Uqcrq	52		0.207766	0.173836	0.0534458	0.0715963	0.0114576	0.0325261	-0.0510469	0.0785686	0.0592082	0.0822567	0.189574	0.145221
Uqcrfs 1	Q9CR68	UCRI_MOUSE	reviewed	Cytochrome b-c1 complex subunit Rieske, mitochondrial (EC 7.1.1.8) (Complex III subunit 5) (Cytochrome b-c1 complex subunit 5) (Rieske iron-sulfur protein) (RISP) (Rieske protein UQCRFS1) (Ubiquinol-cytochrome c reductase iron-sulfur subunit) [Cleaved into: Cytochrome b-c1 complex subunit 9 (Su9) (Subunit 9) (8 kDa subunit 9) (Complex III subunit IX) (Cytochrome b-c1 complex subunit 11) (UQCRFS1 …	Uqcrfs1	Mus musculus (Mouse)	274	III	Uqcrfs 1	53	22.3608	21.3489	28.2878	25.7074	26.9173	24.5091	30.1837	29.0428	29.6523	30.6592	24.8759	23.727	13.666	14.8353	1.72611	2.73982	2.08716	2.10605	23.2467	23.411	21.0776	19.8983		III	Uqcrfs 1	53		-0.0572347	-0.0445757	0.00511825	0.0145711	-0.00021707	0.00765399	0.019	0.0221969	0.0155592	0.0307364	-0.0131619	-0.00726987
Uqcr11	Q9CPX8	QCR10_MOUSE	reviewed	Cytochrome b-c1 complex subunit 10 (Complex III subunit 10) (Complex III subunit XI) (Ubiquinol-cytochrome c reductase complex 6.4 kDa protein)	Uqcr11 Uqcr	Mus musculus (Mouse)	56	III	Uqcr11	54	23.2836	20.218	21.6054		24.0345		24.7706	20.469			14.709	14.0454	11.9228	14.6615										III	Uqcr11	54		-0.0396716	-0.0682135	-0.111918		-0.0494138		-0.0668372	-0.129746			-0.241359	-0.23498
Uqcrc1	Q9CZ13	QCR1_MOUSE	reviewed	Cytochrome b-c1 complex subunit 1, mitochondrial (Complex III subunit 1) (Core protein I) (Ubiquinol-cytochrome-c reductase complex core protein 1)	Uqcrc1	Mus musculus (Mouse)	480	III	Uqcrc1	55	32.1795	30.9216	35.6829	30.5727	35.2718	29.548	36.3957	35.1201	36.2472	35.4828	31.1203	29.5657	27.5691	24.8021	4.95959	5.1341	5.46014	5.80019	32.3962	32.5407	28.8124	27.8029		III	Uqcrc1	55		0.100857	0.11631	0.10598	0.0898471	0.117179	0.0888544	0.100277	0.104713	0.102775	0.0941941	0.0841018	0.0882746
Uqcrc2	Q9DB77	QCR2_MOUSE	reviewed	Cytochrome b-c1 complex subunit 2, mitochondrial (Complex III subunit 2) (Core protein II) (Ubiquinol-cytochrome-c reductase complex core protein 2)	Uqcrc2	Mus musculus (Mouse)	453	III	Uqcrc2	56	31.3582	29.9429	35.4978	29.8311	35.8355	29.109	35.7394	33.9647	37.4025	36.2349	31.4458	28.9306	26.1123	23.6821	4.58519	4.67605	4.68933	4.67811	34.6738	35.2556	29.6752	28.3442		III	Uqcrc2	56		0.0896292	0.102342	0.10372	0.0791823	0.124064	0.0823533	0.0923741	0.0901861	0.116401	0.103304	0.0886214	0.0788449
Uqcrb	Q9D855	QCR7_MOUSE	reviewed	Cytochrome b-c1 complex subunit 7 (Complex III subunit 7) (Complex III subunit VII) (Ubiquinol-cytochrome c reductase complex 14 kDa protein)	Uqcrb	Mus musculus (Mouse)	111	III	Uqcrb	57	32.6813	32.9307	33.962	30.3981	33.8031	27.7452	30.7263	33.8183	31.5399	34.1448	30.3549	29.2553	25.6173	23.3429	3.67207	3.37529	3.93586	3.85024	33.2166	37.4618	28.5474	29.0329		III	Uqcrb	57		0.107576	0.143649	0.084513	0.0873595	0.0987081	0.0615144	0.0267381	0.0883099	0.0423612	0.0775009	0.0732873	0.0836911
Cox6b1	P56391	CX6B1_MOUSE	reviewed	Cytochrome c oxidase subunit 6B1 (Cytochrome c oxidase subunit VIb isoform 1) (COX VIb-1)	Cox6b1 Cox6b	Mus musculus (Mouse)	86	IV	Cox6b1	58	31.8234	21.253	13.5059	21.3615	7.08587	19.7911	10.4299	25.0221	8.17832		35.763	31.9431	12.2711	15.7109	4.22451	4.49142	4.20211	5.1297	33.4971	34.6223	28.7098	29.1166		IV	Cox6b1	58		0.0960235	-0.0465325	-0.315959	-0.0658544	-0.579856	-0.085203	-0.442494	-0.042519	-0.543835		0.144492	0.121864
Cox4i 1	P19783	COX41_MOUSE	reviewed	Cytochrome c oxidase subunit 4 isoform 1, mitochondrial (Cytochrome c oxidase polypeptide IV) (Cytochrome c oxidase subunit IV isoform 1) (COX IV-1)	Cox4i1 Cox4 Cox4a	Mus musculus (Mouse)	169	IV	Cox4i 1	59	22.9032	25.7058	25.6212	22.5837	24.7354	22.8741	25.1854	25.0656	30.6545	26.9812	34.9009	30.6914	19.5543	21.2486	4.4494	4.95934	4.7218	4.86228	29.7467	30.6046	28.0514	25.7772		IV	Cox4i 1	59		-0.0468267	0.0360788	-0.0378807	-0.041692	-0.03693	-0.0223284	-0.0596237	-0.0417649	0.0299957	-0.0247627	0.133895	0.104504
Cox6c	Q9CPQ1	COX6C_MOUSE	reviewed	Cytochrome c oxidase subunit 6C (Cytochrome c oxidase polypeptide VIc)	Cox6c	Mus musculus (Mouse)	76	IV	Cox6c	60			26.4949	22.5324	27.42	22.5148	26.5789	25.2869	27.4344	25.7884	9.85462	12.1253							28.4044	29.8292	25.3174	22.8905		IV	Cox6c	60				-0.0233181	-0.0426784	0.00781903	-0.0292051	-0.0362357	-0.0379471	-0.0182034	-0.0443989	-0.415301	-0.298821
Mtco2	P00405	COX2_MOUSE	reviewed	Cytochrome c oxidase subunit 2 (EC 7.1.1.9) (Cytochrome c oxidase polypeptide II)	Mtco2 COII COX2 mt-Co2	Mus musculus (Mouse)	227	IV	Mtco2	61	22.4509	19.119	22.1111		22.4157		22.1844		24.0352		11.39	6.39795	17.9871	19.1627	4.37013	4.66014	4.71842	5.08601	28.7345	27.4548	25.7766	24.0026		IV	Mtco2	61		-0.0554892	-0.0924863	-0.101871		-0.0796965		-0.114724		-0.0756516		-0.352416	-0.576472
Cox6a 1	P43024	CX6A1_MOUSE	reviewed	Cytochrome c oxidase subunit 6A1, mitochondrial (Cytochrome c oxidase polypeptide VIa-liver)	Cox6a1 Cox6al	Mus musculus (Mouse)	111	IV	Cox6a 1	62	20.1386	17.9623	23.6382		24.0079	18.8387	24.1659	21.6327			20.2197	21.3936	18.0438	19.0549	3.82458	4.21591	5.00083	6.36238	16.4481	11.7235	14.6542	11.6344		IV	Cox6a 1	62		-0.102693	-0.119589	-0.0728659		-0.049894	-0.106622	-0.0775696	-0.105731			-0.103166	-0.052229
Mtco1	P00397	COX1_MOUSE	reviewed	Cytochrome c oxidase subunit 1 (EC 7.1.1.9) (Cytochrome c oxidase polypeptide I)	Mtco1 COI mt-Co1	Mus musculus (Mouse)	514	IV	Mtco1	63	13.6283	4.947	18.7209		18.4975		18.9149		19.4449		10.9823	10.8077	9.03291	9.66052	3.89481	4.22626	4.50119	4.64626	18.4567	18.2445	16.2716	15.4615		IV	Mtco1	63		-0.27228	-0.67961	-0.174155		-0.163135		-0.183968		-0.167694		-0.368248	-0.348778
Cox7a 1								IV	Cox7a 1	64											6.78089	8.02624	16.1552	14.5419					19.2473	20.7243	19.7068	16.3709		IV	Cox7a 1	64												-0.577655	-0.478001
Cox7a 2								IV	Cox7a 2	65	18.6343	20.7072									7.81593	7.12916	7.15402	6.37004	4.02619	4.34274	4.10899	4.33025	9.18309	8.84139	10.1361	9.62191		IV	Cox7a 2	65		-0.13641	-0.0578316									-0.515961	-0.529475
Cox8b								IV	Cox8b	66											16.4594	2.33873	11.9451	9.23366										IV	Cox8b	66												-0.192527	-1.01353
Cox6a 2								IV	Cox6a 2	67											19.8721	19.3848	7.21151	6.65056					9.70874	8.8711	8.30326	7.54199		IV	Cox6a 2	67												-0.110698	-0.0950518
Cox7a 2l	Q61387	COX7R_MOUSE	reviewed	Cytochrome c oxidase subunit 7A-related protein, mitochondrial (Cytochrome c oxidase subunit VIIa-related protein) (Silica-induced gene 81 protein) (SIG-81) (Supercomplex assembly factor I)	Cox7a2l Cox7rp Scaf1 Silg81	Mus musculus (Mouse)	111	IV	Cox7a 2l	68	9.8427	6.16006																						IV	Cox7a 2l	68		-0.413608	-0.584367
Cox7c	P17665	COX7C_MOUSE	reviewed	Cytochrome c oxidase subunit 7C, mitochondrial (Cytochrome c oxidase polypeptide VIIc)	Cox7c Cox7c1	Mus musculus (Mouse)	63	IV	Cox7c	69	8.03478	3.54595	28.0643		27.2009		28.3286		12.5209		7.98229	7.09793												IV	Cox7c	69		-0.501749	-0.824219	0.00167375		0.00433504		-0.00854721		-0.358862		-0.506814	-0.531381
Cox5b	P19536	COX5B_MOUSE	reviewed	Cytochrome c oxidase subunit 5B, mitochondrial (Cytochrome c oxidase polypeptide Vb)	Cox5b	Mus musculus (Mouse)	128	IV	Cox5b	70	21.6286	20.3878	24.8297	20.8819	25.9152	21.8188	25.4862	23.973	26.4046	26.0807	31.6529	23.6816	23.9891	21.4748	1.45499	8.96645	4.75578	5.28239	27.6176	26.2645	25.9609	22.347		IV	Cox5b	70		-0.0716946	-0.0645827	-0.0515085	-0.0757166	-0.0166941	-0.0428429	-0.0544674	-0.0611191	-0.0348189	-0.0395041	0.0914722	-0.00810263
Cox5a	P12787	COX5A_MOUSE	reviewed	Cytochrome c oxidase subunit 5A, mitochondrial (Cytochrome c oxidase polypeptide Va)	Cox5a	Mus musculus (Mouse)	146	IV	Cox5a	71	25.074	22.7549	25.9827	22.9354	24.9555	24.744	25.85	25.0871	27.3086	25.3107	22.444	21.0373	19.3552	18.1364	3.72748	5.01684	4.68277	4.92556	23.5562	21.9927	22.3917	21.6604		IV	Cox5a	71		-0.00749854	-0.0168763	-0.0317971	-0.0349794	-0.0330823	0.0117968	-0.0483122	-0.041391	-0.0201995	-0.0525195	-0.0578405	-0.0595239
Mtatp8	P03930	ATP8_MOUSE	reviewed	ATP synthase protein 8 (A6L) (F-ATPase subunit 8)	Mtatp8 Atp8 mt-Atp8	Mus musculus (Mouse)	67	V	Mtatp8	72	34.2125	32.5065	34.7023		33.4184		37.0802		41.6207		30.854	28.394	24.5399	26.8937			6.22618	6.74311	49.1024	48.1786	40.3859	36.9019		V	Mtatp8	72		0.127463	0.138018	0.093877		0.0937361		0.108369		0.16281		0.0803702	0.0707138
Atp5f1	Q9CQQ7	AT5F1_MOUSE	reviewed	ATP synthase F(0) complex subunit B1, mitochondrial (ATP synthase peripheral stalk-membrane subunit b) (ATP synthase subunit b) (ATPase subunit b)	Atp5pb Atp5f1	Mus musculus (Mouse)	256	V	Atp5f1	73	36.6783	36.3455	33.1055	30.6567	37.4972	31.7628	36.0573	34.6024	38.66	39.6872	33.6773	30.3557	30.7791	30.1264	4.25393	6.55457	6.86691	7.60258	38.6097	38.7129	30.3556	28.2546		V	Atp5f1	73		0.157687	0.186499	0.0734187	0.0910384	0.14375	0.120245	0.0962207	0.0982643	0.130763	0.142826	0.118396	0.0997276
Atp5i	Q06185	ATP5I_MOUSE	reviewed	ATP synthase subunit e, mitochondrial (ATPase subunit e) (ATP synthase membrane subunit e)	Atp5me Atp5i Atp5k Lfm-1 Lfm1	Mus musculus (Mouse)	71	V	Atp5i	74	29.4907	30.2036	35.2941	30.2732	36.9078	31.4048	35.1095	34.7767	38.641	39.2611	33.5649	30.1416	21.1283	19.0882	5.90217	6.50609	6.08586	6.67628	35.0293	28.9153	31.1438	29.214		V	Atp5i	74		0.0629631	0.106107	0.101221	0.0855715	0.136869	0.115323	0.0846522	0.100445	0.130549	0.138139	0.116944	0.0966539
Atp5j2	P56135	ATPK_MOUSE	reviewed	ATP synthase subunit f, mitochondrial (ATP synthase membrane subunit f)	Atp5mf Atp5j2	Mus musculus (Mouse)	88	V	Atp5j2	75			36.8552	32.8124	39.8854	34.9189	36.5606	38.2518	39.3571				36.1398	28.926	5.79505	6.85488	6.29973	6.55102						V	Atp5j2	75				0.120018	0.120552	0.170565	0.161388	0.102241	0.141809	0.138524
Atp5l	Q9CPQ8	ATP5L_MOUSE	reviewed	ATP synthase subunit g, mitochondrial (ATPase subunit g) (ATP synthase membrane subunit g)	Atp5mg Atp5l	Mus musculus (Mouse)	103	V	Atp5l	76	34.0641	38.3778	34.7254	30.1065	37.2801	30.757	35.7794	34.4449	39.5853	37.1787	29.697	29.7949	15.8532	18.0589	5.80227	6.73459								V	Atp5l	76		0.125574	0.210128	0.0941661	0.0831744	0.141228	0.10627	0.0928599	0.0962829	0.141035	0.11447	0.0637717	0.0916297
Atp5h	Q9DCX2	ATP5H_MOUSE	reviewed	ATP synthase subunit d, mitochondrial (ATPase subunit d) (ATP synthase peripheral stalk subunit d)	Atp5pd Atp5h	Mus musculus (Mouse)	161	V	Atp5h	77	32.7379	30.5807	30.3025	32.3165	24.8885	30.8354	34.2456	33.6253	40.7212	39.0604	28.726	28.7006	27.4104	26.8832	5.4699	7.00893	6.67219	7.61102	58.0679	59.9848	44.6937	41.7573		V	Atp5h	77		0.108328	0.111496	0.0349975	0.113938	-0.034251	0.107376	0.0738317	0.0858245	0.153322	0.135913	0.0493339	0.0753773
Atp5d	Q9D3D9	ATPD_MOUSE	reviewed	ATP synthase subunit delta, mitochondrial (ATP synthase F1 subunit delta) (F-ATPase delta subunit)	Atp5f1d Atp5d	Mus musculus (Mouse)	168	V	Atp5d	78	32.9105	36.3508	36.251	32.1249	34.5243	35.9976	38.7666	34.7892	42.0396	40.1478	33.8808	31.4083	30.3645	31.8112	5.65899	6.74169	6.08109	6.86637	45.3991	42.1315	37.7115	35.1057		V	Atp5d	78		0.110613	0.186562	0.112839	0.111356	0.107876	0.174601	0.127685	0.100602	0.16716	0.147837	0.121012	0.114531
Atp5o	Q9DB20	ATPO_MOUSE	reviewed	ATP synthase subunit O, mitochondrial (ATP synthase peripheral stalk subunit OSCP) (Oligomycin sensitivity conferral protein) (OSCP)	Atp5po Atp5o D12Wsu28e	Mus musculus (Mouse)	213	V	Atp5o	79	37.5288	36.2072	35.4004	30.2109	36.898	31.9801	35.9757	34.1799	38.0618	39.3919	31.0524	31.6623	34.0129	30.4516	2.70286	2.44915	6.09845	6.99265	47.6164	51.1953	41.5364	36.749		V	Atp5o	79		0.167642	0.184843	0.102527	0.0846768	0.136754	0.123206	0.0952367	0.092929	0.123991	0.139583	0.0831544	0.11803
Atp5e	P56382	ATP5E_MOUSE	reviewed	ATP synthase subunit epsilon, mitochondrial (ATPase subunit epsilon) (ATP synthase F1 subunit epsilon)	Atp5f1e Atp5e	Mus musculus (Mouse)	52	V	Atp5e	80	35.726	32.3024	36.5472			31.2158	36.8745	43.7034	40.8222		27.57	25.2619	33.0035	21.944			7.80214	7.13477	34.7749	32.5262	31.04	27.9063		V	Atp5e	80		0.146262	0.135283	0.116374			0.112701	0.105954	0.199673	0.154397		0.0314945	0.0199525
Atp5c1	Q91VR2	ATPG_MOUSE	reviewed	ATP synthase subunit gamma, mitochondrial (ATP synthase F1 subunit gamma) (F-ATPase gamma subunit)	Atp5f1c Atp5c1	Mus musculus (Mouse)	298	V	Atp5c1	81	27.7076	24.5879	36.4377	31.5034	38.4106	33.0217	37.5742	35.9378	40.6338	40.6056	33.1468	29.3208	18.7774	21.4369	6.04363	6.98314	6.27451	6.98682	34.1203	33.3905	32.0743	31.1665		V	Atp5c1	81		0.0358771	0.0167688	0.11507	0.10287	0.154202	0.137126	0.114117	0.114709	0.152389	0.152762	0.1115	0.0846634
Atp5j	P97450	ATP5J_MOUSE	reviewed	ATP synthase-coupling factor 6, mitochondrial (ATPase subunit F6) (ATP synthase peripheral stalk subunit F6)	Atp5pf Atp5j	Mus musculus (Mouse)	108	V	Atp5j	82	36.6632	32.6958				25.8692					24.2652	22.8307	21.935	20.8897	5.66071	6.47255	5.65661	6.24103	25.7364	24.9759	25.3804	23.1555		V	Atp5j	82		0.157508	0.14054				0.0311092					-0.023958	-0.0239932
Atp5b	P56480	ATPB_MOUSE	reviewed	ATP synthase subunit beta, mitochondrial (EC 7.1.2.2) (ATP synthase F1 subunit beta)	Atp5f1b Atp5b	Mus musculus (Mouse)	529	V	Atp5b	83	29.8558	28.7038	30.266	27.0473	29.6781	27.0906	30.8145	30.9932	31.1952	33.2223	26.7357	24.3318	18.3442	17.8118	5.30288	6.25022	5.74401	6.32723	28.3646	26.4331	26.3981	23.8962		V	Atp5b	83		0.0683058	0.0839869	0.0344737	0.036638	0.0421867	0.0511458	0.0279828	0.0504243	0.0375882	0.0656059	0.0181499	0.00366115
Atp5a 1	Q03265	ATPA_MOUSE	reviewed	ATP synthase subunit alpha, mitochondrial (ATP synthase F1 subunit alpha)	Atp5f1a Atp5a1	Mus musculus (Mouse)	553	V	Atp5a 1	84	30.905	29.5046	31.3847	26.6253	30.7472	26.925	31.9238	30.5349	32.3848	33.3575	21.622	19.9066	17.1088	15.5188	5.00186	5.99901	5.52071	6.04174	24.5441	22.9966	25.4276	21.772		V	Atp5a 1	84		0.0833057	0.095938	0.0502367	0.0298076	0.0575567	0.0484818	0.0433421	0.0439539	0.0538427	0.0673695	-0.074045	-0.083516
						the mean of the respective tissue and treatment group					25.5107	23.6566	27.9564	24.8592	26.9308	24.0809	28.8917	27.5958	28.6088	28.5643	25.6414	24.1275	21.5464	20.2519	4.03039	4.51827	4.34101	4.78119	28.1666	27.633	26.0413	24.5305
[truncated: 10 more columns]
