# Supplementary material for: Protein lifetimes in aged brains reveal a proteostatic adaptation linking physiological aging to neurodegeneration
Source: Sci Adv. 2022 May 20;8(20):eabn4437. doi: 10.1126/sciadv.abn4437 (PMC9122331; doi:10.1126/sciadv.abn4437)
Supplement: Supplementary file 2 — Tables S1 to S7 [file sciadv.abn4437_tables_s1_to_s7.zip › sciadv.abn4437_table_s3.xlsx]

## Sheet: readme
Supplementary Table 3
Comparison of protein lifetimes in 21m aged and 5m adult mice
sheet name	description
lifetimes and scaling	linear scaling of lifetimes as described in the methods
log2FC 21m vs 5m	log2 fold change of scaled protein lifetimes to identify the relatively longer and shorter lived proteins in aged 21m old mouse brain
>3timesSameDirection	to identify consistently changed lifetimes in the aged mouse, we filtered for those proteins that showed the same directionality (longer or shorter lived) in at least three out of the four dataset comparisons
Heatmap	heatmap of all consistently (>3) changed lifetimes
for GO analysis	proteins consistently changed in all four datasets and changed by at least 10%; for Figure 2G, H and STRING networks in fig. S6

## Sheet: lifetimes and scaling
protein ID	5m_Cer_Hom thalf	5m_Cer_Hom c1	5m_Cer_Hom c2	21m_Cer_Hom tHalf	21m_Cer_Hom c1	21m_Cer_Hom c2	ratio 21m vs 5m	median ratio	SCALED_21m_Cer_Hom tHalf	SCALED_21m_Cer_Hom c1	SCALED_21m_Cer_Hom c2		protein ID	5m_Ctx_Hom Thalf	5m_Ctx_Hom c1	5m_Ctx_Hom c2	21m_Ctx_Hom tHalf	21m_Ctx_Hom c1	21m_Ctx_Hom c2	ratio 21m vs 5m	median ratio	SCALED_21m_Ctx_Hom tHalf	SCALED_21m_Ctx_Hom c1	SCALED_21m_Ctx_Hom c2		protein ID	5m_Cer_SV thalf	5m_Cer_SV c1	5m_Cer_SV c2	21m_Cer_SV tHalf	21m_Cer_SV c1	21m_Cer_SV c2	ratio 21m vs 5m	median ratio	SCALED_21m_Cer_SV tHalf	SCALED_21m_Cer_SV c1	SCALED_21m_Cer_SV c2		protein ID	5m_Ctx_SV Thalf	5m_Ctx_SV c1	5m_Ctx_SV c2	21m_Ctx_SV tHalf	21m_Ctx_SV c1	21m_Ctx_SV c2	ratio 21m vs 5m	median ratio	SCALED_21m_Ctx_SV tHalf	SCALED_21m_Ctx_SV c1
Q99K01	1.12373	-0.608577	2.85603	1.7854	-0.816188	4.38698	1.58881	1.24556	1.43341	-0.65528	3.52211		P70663	2.01793	0.913853	3.122	2.16461	1.49565	2.83358	1.07269	1.21699	1.77866	1.22897	2.32835		Q9JJG6	2.81025	2.35007	3.27043	2.55725	1.20445	3.91004	0.90997	1.18104	2.16526	1.01983	3.31069		O89051	1.93271	1.49247	2.37296	1.34	-0.28903	2.96903	0.693326	1.1514	1.1638	-0.251024
Q61147	2.85641	1.72079	3.99203	2.02956	0.643356	3.41575	0.710526		1.62944	0.516522	2.74235		Q9EPL2	1.37032	0.670684	2.06995	2.4921	1.77479	3.20941	1.81863		2.04775	1.45834	2.63717		P32233	2.63577	1.99463	3.27691	2.67404	-4.11186	9.45994	1.01452		2.26415	-3.48157	8.00987		Q8BGH4	4.83427	3.23411	6.43443	2.10007	1.18852	3.01163	0.434413		1.82392	1.03223
Q9JKF1	3.87134	2.5819	5.16079	3.18688	2.29584	4.07793	0.823198		2.5586	1.84322	3.27398		P21460	1.77029	1.37538	2.16521	2.69642	2.5465	2.84633	1.52315		2.21564	2.09245	2.33883		Q3LAC4	2.20142	1.72728	2.67555	2.74118	1.8753	3.60707	1.24519		2.321	1.58784	3.05416		Q9R0M0	2.53106	1.69071	3.37141	2.22964	0.153451	4.30584	0.880914		1.93646	0.133273
P28658	2.04994	1.46646	2.63341	3.21278	2.0067	4.41886	1.56726		2.5794	1.61109	3.5477		E9Q0S6	4.44008	3.49068	5.38947	2.70089	0.658667	4.74311	0.608297		2.21931	0.541225	3.8974		Q91ZV7	2.24593	1.98021	2.51164	2.87997	1.60193	4.15801	1.28231		2.43852	1.35638	3.52065		Q8VEG4	5.60889	1.85745	9.36034	2.33992	1.48877	3.19107	0.41718		2.03223	1.293
Q62446	3.16852	2.71918	3.61787	3.21953	-0.424704	6.86376	1.0161		2.58482	-0.340975	5.51061		O88448	3.57239	2.93703	4.20774	2.84619	2.46195	3.23043	0.79672		2.33871	2.02298	2.65444		Q64676	1.71327	0.96155	2.465	3.00896	1.09869	4.91923	1.75626		2.54773	0.930277	4.16518		Q9EPL2	0.800493	-0.484056	2.08504	2.35188	0.298082	4.40567	2.93804		2.04262	0.258886
P33173	1.87815	1.57508	2.18122	3.23276	3.13663	3.3289	1.72125		2.59544	2.51826	2.67262		Q9Z2D0	3.15771	2.42239	3.89302	2.90021	-0.48918	6.2896	0.918454		2.3831	-0.401958	5.16815		P11438	2.59665	2.21091	2.9824	3.0557	2.78304	3.32836	1.17678		2.5873	2.35644	2.81817		O88307	0.941479	-1.27267	3.15563	2.37247	-0.618515	5.36345	2.51994		2.0605	-0.537183
O88307	1.67271	1.088	2.25742	3.3033	3.0916	3.51499	1.97481		2.65207	2.4821	2.82203		Q8R570	2.58846	2.27101	2.90592	3.18023	2.52957	3.8309	1.22862		2.61319	2.07854	3.14784		Q3UTJ2	7.60349	-3.00961	18.2166	3.09709	1.93162	4.26257	0.407325		2.62235	1.63553	3.60918		P32233	2.15761	1.09589	3.21932	2.54246	1.09825	3.98668	1.17837		2.20814	0.953832
Q3UFS0	2.56684	1.96577	3.16791	3.56329	3.00789	4.1187	1.3882		2.86081	2.4149	3.30672		Q8VH51	2.35852	1.85572	2.86132	3.20058	2.1653	4.23585	1.35703		2.62991	1.77922	3.48059		Q9EPL2	4.93243	1.89948	7.96537	3.20145	1.67945	4.72344	0.649061		2.71071	1.42201	3.99941		Q9ESN9	2.84565	2.09682	3.59447	2.60098	0.696911	4.50504	0.91402		2.25896	0.605271
P08775	5.55181	3.57689	7.52673	3.5894	2.52451	4.6543	0.646528		2.88177	2.02681	3.73672		Q60972	2.26849	1.5913	2.94568	3.2154	2.67535	3.75545	1.41742		2.64209	2.19833	3.08585		Q6PAJ1	4.62672	3.59439	5.65905	3.21698	0.590666	5.8433	0.695306		2.72387	0.500125	4.94761		P33173	2.11377	1.76803	2.45951	2.65275	1.61028	3.69521	1.25498		2.30392	1.39854
Q9ESZ8	2.32218	1.81691	2.82744	3.59373	2.81612	4.37135	1.54757		2.88525	2.26093	3.50956		Q8CEC5	1.52379	0.917629	2.12995	3.27413	1.38709	5.16118	2.14867		2.69035	1.13977	4.24093		Q5EBJ4	6.4845	5.88486	7.08415	3.23086	-18.167	24.6287	0.498243		2.73562	-15.3823	20.8535		O35405	2.10718	1.71977	2.49459	2.6836	1.7828	3.5844	1.27355		2.33072	1.54837
E9Q6R7	4.01092	2.40835	5.61349	3.59544	0.970501	6.22039	0.896414		2.88662	0.779171	4.99407		P33173	2.53664	1.56292	3.51037	3.3586	2.82889	3.88831	1.32403		2.75975	2.32449	3.19501		Q91ZX7	2.13915	1.67858	2.59971	3.26368	2.94256	3.58481	1.5257		2.76341	2.49151	3.03531		Q91VK4	1.90313	1.36246	2.4438	2.68436	1.93417	3.43454	1.4105		2.33138	1.67983
Q99LE6	2.91135	1.01216	4.81054	3.60122	2.67176	4.53069	1.23696		2.89126	2.14503	3.63748		Q8BFQ4	4.04654	2.02033	6.07276	3.37371	1.93578	4.81163	0.833726		2.77217	1.59062	3.95371		P05532	2.03179	1.59174	2.47183	3.3342	2.33439	4.33402	1.64102		2.82312	1.97656	3.66968		Q9JKW0	4.45079	3.80386	5.09771	2.87839	-18.1628	23.9196	0.646715		2.4999	-15.7745
Q8BI84	2.30488	1.41036	3.19939	3.6119	3.23496	3.98883	1.56707		2.89983	2.5972	3.20245		P53996	1.14215	-2.09249	4.37679	3.38552	2.85241	3.91863	2.96416		2.78188	2.34382	3.21993		Q9JHS4	2.72997	-0.180888	5.64082	3.37999	2.63386	4.12612	1.23811		2.86189	2.23013	3.49365		Q8CHT1	2.79784	2.49424	3.10143	3.08415	1.75344	4.41486	1.10234		2.6786	1.52287
Q8VDJ3	2.39138	2.05857	2.72419	3.61932	3.11066	4.12798	1.51349		2.90579	2.4974	3.31417		Q91WC0	4.16432	2.2647	6.06395	3.40264	2.42535	4.37992	0.817093		2.79594	1.99291	3.59897		Q6PDI5	4.42431	2.80128	6.04735	3.45928	0.506158	6.41241	0.78188		2.92902	0.428571	5.42948		Q6PHU5	2.73347	2.22743	3.23951	3.10781	0.492376	5.72325	1.13695		2.69915	0.427631
P59326	1.72436	0.604531	2.84419	3.65505	1.69183	5.61827	2.11966		2.93447	1.35829	4.51065		P32233	2.33683	1.6999	2.97376	3.42791	2.10526	4.75057	1.46691		2.81671	1.72988	3.90353		Q9QZ06	4.95841	4.25209	5.66472	3.55014	1.85631	5.24396	0.715983		3.00595	1.57176	4.44014		Q9CXR1	3.00161	1.36457	4.63865	3.1097	0.351475	5.86792	1.03601		2.70078	0.305258
Q91ZX7	2.16585	1.79059	2.54112	3.67177	3.30794	4.03561	1.6953		2.9479	2.6558	3.24001		Q9ERU9	2.32913	0.332122	4.32614	3.44167	2.46905	4.4143	1.47767		2.82802	2.02881	3.62722		P55200	5.31523	2.72019	7.91027	3.61369	2.7022	4.52517	0.679874		3.05976	2.288	3.83153		Q920P5	3.37348	2.78271	3.96425	3.12056	2.79987	3.44124	0.925026		2.71022	2.4317
Q9ERU9	2.83739	2.53578	3.139	3.73193	3.30588	4.15797	1.31527		2.9962	2.65414	3.33825		B2RY56	4.26063	2.38937	6.13189	3.45373	2.20196	4.7055	0.810615		2.83792	1.80935	3.8665		Q9R0H0	2.96814	2.3995	3.53677	3.68222	3.31235	4.05209	1.24058		3.11779	2.80462	3.43096		Q9CY58	2.63863	1.81548	3.46179	3.17085	2.34176	3.99993	1.2017		2.75389	2.03383
P46935	2.31744	2.0008	2.63409	3.75558	2.96807	4.54308	1.62057		3.01518	2.38293	3.64744		O35405	1.96334	1.57513	2.35155	3.456	2.01919	4.8928	1.76026		2.83978	1.65917	4.0204		Q8VDJ3	3.14599	2.19266	4.09933	3.69623	3.38818	4.00428	1.1749		3.12965	2.86882	3.39049		Q3TYD6	2.12707	1.89318	2.36096	3.17753	0.945524	5.40953	1.49385		2.7597	0.821192
Q62351	3.47146	2.93401	4.0089	3.76593	3.49273	4.03914	1.08483		3.0235	2.80415	3.24284		Q8BK63	2.60075	1.74855	3.45296	3.48781	2.80523	4.17038	1.34108		2.86592	2.30505	3.42679		Q99PL5	3.45497	2.78555	4.12438	3.73117	3.4092	4.05313	1.07994		3.15923	2.88662	3.43185		P15209	2.87647	2.36999	3.38295	3.22689	2.40432	4.04945	1.12182		2.80256	2.08816
Q61656	2.47193	2.22639	2.71748	3.78894	3.17803	4.39986	1.53279		3.04197	2.5515	3.53245		Q9CY58	2.48852	1.76889	3.20815	3.51342	2.51695	4.50989	1.41185		2.88697	2.06817	3.70576		Q00560	2.68969	1.66464	3.71475	3.76392	2.17724	5.3506	1.39939		3.18697	1.8435	4.53043		A2AHG0	2.54963	1.79807	3.30118	3.23947	0.209429	6.26952	1.27057		2.8135	0.18189
Q61024	1.1571	0.0601941	2.254	3.80888	2.88525	4.73251	3.29176		3.05798	2.31644	3.79952		P12023	1.87322	1.48485	2.2616	3.52656	3.33022	3.7229	1.88261		2.89777	2.73643	3.0591		Q91VC9	1.19396	0.31376	2.07416	3.76516	3.01734	4.51297	3.1535		3.18801	2.55482	3.8212		Q61656	5.68467	1.51281	9.85652	3.25776	0.364728	6.15079	0.573079		2.82938	0.316768
P53996	2.46436	1.71076	3.21796	3.84659	2.72724	4.96594	1.56089		3.08826	2.18958	3.98693		Q61656	1.98809	1.80943	2.16676	3.53883	3.21142	3.86623	1.78001		2.90785	2.63882	3.17687		Q62095	3.10551	2.64001	3.57102	3.79464	2.76914	4.82013	1.2219		3.21297	2.34467	4.08127		Q6ZQ58	3.628	3.09112	4.16487	3.27372	2.37056	4.17689	0.90235		2.84324	2.05884
P11438	2.28535	1.72201	2.84869	3.85011	3.10634	4.59387	1.68469		3.09108	2.49394	3.68821		P28658	2.03183	1.67031	2.39334	3.56084	1.4194	5.70228	1.75253		2.92593	1.16632	4.68555		O88307	0.908904	-1.06248	2.88029	3.87884	3.33382	4.42387	4.2676		3.28427	2.82279	3.74575		Q3TLH4	3.46267	2.82298	4.10237	3.30295	1.9819	4.624	0.953873		2.86863	1.72129
Q7TPV4	3.66612	2.97093	4.36131	3.88846	3.00824	4.76868	1.06065		3.12187	2.41518	3.82856		Q61074	3.30191	2.86425	3.73957	3.57542	2.49579	4.65505	1.08283		2.93791	2.05078	3.82504		Q8R570	2.71057	2.25442	3.16672	3.93433	0.729358	7.1393	1.45147		3.33125	0.617558	6.04495		Q61543	2.32313	1.90615	2.74012	3.33025	2.93047	3.73004	1.43352		2.89234	2.54512
Q8BIF2	3.27068	3.02134	3.52002	3.91573	3.16923	4.66224	1.19722		3.14376	2.54443	3.7431		Q8BMJ3	2.68453	2.45879	2.91027	3.58827	2.8854	4.29115	1.33665		2.94848	2.37092	3.52603		Q61595	3.43348	2.78255	4.0844	3.95352	3.32584	4.5812	1.15146		3.3475	2.81604	3.87897		Q00493	2.50349	1.99252	3.01447	3.40689	3.05074	3.76304	1.36086		2.9589	2.64958
Q99KW9	3.43933	3.09677	3.78189	3.96383	2.62601	5.30164	1.1525		3.18238	2.1083	4.25645		P23198	3.15207	2.55552	3.74862	3.6649	2.76816	4.56165	1.1627		3.01144	2.27459	3.7483		Q9CZW4	2.23964	1.5151	2.96419	3.96523	3.55714	4.37332	1.77047		3.35742	3.01188	3.70295		Q9EPR5	3.94566	3.01661	4.87471	3.47359	2.28647	4.6607	0.880356		3.01682	1.98581
Q9ESN9	1.162	0.71723	1.60678	3.96576	3.0337	4.89783	3.41287		3.18393	2.43562	3.93225		O88532	2.60625	1.74777	3.46473	3.66679	2.94962	4.38397	1.40692		3.013	2.42369	3.6023		Q99KW9	3.51347	2.98386	4.04309	3.97799	2.48217	5.47382	1.13221		3.36823	2.10169	4.63476		Q61527	2.72266	2.22493	3.22039	3.47527	2.53153	4.41901	1.27642		3.01829	2.19865
Q8R570	2.88223	2.14905	3.61541	3.99035	3.10479	4.87591	1.38447		3.20367	2.4927	3.91465		Q9ESN9	2.04463	1.51655	2.57271	3.66892	3.44742	3.89042	1.79441		3.01474	2.83274	3.19675		Q8BK63	2.18403	1.72452	2.64354	3.99283	3.47031	4.51536	1.8282		3.38079	2.93836	3.82322		Q8BI84	3.50045	1.97907	5.02183	3.47811	1.30124	5.65498	0.993619		3.02075	1.13013
Q64012	4.66751	3.34749	5.98753	3.99754	2.51418	5.48089	0.85646		3.20944	2.01852	4.40036		P54823	2.65357	1.86336	3.44378	3.71243	2.80782	4.61705	1.39903		3.0505	2.30718	3.79382		Q8VHQ3	3.53798	3.18387	3.89209	3.99463	3.38867	4.6006	1.12907		3.38231	2.86923	3.89539		Q8K1S4	2.99448	2.33885	3.65011	3.48076	1.96702	4.9945	1.16239		3.02306	1.70837
Q6PDQ2	3.18611	1.55904	4.81317	4.01699	3.22064	4.81333	1.26078		3.22506	2.58571	3.86441		Q9ESZ8	1.67181	0.236498	3.10711	3.74594	2.31959	5.17228	2.24065		3.07803	1.90601	4.25005		Q62167	2.82884	2.48335	3.17433	4.00411	3.81578	4.19244	1.41546		3.39034	3.23088	3.5498		E9Q616	2.12762	0.976988	3.27826	3.49226	-0.831122	7.81565	1.64139		3.03305	-0.721833
Q8JZK9	3.91477	1.26003	6.56951	4.0387	3.13649	4.9409	1.03166		3.24249	2.51815	3.96683		Q3UJB9	2.37175	0.690773	4.05272	3.76081	2.63948	4.88214	1.58567		3.09025	2.16885	4.01165		Q5SNZ0	1.95257	0.516683	3.38845	4.06862	3.47313	4.66411	2.08373		3.44496	2.94075	3.94917		Q9WTS6	2.74082	1.84895	3.63269	3.55668	2.23871	4.87464	1.29767		3.08899	1.94433
Q62167	2.65115	2.39752	2.90478	4.09195	3.80065	4.38324	1.54346		3.28524	3.05137	3.5191		P27671	3.4493	2.15605	4.74255	3.78068	3.21502	4.34633	1.09607		3.10657	2.64178	3.57137		Q9EPU0	2.9489	2.02448	3.87333	4.07156	3.36033	4.78278	1.3807		3.44745	2.84524	4.04965		P12023	2.04758	1.5546	2.54057	3.58749	2.8075	4.36747	1.75206		3.11575	2.43832
P32233	2.78856	1.75072	3.82641	4.0963	3.58701	4.60558	1.46896		3.28873	2.87985	3.69762		Q810A7	3.06393	2.16559	3.96227	3.79069	1.5957	5.98568	1.2372		3.1148	1.31118	4.91842		P39447	4.14855	3.04773	5.24936	4.18276	3.91825	4.44728	1.00825		3.54161	3.31764	3.76557		Q8VDJ3	3.10522	2.3957	3.81474	3.59724	2.74509	4.4494	1.15845		3.12422	2.38412
Q8BK63	2.81613	1.26896	4.36329	4.11137	3.46168	4.76106	1.45994		3.30083	2.77922	3.82244		O89001	2.31875	1.02724	3.61027	3.79725	3.25655	4.33795	1.63762		3.12019	2.6759	3.56448		Q9EP72	2.68955	2.23719	3.14191	4.1932	0.32177	8.06464	1.55907		3.55045	0.272448	6.82845		Q91ZX7	2.67825	2.31907	3.03743	3.60942	3.20972	4.00911	1.34768		3.13479	2.78766
P70122	2.67091	2.36474	2.97709	4.12963	3.0306	5.22867	1.54615		3.31549	2.43313	4.19786		E9Q7G0	7.60919	5.09041	10.128	3.82917	3.06762	4.59072	0.503229		3.14642	2.52065	3.77218		P58771	18.9553	15.8998	22.0108	4.1982	2.82165	5.57475	0.221479		3.55468	2.38913	4.72022		Q810C1	4.09037	1.04099	7.13974	3.64031	0.353166	6.92745	0.889971		3.16163	0.306726
Q9Z2D0	2.5907	1.41456	3.76683	4.15739	2.82253	5.49225	1.60474		3.33778	2.26608	4.40948		Q62167	2.79093	2.54152	3.04035	3.83294	3.23186	4.43403	1.37336		3.14952	2.65561	3.64343		P58021	2.68855	1.91247	3.46464	4.19847	3.62432	4.77261	1.56161		3.5549	3.06877	4.04103		Q6NZJ6	3.09808	2.55008	3.64608	3.65049	2.10849	5.19249	1.17831		3.17047	1.83123
Q60973	2.54876	1.22664	3.87088	4.15921	3.36754	4.95089	1.63186		3.33925	2.70364	3.97485		Q6PHU5	2.02755	1.64823	2.40688	3.84477	2.72006	4.96948	1.89626		3.15924	2.23507	4.08341		Q6NZJ6	3.02166	2.35629	3.68703	4.35964	3.51178	5.20749	1.4428		3.69137	2.97348	4.40926		Q8VI51	2.72262	2.02526	3.41998	3.69199	2.93681	4.44716	1.35604		3.20651	2.55063
Q05D44	4.00029	2.68306	5.31751	4.17289	3.3238	5.02199	1.04315		3.35023	2.66853	4.03193		Q8BTG7	2.30184	1.81207	2.79161	3.86602	3.33297	4.39907	1.67953		3.1767	2.73869	3.61471		Q8CIN4	5.53111	4.63873	6.4235	4.3822	-3.74478	12.5092	0.792282		3.71047	-3.17076	10.5917		Q7TPH6	2.82353	1.63012	4.01695	3.71503	2.83692	4.59314	1.31574		3.22652	2.46388
Q9JJG6	2.79665	1.93967	3.65362	4.18231	2.22851	6.13611	1.49547		3.35779	1.78917	4.9264		P59326	4.04087	0.113678	7.96806	3.89771	2.43566	5.35977	0.964573		3.20274	2.00138	4.40411		Q8BI84	2.47822	1.7111	3.24533	4.38264	3.0265	5.73878	1.76847		3.71084	2.56258	4.8591		Q8BK63	2.74219	2.19939	3.28499	3.73353	3.52515	3.94192	1.36152		3.24259	3.0616
Q5SNZ0	5.04276	2.46847	7.61704	4.2235	3.26547	5.18153	0.837538		3.39086	2.6217	4.16001		P46935	2.58186	1.94646	3.21727	3.89965	3.40725	4.39205	1.5104		3.20433	2.79973	3.60894		P63037	3.09949	2.72735	3.47162	4.39362	3.72521	5.06202	1.41753		3.72014	3.15419	4.28609		Q80X50	4.51508	3.98795	5.04221	3.74807	3.21146	4.28469	0.830124		3.25522	2.78917
Q99PL5	3.05345	2.4414	3.6655	4.22461	3.62786	4.82136	1.38355		3.39175	2.91265	3.87085		Q3UEB3	2.27506	1.87619	2.67394	3.90095	3.09455	4.70735	1.71466		3.2054	2.54278	3.86802		Q91ZH7	3.48754	2.85113	4.12394	4.40399	3.85016	4.95783	1.26278		3.72893	3.25999	4.19786		P97379	3.35607	2.8398	3.87234	3.75219	2.84626	4.65812	1.11803		3.25879	2.47199
Q61595	3.23784	2.92576	3.54992	4.22871	3.48231	4.97512	1.30603		3.39504	2.79579	3.99429		Q6P4T2	2.96833	2.06899	3.86768	3.90649	3.66321	4.14978	1.31606		3.20996	3.01005	3.40986		Q61584	2.56645	1.66301	3.4699	4.41231	-0.568226	9.39285	1.71923		3.73597	-0.481125	7.95306		Q62448	3.86143	2.69661	5.02625	3.77385	2.49865	5.04904	0.977318		3.2776	2.17009
Q62095	2.6036	1.92824	3.27896	4.24809	3.5733	4.92287	1.63162		3.4106	2.86884	3.95235		Q62095	2.89603	2.30118	3.49088	3.9086	3.25153	4.56568	1.34964		3.21169	2.67177	3.75161		P24270	3.82573	3.3514	4.30005	4.43483	3.67852	5.19115	1.15921		3.75504	3.11465	4.39542		Q62167	3.00411	2.60309	3.40514	3.80382	3.40339	4.20425	1.2662		3.30363	2.95586
Q9D024	3.2157	2.70632	3.72508	4.24839	0.44683	8.04996	1.32114		3.41084	0.35874	6.46295		Q8VDJ3	2.71169	2.56334	2.86003	3.91397	3.54079	4.28716	1.44337		3.2161	2.90946	3.52275		P15209	2.58408	1.41225	3.75592	4.44496	3.54287	5.34706	1.72013		3.76362	2.9998	4.52743		P60853	2.96853	2.09513	3.84192	3.8048	0.964141	6.64546	1.28171		3.30448	0.837361
O35465	1.81062	1.00551	2.61574	4.25535	3.45205	5.05865	2.35021		3.41643	2.77149	4.06136		Q9QYF9	2.58433	2.44664	2.72201	3.91601	3.33915	4.49287	1.51529		3.21778	2.74377	3.69178		Q9QZD9	4.24731	3.32127	5.17334	4.48644	4.14794	4.82495	1.0563		3.79874	3.51212	4.08536		Q8BTG7	2.40069	1.99624	2.80514	3.80537	3.03834	4.5724	1.58511		3.30498	2.63881
E9PZP8	8.80792	2.0093	15.6065	4.27063	3.68299	4.85827	0.484862		3.4287	2.95691	3.90048		O35465	1.92019	0.748091	3.09228	3.93762	2.72638	5.14886	2.05065		3.23553	2.24026	4.23081		Q811P8	4.26988	1.53704	7.00272	4.49415	3.79876	5.18953	1.05252		3.80526	3.21646	4.39405		O89001	2.29449	1.90892	2.68005	3.82093	2.93612	4.70574	1.66527		3.3185	2.55003
Q9CY58	2.37273	1.91568	2.82977	4.27283	3.75251	4.79315	1.80081		3.43046	3.01272	3.8482		O09114	0.874501	-0.0887591	1.83776	3.94468	1.47814	6.41122	4.51078		3.24133	1.21458	5.26808		Q8BPU7	4.6046	3.87589	5.3333	4.50172	3.33686	5.66659	0.977658		3.81167	2.82537	4.79798		Q9R0H0	2.22641	1.38787	3.06495	3.83126	2.1749	5.48763	1.72083		3.32747	1.88891
Q6NZJ6	3.10846	2.80765	3.40928	4.27858	3.31811	5.23905	1.37643		3.43508	2.66396	4.2062		Q3TLH4	4.74123	1.47249	8.00996	3.96044	3.3667	4.55418	0.83532		3.25429	2.76641	3.74216		P14873	2.99995	2.6142	3.3857	4.56659	4.33437	4.79881	1.52222		3.8666	3.66997	4.06322		Q923L3	2.96155	2.37911	3.54399	3.84181	3.21697	4.46666	1.29723		3.33663	2.79395
P28738	2.93817	2.65521	3.22114	4.28664	4.08909	4.48419	1.45895		3.44155	3.28295	3.60016		Q9EP72	2.37302	1.79412	2.95192	3.96356	2.96241	4.96471	1.67026		3.25685	2.43421	4.07949		O88967	2.69134	2.17871	3.20398	4.574	3.21485	5.93314	1.69952		3.87287	2.72206	5.02367		P27600	5.2496	3.33471	7.16449	3.84751	-5.45623	13.1512	0.732914		3.34158	-4.73876
P13864	3.2057	1.72123	4.69016	4.29791	2.94831	5.64751	1.34071		3.4506	2.36706	4.53413		Q91ZX7	2.66536	2.31661	3.01411	4.00405	3.53625	4.47184	1.50225		3.29012	2.90573	3.6745		Q62086	3.53614	2.76246	4.30981	4.62586	3.39162	5.86011	1.30817		3.91679	2.87173	4.96184		Q99J85	2.3343	1.94077	2.72782	3.8808	2.13328	5.62833	1.66251		3.37049	1.85276
P17225	4.48561	0.830279	8.14093	4.29979	3.43829	5.16128	0.958574		3.4521	2.76045	4.14376		Q61543	2.88761	2.37417	3.40105	4.01372	3.41275	4.61469	1.38998		3.29807	2.80425	3.79188		Q91W90	3.75761	3.07978	4.43544	4.63673	-2.70335	11.9768	1.23396		3.92599	-2.28896	10.1409		Q91VC9	2.18217	1.24309	3.12125	3.89804	3.55534	4.24074	1.78631		3.38546	3.08783
Q99PU8	2.95125	2.18238	3.72011	4.33169	3.46454	5.19884	1.46775		3.47772	2.78152	4.17391		Q8CHT1	2.73019	2.47935	2.98103	4.02012	3.01032	5.02992	1.47247		3.30332	2.47357	4.13307		Q5F226	2.46298	2.09508	2.83087	4.63993	4.18259	5.09727	1.88387		3.9287	3.54146	4.31593		O88967	5.04164	3.50588	6.5774	3.92833	2.52967	5.32698	0.779177		3.41177	2.19703
Q60972	3.63231	3.26862	3.99599	4.33287	3.54615	5.11959	1.19287		3.47866	2.84704	4.11029		Q920P5	3.09638	2.79169	3.40108	4.02581	3.39362	4.658	1.30017		3.308	2.78853	3.82747		Q62351	3.62494	3.07054	4.17935	4.67172	4.39859	4.94484	1.28877		3.95561	3.72435	4.18687		Q9D710	3.72887	3.19833	4.25941	3.94846	3.32428	4.57265	1.05889		3.42926	2.88715
Q8BGR9	3.95592	3.42194	4.4899	4.35595	3.16766	5.54424	1.10112		3.4972	2.54317	4.45122		Q8C0L0	1.5545	0.059559	3.04944	4.05845	3.01687	5.10003	2.61077		3.33482	2.47896	4.19068		Q9Z1Z2	3.92188	3.28993	4.55384	4.67688	4.13782	5.21593	1.19251		3.95998	3.50355	4.41641		O35465	3.17113	2.62914	3.71312	3.95893	3.45199	4.46588	1.24843		3.43835	2.99807
Q0VGY8	4.41356	3.58318	5.24394	4.35809	4.03534	4.68084	0.987432		3.49891	3.23979	3.75803		P39447	3.74423	2.70784	4.78063	4.09515	3.53788	4.65242	1.09372		3.36498	2.90707	3.82288		Q0QWG9	4.3096	3.76255	4.85665	4.70843	4.29085	5.12601	1.09255		3.9867	3.63313	4.34027		Q62446	2.93997	2.65166	3.22829	3.96756	2.79055	5.14456	1.34952		3.44584	2.42361
Q6P4T2	3.93266	3.60531	4.26001	4.37466	3.60804	5.14129	1.11239		3.51222	2.89673	4.12771		Q64511	3.25165	2.93832	3.56498	4.10797	3.77334	4.4426	1.26335		3.37551	3.10054	3.65048		P61620	3.05687	1.35233	4.7614	4.72629	4.03657	5.416	1.54612		4.00181	3.41782	4.5858		Q8C0L0	3.23245	2.72856	3.73635	3.99626	3.36495	4.62757	1.23629		3.47077	2.92247
Q6P5D8	3.45746	2.39925	4.51567	4.37879	3.23554	5.52204	1.26647		3.51553	2.59767	4.43339		Q64012	3.53543	2.37252	4.69833	4.11481	2.98712	5.2425	1.16388		3.38113	2.45451	4.30775		P70122	3.23055	2.72056	3.74055	4.75144	3.89284	5.61005	1.47078		4.02311	3.29612	4.75011		Q9QYF9	2.57125	2.33007	2.81242	3.99833	3.2388	4.75785	1.55501		3.47257	2.81292
P51910	1.62336	0.905648	2.34108	4.392	2.94891	5.83509	2.7055		3.52614	2.36755	4.68473		P46061	3.02301	2.15722	3.88879	4.14054	2.61726	5.66383	1.36968		3.40228	2.15059	4.65396		Q8C7X2	3.99324	3.35644	4.63004	4.76495	4.36584	5.16406	1.19325		4.03455	3.69662	4.37248		P11438	2.45696	2.23084	2.68307	4.04899	3.59155	4.50643	1.64797		3.51657	3.11928
Q99PV0	3.91258	3.52076	4.3044	4.40074	3.64711	5.15437	1.12477		3.53315	2.9281	4.13821		Q6NZJ6	3.15475	2.77304	3.53647	4.172	3.73302	4.61097	1.32245		3.42812	3.06742	3.78883		Q8C0L0	3.66748	2.97154	4.36343	4.77014	-8.14113	17.6814	1.30066		4.03895	-6.89321	14.9711		Q8CIQ7	3.3074	2.85935	3.75546	4.05023	3.48495	4.61552	1.2246		3.51765	3.02669
E9Q2E4	7.936	4.22374	11.6483	4.42059	3.96818	4.873	0.55703		3.54909	3.18587	3.91231		Q9D1P4	5.13541	3.45759	6.81323	4.17596	0.57663	7.77529	0.81317		3.43138	0.473816	6.38894		Q80XR2	3.84396	3.49508	4.19283	4.77209	1.02443	8.51976	1.24145		4.0406	0.867397	7.21381		Q62351	3.22167	2.70476	3.73857	4.0771	3.63046	4.52374	1.26552		3.54098	3.15307
Q6DIC0	3.56206	2.6322	4.49192	4.4234	3.47584	5.37096	1.24181		3.55135	2.79059	4.3121		Q99PV0	3.29242	2.51309	4.07175	4.17876	3.74811	4.6094	1.26921		3.43367	3.07982	3.78753		Q00493	2.2972	1.81847	2.77592	4.80399	3.80975	5.79824	2.09124		4.06761	3.22577	4.90945		Q99PU8	4.3388	2.71234	5.96526	4.09807	2.20341	5.99274	0.944518		3.5592	1.91367
Q8BTG7	2.36185	1.93327	2.79043	4.42949	2.78125	6.07774	1.87544		3.55624	2.23294	4.87954		Q00493	2.1741	1.68816	2.66004	4.18064	2.9858	5.37549	1.92293		3.43522	2.45342	4.41703		Q9R0M6	4.99628	2.90051	7.09206	4.80621	2.41195	7.20047	0.961957		4.06949	2.04224	6.09674		Q99PL5	4.52591	3.89362	5.15819	4.10476	3.48455	4.72496	0.906946		3.565	3.02635
Q8VH51	4.22483	3.69778	4.75189	4.44081	3.27698	5.60463	1.05112		3.56532	2.63094	4.49971		P28738	2.86639	2.62767	3.1051	4.19592	3.78145	4.61038	1.46383		3.44777	3.10721	3.78834		P33173	1.33379	0.583104	2.08448	4.82278	3.10741	6.53815	3.61584		4.08352	2.63109	5.53594		P14873	3.15359	2.80484	3.50234	4.13134	4.0235	4.23918	1.31004		3.58809	3.49443
Q8C167	1.96976	1.58949	2.35003	4.4966	3.87477	5.11844	2.28282		3.61012	3.11087	4.10936		Q8BK67	4.07132	2.94412	5.19852	4.19683	2.69646	5.69721	1.03083		3.44853	2.21567	4.68138		P97393	2.44786	0.699711	4.19601	4.82806	4.24939	5.40674	1.97236		4.08799	3.59802	4.57796		Q80XR2	2.69265	1.45403	3.93126	4.13173	3.83375	4.42971	1.53445		3.58843	3.32963
O88738	3.49233	2.81922	4.16544	4.50606	3.73673	5.27538	1.29027		3.61771	3.00005	4.23536		Q62446	2.74462	2.09742	3.39181	4.19843	3.88048	4.51638	1.5297		3.44984	3.18859	3.7111		P48318	3.41222	2.98909	3.83535	4.8551	3.84464	5.86556	1.42286		4.11088	3.25531	4.96645		Q9EPU0	3.57216	3.09086	4.05347	4.153	3.30238	5.00362	1.1626		3.6069	2.86813
P14873	2.89169	2.60869	3.17469	4.52056	4.00674	5.03438	1.56329		3.62935	3.21683	4.04188		Q6DIC0	3.77241	1.77587	5.76896	4.24283	3.53552	4.95014	1.1247		3.48632	2.90513	4.06752		Q99PU5	4.0694	3.4598	4.67899	4.87424	4.2061	5.54237	1.19778		4.12709	3.56137	4.69281		Q61595	3.52074	3.19318	3.8483	4.18526	3.64312	4.7274	1.18874		3.63492	3.16407
O88532	3.35394	2.63806	4.06982	4.52652	4.07531	4.97773	1.34961		3.63414	3.27188	3.9964		Q5XJY5	3.3885	2.99612	3.78089	4.24923	3.81855	4.67991	1.25401		3.49158	3.13769	3.84547		P28738	3.2397	2.85539	3.62401	4.88236	4.63296	5.13177	1.50704		4.13397	3.92279	4.34514		Q8C129	3.09006	2.46725	3.71288	4.19404	3.35631	5.03178	1.35727		3.64255	2.91497
Q64511	4.13843	3.62798	4.64889	4.53027	3.72121	5.33933	1.09468		3.63715	2.98759	4.28671		P31750	3.64488	3.10666	4.18311	4.25212	2.55939	5.94485	1.1666		3.49396	2.10305	4.88487		Q64331	3.81638	3.33279	4.29997	4.88404	4.55814	5.20995	1.27976		4.13539	3.85944	4.41134		P70122	2.8912	2.55026	3.23215	4.20763	3.65245	4.76281	1.45532		3.65435	3.17217
Q5SW19	2.88016	0.578032	5.18228	4.53689	3.63184	5.44193	1.57522		3.64246	2.91584	4.36908		Q8BHG1	3.28449	2.51252	4.05645	4.26072	3.06126	5.46018	1.29723		3.50102	2.51543	4.48662		Q9QUR8	3.33647	2.69147	3.98147	4.89081	4.25228	5.52935	1.46587		4.14112	3.60046	4.68178		Q8CFI0	4.21977	3.47751	4.96202	4.20788	2.49286	5.92291	0.997184		3.65457	2.16506
Q80X90	3.86044	2.98892	4.73196	4.53731	3.54486	5.52976	1.17533		3.6428	2.84601	4.43959		Q99NB9	2.71601	2.3204	3.11162	4.27193	3.70691	4.83694	1.57287		3.51023	3.04596	3.97451		Q3UTZ3	6.60197	3.5844	9.61954	4.89312	3.12569	6.66055	0.741161		4.14308	2.64657	5.63958		Q9JJG6	3.60487	3.17373	4.03601	4.21319	-7.41216	15.8385	1.16875		3.65917	-6.4375
P58252	3.32845	3.03424	3.62266	4.54039	4.30117	4.77962	1.36412		3.64528	3.45322	3.83734		P15209	3.28614	2.76543	3.80684	4.27528	3.73064	4.81991	1.301		3.51299	3.06546	3.96051		Q80XI3	4.07676	2.6279	5.52563	4.89336	3.66347	6.12324	1.2003		4.14328	3.10192	5.18464		Q9ESN4	2.89462	1.46299	4.32625	4.2284	1.85008	6.60672	1.46078		3.67239	1.60681
P10630	3.51718	3.06665	3.96771	4.5434	4.12424	4.96256	1.29177		3.64769	3.31116	3.98422		D3YVV7	3.44162	3.07328	3.80996	4.30956	3.03954	5.57957	1.25219		3.54115	2.49759	4.58472		B0V2N1	3.73953	3.10733	4.37173	4.89511	4.31871	5.47151	1.30902		4.14476	3.65671	4.63281		Q9CZW4	3.08898	2.27952	3.89843	4.23712	3.34931	5.12493	1.37169		3.67996	2.90889
Q62086	3.05237	2.10024	4.0045	4.56785	3.27901	5.85668	1.49649		3.66732	2.63257	4.70207		Q61595	3.37402	2.94631	3.80173	4.31062	4.02425	4.597	1.27759		3.54203	3.30672	3.77734		Q9D832	4.3165	3.45774	5.17527	4.90583	1.28979	8.52187	1.13653		4.15383	1.09208	7.21559		Q9WVK8	3.17687	2.59385	3.7599	4.2576	3.41141	5.10379	1.34019		3.69775	2.96283
Q8BGW1	1.09233	0.154018	2.03065	4.5943	3.34192	5.84669	4.20595		3.68856	2.68308	4.69404		P10630	2.90293	2.61502	3.19084	4.31204	3.82865	4.79543	1.48541		3.54319	3.14599	3.9404		Q62443	2.83951	2.47181	3.20722	4.93861	4.10124	5.77597	1.73924		4.18159	3.47258	4.8906		Q99KW9	3.50385	2.93374	4.07396	4.27	3.32917	5.21083	1.21866		3.70852	2.8914
E9Q8I9	3.36257	2.74681	3.97834	4.61604	3.73158	5.5005	1.37277		3.70601	2.99591	4.4161		P70399	3.73934	2.29252	5.18616	4.32881	3.79281	4.8648	1.15764		3.55697	3.11654	3.9974		Q0VBD0	4.4982	3.77182	5.22458	4.95939	4.21581	5.70297	1.10253		4.19918	3.56958	4.82878		A2AAE1	4.2264	3.50958	4.94323	4.28493	3.32263	5.24724	1.01385		3.72148	2.88572
Q9QZE5	3.87948	3.39308	4.36588	4.61609	4.13784	5.09434	1.18987		3.70605	3.32208	4.09001		Q99KW9	3.05341	2.10094	4.00588	4.33842	3.50472	5.17212	1.42085		3.56487	2.87982	4.24992		P50172	2.77603	2.19019	3.36187	4.96116	3.64208	6.28025	1.78714		4.20069	3.0838	5.31757		Q62086	3.38817	2.6911	4.08524	4.28551	3.25855	5.31247	1.26484		3.72198	2.83006
P11103	3.64482	3.03935	4.25029	4.62174	4.05724	5.18625	1.26803		3.71059	3.25737	4.1638		Q9WVK8	2.70079	2.18508	3.21651	4.36908	3.01061	5.72756	1.6177		3.59007	2.47381	4.70632		Q62446	3.54763	3.12254	3.97272	4.9842	4.31255	5.65586	1.40494		4.2202	3.6515	4.78889		P54823	3.26048	2.13269	4.38827	4.28605	2.58269	5.98942	1.31455		3.72246	2.24307
Q8CIE6	3.46289	3.06428	3.8615	4.63458	4.25993	5.00923	1.33836		3.72089	3.4201	4.02168		Q8VHN8	5.34964	3.84337	6.85592	4.40194	3.71952	5.08437	0.822847		3.61707	3.05632	4.17781		P68181	4.48412	3.74485	5.22339	5.0757	2.85227	7.29913	1.13193		4.29767	2.41505	6.18028		Q9D415	3.50287	3.01064	3.99509	4.29862	3.82974	4.76751	1.22717		3.73337	3.32614
Q00493	1.89762	1.39517	2.40008	4.64445	3.93572	5.35319	2.44751		3.72882	3.15981	4.29783		Q9Z1D1	4.18188	2.37662	5.98714	4.41007	3.41182	5.40833	1.05457		3.62375	2.80348	4.44401		O88492	4.80019	3.47279	6.12759	5.08069	4.55451	5.60687	1.05843		4.30189	3.85637	4.74742		Q99PU5	3.70762	3.21232	4.20293	4.31787	2.95831	5.67744	1.16459		3.75009	2.5693
Q61768	3.39428	3.0829	3.70565	4.64616	4.43179	4.86053	1.36882		3.73019	3.55808	3.9023		Q60865	2.87779	2.33747	3.4181	4.41155	3.54205	5.28106	1.53297		3.62496	2.9105	4.33943		Q62433	5.58755	5.17407	6.00102	5.09548	3.89585	6.29511	0.911934		4.31441	3.29867	5.33016		Q8C7X2	3.61511	3.28105	3.94917	4.32526	3.47601	5.17452	1.19644		3.75651	3.01893
Q08943	4.10667	3.49629	4.71705	4.64967	3.3895	5.90984	1.13222		3.73301	2.72128	4.74474		E9Q2E4	7.66909	4.96805	10.3701	4.419	3.91872	4.91927	0.576209		3.63108	3.22001	4.04215		Q3U1J4	3.47472	3.02434	3.9251	5.0958	4.48851	5.70309	1.46654		4.31469	3.80049	4.82889		Q91UZ1	3.23991	2.70532	3.7745	4.33291	2.81803	5.8478	1.33736		3.76315	2.44747
Q91ZW3	4.03556	2.37736	5.69376	4.64982	2.85375	6.4459	1.15221		3.73313	2.29114	5.17512		Q501J6	3.28875	2.95583	3.62168	4.45038	3.85997	5.04079	1.35321		3.65687	3.17173	4.14201		P59644	4.60899	4.17991	5.03808	5.0971	3.22917	6.96503	1.1059		4.31579	2.73418	5.8974		Q8K2Q7	3.75105	2.92099	4.58112	4.33913	2.88783	5.79043	1.15678		3.76855	2.5081
P63037	2.83301	2.4937	3.17231	4.65446	3.96902	5.3399	1.64294		3.73686	3.18655	4.28717		O88384	3.29959	3.12123	3.47795	4.45495	4.03358	4.87633	1.35016		3.66063	3.31438	4.00687		Q91ZU6	3.92406	3.5337	4.31442	5.12727	4.98788	5.26667	1.30662		4.34133	4.22331	4.45936		P24270	3.77581	3.44292	4.1087	4.34097	2.92274	5.7592	1.14968		3.77015	2.53841
Q8BFQ4	2.40704	1.80353	3.01055	4.66826	3.592	5.74452	1.93942		3.74794	2.88385	4.61202		P63046	3.14888	2.73613	3.56162	4.45646	4.06245	4.85047	1.41525		3.66186	3.33811	3.98562		Q7TQG1	3.22327	2.35091	4.09562	5.14631	4.15277	6.13985	1.59661		4.35746	3.51621	5.1987		Q9WTS5	3.0895	2.50678	3.67222	4.35043	3.36602	5.33484	1.40813		3.77837	2.9234
Q8CIQ7	3.05498	1.51289	4.59707	4.67552	4.26741	5.08363	1.53046		3.75376	3.42611	4.08142		P58252	3.17725	2.8923	3.46219	4.45729	4.1169	4.79768	1.40288		3.66255	3.38285	3.94224		Q9DC28	3.47156	3.01121	3.93192	5.15446	3.59073	6.71818	1.48477		4.36435	3.04033	5.68838		P28738	3.35842	3.00336	3.71348	4.35809	4.07778	4.63841	1.29766		3.78502	3.54157
Q69ZK0	5.45662	4.30842	6.60481	4.68185	3.70423	5.65947	0.858014		3.75885	2.97396	4.54373		P14873	3.21666	3.00446	3.42886	4.46041	4.20968	4.71114	1.38666		3.66511	3.45909	3.87113		Q8K310	6.48866	4.03578	8.94155	5.17058	4.7866	5.55457	0.796864		4.37801	4.05288	4.70313		Q80ZD8	4.81834	4.35785	5.27882	4.36582	2.62749	6.10416	0.906085		3.79174	2.28198
Q9CY27	3.40604	1.69365	5.11844	4.71851	3.97201	5.46501	1.38533		3.78828	3.18894	4.38761		Q3UGY8	3.32796	2.32391	4.33201	4.46271	3.79945	5.12597	1.34097		3.667	3.122	4.212		Q6VNB8	5.01145	2.36223	7.66067	5.18189	4.75713	5.60665	1.03401		4.38758	4.02793	4.74723		Q9Z204	7.79925	3.45075	12.1477	4.37183	2.7789	5.96477	0.560546		3.79696	2.41348
Q9QZD9	4.21895	2.51157	5.92633	4.72464	3.97778	5.47151	1.11986		3.7932	3.19358	4.39283		Q8CIE6	3.4977	3.11312	3.88229	4.46615	3.97607	4.95623	1.27688		3.66982	3.26713	4.07252		Q6A0A9	5.39078	4.54465	6.23691	5.18275	4.28438	6.08111	0.961409		4.38831	3.62765	5.14897		Q3UGY8	2.00715	1.15823	2.85608	4.37226	3.42575	5.31878	2.17834		3.79733	2.97528
P12023	2.10589	1.73054	2.48124	4.73208	2.51422	6.94995	2.24707		3.79917	2.01855	5.5798		Q3UFS0	2.92393	1.97963	3.86823	4.47126	3.15884	5.78367	1.52919		3.67402	2.59561	4.75243		P23116	4.30571	3.48261	5.12882	5.18592	4.66851	5.70333	1.20443		4.39099	3.9529	4.82909		Q9JKY7	3.54538	2.55287	4.53789	4.39273	3.02391	5.76156	1.239		3.81511	2.62628
Q8C7X2	3.27113	2.75733	3.78494	4.73805	4.32305	5.15304	1.44844		3.80396	3.47078	4.13715		Q04750	3.02969	1.70912	4.35026	4.47192	3.54297	5.40086	1.47603		3.67456	2.91125	4.43788		P10605	3.66514	3.07085	4.25942	5.19827	4.81087	5.58567	1.4183		4.40145	4.07343	4.72947		P61294	3.05983	2.73122	3.38843	4.40034	3.64251	5.15817	1.4381		3.82171	3.16353
Q8R1N4	3.18819	2.70271	3.67367	4.74276	2.62856	6.85695	1.4876		3.80774	2.11035	5.50514		Q61768	3.4613	3.25433	3.66828	4.47465	4.28603	4.66328	1.29277		3.67681	3.52182	3.8318		Q8BIZ1	4.71602	3.193	6.23904	5.20345	2.6744	7.7325	1.10336		4.40584	2.26445	6.54722		Q2TBE6	3.0423	2.04534	4.03926	4.40247	3.71304	5.0919	1.44709		3.82357	3.22479
Q99NB9	3.78288	3.40811	4.15766	4.74291	3.86548	5.62033	1.25378		3.80787	3.10342	4.51231		Q58A65	3.93438	3.34219	4.52657	4.48287	4.14343	4.82231	1.13941		3.68356	3.40465	3.96248		Q8CIE6	4.07794	2.89159	5.26429	5.21722	3.32281	7.11163	1.27938		4.4175	2.81348	6.02152		Q3UTQ8	3.64431	3.13811	4.15051	4.42687	3.46501	5.38873	1.21474		3.84476	3.00938
Q9JKY7	4.22527	3.28813	5.16242	4.74987	1.67366	7.82609	1.12416		3.81346	1.34371	6.28321		Q05D44	5.38025	1.24513	9.51536	4.48384	3.69409	5.27359	0.833389		3.68436	3.03543	4.3333		Q80TS3	4.37175	3.91764	4.82585	5.22751	4.66183	5.79318	1.19575		4.42621	3.94724	4.90517		Q8K310	3.5719	2.37227	4.77154	4.42897	3.76813	5.08982	1.23995		3.84658	3.27264
P61294	3.74369	3.31036	4.17701	4.75016	3.48912	6.0112	1.26885		3.81369	2.80125	4.82612		Q9QZE5	3.4934	3.15096	3.83584	4.4878	3.93737	5.03823	1.28465		3.68761	3.23533	4.1399		Q0VGY8	2.85577	2.0575	3.65405	5.22912	4.26868	6.18956	1.83107		4.42757	3.61435	5.24079		O88447	2.89891	2.53635	3.26147	4.43708	-0.280492	9.15465	1.5306		3.85362	-0.243608
Q61584	2.02284	1.5695	2.47617	4.75163	4.00422	5.49904	2.34899		3.81487	3.21481	4.41493		O55091	2.65393	2.45776	2.8501	4.512	3.16415	5.85986	1.70012		3.7075	2.59997	4.81503		Q61768	3.93616	3.51886	4.35346	5.25075	4.26216	6.23934	1.33398		4.44589	3.60884	5.28294		P61620	4.37994	3.32801	5.43187	4.44299	2.18492	6.70106	1.0144		3.85876	1.89761
Q9EQQ9	3.78019	3.05744	4.50294	4.75835	3.81839	5.69831	1.25876		3.82026	3.06561	4.57492		O08663	4.08354	3.17143	4.99565	4.51352	3.28264	5.74439	1.10529		3.70875	2.69734	4.72015		P97434	3.96329	3.1263	4.80027	5.25866	4.5617	5.95563	1.32684		4.45259	3.86246	5.04272		Q9DC28	4.15593	3.71984	4.59202	4.44991	3.28039	5.61943	1.07074		3.86477	2.84903
P28741	4.0253	2.90222	5.14838	4.76106	3.8823	5.63983	1.18278		3.82244	3.11692	4.52796		Q9CYG7	2.93342	1.99561	3.87123	4.51397	2.01909	7.00884	1.53881		3.70912	1.65908	5.75915		A0A1L1SQU7	2.75324	1.9551	3.55137	5.27248	4.20827	6.33668	1.91501		4.46428	3.5632	5.36536		P48318	4.16773	3.85867	4.47679	4.4531	3.79	5.11621	1.06847		3.86754	3.29163
Q91W50	2.71619	2.29327	3.13911	4.76543	3.74228	5.78857	1.75445		3.82595	3.00451	4.64738		Q62351	3.43164	2.81145	4.05183	4.53002	3.38614	5.67391	1.32008		3.72231	2.78238	4.66224		Q8CIQ7	4.84062	0.941599	8.73963	5.27734	4.14399	6.41069	1.09022		4.4684	3.50878	5.42803		P63037	3.36394	2.96211	3.76577	4.45919	4.20329	4.71509	1.32559		3.87283	3.65058
Q5XJY5	3.42884	2.91703	3.94064	4.81549	4.19824	5.43274	1.40441		3.86614	3.37058	4.36171		Q9JKF1	8.1988	3.55681	12.8408	4.54101	3.97894	5.10309	0.553863		3.73134	3.26948	4.1932		Q8BGT8	4.53901	3.92126	5.15676	5.28991	4.83324	5.74659	1.16543		4.47904	4.09237	4.86572		O88738	3.53115	1.28977	5.77254	4.48682	3.32744	5.64621	1.27064		3.89682	2.88989
Q9D710	4.34038	3.81406	4.86669	4.82057	4.41648	5.22465	1.11063		3.87021	3.54579	4.19464		Q8C052	4.20454	3.56903	4.84005	4.54365	3.13858	5.94871	1.08065		3.7335	2.57896	4.88805		Q9D415	4.3241	3.52494	5.12325	5.29457	4.76618	5.82295	1.22443		4.48299	4.03559	4.93038		Q5RKR3	3.67876	2.88138	4.47614	4.50314	3.85275	5.15354	1.22409		3.911	3.34613
Q9R190	3.82064	0.812617	6.82867	4.82139	3.84363	5.79915	1.26193		3.87088	3.08588	4.65588		P35279	2.60156	2.407	2.79612	4.54948	4.25772	4.84123	1.74875		3.7383	3.49856	3.97803		Q80X90	8.0678	-0.391027	16.5266	5.29467	4.22242	6.36692	0.656272		4.48307	3.57518	5.39096		Q91YX5	3.8686	2.97965	4.75756	4.50433	3.90773	5.10092	1.16433		3.91203	3.39388
Q61687	3.39377	1.85079	4.93675	4.83465	3.62078	6.04851	1.42457		3.88152	2.90696	4.85608		Q8K310	3.49069	3.13459	3.84679	4.5545	4.06994	5.03907	1.30476		3.74243	3.34426	4.14059		Q9D7P6	4.15376	3.68841	4.61912	5.31865	4.9776	5.65971	1.28044		4.50338	4.2146	4.79215		P35279	3.08987	2.73761	3.44213	4.50573	4.13313	4.87832	1.45822		3.91324	3.58965
Q3UGY8	3.18986	2.73735	3.64237	4.8386	4.4153	5.2619	1.51687		3.88469	3.54484	4.22454		Q99PU8	3.86989	2.00554	5.73424	4.55474	3.34994	5.75954	1.17697		3.74262	2.75264	4.7326		Q99JY8	5.01389	4.461	5.56678	5.32032	4.62718	6.01346	1.06112		4.50479	3.9179	5.09169		P97434	3.47108	1.69179	5.25038	4.5308	0.730844	8.33076	1.3053		3.93502	0.634742
Q9CZW4	3.29194	1.85018	4.73369	4.85083	3.99983	5.70183	1.47355		3.89451	3.21128	4.57774		Q9JKN6	3.11115	2.17874	4.04355	4.56569	3.54957	5.58181	1.46753		3.75162	2.91667	4.58656		Q8C129	4.23001	1.65419	6.80583	5.32951	3.83105	6.82796	1.25993		4.51257	3.24381	5.78134		Q80TL1	3.87165	3.04841	4.69488	4.54485	3.59736	5.49234	1.17388		3.94722	3.12432
Q80YV3	6.3682	2.74551	9.99088	4.86929	3.75283	5.98574	0.764626		3.90933	3.01298	4.80568		E9Q8I9	3.66406	2.20946	5.11866	4.57457	4.13889	5.01026	1.2485		3.75892	3.40092	4.11692		Q9CRD0	4.88486	4.47108	5.29864	5.35022	3.65194	7.04851	1.09527		4.53011	3.09215	5.96807		Q9WU60	2.59017	1.78288	3.39746	4.54975	2.5296	6.56989	1.75654		3.95148	2.19697
A2AGT5	3.34635	3.01446	3.67824	4.87567	4.47654	5.27479	1.45701		3.91445	3.59402	4.23489		P61924	3.80433	3.01881	4.58986	4.58611	3.59963	5.57258	1.20549		3.76839	2.95781	4.57898		P58252	3.70061	3.35017	4.05105	5.36141	4.57815	6.14466	1.44879		4.53958	3.87638	5.20278		P59764	2.29269	1.59686	2.98853	4.56226	4.027	5.09751	1.98991		3.96234	3.49747
Q9EPU0	3.32125	2.99631	3.64619	4.90107	4.24901	5.55313	1.47567		3.93485	3.41134	4.45836		Q8C7X2	2.01264	1.07716	2.94812	4.59415	3.89333	5.29498	2.28265		3.775	3.19914	4.35087		O08848	4.71799	3.6417	5.79429	5.36243	2.97817	7.7467	1.13659		4.54045	2.52166	6.55924		P58252	3.67379	3.20594	4.14163	4.60148	4.2896	4.91335	1.25252		3.9964	3.72554
Q920B9	4.18092	2.8766	5.48525	4.90865	3.6448	6.17251	1.17406		3.94093	2.92624	4.95563		Q80X50	3.66024	3.2243	4.09617	4.6293	3.54606	5.71254	1.26476		3.80389	2.91379	4.69398		A2AGT5	3.58017	3.17321	3.98713	5.36587	5.04908	5.68265	1.49877		4.54336	4.27513	4.81158		Q9QUR8	3.60615	3.24464	3.96766	4.60235	3.07907	6.12563	1.27625		3.99716	2.67419
P97379	3.74124	3.40387	4.0786	4.91156	4.5919	5.23122	1.31282		3.94327	3.68663	4.19991		Q91W50	3.13039	2.68701	3.57378	4.63252	4.12388	5.14117	1.47985		3.80653	3.38858	4.22448		Q9D710	4.36114	3.70317	5.01911	5.36788	4.95701	5.77875	1.23084		4.54506	4.19717	4.89295		P63073	4.43573	3.17804	5.69343	4.61341	3.79335	5.43348	1.04006		4.00677	3.29454
Q9CXW3	4.31101	3.82189	4.80014	4.9397	4.49263	5.38677	1.14583		3.96586	3.60693	4.3248		A2AGT5	3.58175	3.28864	3.87486	4.64907	4.11535	5.18278	1.29799		3.82013	3.38158	4.25868		Q5PR73	3.30525	2.96805	3.64244	5.42367	4.90205	5.94528	1.64093		4.5923	4.15064	5.03395		Q9Z0V2	4.83706	1.92367	7.75044	4.62253	3.39949	5.84558	0.95565		4.01469	2.95247
Q8C129	4.26629	2.64767	5.88491	4.9516	4.4203	5.4829	1.16063		3.97541	3.54886	4.40197		A2AAE1	8.55787	1.6813	15.4344	4.65036	4.201	5.09972	0.543402		3.82119	3.45195	4.19043		P61222	2.91006	2.38186	3.43826	5.43169	2.25586	8.60751	1.86652		4.59909	1.91007	7.2881		Q9CXW3	4.28651	3.61562	4.95741	4.63119	3.9956	5.26678	1.08041		4.02221	3.47019
P54823	4.41853	3.65109	5.18596	4.95194	3.81767	6.08621	1.12072		3.97569	3.06504	4.88634		P97379	3.70888	3.45387	3.96389	4.65258	4.19051	5.11465	1.25444		3.82301	3.44333	4.20269		O35465	2.10298	1.21439	2.99157	5.46578	4.47107	6.46048	2.59906		4.62795	3.78572	5.47018		A0A0A6YY83	3.73318	3.15457	4.31178	4.64708	4.29175	5.0024	1.2448		4.03601	3.72741
P60843	3.33963	2.76117	3.91808	4.96052	4.09779	5.82326	1.48535		3.98258	3.28993	4.67523		Q6PDG5	3.48054	2.94886	4.01222	4.65368	3.88525	5.42211	1.33706		3.82392	3.1925	4.45534		Q8CDN6	3.85227	2.92392	4.78063	5.48071	4.57273	6.38868	1.42272		4.64059	3.87179	5.40939		P12657	4.10044	3.29774	4.90313	4.6804	3.88134	5.47945	1.14144		4.06494	3.37096
P58021	2.07907	0.272443	3.88571	4.96499	3.90374	6.02623	2.38807		3.98616	3.13413	4.83819		Q8K4Z5	4.16252	3.68371	4.64133	4.65391	4.12807	5.17976	1.11805		3.82411	3.39202	4.2562		Q60790	5.152	4.64693	5.65707	5.4824	5.18578	5.77901	1.06413		4.64202	4.39088	4.89317		Q6NVG1	1.76077	-2.00332	5.52486	4.68496	4.12328	5.24664	2.66074		4.06891	3.58108
Q9CXR1	4.29444	2.95714	5.63174	4.9743	2.00679	7.94181	1.15831		3.99364	1.61116	6.37612		Q60900	3.77813	3.26135	4.29491	4.65734	4.04324	5.27145	1.23271		3.82693	3.32232	4.33154		Q9CY27	3.68199	3.10807	4.2559	5.49044	4.79938	6.18149	1.49116		4.64883	4.06371	5.23396		Q80XI3	4.50004	4.07923	4.92085	4.68894	4.36767	5.01021	1.04198		4.07237	3.79334
B2RY56	5.31211	4.09531	6.52891	5.00391	3.43095	6.57687	0.941982		4.01741	2.75455	5.28027		Q9Z204	4.68725	3.42882	5.94569	4.66111	3.94388	5.37834	0.994423		3.83003	3.24068	4.41937		O70492	4.59919	4.27609	4.92228	5.49775	5.03366	5.96185	1.19537		4.65503	4.26207	5.04798		Q60714	4.19299	3.32145	5.06452	4.70918	4.2736	5.14475	1.12311		4.08994	3.71164
Q9QYF9	2.98322	2.65218	3.31426	5.00669	3.37375	6.63962	1.67828		4.01964	2.70863	5.33065		Q8K2Q7	3.68111	2.74617	4.61606	4.66182	3.96257	5.36107	1.26642		3.83061	3.25603	4.40518		Q8R2Y0	4.15641	3.30701	5.00582	5.5001	4.60019	6.40001	1.32328		4.65701	3.89505	5.41898		Q9R0N5	5.57731	4.34141	6.81321	4.71653	3.34464	6.08843	0.845665		4.09633	2.90483
Q8K2Q7	3.48675	2.52448	4.44903	5.00806	3.97777	6.03835	1.43631		4.02074	3.19357	4.84792		Q8VI75	3.62204	2.63311	4.61097	4.66826	3.94384	5.39267	1.28885		3.8359	3.24065	4.43114		Q8BHL5	3.63621	3.18505	4.08738	5.5021	4.97469	6.02951	1.51314		4.6587	4.21214	5.10527		P80560	3.34263	2.92444	3.76081	4.722	3.95017	5.49383	1.41266		4.10108	3.43074
Q99PU5	4.09608	3.5934	4.59876	5.01947	4.72115	5.31778	1.22543		4.0299	3.7904	4.26941		P60824	2.79738	2.41439	3.18036	4.68038	3.93493	5.42582	1.67313		3.84586	3.23332	4.45839		P0C192	4.55175	3.89841	5.2051	5.51777	4.47809	6.55744	1.21223		4.67197	3.79167	5.55228		Q811P8	4.16413	3.76903	4.55924	4.73453	3.46762	6.00143	1.13698		4.11196	3.01165
A2AG50	3.28449	1.99574	4.57325	5.04131	2.24912	7.83351	1.53488		4.04744	1.80572	6.28917		P63037	2.85116	2.60823	3.09409	4.68188	3.93875	5.425	1.64209		3.84709	3.23646	4.45771		P55096	3.7328	2.84407	4.62152	5.54575	5.07193	6.01956	1.48568		4.69566	4.29448	5.09685		Q9JI18	3.0806	2.05775	4.10344	4.73781	4.31353	5.16209	1.53795		4.11481	3.74632
Q5SVL6	4.33769	3.39747	5.2779	5.04178	2.44968	7.63388	1.16232		4.04782	1.96674	6.1289		Q3UJB0	2.66732	2.26072	3.07393	4.68564	3.85242	5.51885	1.75668		3.85018	3.16553	4.53482		E9Q8I9	4.14953	3.74225	4.55682	5.57048	4.38242	6.75854	1.34243		4.7166	3.71066	5.72255		P62631	3.90916	3.41034	4.40798	4.74057	4.44278	5.03837	1.21268		4.11721	3.85857
P09470	4.29881	3.26854	5.32908	5.06063	3.76749	6.35377	1.17722		4.06295	3.02475	5.10115		Q8C167	1.61175	0.999695	2.22381	4.6861	3.96441	5.40779	2.90746		3.85056	3.25755	4.44357		Q58A65	3.49166	2.61875	4.36458	5.58908	5.13106	6.04709	1.60069		4.73235	4.34454	5.12016		Q61768	3.52417	3.15958	3.88876	4.74368	3.5711	5.91626	1.34604		4.11991	3.10152
P70399	3.37621	2.65876	4.09365	5.06294	4.76838	5.3575	1.4996		4.06481	3.82832	4.3013		Q99PL5	3.00048	2.37669	3.62427	4.69167	3.88129	5.50205	1.56364		3.85513	3.18924	4.52102		Q78PY7	4.01907	3.21935	4.81879	5.6078	5.03166	6.18394	1.3953		4.74821	4.26038	5.23604		Q8R5J9	4.66688	4.18588	5.14787	4.7591	3.5968	5.9214	1.01976		4.1333	3.12384
P35279	3.60729	3.26949	3.94509	5.06709	4.80724	5.32694	1.40468		4.06814	3.85951	4.27676		P17047	6.57455	2.35392	10.7952	4.7008	2.97546	6.42614	0.714999		3.86264	2.44493	5.28035		P60879	2.98687	2.69181	3.28194	5.60902	2.96349	8.25455	1.87789		4.74924	2.50923	6.98925		Q8R570	2.85012	2.49328	3.20696	4.78759	4.02516	5.55002	1.67979		4.15804	3.49587
Q6VNB8	4.11221	3.13408	5.09034	5.07287	4.74612	5.39963	1.23361		4.07278	3.81044	4.33512		Q8CIQ7	3.22383	2.45808	3.98958	4.7116	4.36693	5.05628	1.46149		3.87152	3.58829	4.15474		Q9WU78	6.23177	5.53952	6.92403	5.61137	3.33772	7.88503	0.900446		4.75123	2.82609	6.67637		P27671	3.12061	1.62246	4.61877	4.81104	4.04656	5.57551	1.5417		4.17841	3.51446
Q9EPL2	1.62948	0.877366	2.3816	5.08866	3.31743	6.8599	3.12287		4.08546	2.66341	5.5075		Q91W90	2.40376	-0.107279	4.9148	4.71459	3.35035	6.07882	1.96134		3.87396	2.75297	4.99496		E9Q7X7	3.93043	3.45392	4.40694	5.62671	5.3044	5.94902	1.43158		4.76422	4.49131	5.03712		Q62443	3.1673	2.80435	3.53024	4.81985	3.83224	5.80745	1.52175		4.18606	3.32832
Q6PDG5	4.54619	4.01096	5.08143	5.09151	4.16856	6.01446	1.11995		4.08774	3.34675	4.82874		Q9CY27	4.20074	3.58198	4.8195	4.7342	3.64704	5.82137	1.12699		3.89009	2.99677	4.7834		Q99P47	3.75478	3.38117	4.1284	5.62723	5.37191	5.88255	1.49868		4.76466	4.54848	4.98084		Q5SNZ0	3.52826	2.51154	4.54498	4.82789	2.51152	7.14427	1.36835		4.19305	2.18127
Q569Z6	5.29505	4.95114	5.63896	5.09733	3.72533	6.46934	0.96266		4.09242	2.9909	5.19394		Q9QVP9	2.95155	2.59527	3.30783	4.75747	4.42843	5.08651	1.61186		3.9092	3.63883	4.17958		Q9QYI5	4.54776	4.11562	4.97991	5.63218	3.31195	7.9524	1.23845		4.76884	2.80428	6.73341		Q9D7P6	5.19782	4.625	5.77064	4.82867	4.03336	5.62398	0.928979		4.19372	3.50299
Q7TT37	4.26653	3.62606	4.907	5.10447	4.87942	5.32952	1.1964		4.09815	3.91747	4.27883		P11438	2.83409	2.05204	3.61614	4.75791	4.33589	5.17993	1.67881		3.90957	3.56279	4.25634		Q02257	4.3066	3.90847	4.70472	5.63377	5.0036	6.26394	1.30817		4.77019	4.23662	5.30377		Q7TPD3	4.13677	3.52472	4.74883	4.85526	2.70135	7.00917	1.17368		4.21682	2.34614
Q91ZU6	4.01053	3.43245	4.58861	5.12996	5.03582	5.2241	1.27912		4.11861	4.04303	4.19419		Q9CXW3	3.76601	3.32981	4.2022	4.75921	3.76701	5.75142	1.26373		3.91064	3.09535	4.72593		B1AZP2	5.14951	4.38533	5.91368	5.64082	4.9398	6.34184	1.09541		4.77616	4.1826	5.36972		Q3KNM2	4.34552	2.85897	5.83207	4.87208	3.9232	5.82097	1.12117		4.23143	3.40732
Q8BHL5	3.34825	2.9817	3.7148	5.14434	4.48095	5.80774	1.53643		4.13016	3.59755	4.66277		Q64362	14.1342	8.60496	19.6635	4.77706	3.3542	6.19991	0.337978		3.9253	2.75614	5.09446		Q99P72	4.82186	4.29589	5.34784	5.64688	5.38001	5.91375	1.1711		4.78129	4.55533	5.00725		Q03137	3.75811	3.32554	4.19069	4.87687	3.77864	5.9751	1.29769		4.23558	3.28177
Q9CZU3	3.57078	1.28318	5.85837	5.14891	4.11975	6.17807	1.44196		4.13383	3.30756	4.96009		Q91UZ1	4.60067	3.28219	5.91916	4.77781	3.73566	5.81997	1.0385		3.92592	3.06958	4.78225		Q8R1B4	5.06081	3.57764	6.54399	5.65878	2.10055	9.217	1.11816		4.79137	1.77857	7.80417		Q8CDN6	4.55315	3.71988	5.38642	4.88294	2.82575	6.94013	1.07243		4.24086	2.45418
Q810A7	3.23722	1.80116	4.67328	5.15485	3.38891	6.9208	1.59237		4.1386	2.7208	5.5564		P61294	2.63363	2.33824	2.92902	4.78885	4.33501	5.24269	1.81834		3.93499	3.56207	4.3079		P51150	4.23344	3.79096	4.67593	5.66501	5.38891	5.94111	1.33816		4.79665	4.56287	5.03043		Q78PY7	4.78692	4.41547	5.15837	4.90289	4.26588	5.53991	1.02423		4.25819	3.70494
P61222	3.65718	2.92561	4.38874	5.1574	4.72368	5.59111	1.41021		4.14064	3.79243	4.48885		Q9CY50	1.58836	1.14335	2.03337	4.82918	3.7476	5.91075	3.04035		3.96812	3.0794	4.85685		Q9EPR4	4.68297	3.56522	5.80072	5.6734	4.67378	6.67301	1.21149		4.80375	3.95736	5.65013		Q7TQG1	3.33615	2.77958	3.89271	4.91181	4.37388	5.44973	1.4723		4.26593	3.79873
D3YXK2	5.46639	4.44241	6.49036	5.15774	2.94983	7.36564	0.943536		4.14091	2.36828	5.91354		P28741	3.74053	3.28405	4.19701	4.83	3.94232	5.71769	1.29126		3.9688	3.23939	4.69821		Q14BI1	5.94501	5.57094	6.31908	5.68312	5.16818	6.19805	0.955948		4.81198	4.37597	5.24798		E9Q2E4	6.43893	3.02221	9.85566	4.92121	3.57478	6.26764	0.76429		4.27409	3.10471
Q60714	4.54763	3.53489	5.56037	5.16165	4.64473	5.67856	1.13502		4.14405	3.72904	4.55906		O88447	2.9329	2.57968	3.28612	4.83438	4.09598	5.57277	1.64832		3.9724	3.36566	4.57914		B1AWC9	4.82339	4.18531	5.46147	5.6884	4.21215	7.16465	1.17934		4.81645	3.56648	6.06641		Q3TFQ1	3.49138	3.27871	3.70404	4.9236	4.49404	5.35316	1.41022		4.27617	3.90309
P61620	3.42616	2.30829	4.54403	5.16498	4.02364	6.30632	1.50751		4.14673	3.2304	5.06306		Q8K019	3.12485	2.46935	3.78036	4.84358	4.50304	5.18412	1.55002		3.97996	3.70014	4.25978		P51660	4.39216	3.65598	5.12835	5.70263	5.11934	6.28592	1.29836		4.8285	4.33462	5.32238		Q6VNB8	4.03603	3.5403	4.53176	4.92479	4.41455	5.43504	1.22021		4.27721	3.83406
Q6PDI5	3.91126	3.25565	4.56688	5.16729	4.74036	5.59421	1.32113		4.14858	3.80582	4.49134		Q9R226	4.8443	4.04603	5.64256	4.84474	4.2526	5.43689	1.00009		3.98092	3.49435	4.46748		P59764	4.92656	4.17383	5.67929	5.71724	5.08599	6.34849	1.16049		4.84087	4.30638	5.37536		P97467	4.90583	3.02855	6.7831	4.94385	0.190211	9.69749	1.00775		4.29376	0.165199
Q9JI90	4.99582	3.39464	6.597	5.1693	4.18836	6.15024	1.03472		4.1502	3.36265	4.93775		Q91ZU6	4.48976	3.74392	5.2356	4.85246	4.48198	5.22294	1.08078		3.98725	3.68283	4.29168		Q9CQR6	6.18986	5.18976	7.18996	5.72274	4.7019	6.74357	0.924534		4.84552	3.98117	5.70988		O08715	4.07319	2.5008	5.64558	4.95327	3.96567	5.94087	1.21607		4.30194	3.44421
P28656	4.86166	4.08317	5.64015	5.20036	3.88992	6.51079	1.06967		4.17513	3.12304	5.22722		Q8R5H1	3.21071	2.08957	4.33185	4.85729	4.29291	5.42167	1.51284		3.99122	3.52747	4.45497		Q61701	5.03279	3.94429	6.12128	5.74347	3.77409	7.71285	1.14121		4.86308	3.19558	6.53058		Q91WA3	4.41764	2.82592	6.00937	4.96376	2.76241	7.16512	1.12362		4.31105	2.39917
Q8R5J9	5.53779	4.51383	6.56174	5.2078	4.15599	6.25961	0.940411		4.18111	3.33666	5.02556		P26369	3.43755	2.82246	4.05263	4.88418	4.33479	5.43356	1.42083		4.01332	3.56189	4.46475		Q8C033	3.64176	2.91397	4.36954	5.7879	3.70622	7.86957	1.58931		4.9007	3.13811	6.66328		Q6P5F6	5.96462	5.21916	6.71008	4.97016	3.50629	6.43402	0.833274		4.3166	3.04523
Q922P9	4.63923	4.00807	5.27039	5.20883	2.46993	7.94774	1.12278		4.18194	1.98299	6.38088		Q91VC3	3.32444	2.97068	3.67819	4.89206	4.39274	5.39139	1.47155		4.0198	3.60951	4.43009		Q8BUR4	4.82557	3.96459	5.68655	5.7902	5.46528	6.11512	1.1999		4.90265	4.62753	5.17776		Q9D924	4.59765	4.2304	4.96491	4.98041	4.59917	5.36165	1.08325		4.32551	3.9944
Q91UZ1	5.66943	5.30869	6.03017	5.20966	3.45312	6.96621	0.918904		4.1826	2.77235	5.59285		Q69ZK0	3.59023	2.75841	4.42205	4.91716	4.32372	5.5106	1.36959		4.04042	3.55279	4.52805		P62631	4.34875	3.92499	4.77251	5.79471	5.57265	6.01677	1.3325		4.90646	4.71844	5.09449		O35114	2.31529	1.52437	3.1062	4.99401	-0.308712	10.2967	2.15697		4.33732	-0.268118
Q8C3F2	5.1882	4.40084	5.97557	5.21317	4.30036	6.12599	1.00481		4.18542	3.45256	4.91828		P63073	3.99645	3.15845	4.83445	4.91871	3.65915	6.17827	1.23077		4.04169	3.00671	5.07667		Q9DBH5	5.59852	4.03534	7.16171	5.80456	5.3309	6.27823	1.0368		4.91481	4.51375	5.31587		B0F2B4	4.0835	2.2316	5.93539	5.00813	3.03389	6.98237	1.22643		4.34958	2.63495
Q8R5H1	2.78929	1.89007	3.68851	5.21347	4.46593	5.961	1.8691		4.18566	3.58549	4.78582		Q9EPU0	3.78652	3.40361	4.16943	4.92123	4.35125	5.49121	1.29967		4.04377	3.57541	4.51212		P63005	4.62973	4.15195	5.1075	5.83631	5.37924	6.29339	1.26062		4.94169	4.55468	5.3287		Q9CY27	4.46981	3.24292	5.69669	5.03434	4.74974	5.31895	1.1263		4.37235	4.12517
O08808	5.18164	3.19813	7.16516	5.23542	1.42724	9.0436	1.01038		4.20328	1.14586	7.2607		Q80X90	4.66953	3.13605	6.20301	4.92515	4.19627	5.65404	1.05474		4.04699	3.44807	4.64591		Q7TT37	5.10697	4.43957	5.77437	5.85471	5.21644	6.49298	1.14642		4.95727	4.41683	5.4977		Q91YD9	4.04843	3.43534	4.66151	5.03938	4.4825	5.59625	1.24477		4.37672	3.89307
P63073	4.28698	3.75662	4.81734	5.2567	4.14449	6.36891	1.2262		4.22037	3.32742	5.11331		Q8R1F6	4.41218	3.85228	4.97208	4.92631	3.6292	6.22343	1.11653		4.04794	2.9821	5.11378		P35279	4.09365	3.8042	4.3831	5.85554	5.3011	6.40997	1.4304		4.95797	4.48852	5.42742		Q8R3T5	4.3863	3.65487	5.11772	5.0504	3.27048	6.83033	1.1514		4.3863	2.84043
Q9R0H0	3.75631	1.03921	6.47342	5.26351	1.89901	8.628	1.40124		4.22583	1.52463	6.92703		Q8R5J9	3.86441	2.44778	5.28103	4.92969	4.07303	5.78635	1.27566		4.05071	3.3468	4.75463		Q8VEH3	4.58381	3.99926	5.16835	5.87351	5.37768	6.36935	1.28136		4.97319	4.55336	5.39302		Q8R2Y0	4.89518	4.28106	5.5093	5.07709	4.30635	5.84782	1.03716		4.40947	3.74009
P10605	3.5161	2.99618	4.03601	5.26695	4.67678	5.85712	1.49795		4.22859	3.75477	4.70241		Q9D710	3.28605	2.79976	3.77234	4.93206	4.15913	5.705	1.50091		4.05267	3.41755	4.68778		A2AN08	3.56729	1.70908	5.42551	5.8757	5.24553	6.50587	1.6471		4.97504	4.44146	5.50862		Q8BKX1	4.21791	3.84344	4.59239	5.08691	4.78497	5.38886	1.20603		4.41801	4.15577
A2AN08	4.15481	3.45511	4.8545	5.2674	4.72569	5.80911	1.26778		4.22896	3.79404	4.66387		Q8CH72	3.18965	2.3954	3.9839	4.93886	4.20819	5.66954	1.5484		4.05825	3.45786	4.65865		Q69ZK0	5.63957	3.2939	7.98524	5.88808	4.83324	6.94293	1.04407		4.98553	4.09237	5.87868		Q8VHQ3	3.24172	2.01176	4.47168	5.09003	1.83967	8.34038	1.57016		4.42071	1.59776
Q3UJB0	3.90037	3.34618	4.45455	5.28139	3.63056	6.93222	1.35408		4.24019	2.91482	5.56557		Q9Z0H4	2.92543	1.88791	3.96294	4.94539	4.09851	5.79227	1.69049		4.06362	3.36774	4.7595		Q9ESN9	3.2024	1.93788	4.46692	5.92809	4.33976	7.51641	1.85114		5.0194	3.67454	6.36425		Q02819	3.63816	3.0777	4.19862	5.09762	-1.87971	12.075	1.40115		4.42731	-1.63253
P31750	3.44834	2.37703	4.51966	5.28519	4.2032	6.36718	1.53268		4.24324	3.37456	5.11192		Q99K01	3.1741	2.79021	3.558	4.94788	3.93242	5.96334	1.55883		4.06566	3.23126	4.90006		P97798	4.6377	3.19676	6.07864	5.93251	4.91496	6.95007	1.27919		5.02314	4.16157	5.88472		Q9ES97	4.59261	4.16746	5.01777	5.1022	4.6513	5.55309	1.11096		4.43128	4.03968
E9Q7X7	3.98682	2.07889	5.89475	5.29195	4.94618	5.63771	1.32736		4.24867	3.97107	4.52626		Q6VNB8	4.31763	2.81507	5.8202	4.94895	4.71686	5.18104	1.14622		4.06654	3.87583	4.25725		Q3KNM2	4.47988	3.40708	5.55268	5.94438	5.40076	6.488	1.32691		5.03319	4.5729	5.49348		Q6PDI5	2.98077	2.13333	3.82821	5.12046	4.03816	6.20276	1.71783		4.44714	3.50716
Q8R1F6	4.30738	1.47539	7.13937	5.30029	4.48929	6.11129	1.23051		4.25536	3.60425	4.90648		O08582	4.07305	3.53477	4.61132	4.95156	3.40657	6.49655	1.21569		4.06869	2.79917	5.3382		P29533	4.39575	3.59926	5.19223	5.94726	4.87409	7.02043	1.35296		5.03563	4.12696	5.9443		E9Q9B7	4.59852	3.1877	6.00935	5.12454	3.59695	6.65213	1.11439		4.45068	3.12396
Q04750	5.52934	4.32823	6.73046	5.30525	3.83124	6.77925	0.959471		4.25934	3.07593	5.44275		Q99M71	5.08448	4.31967	5.84929	4.95356	2.47101	7.43611	0.974251		4.07033	2.03042	6.11023		Q9JM52	4.62192	3.74771	5.49613	5.96887	4.57841	7.35933	1.29143		5.05392	3.8766	6.23125		P17047	2.55702	2.14612	2.96792	5.13497	3.22749	7.04244	2.00819		4.45974	2.80309
Q9CQC6	3.237	2.43974	4.03426	5.30815	4.06093	6.55537	1.63983		4.26167	3.26033	5.26301		Q64213	3.17141	0.367113	5.97571	4.96281	3.96926	5.95635	1.56486		4.07793	3.26153	4.89432		P35293	4.72528	4.25142	5.19913	5.98963	5.75895	6.22031	1.26757		5.07151	4.87619	5.26683		Q8BLN6	4.24778	3.53664	4.95892	5.14726	4.07825	6.21628	1.21175		4.47042	3.54198
Q8C547	5.46657	3.7241	7.20905	5.31526	4.55766	6.07286	0.972321		4.26738	3.65914	4.87562		Q0GNC1	3.41811	2.48294	4.35328	4.96426	4.05857	5.86995	1.45234		4.07912	3.33492	4.82332		Q6PDL0	4.856	4.32734	5.38465	6.00586	5.2572	6.75452	1.23679		5.08525	4.45134	5.71915		Q8R5L3	4.37635	3.52636	5.22634	5.15033	4.55386	5.7468	1.17685		4.47308	3.95505
O70310	4.33643	3.16749	5.50536	5.32146	4.20331	6.43961	1.22715		4.27236	3.37465	5.17007		O35691	3.20647	2.07866	4.33429	4.96584	3.77615	6.15553	1.54869		4.08042	3.10286	5.05798		Q920Q6	4.62244	4.04076	5.20412	6.00765	0.544648	11.4706	1.29967		5.08676	0.461161	9.71236		E9Q8I9	4.17319	3.5934	4.75298	5.1574	4.26898	6.04582	1.23584		4.47922	3.70762
O08663	3.72689	2.99248	4.46129	5.32965	4.44572	6.21358	1.43005		4.27893	3.56927	4.9886		O55029	4.05287	3.68272	4.42302	4.96772	4.45329	5.48216	1.22573		4.08197	3.65926	4.50468		O70309	5.78392	4.71098	6.85686	6.00783	5.53584	6.47981	1.03871		5.08691	4.68728	5.48655		Q8VEH3	4.53385	4.02133	5.04637	5.16016	4.43333	5.88699	1.13814		4.48162	3.85036
Q9Z0E0	3.64109	3.32118	3.96101	5.3348	4.94452	5.72508	1.46517		4.28307	3.96973	4.59641		A2AN08	4.62255	3.57939	5.66571	4.98184	4.44149	5.52219	1.07773		4.09357	3.64956	4.53757		P10630	4.32885	3.79167	4.86604	6.01847	4.9965	7.04045	1.39032		5.09593	4.23061	5.96125		Q91WK2	8.93405	3.46951	14.3986	5.16089	4.41349	5.90828	0.577665		4.48225	3.83314
Q58A65	3.72237	2.94697	4.49777	5.34406	3.82608	6.86204	1.43566		4.2905	3.07178	5.50922		P61620	3.36428	1.61675	5.11181	4.98449	3.54886	6.42011	1.48159		4.09574	2.91609	5.27539		Q9QZC1	4.66267	4.04158	5.28376	6.02048	5.23192	6.80904	1.29121		5.09763	4.42994	5.76532		Q80YA9	3.06368	2.6876	3.43977	5.1723	4.16733	6.17728	1.68826		4.49217	3.61934
Q9DC28	3.81179	2.87489	4.74868	5.34505	3.98104	6.70907	1.40224		4.2913	3.19619	5.38641		Q9R0M6	3.64934	2.97604	4.32263	5.01754	2.41715	7.61793	1.37492		4.1229	1.98617	6.25964		P37040	5.22972	4.59411	5.86533	6.02112	5.55143	6.49081	1.15133		5.09817	4.70048	5.49587		Q52KF3	5.42103	4.79773	6.04434	5.17243	3.22569	7.11916	0.95414		4.49228	2.80153
A2AWA9	5.55563	3.38912	7.72213	5.36367	4.67002	6.05733	0.965448		4.30625	3.74935	4.86315		Q9Z0E0	3.46689	3.1944	3.73937	5.01948	4.43417	5.60478	1.44783		4.12449	3.64355	4.60544		Q3UHD1	4.45265	3.4222	5.4831	6.02448	5.06963	6.97933	1.35301		5.10101	4.29253	5.9095		Q61701	3.74024	2.98622	4.49427	5.17878	4.24309	6.11447	1.38461		4.4978	3.68515
P63005	4.10718	3.69155	4.52281	5.38557	5.14959	5.62155	1.31126		4.32383	4.13437	4.51329		Q9ERL9	3.44683	2.07466	4.819	5.02168	3.83123	6.21213	1.4569		4.12631	3.14812	5.10449		Q9QYR6	4.74546	4.11459	5.37633	6.02481	5.72438	6.32523	1.26959		5.10129	4.84692	5.35567		P42567	4.15673	1.82361	6.48985	5.18101	3.97136	6.39066	1.24641		4.49973	3.44915
P48318	3.49561	3.24352	3.74771	5.39787	4.33059	6.46516	1.54418		4.33371	3.47683	5.19058		Q99PU5	3.99005	3.55452	4.42559	5.02823	4.64996	5.40651	1.26019		4.13169	3.82086	4.44252		P60521	3.83141	3.32511	4.3377	6.03424	4.43717	7.6313	1.57494		5.10928	3.75702	6.46153		Q80X90	3.73567	2.86739	4.60395	5.1955	3.66249	6.72851	1.39078		4.51231	3.18089
Q9D1Q6	5.83585	5.17525	6.49645	5.41837	3.99841	6.83834	0.928464		4.35017	3.21014	5.49019		P59759	4.20593	2.28611	6.12575	5.04031	2.76871	7.31191	1.19838		4.14161	2.27504	6.00818		E9Q2E4	13.7069	9.67911	17.7347	6.04829	5.3627	6.73387	0.441259		5.12117	4.54068	5.70167		Q9Z0E0	4.31759	3.75495	4.88023	5.21097	4.00557	6.41638	1.20692		4.52575	3.47885
Q80TL7	4.01027	3.55557	4.46497	5.43897	5.14724	5.7307	1.35626		4.3667	4.13249	4.60092		P61211	3.34438	3.10582	3.58295	5.0486	4.59131	5.5059	1.50958		4.14843	3.77267	4.52419		Q08460	4.3259	3.78846	4.86334	6.04996	5.13393	6.96598	1.39854		5.12259	4.34698	5.8982		Q8CIE6	3.9999	2.69622	5.30359	5.21424	1.65373	8.77474	1.30359		4.52859	1.43627
Q3U1J4	3.69252	3.38694	3.99811	5.44008	5.25404	5.62613	1.47327		4.3676	4.21823	4.51696		Q61024	2.28499	1.61645	2.95352	5.05083	3.42616	6.67551	2.21044		4.15026	2.81527	5.48525		Q9ES97	6.79402	6.22186	7.36618	6.08659	5.08441	7.08876	0.895874		5.1536	4.30504	6.00216		E9Q7X7	3.5365	2.80458	4.26842	5.22243	4.62737	5.81749	1.47672		4.5357	4.01889
Q8R2Y0	3.78847	3.11363	4.4633	5.44149	4.60294	6.28005	1.43633		4.36873	3.69549	5.04197		Q7TT37	3.75606	3.18962	4.32249	5.05943	4.42192	5.69693	1.34701		4.15732	3.63348	4.68116		Q921J2	6.04661	5.40334	6.68988	6.09683	4.84128	7.35238	1.00831		5.16228	4.09918	6.22537		P60879	3.85054	3.39337	4.30771	5.22316	4.72171	5.72462	1.35647		4.53634	4.10082
Q8VHK5	4.5392	4.01628	5.06213	5.45362	3.5623	7.34494	1.20145		4.37847	2.86001	5.89692		Q569Z6	3.35631	2.90989	3.80272	5.06479	4.27854	5.85105	1.50904		4.16173	3.51567	4.80779		Q64487	4.25179	3.90198	4.60159	6.09976	5.63081	6.56871	1.43463		5.16475	4.76769	5.56182		P70232	3.90267	3.36525	4.44009	5.22564	4.84534	5.60595	1.33899		4.5385	4.2082
B1AZI6	4.73904	3.56975	5.90833	5.45696	3.65044	7.26349	1.15149		4.38115	2.93077	5.83153		Q91YD9	3.35781	2.14352	4.5721	5.07079	4.09392	6.04767	1.51015		4.16666	3.36397	4.96936		Q9D924	4.11805	3.67285	4.56325	6.09998	4.20177	7.99819	1.48128		5.16494	3.5577	6.77219		E9Q3M9	3.30396	2.70327	3.90464	5.2439	3.93321	6.5546	1.58716		4.55435	3.41601
O55029	4.14053	3.79304	4.48803	5.46979	5.13774	5.80185	1.32104		4.39145	4.12486	4.65804		Q6NV83	9.51339	5.43271	13.5941	5.07478	3.87629	6.27328	0.533436		4.16994	3.18514	5.15474		Q8R180	5.99228	5.25342	6.73115	6.10155	5.33658	6.86652	1.01823		5.16627	4.51856	5.81398		Q9Z0H8	4.74729	4.31078	5.1838	5.24971	3.99069	6.50874	1.10583		4.5594	3.46593
Q9QXG4	5.06957	4.15259	5.98654	5.47013	5.00949	5.93078	1.07901		4.39172	4.0219	4.76155		Q8BGZ1	3.81904	3.46575	4.17233	5.07704	3.97822	6.17585	1.3294		4.17179	3.2689	5.07468		Q9EPL8	4.58036	3.93082	5.22991	6.10491	-0.753424	12.9632	1.33284		5.16911	-0.637935	10.9762		Q3UTJ2	4.47157	4.01091	4.93223	5.25549	4.61426	5.89673	1.17531		4.56442	4.0075
Q78PY7	4.16721	3.66156	4.67286	5.48002	5.03555	5.9245	1.31503		4.39966	4.04282	4.75651		Q9D554	4.27192	3.45994	5.08389	5.08145	1.83968	8.32321	1.1895		4.17541	1.51166	6.83916		Q9CXR1	3.79546	3.23884	4.35207	6.11904	5.56275	6.67533	1.6122		5.18108	4.71006	5.6521		Q8QZY1	6.95837	4.54932	9.36742	5.26065	3.93616	6.58515	0.756018		4.5689	3.41857
Q501J6	5.44965	5.06318	5.83613	5.48619	4.25645	6.71593	1.0067		4.40461	3.41731	5.39192		F6ZDS4	5.19997	3.36366	7.03628	5.09704	4.64127	5.5528	0.980205		4.18823	3.81372	4.56273		J9S314	4.72571	4.06334	5.38808	6.13329	5.74915	6.51742	1.29786		5.19314	4.86789	5.51839		A2AN08	4.83329	4.15069	5.51588	5.26068	4.80901	5.71235	1.08843		4.56892	4.17665
Q8BMP6	4.87468	3.59738	6.15198	5.48825	5.05482	5.92169	1.12587		4.40627	4.05828	4.75426		Q9EQQ9	3.84717	2.83763	4.85671	5.09929	4.61897	5.5796	1.32547		4.19007	3.7954	4.58475		Q91VR7	4.62136	4.01537	5.22736	6.1523	5.34634	6.95826	1.33127		5.20924	4.52682	5.89166		B9EJ86	4.59558	4.28196	4.90919	5.26698	4.67645	5.85752	1.1461		4.5744	4.06152
P51660	4.41058	3.49921	5.32196	5.4891	4.73075	6.24745	1.24453		4.40695	3.7981	5.0158		Q8BMP6	4.44912	3.24953	5.6487	5.10092	3.3947	6.80713	1.1465		4.19141	2.78942	5.5934		Q9CXT8	5.21337	3.80255	6.6242	6.16201	4.63147	7.69255	1.18196		5.21746	3.92153	6.51339		Q80TL7	4.84353	4.54999	5.13708	5.28755	3.87258	6.70253	1.09167		4.59226	3.36335
Q64331	3.91717	3.55205	4.28229	5.50116	4.71656	6.28576	1.40437		4.41663	3.78671	5.04655		Q9JKW0	3.86577	2.91003	4.82151	5.10526	4.08468	6.12585	1.32063		4.19498	3.35637	5.0336		P63087	5.39842	4.78641	6.01043	6.16752	1.08509	11.25	1.14247		5.22213	0.918758	9.5255		Q64331	4.34316	3.96366	4.72267	5.29102	5.0135	5.56853	1.21824		4.59527	4.35425
B9EJ86	2.10293	0.275387	3.93048	5.51575	5.21571	5.8158	2.62288		4.42835	4.18746	4.66924		P97384	4.15196	3.56081	4.74311	5.11203	4.08619	6.13788	1.23123		4.20055	3.35761	5.04348		B9EKR1	5.45713	4.73296	6.1813	6.17246	5.08197	7.26294	1.13108		5.22631	4.30297	6.14964		Q91W90	3.55157	2.16776	4.93537	5.29301	4.09569	6.49034	1.49033		4.59701	3.55712
Q924C1	4.48026	3.30718	5.65333	5.52753	4.4976	6.55745	1.23375		4.4378	3.61092	5.26468		Q9Z2X1	3.32943	1.52389	5.13498	5.12735	3.86147	6.39323	1.54001		4.21313	3.17296	5.2533		Q68FM6	10.021	7.84759	12.1944	6.19214	3.29109	9.09318	0.617916		5.24297	2.78661	7.69933		B1AZP2	5.03516	4.27088	5.79944	5.29345	4.94809	5.63881	1.0513		4.59739	4.29744
Q8BUR4	6.0754	3.41529	8.73551	5.54022	4.61851	6.46192	0.911909		4.44799	3.70799	5.18799		Q8VDP4	4.15928	3.68668	4.63188	5.12745	4.31354	5.94136	1.23277		4.21321	3.54442	4.88201		Q6ZQ82	5.41082	4.92915	5.89249	6.19828	5.63785	6.75871	1.14553		5.24817	4.77365	5.72269		Q99KH8	6.11182	5.1273	7.09634	5.29356	3.98376	6.60337	0.866119		4.59748	3.45991
Q9Z1Z2	4.12751	3.72123	4.5338	5.55574	4.94308	6.1684	1.34602		4.46045	3.96857	4.95233		Q9CQC6	3.1787	2.93688	3.42052	5.13364	2.89688	7.3704	1.61501		4.2183	2.38036	6.05624		Q9JL04	3.71103	2.87173	4.55033	6.20827	5.46602	6.95052	1.67292		5.25663	4.62816	5.8851		Q8BLU0	4.63018	3.67468	5.58569	5.30788	4.88322	5.73255	1.14637		4.60992	4.2411
Q60631	4.18126	3.83897	4.52356	5.56626	4.79422	6.33831	1.33124		4.4689	3.84906	5.08874		O70310	3.89405	3.53272	4.25539	5.13513	4.28361	5.98665	1.31871		4.21952	3.51983	4.91922		Q9Z0N1	5.70346	5.13846	6.26845	6.21649	-5.98126	18.4143	1.08995		5.26359	-5.06442	15.5916		Q80TK0	4.55824	4.19826	4.91821	5.31022	4.62564	5.9948	1.16497		4.61195	4.01739
Q4VA53	5.94112	5.30097	6.58127	5.57645	3.63322	7.51968	0.93862		4.47708	2.91695	6.03721		P60843	2.90042	1.6909	4.10994	5.14992	4.18889	6.11096	1.77558		4.23168	3.442	5.02136		P29758	5.37138	4.90991	5.83285	6.21663	5.90841	6.52485	1.15736		5.26371	5.00274	5.52469		Q80TV8	5.41376	3.70488	7.12263	5.31948	3.94001	6.69895	0.982585		4.61999	3.42191
P62631	4.24711	3.95954	4.53468	5.57648	5.27024	5.88271	1.313		4.4771	4.23124	4.72296		A2AWA9	6.03838	3.49795	8.57882	5.15358	4.67286	5.6343	0.85347		4.23468	3.83968	4.62969		Q5SUF7	5.68605	4.36674	7.00536	6.22152	5.3621	7.08094	1.09417		5.26785	4.54016	5.99553		Q8R1V4	5.00069	4.20548	5.7959	5.32403	0.995061	9.653	1.06466		4.62394	0.864215
P23116	4.21752	3.68923	4.7458	5.5825	5.02616	6.13884	1.32365		4.48193	4.03528	4.92859		Q99KP6	4.4493	4.00494	4.89366	5.15538	4.40729	5.90347	1.15869		4.23616	3.62146	4.85087		Q5F2E8	4.94908	4.08436	5.8138	6.24448	5.45625	7.0327	1.26174		5.28729	4.61988	5.95469		Q8R3Z5	4.30566	3.79844	4.81288	5.32672	4.67035	5.98309	1.23714		4.62628	4.05622
Q9QXB9	4.28479	2.92159	5.648	5.58457	3.78923	7.3799	1.30335		4.4836	3.0422	5.92499		P21981	5.8741	4.2897	7.45849	5.15952	2.59272	7.72632	0.878351		4.23956	2.13043	6.3487		Q8R0S2	5.07986	4.6413	5.51842	6.24576	5.78271	6.70881	1.22951		5.28837	4.8963	5.68044		P68181	5.68901	5.23393	6.1441	5.32973	3.89884	6.76062	0.936847		4.6289	3.38616
Q04735	4.17683	2.94374	5.40991	5.58847	2.63447	8.54247	1.33797		4.48673	2.1151	6.85836		Q80XI3	3.82259	3.21033	4.43485	5.16373	4.69816	5.62931	1.35085		4.24303	3.86047	4.62559		P70398	5.32708	4.52809	6.12607	6.24938	5.65096	6.84781	1.17313		5.29144	4.78475	5.79814		Q80TI0	4.58546	3.25902	5.9119	5.3451	2.08292	8.60727	1.16566		4.64224	1.80903
Q9QZE7	5.49976	3.68919	7.31033	5.59007	4.49156	6.68858	1.01642		4.48801	3.60607	5.36996		Q78PY7	4.54197	4.11561	4.96833	5.16444	4.77294	5.55594	1.13705		4.24361	3.92192	4.5653		Q8K0D5	5.93198	5.49211	6.37185	6.2653	5.91844	6.61216	1.05619		5.30492	5.01123	5.59861		Q8R555	4.82058	3.21012	6.43105	5.34683	3.21036	7.4833	1.10917		4.64375	2.78822
Q9CW03	6.42026	6.0928	6.74771	5.59749	3.81082	7.38417	0.871848		4.49397	3.05953	5.92841		Q9Z1F9	3.91182	3.49751	4.32614	5.16875	4.67466	5.66284	1.32132		4.24715	3.84116	4.65314		Q9QYG0	4.83949	4.23373	5.44526	6.27209	5.37479	7.1694	1.29602		5.31067	4.55091	6.07044		P61222	3.46253	2.79403	4.13103	5.35234	2.89236	7.81232	1.54579		4.64853	2.51202
Q9CT10	5.67037	3.95115	7.38959	5.59809	4.04757	7.14861	0.987253		4.49445	3.24961	5.73929		B9EJ86	4.29578	3.55308	5.03848	5.17283	4.49296	5.85269	1.20416		4.2505	3.69186	4.80914		Q3V1L4	6.47384	3.95347	8.99421	6.27866	-9.09848	21.6558	0.969851		5.31623	-7.70381	18.3363		P70236	5.55735	5.0237	6.09099	5.35462	-0.830069	11.5393	0.963522		4.65052	-0.720919
Q9CU62	5.92796	5.47128	6.38464	5.61372	3.92849	7.29894	0.94699		4.507	3.15401	5.85999		O08810	3.58335	3.0802	4.0865	5.17333	4.4832	5.86346	1.44371		4.25092	3.68384	4.81799		P43406	5.20139	4.7588	5.64399	6.28769	5.93258	6.64281	1.20885		5.32388	5.0232	5.62457		Q9D379	4.85799	4.1405	5.57547	5.40318	4.44691	6.35944	1.11223		4.69268	3.86216
Q60900	5.10803	4.62319	5.59286	5.6159	4.63019	6.60161	1.09943		4.50875	3.71737	5.30013		P63005	3.83411	3.51465	4.15356	5.20626	4.89344	5.51908	1.35788		4.27797	4.02093	4.53501		Q8VHL1	5.59301	4.01881	7.16721	6.30276	4.7486	7.85691	1.1269		5.33664	4.02071	6.65256		Q8BHL5	4.27548	3.69524	4.85571	5.41396	4.89795	5.92997	1.26628		4.70205	4.25389
O08582	4.27525	3.32726	5.22325	5.63001	4.00234	7.25769	1.31688		4.52008	3.21329	5.82687		Q61831	3.88822	3.47406	4.30237	5.20788	4.54904	5.86672	1.3394		4.2793	3.73793	4.82067		P70175	4.50603	4.00456	5.0075	6.31034	5.36065	7.26003	1.40042		5.34306	4.53894	6.14717		Q9D5T0	4.91254	4.40378	5.42131	5.43449	4.87651	5.99247	1.10625		4.71988	4.23527
Q9D415	2.57573	1.52707	3.62438	5.64261	4.90828	6.37694	2.19069		4.5302	3.94064	5.11976		Q6PDI5	4.09217	3.55491	4.62942	5.21017	4.36312	6.05723	1.27321		4.28119	3.58516	4.97721		Q921H8	4.99827	4.43097	5.56557	6.31995	4.90338	7.73652	1.26443		5.35119	4.15176	6.55062		Q9CQW2	5.03211	4.22518	5.83904	5.43604	5.23094	5.64113	1.08027		4.72122	4.5431
Q80TS3	4.01582	2.73771	5.29393	5.64704	4.34569	6.94838	1.4062		4.53375	3.48896	5.57854		Q61771	3.83033	3.26176	4.39891	5.21104	4.32721	6.09486	1.36046		4.2819	3.55566	5.00813		Q9EQK7	5.9337	5.31276	6.55464	6.32813	5.90813	6.74814	1.06647		5.35812	5.00249	5.71375		P49446	5.29152	4.43003	6.15301	5.43963	3.59163	7.28763	1.02799		4.72434	3.11935
P61211	3.26169	2.76742	3.75596	5.65005	5.27107	6.02904	1.73225		4.53617	4.2319	4.84044		Q9CT10	2.87774	2.59071	3.16476	5.22629	4.38322	6.06937	1.81611		4.29443	3.60168	4.98719		P62983	3.83734	3.47882	4.19585	6.32968	5.68177	6.9776	1.6495		5.35944	4.81083	5.90804		Q9EPR4	3.44954	2.67749	4.22159	5.44489	4.21502	6.67476	1.57844		4.72891	3.66076
P97393	3.52544	3.04251	4.00836	5.65799	4.62022	6.69576	1.6049		4.54254	3.70936	5.37572		Q8C547	5.10349	3.25615	6.95082	5.23314	4.52232	5.94396	1.0254		4.30006	3.71598	4.88414		Q8R5L3	4.18482	2.25706	6.11259	6.32995	4.57202	8.08788	1.5126		5.35966	3.87119	6.84813		A2AGT5	3.70024	3.15096	4.24951	5.46238	3.93486	6.9899	1.47622		4.7441	3.41744
Q8K4Z5	5.82002	4.07341	7.56663	5.67075	4.20959	7.13191	0.974353		4.55279	3.37969	5.72589		Q8VBY2	4.99333	3.31018	6.67648	5.23393	4.17761	6.29026	1.04819		4.30071	3.43273	5.16869		B9EJ86	5.13444	3.99011	6.27878	6.33004	5.44383	7.21625	1.23286		5.35974	4.60937	6.1101		Q60805	5.32731	3.99037	6.66425	5.4766	3.64666	7.30654	1.02802		4.75645	3.16714
Q6NZC7	5.75134	3.67231	7.83037	5.67116	4.57497	6.76734	0.986058		4.55311	3.67304	5.43319		Q3U1J4	3.90772	3.52907	4.28637	5.23978	4.7135	5.76607	1.34088		4.30552	3.87307	4.73797		Q52KF3	5.07905	4.00203	6.15606	6.33153	5.68965	6.97341	1.2466		5.36099	4.81751	5.90448		P62761	5.00784	4.45965	5.55602	5.48206	4.38684	6.57728	1.0947		4.76119	3.80999
Q61831	3.86662	3.02928	4.70396	5.67165	5.29057	6.05274	1.46683		4.55352	4.24756	4.85947		Q9ES97	4.03451	3.70132	4.3677	5.24645	4.63021	5.86269	1.30039		4.311	3.80463	4.81736		Q80UG2	5.38431	4.51019	6.25842	6.34876	5.62327	7.07425	1.17912		5.37558	4.7613	5.98987		P10630	3.77384	3.0562	4.49148	5.48638	5.05335	5.91941	1.45379		4.76495	4.38886
O08848	4.3515	3.70287	5.00013	5.67766	4.44646	6.90887	1.30476		4.55834	3.56986	5.54682		Q8R1V4	5.33298	3.28136	7.38461	5.2491	3.60243	6.89577	0.984271		4.31317	2.96011	5.66624		Q80W54	6.55922	4.36776	8.75068	6.35103	4.54822	8.15385	0.968261		5.37751	3.85104	6.90398		P23116	4.44722	3.57043	5.32401	5.49298	4.64181	6.34415	1.23515		4.77068	4.03143
Q5KU39	3.96459	-18.1164	26.0456	5.68072	4.40549	6.95594	1.43286		4.56079	3.53697	5.58461		Q9CRD0	3.6511	3.242	4.0602	5.25279	4.56307	5.94251	1.43869		4.3162	3.74946	4.88295		Q6ZPJ3	5.03344	4.13781	5.92907	6.37893	5.82118	6.93668	1.26731		5.40113	4.92888	5.87338		Q8R180	5.73845	4.8413	6.6356	5.49829	4.41738	6.5792	0.95815		4.77529	3.83651
Q91W90	3.9213	2.73896	5.10363	5.69302	5.05459	6.33145	1.45182		4.57067	4.0581	5.08323		Q9WVA3	4.28632	3.47172	5.10093	5.25996	4.60929	5.91062	1.22715		4.32209	3.78744	4.85675		Q8K0S0	4.54551	4.07448	5.01654	6.41699	5.89189	6.94208	1.41172		5.43335	4.98875	5.87796		P97384	5.24012	4.55006	5.93018	5.50688	4.83899	6.17477	1.05091		4.78275	4.20268
Q99JY8	5.10059	4.37511	5.82608	5.69638	4.45258	6.94018	1.11681		4.57337	3.57477	5.57196		Q62448	3.54566	3.05377	4.03755	5.28966	3.65246	6.92687	1.49187		4.34651	3.00122	5.6918		Q80Z10	5.0138	3.98065	6.04695	6.41724	5.361	7.47348	1.27992		5.43357	4.53923	6.32791		Q80U19	3.17962	2.71256	3.64668	5.5186	2.75708	8.28011	1.73562		4.79293	2.39454
Q99LR1	4.42242	3.78513	5.0597	5.69742	5.31421	6.08062	1.2883		4.5742	4.26654	4.88186		O70252	4.51474	4.2875	4.74198	5.29334	3.84862	6.73807	1.17246		4.34953	3.1624	5.53666		Q8R361	5.17186	4.43734	5.90638	6.42137	5.3298	7.51294	1.2416		5.43707	4.51282	6.36132		P70175	4.79457	4.39974	5.18941	5.53044	4.77976	6.28112	1.15348		4.80321	4.15124
Q569Z5	5.4041	4.80854	5.99965	5.70439	4.69103	6.71776	1.05557		4.5798	3.76622	5.39338		P70122	2.8437	2.32423	3.36317	5.30451	3.75789	6.85114	1.86535		4.35871	3.08785	5.62957		Q62417	5.18198	3.06289	7.30108	6.43068	3.82465	9.03671	1.24097		5.44495	3.23839	7.65151		Q9D024	5.81217	3.68245	7.94189	5.54469	4.08354	7.00583	0.953979		4.81558	3.54657
Q6NV83	4.52764	3.52921	5.52607	5.71951	4.88043	6.5586	1.26324		4.59194	3.91828	5.2656		Q9DC28	3.77846	3.28076	4.27616	5.31053	4.92827	5.6928	1.40548		4.36365	4.04955	4.67776		P61294	4.31831	3.94995	4.68668	6.43986	3.58817	9.29155	1.49129		5.45273	3.03816	7.86729		P05532	4.03203	3.63739	4.42667	5.54906	4.77959	6.31854	1.37624		4.81939	4.15109
P70398	4.18762	3.82136	4.55388	5.72914	5.12348	6.3348	1.36811		4.59967	4.11341	5.08593		Q9CWZ3	4.62142	3.93361	5.30922	5.31997	2.65617	7.98377	1.15116		4.37141	2.18257	6.56024		P11499	4.75943	4.32401	5.19485	6.44274	6.16249	6.72299	1.35368		5.45516	5.21787	5.69246		Q9CRD0	4.34315	3.70443	4.98187	5.56625	5.04934	6.08317	1.28162		4.83432	4.38537
P11499	4.34441	3.99648	4.69233	5.73533	5.38492	6.08574	1.32016		4.60464	4.32331	4.88596		Q9CZW4	2.15436	1.61858	2.69014	5.32271	4.13362	6.5118	2.47067		4.37366	3.39659	5.35073		Q80XD1	3.55755	2.76437	4.35073	6.44384	-6.85811	19.7458	1.81132		5.45609	-5.80686	16.7191		Q9D1T0	4.6047	4.1553	5.0541	5.58433	5.45989	5.70878	1.21275		4.85002	4.74194
Q9D5T0	5.92821	5.04005	6.81637	5.73817	4.59728	6.87907	0.967943		4.60692	3.69094	5.52289		P62631	3.80978	3.46432	4.15524	5.32283	4.78014	5.86553	1.39715		4.37376	3.92783	4.81969		Q99KV1	6.51141	4.68065	8.34216	6.45591	5.30575	7.60608	0.991478		5.46632	4.49245	6.44018		P70302	4.72232	3.14391	6.30072	5.59371	3.76847	7.41895	1.18453		4.85816	3.27293
Q91VC3	6.05932	5.43427	6.68437	5.74193	4.38539	7.09847	0.947619		4.60994	3.52083	5.69904		Q80TL7	4.86604	4.17043	5.56164	5.33825	4.74621	5.93029	1.09704		4.38643	3.89995	4.8729		P46638	5.18352	4.6839	5.68314	6.4743	6.15908	6.78952	1.24902		5.48188	5.21498	5.74879		Q80Z10	5.708	5.14065	6.27535	5.59535	-4.72707	15.9178	0.980264		4.85958	-4.10549
E9PVA8	5.55243	3.5738	7.53105	5.74989	5.00166	6.49812	1.03556		4.61633	4.01561	5.21705		Q9D415	3.77172	3.22268	4.32075	5.34124	4.4851	6.19738	1.41613		4.38888	3.68539	5.09237		P26039	5.69147	5.36303	6.01991	6.48097	5.78509	7.17685	1.13872		5.48753	4.89832	6.07674		Q9JJR8	5.04613	4.30662	5.78564	5.60102	4.19709	7.00496	1.10996		4.86452	3.64519
Q3UL36	6.60492	4.91206	8.29778	5.75782	2.05757	9.45807	0.871748		4.6227	1.65193	7.59346		Q9D7P6	4.07991	3.57124	4.58859	5.34723	4.86836	5.82611	1.31062		4.39381	4.00032	4.7873		Q99LR1	4.53081	3.7869	5.27472	6.4891	5.4794	7.4988	1.43222		5.49441	4.63949	6.34934		Q8K0T0	4.82195	4.16554	5.47837	5.60792	5.23676	5.97908	1.163		4.8705	4.54815
Q8K310	5.72838	5.26992	6.18683	5.76073	4.23923	7.28224	1.00565		4.62503	3.40348	5.84658		Q9Z1Z2	3.92876	3.69097	4.16656	5.36407	4.36796	6.36017	1.36533		4.40764	3.58915	5.22614		Q9QXZ0	5.31603	4.86956	5.76249	6.49342	6.25042	6.73642	1.22148		5.49807	5.29232	5.70382		P45878	6.21535	5.5859	6.84479	5.61226	2.22798	8.99653	0.902968		4.87427	1.93501
P53811	5.26955	1.35248	9.18661	5.76469	2.03925	9.49013	1.09396		4.62821	1.63722	7.6192		Q921H8	5.06738	3.02448	7.11027	5.36959	4.89191	5.84728	1.05964		4.41218	4.01967	4.8047		P28651	5.82861	5.13017	6.52704	6.49383	5.5335	7.45416	1.11413		5.49842	4.68529	6.31154		H3BJD6	4.38929	3.79986	4.97872	5.61352	5.02164	6.2054	1.27891		4.87537	4.36132
Q91VR7	3.62684	2.72352	4.53017	5.77646	4.56994	6.98297	1.5927		4.63766	3.669	5.60631		P55288	4.86096	4.05016	5.67177	5.3817	3.72142	7.04198	1.10713		4.42213	3.05789	5.78638		Q9CQN1	5.73848	5.28277	6.19418	6.50106	6.11562	6.88649	1.13289		5.50454	5.17819	5.83089		Q9QZF2	4.53869	3.98493	5.09244	5.62634	3.35222	7.90046	1.23964		4.8865	2.91142
P28867	3.6416	1.79317	5.49002	5.77955	4.03058	7.52851	1.58709		4.64014	3.23597	6.0443		Q9Z0H8	4.59811	4.39396	4.80226	5.40253	4.74642	6.05865	1.17495		4.43925	3.90012	4.97838		Q6NVG1	3.80056	3.13972	4.4614	6.51616	-31.9283	44.9606	1.71453		5.51733	-27.0341	38.0688		Q8K448	3.8268	1.72256	5.93105	5.63214	4.42038	6.84391	1.47176		4.89154	3.83912
P35293	4.28473	3.58044	4.98902	5.79245	4.93439	6.65051	1.35188		4.65049	3.9616	5.33939		Q6ZQ82	5.5624	4.86841	6.2564	5.41518	4.31729	6.51307	0.973532		4.44964	3.5475	5.35178		Q8K3G9	4.1897	3.1128	5.26661	6.51787	4.8566	8.17914	1.55569		5.51877	4.11216	6.92539		Q3U1J4	4.51404	4.04218	4.9859	5.63663	5.18098	6.09228	1.24869		4.89544	4.49971
Q9EPL8	4.46054	4.19054	4.73054	5.79416	4.69368	6.89465	1.29898		4.65187	3.76835	5.5354		Q9D7S7	4.05215	3.3764	4.7279	5.41593	3.46158	7.37027	1.33656		4.45026	2.84438	6.05614		Q923Z0	4.93947	4.31858	5.56036	6.51845	5.85011	7.18678	1.31967		5.51926	4.95337	6.08515		P10605	3.59208	3.17248	4.01169	5.64444	4.23786	7.05101	1.57135		4.90222	3.6806
P21981	4.49494	3.60799	5.3819	5.79501	5.14485	6.44518	1.28923		4.65256	4.13057	5.17454		Q64331	3.98987	3.61891	4.36083	5.41808	5.03303	5.80312	1.35796		4.45202	4.13563	4.76841		Q8VDM4	5.19462	4.24308	6.14615	6.51957	5.29842	7.74071	1.25506		5.52021	4.48625	6.55417		Q69ZU6	7.66708	6.5108	8.82337	5.64444	3.46379	7.8251	0.736192		4.90222	3.00831
Q9JKN6	4.60554	3.4578	5.75328	5.80511	3.87176	7.73847	1.26046		4.66066	3.10846	6.21287		P0C028	4.29378	3.40848	5.17909	5.42747	4.67817	6.17676	1.26403		4.45974	3.84404	5.07543		P08113	5.86748	5.32791	6.40705	6.54088	6.07943	7.00233	1.11477		5.53826	5.14754	5.92897		P39447	4.69013	4.16898	5.21129	5.64633	4.86891	6.42375	1.20387		4.90386	4.22867
Q8CH72	3.39071	2.75432	4.0271	5.80916	4.33274	7.28558	1.71326		4.66391	3.47856	5.84926		P70207	4.86607	1.88864	7.8435	5.42902	4.83521	6.02283	1.11569		4.46101	3.97309	4.94894		Q6ZWX6	2.74186	0.374656	5.10906	6.54399	-0.67215	13.7601	2.3867		5.54089	-0.569119	11.6509		Q03173	5.7673	4.90691	6.6277	5.66935	3.92046	7.41825	0.983016		4.92386	3.40493
F8VQC1	5.4028	4.18659	6.61901	5.81463	3.90175	7.72751	1.07623		4.6683	3.13254	6.20407		P70232	3.79275	3.31443	4.27106	5.43627	4.85258	6.01997	1.43333		4.46697	3.98735	4.9466		Q6R891	6.0335	5.34074	6.72626	6.55601	5.46365	7.64836	1.0866		5.55107	4.62615	6.47598		P08003	5.42596	4.98515	5.86677	5.68565	5.10618	6.26511	1.04786		4.93801	4.43474
Q8BRF7	4.56093	3.85996	5.26191	5.81681	4.68275	6.95086	1.27535		4.67005	3.75957	5.58053		Q6NVF9	4.47453	3.71807	5.231	5.44465	4.53568	6.35361	1.21681		4.47385	3.72696	5.22075		Q60714	4.03119	3.38024	4.68214	6.59962	5.39823	7.80102	1.63714		5.58799	4.57076	6.60523		P60521	4.43076	4.13808	4.72344	5.69036	5.47457	5.90614	1.28428		4.9421	4.75469
P46735	5.06719	3.90915	6.22524	5.83019	4.61827	7.0421	1.15057		4.68079	3.7078	5.65378		Q811P8	3.93876	3.36054	4.51698	5.45089	4.61407	6.28771	1.38391		4.47899	3.79137	5.1666		P83510	4.99468	4.60388	5.38548	6.61402	6.42765	6.80039	1.32421		5.60018	5.44238	5.75799		Q8VEK3	4.52132	3.17504	5.86759	5.69965	4.64377	6.75553	1.26062		4.95017	4.03314
P62334	5.13271	4.19218	6.07324	5.83586	4.41748	7.25424	1.13699		4.68535	3.5466	5.8241		Q9EPL8	4.12612	3.72148	4.53076	5.45263	4.77702	6.12825	1.32149		4.48042	3.92527	5.03557		Q9WV60	5.17824	4.59235	5.76414	6.62126	6.03276	7.20976	1.27867		5.60632	5.10802	6.10461		P28656	5.85925	5.11812	6.60038	5.70496	4.81146	6.59847	0.973668		4.95478	4.17877
Q9JIF7	4.66136	4.26347	5.05925	5.83647	5.40579	6.26716	1.2521		4.68584	4.34007	5.03162		Q9D517	5.40623	3.90869	6.90376	5.45795	3.57404	7.34186	1.00957		4.48479	2.93678	6.03279		Q3UU96	5.57073	4.09547	7.04599	6.63131	6.04186	7.22076	1.19038		5.61482	5.11573	6.11392		P56959	5.87817	4.92941	6.82693	5.70607	-6.35798	17.7701	0.970722		4.95574	-5.52194
Q9CQW2	4.09468	3.32163	4.86774	5.83753	5.42741	6.24765	1.42564		4.68669	4.35742	5.01596		P47758	2.76022	1.62545	3.89498	5.46925	3.34015	7.59834	1.98146		4.49407	2.7446	6.24354		Q9D024	4.10087	2.5408	5.66094	6.63439	3.99271	9.27607	1.6178		5.61744	3.38068	7.85419		Q14B80	3.9309	1.18899	6.67281	5.70776	3.46514	7.95038	1.45202		4.95722	3.00949
Q8C078	3.50458	2.31339	4.69578	5.85169	3.80185	7.90152	1.66972		4.69805	3.05234	6.34377		Q91Z31	4.1279	3.78011	4.4757	5.48712	4.33457	6.63968	1.32928		4.50875	3.5617	5.45581		P20357	5.25027	4.78253	5.71802	6.64998	6.11033	7.18962	1.2666		5.63063	5.17371	6.08755		Q7TQ95	3.88178	1.6266	6.13696	5.71292	3.2936	8.13225	1.47173		4.9617	2.86051
Q8BML9	5.79118	4.4946	7.08775	5.85775	5.15035	6.56514	1.0115		4.70292	4.13498	5.27086		Q60631	4.12368	3.65923	4.58813	5.49264	4.90306	6.08223	1.33198		4.51329	4.02883	4.99775		Q9QYJ0	4.95957	4.48701	5.43213	6.65287	5.73069	7.57505	1.34142		5.63308	4.85226	6.4139		Q5XJV6	3.34377	2.51409	4.17345	5.71403	4.37013	7.05793	1.70886		4.96266	3.79547
Q9EQ06	5.031	4.35048	5.71152	5.85888	5.24088	6.47688	1.16456		4.70383	4.20767	5.2		Q9WUA6	4.69688	4.20368	5.19007	5.49336	3.60075	7.38597	1.16958		4.51388	2.95873	6.06904		Q9EPW0	6.38443	5.55613	7.21274	6.65316	6.31103	6.99529	1.04209		5.63333	5.34364	5.92302		P46638	5.05634	4.55054	5.56214	5.71784	5.4324	6.00329	1.13083		4.96597	4.71807
Q9D379	4.73437	4.12829	5.34045	5.86182	5.52155	6.2021	1.23814		4.70619	4.433	4.97938		Q9CX86	3.89156	3.66129	4.12184	5.4975	4.91599	6.07902	1.41267		4.51729	4.03946	4.99512		P05063	5.33731	4.7275	5.94711	6.65667	6.23796	7.07539	1.2472		5.6363	5.28177	5.99084		P51660	4.97297	4.35791	5.58803	5.73529	5.0776	6.39298	1.15329		4.98113	4.40992
P27546	5.36681	4.97265	5.76096	5.87035	5.42989	6.31082	1.09383		4.71304	4.35941	5.06668		P32067	3.58147	3.21946	3.94347	5.50048	4.83149	6.16948	1.53582		4.51974	3.97002	5.06945		Q8VHK5	5.06843	4.53355	5.60331	6.65684	6.24021	7.07347	1.31339		5.63644	5.28367	5.98921		Q60865	3.93881	2.27375	5.60388	5.7518	1.31408	10.1895	1.46029		4.99546	1.14129
Q8BY87	2.67194	2.21346	3.13042	5.87387	4.13556	7.61218	2.19835		4.71586	3.32025	6.11147		Q9CX34	4.25585	3.96461	4.5471	5.50524	4.57347	6.437	1.29357		4.52364	3.75801	5.28927		Q8JZR6	4.68557	3.58101	5.79013	6.69776	6.19941	7.19612	1.42944		5.67109	5.24913	6.09306		Q7TME0	4.24821	3.48036	5.01606	5.75788	3.68653	7.82922	1.35536		5.00074	3.20177
Q99M71	5.53855	4.67251	6.4046	5.87741	4.61585	7.13897	1.06118		4.71871	3.70586	5.73155		P61222	3.83901	2.98143	4.6966	5.50888	4.89527	6.12248	1.43497		4.52663	4.02243	5.03083		P26040	5.30778	4.44751	6.16805	6.70173	5.52771	7.87575	1.26262		5.67445	4.68039	6.66851		P20060	3.76546	3.33276	4.19816	5.77065	4.89727	6.64403	1.53252		5.01183	4.2533
Q8R1B4	4.43435	3.82596	5.04275	5.87878	5.31221	6.44534	1.32573		4.7198	4.26493	5.17468		P62983	3.48326	3.28677	3.67975	5.50935	5.1966	5.82211	1.58167		4.52702	4.27004	4.78401		P61211	5.13191	4.679	5.58481	6.70925	5.69527	7.72324	1.30736		5.68082	4.82226	6.53937		Q8C0T5	4.45254	4.05658	4.84849	5.77196	4.35769	7.18624	1.29633		5.01298	3.78467
Q9WUB4	5.19853	4.62642	5.77063	5.88125	5.12865	6.63386	1.13133		4.72179	4.11756	5.32602		Q6ZQ58	4.99972	2.55062	7.44881	5.50942	4.30143	6.7174	1.10195		4.52707	3.53448	5.51967		Q9CQW2	4.8562	4.30076	5.41165	6.73544	4.5972	8.87368	1.38698		5.70299	3.89252	7.51347		Q99LR1	4.53812	3.72617	5.35007	5.77823	4.77927	6.77719	1.27326		5.01842	4.15082
Q80U95	5.01971	3.84675	6.19267	5.8827	4.77329	6.99211	1.17192		4.72296	3.83226	5.61365		Q8BLY2	4.44215	3.83465	5.04964	5.51072	4.3867	6.63473	1.24055		4.52814	3.60454	5.45174		Q9QYF1	5.98395	5.42066	6.54724	6.73894	5.62403	7.85385	1.12617		5.70596	4.76195	6.64996		P24369	5.61569	4.95079	6.2806	5.77966	3.921	7.63832	1.0292		5.01966	3.40541
E9Q735	5.76313	4.47548	7.05078	5.8877	4.81009	6.96531	1.02162		4.72697	3.8618	5.59213		O54781	4.51305	3.76913	5.25696	5.52008	5.04587	5.9943	1.22314		4.53584	4.14618	4.9255		Q8BT60	3.96173	2.70095	5.22251	6.74115	5.55716	7.92514	1.70157		5.70783	4.70533	6.71033		Q8BHH2	4.84886	3.44599	6.25172	5.78644	5.19043	6.38245	1.19336		5.02555	4.50791
Q5SSL4	5.31897	3.96542	6.67252	5.89208	4.91259	6.87158	1.10775		4.73049	3.9441	5.51688		Q91XL9	4.43102	3.94445	4.91759	5.52238	4.49442	6.55033	1.2463		4.53773	3.69306	5.3824		Q9JLV5	6.1449	5.16285	7.12695	6.74222	5.27203	8.21241	1.09721		5.70873	4.4639	6.95357		Q8C6B0	3.16494	1.57917	4.75071	5.78995	3.39102	8.18888	1.8294		5.0286	2.94512
P24270	4.59423	3.82512	5.36334	5.89753	5.35793	6.43713	1.28368		4.73486	4.30164	5.16808		P11499	3.92438	3.67117	4.17759	5.52255	4.87381	6.17129	1.40724		4.53787	4.0048	5.07093		Q6GV12	4.25503	2.53511	5.97496	6.75948	4.03476	9.48421	1.58859		5.72335	3.41629	8.03042		Q8C5W0	4.21733	3.47133	4.96332	5.79081	4.53306	7.04857	1.3731		5.02935	3.93698
Q80YA9	3.66141	2.22751	5.09531	5.91216	5.05944	6.76487	1.61472		4.7466	4.062	5.43121		O35226	4.01747	3.26131	4.77364	5.52377	4.594	6.45354	1.37494		4.53887	3.77488	5.30286		Q9D1D4	5.68224	5.14915	6.21533	6.77088	6.01232	7.52944	1.19159		5.733	5.09072	6.37529		Q80TS3	5.28951	4.68471	5.89432	5.80466	5.17136	6.43796	1.09739		5.04138	4.49135
Q61771	3.97854	2.64222	5.31487	5.91366	5.28904	6.53827	1.48639		4.74781	4.24633	5.24928		P10605	3.35271	2.93685	3.76856	5.5251	5.02107	6.02913	1.64795		4.53997	4.12581	4.95412		P62137	5.92745	5.44502	6.40989	6.77499	6.31474	7.23523	1.14298		5.73648	5.34678	6.12617		O88492	4.51196	2.45134	6.57258	5.80812	3.83273	7.78351	1.28727		5.04438	3.32874
Q6PDL0	4.46786	4.09838	4.83734	5.916	5.62814	6.20387	1.32412		4.74969	4.51858	4.98081		P97765	5.73378	4.6233	6.84425	5.53253	4.63407	6.431	0.964902		4.54607	3.8078	5.28434		Q8K2P7	5.93645	5.35718	6.51571	6.78322	6.40404	7.1624	1.14264		5.74345	5.42239	6.06451		Q9EPW0	5.79729	5.09758	6.497	5.80934	3.7545	7.86419	1.00208		5.04544	3.2608
Q91YX5	5.70009	4.94907	6.45111	5.91789	5.61048	6.2253	1.03821		4.75121	4.5044	4.99801		Q3UTJ2	4.55174	4.16428	4.9392	5.54483	4.82961	6.26005	1.21818		4.55617	3.96848	5.14387		P20029	5.88375	5.34093	6.42658	6.81001	6.5035	7.11651	1.15743		5.76613	5.50661	6.02565		Q6PDL0	5.14493	4.53571	5.75415	5.81767	4.86382	6.77151	1.13076		5.05267	4.22425
Q6A068	3.57024	3.23606	3.90441	5.91851	2.44396	9.39305	1.65774		4.7517	1.96215	7.54126		O08915	3.41378	2.80311	4.02445	5.56212	2.14971	8.97453	1.62931		4.57038	1.76641	7.37435		Q8CFX3	5.63858	5.02051	6.25665	6.83134	5.85149	7.8112	1.21154		5.7842	4.95454	6.61385		Q9QYR6	5.02394	4.51437	5.53351	5.82399	5.38975	6.25822	1.15925		5.05816	4.68102
Q9CX56	5.20483	3.51102	6.89863	5.91896	4.05044	7.78747	1.13721		4.75206	3.25192	6.25221		Q64455	4.17845	1.72484	6.63206	5.56841	3.94604	7.19078	1.33265		4.57555	3.24245	5.90865		Q9Z0V1	5.94305	5.01226	6.87385	6.83824	4.08617	9.59031	1.15063		5.79004	3.45982	8.12025		Q80TR1	5.24216	4.67687	5.80745	5.83105	5.38317	6.27893	1.11234		5.06429	4.67531
Q3THG9	6.16498	3.30787	9.02209	5.93962	5.20479	6.67444	0.963445		4.76865	4.17869	5.35861		P32848	10.1924	8.95175	11.4331	5.56996	-5.7755	16.9154	0.546479		4.57682	-4.74571	13.8994		P80560	4.75046	3.95165	5.54928	6.849	5.93487	7.76312	1.44175		5.79914	5.02514	6.57315		Q60649	5.37167	4.33607	6.40728	5.84212	5.03497	6.64927	1.08758		5.07391	4.3729
Q99P72	5.20041	4.43427	5.96654	5.94265	5.09275	6.79254	1.14273		4.77108	4.08874	5.45342		Q8BHL5	4.07739	3.59236	4.56241	5.58364	4.86549	6.30179	1.36942		4.58807	3.99797	5.17817		Q8BGQ7	5.62039	5.0254	6.21537	6.85027	6.44031	7.26023	1.21883		5.80022	5.45311	6.14734		Q6I6G8	6.66026	1.91264	11.4079	5.84292	3.996	7.68984	0.877282		5.0746	3.47055
P08003	5.06492	4.6524	5.47744	5.95269	5.33695	6.56844	1.17528		4.77915	4.28479	5.2735		Q922J3	4.46871	4.0824	4.85502	5.58989	5.07056	6.10922	1.2509		4.5932	4.16647	5.01993		O08989	6.41854	6.02757	6.80952	6.86234	6.31058	7.4141	1.06914		5.81044	5.34326	6.27763		Q80WJ7	5.39349	4.71493	6.07204	5.84538	5.15666	6.5341	1.08378		5.07674	4.47858
Q99L45	4.23968	3.20938	5.26998	5.96358	2.72065	9.20652	1.40661		4.78789	2.18429	7.3915		Q99L45	6.9439	4.73353	9.15427	5.60113	4.69746	6.50481	0.806626		4.60244	3.85989	5.34499		Q9Z0U1	6.28051	5.76825	6.79277	6.87576	6.54768	7.20383	1.09478		5.8218	5.54402	6.09959		Q6ZQ08	3.46362	0.676202	6.25104	5.86021	4.74219	6.97823	1.69193		5.08962	4.11861
P26040	3.87613	3.14781	4.60445	5.96394	3.98907	7.93882	1.53863		4.78818	3.20264	6.37372		P24270	4.51873	4.02516	5.01229	5.60739	4.30553	6.90925	1.24092		4.60758	3.53785	5.67732		Q8CAA7	5.72557	5.13934	6.31181	6.8813	6.21489	7.54771	1.20185		5.82649	5.26223	6.39075		Q99P72	4.94006	4.47176	5.40836	5.86339	5.45275	6.27403	1.18691		5.09238	4.73574
P97765	3.60625	3.04246	4.17004	5.97246	5.04319	6.90172	1.65614		4.79502	4.04895	5.54108		Q9D0L8	4.35984	3.90134	4.81834	5.61098	4.43787	6.78409	1.28697		4.61053	3.64659	5.57447		Q3U0M1	4.85108	2.67008	7.03208	6.88507	5.86176	7.90839	1.41929		5.82969	4.96324	6.69615		Q91ZU6	3.48549	3.16787	3.80311	5.8728	2.57189	9.17371	1.68493		5.10055	2.2337
Q8R1V4	5.05342	4.3807	5.72615	5.97955	5.54319	6.41591	1.18327		4.80071	4.45038	5.15105		O35343	4.10159	3.6692	4.53399	5.61538	4.5365	6.69426	1.36907		4.61415	3.72763	5.50066		Q61037	6.31047	1.37865	11.2423	6.89255	3.321	10.4641	1.09224		5.83602	2.81194	8.8601		P97393	4.40049	3.49296	5.30803	5.88358	5.10477	6.66239	1.33703		5.10991	4.43351
P60521	3.23427	2.88466	3.58388	5.98179	4.85839	7.10519	1.8495		4.80251	3.90058	5.70444		P48318	4.24155	3.98551	4.49758	5.61587	5.01387	6.21787	1.32401		4.61455	4.11989	5.10921		Q8CCN5	4.86804	4.07359	5.66249	6.89285	6.42829	7.35741	1.41594		5.83627	5.44292	6.22962		Q8R4H2	5.02931	3.95434	6.10429	5.89375	4.91907	6.86843	1.17188		5.11875	4.27223
F6ZDS4	5.23524	4.63789	5.83259	5.99521	3.55309	8.43734	1.14516		4.81328	2.85261	6.77396		Q9CQW2	3.75614	3.19253	4.31976	5.61914	4.77664	6.46164	1.49599		4.61724	3.92496	5.30952		Q6EDY6	6.45043	4.96134	7.93953	6.89582	6.03764	7.754	1.06905		5.83879	5.11215	6.56542		P08113	5.17018	4.59531	5.74504	5.90974	5.78131	6.03817	1.14304		5.13264	5.02109
Q3TDN2	6.09131	3.77719	8.40544	5.99889	3.76098	8.23679	0.984826		4.81623	3.01952	6.61294		E9PVA8	4.00271	3.12141	4.88401	5.62764	5.34786	5.90742	1.40596		4.62422	4.39433	4.85411		G3X972	5.36192	4.71878	6.00506	6.89793	6.31743	7.47843	1.28647		5.84057	5.34906	6.33209		P37040	5.13147	4.47953	5.7834	5.91974	5.62287	6.21662	1.15362		5.14133	4.88349
Q9WTX6	3.45078	2.03032	4.87123	6.00219	5.61922	6.38515	1.73937		4.81888	4.51142	5.12635		P20060	4.24225	3.33017	5.15432	5.62788	5.06264	6.19311	1.32663		4.62441	4.15996	5.08886		Q9WTX6	4.31911	0.728671	7.90955	6.89811	5.4171	8.37912	1.59711		5.84073	4.58673	7.09472		A6H611	4.85266	3.77204	5.93328	5.92605	4.51351	7.33858	1.2212		5.1468	3.92001
P61924	4.43493	3.6451	5.22477	6.00428	5.20001	6.80856	1.35386		4.82057	4.17485	5.46628		P97393	4.51901	3.69584	5.34218	5.62906	4.67165	6.58646	1.24564		4.62538	3.83869	5.41208		P22723	5.64109	4.96961	6.31257	6.90378	6.30089	7.50667	1.22384		5.84553	5.33505	6.35601		Q68EF6	5.38291	4.94626	5.81956	5.92799	5.25172	6.60426	1.10126		5.14849	4.56115
D3Z0M9	5.75599	4.83687	6.67511	6.01603	4.03448	7.99759	1.04518		4.83	3.2391	6.4209		Q8R1B4	4.34055	3.63915	5.04194	5.63348	4.92747	6.33948	1.29787		4.62901	4.04889	5.20914		P08003	5.83341	5.28056	6.38625	6.90964	6.38782	7.43145	1.18449		5.85049	5.40866	6.29232		Q61831	4.47944	4.21003	4.74885	5.93136	5.60698	6.25575	1.32413		5.15142	4.86969
P51150	4.21322	3.78144	4.645	6.01904	4.73033	7.30774	1.42861		4.83241	3.79777	5.86706		Q5SSL4	4.59829	4.09543	5.10114	5.63438	5.04449	6.22427	1.22532		4.62976	4.14505	5.11447		P17156	6.08116	5.23165	6.93066	6.91283	6.25369	7.57196	1.13676		5.85319	5.29509	6.41129		Q9QYJ0	4.95894	4.65477	5.26311	5.93193	5.52277	6.34109	1.19621		5.15191	4.79655
Q0GNC1	3.75093	1.54228	5.95957	6.02372	4.76984	7.27759	1.60593		4.83617	3.82949	5.84285		P35564	5.35771	5.06228	5.65314	5.63549	4.98338	6.28759	1.05185		4.63067	4.09483	5.1665		P39688	6.53269	6.01332	7.05207	6.9165	5.07837	8.75462	1.05875		5.8563	4.29993	7.41267		Q1RLL3	2.65708	1.37333	3.94083	5.93675	3.14894	8.72457	2.23431		5.1561	2.73487
Q8VDD5	5.3221	4.77044	5.87376	6.02457	5.09251	6.95663	1.13199		4.83686	4.08855	5.58516		P23116	4.60179	4.09905	5.10454	5.63926	5.16	6.11851	1.22545		4.63376	4.23996	5.02757		Q9Z0J4	6.4723	3.54875	9.39584	6.92183	6.64786	7.19579	1.06945		5.86081	5.62884	6.09278		Q99JY8	5.19061	4.83639	5.54483	5.94436	5.36252	6.52619	1.14521		5.1627	4.65737
Q6PAR5	4.14492	3.35976	4.93007	6.0258	3.61624	8.43537	1.45378		4.83785	2.90332	6.77238		P52479	3.16361	2.6308	3.69641	5.64332	5.13434	6.15231	1.78383		4.63711	4.21888	5.05534		Q6PCP5	5.8811	5.2072	6.55499	6.93425	5.46784	8.40067	1.17908		5.87133	4.6297	7.11297		O35393	6.50716	4.68322	8.33109	5.9473	-24.7392	36.6338	0.913963		5.16526	-21.4861
Q9QYJ0	4.73026	4.39572	5.06481	6.026	5.4492	6.60281	1.27393		4.83801	4.37492	5.30109		Q60749	4.52526	4.01379	5.03674	5.65064	5.16859	6.13269	1.24869		4.64312	4.24702	5.03922		Q923S9	5.57355	4.85052	6.29658	6.93696	6.61046	7.26346	1.24462		5.87362	5.59717	6.15008		Q9D394	4.95091	4.22998	5.67184	5.95747	5.25005	6.66488	1.20331		5.17409	4.55969
P46638	4.73311	4.31882	5.14739	6.02621	5.57423	6.47819	1.2732		4.83817	4.4753	5.20105		Q8R1N4	3.53898	2.98149	4.09647	5.66431	4.33122	6.9974	1.60055		4.65435	3.55895	5.74975		Q8CI51	3.62416	1.97706	5.27127	6.96101	5.26861	8.6534	1.92072		5.89398	4.46101	7.32696		Q6ZPQ6	4.6618	2.94347	6.38013	5.96803	4.06231	7.87375	1.2802		5.18326	3.52813
Q61739	4.41833	3.06268	5.77397	6.03054	4.80401	7.25707	1.36489		4.84165	3.85692	5.82637		P37040	4.80215	4.40404	5.20027	5.66638	5.09664	6.23612	1.17997		4.65605	4.1879	5.12421		P27546	5.92941	5.42196	6.43685	6.96593	6.51719	7.41468	1.17481		5.89816	5.5182	6.27811		Q0GA42	5.57788	3.79646	7.3593	5.96971	4.93655	7.00287	1.07025		5.18472	4.28741
Q80XI3	4.06532	3.33697	4.79366	6.03313	3.7007	8.36555	1.48405		4.84372	2.97113	6.71632		Q9QZM0	3.87105	3.61689	4.12521	5.67201	5.00572	6.33831	1.46524		4.66068	4.11319	5.20817		P19096	5.82575	5.27845	6.37304	6.96778	6.62575	7.3098	1.19603		5.89972	5.61012	6.18931		Q60790	5.05172	4.69194	5.41151	5.97281	5.53907	6.40656	1.18233		5.18742	4.8107
O70481	2.52125	0.787398	4.2551	6.03959	4.74587	7.33331	2.39547		4.84891	3.81024	5.88758		Q6NZB0	4.62279	2.77734	6.46823	5.67656	4.18793	7.1652	1.22795		4.66442	3.44121	5.88763		Q80UP3	5.91514	5.35942	6.47086	6.97214	6.43522	7.50907	1.17869		5.90342	5.44879	6.35804		Q921H8	4.36945	3.72092	5.01799	5.97726	5.28315	6.67138	1.36797		5.19128	4.58844
Q8BWY3	3.21246	1.78709	4.63783	6.04476	4.8225	7.26702	1.88166		4.85306	3.87177	5.83436		Q8R4H2	4.5293	3.96027	5.09834	5.67692	4.46931	6.88452	1.25338		4.66471	3.67243	5.657		P62141	6.19983	5.66076	6.73889	6.99659	6.67177	7.32141	1.12851		5.92412	5.64909	6.19915		Q9D074	2.53403	0.769875	4.29819	5.98069	4.36442	7.59695	2.36015		5.19425	3.79052
Q3UU96	4.69681	4.1509	5.24271	6.05875	5.26813	6.84937	1.28997		4.8643	4.22954	5.49905		Q9JLI8	5.66398	3.27573	8.05223	5.67828	4.48253	6.87404	1.00253		4.66583	3.68329	5.64838		Q3TLI0	5.82867	4.53141	7.12594	7.00741	6.35166	7.66316	1.20223		5.93328	5.37804	6.48851		F7BAB2	5.00345	4.26151	5.74539	6.00659	5.26675	6.74642	1.20049		5.21675	4.5742
Q9Z1R2	2.51715	0.0225579	5.01175	6.06165	2.60773	9.51557	2.40814		4.86662	2.09363	7.63962		Q6PGL7	3.59588	2.69013	4.50162	5.67911	5.32505	6.03316	1.57934		4.66651	4.37558	4.95744		P50580	5.98175	5.50442	6.45909	7.03538	6.55057	7.52019	1.17614		5.95695	5.54646	6.36745		Q3UHD1	4.86434	4.31285	5.41583	6.00981	5.77701	6.24262	1.23548		5.21955	5.01736
Q7TMY8	4.36821	3.75061	4.98581	6.06263	5.55657	6.56869	1.3879		4.86742	4.46112	5.27371		Q9QXG4	4.8102	3.4962	6.1242	5.6823	4.6127	6.7519	1.1813		4.66914	3.79025	5.54802		Q99JP7	5.85025	5.23396	6.46654	7.04791	1.32134	12.7745	1.20472		5.96756	1.1188	10.8163		P63080	4.67451	3.19377	6.15525	6.01315	3.73037	8.29593	1.28637		5.22245	3.23984
Q9QXK3	6.4455	3.91804	8.97295	6.06348	4.1288	7.99816	0.940731		4.86809	3.31482	6.42136		O35286	4.93655	4.42598	5.44712	5.68806	5.08367	6.29245	1.15223		4.67387	4.17724	5.17049		O35239	13.2644	11.464	15.0647	7.06157	2.78011	11.343	0.53237		5.97913	2.35396	9.6043		Q3UHK6	4.56039	3.94568	5.17509	6.01421	5.58249	6.44593	1.31879		5.22337	4.84842
Q80TM9	6.52109	3.03909	10.0031	6.08582	4.35554	7.81611	0.933251		4.88603	3.49686	6.2752		Q9WUD1	5.15826	2.9571	7.35943	5.69239	4.40201	6.98276	1.10355		4.67742	3.61712	5.73772		Q9DBL1	6.22356	5.50478	6.94233	7.09416	6.53651	7.65181	1.13989		6.00673	5.53456	6.4789		P35293	5.39513	4.90108	5.88918	6.01908	5.5557	6.48245	1.11565		5.2276	4.82515
Q9WTX5	4.49229	4.21248	4.7721	6.08721	5.73772	6.43671	1.35504		4.88715	4.60656	5.16774		P59325	4.77474	3.74705	5.80242	5.69239	5.30645	6.07832	1.19219		4.67742	4.3603	4.99455		Q8BYM5	5.82336	5.41586	6.23085	7.09776	6.35082	7.8447	1.21884		6.00978	5.37733	6.64222		E9PVZ8	4.22724	2.16914	6.28534	6.02379	0.0142186	12.0334	1.42499		5.23169	0.0123489
Q9Z2A5	4.27813	2.84775	5.70851	6.09575	3.72518	8.46632	1.42486		4.894	2.99078	6.79723		A2RT62	3.65588	3.39994	3.91181	5.70403	4.34785	7.0602	1.56023		4.68699	3.57262	5.80135		Q8BMG7	5.7944	5.01505	6.57374	7.11497	6.4173	7.81265	1.22791		6.02435	5.43362	6.61508		Q3TDD9	6.65939	5.97079	7.34799	6.03251	-2.33295	14.398	0.905865		5.23926	-2.02618
Q8CDN6	4.34421	3.85335	4.83507	6.10159	5.59277	6.61041	1.40453		4.89869	4.49018	5.3072		Q9JI90	1.9332	0.515957	3.35045	5.7067	4.54224	6.87115	2.95194		4.68918	3.73235	5.64601		P62812	5.21345	4.85345	5.57345	7.12897	6.47668	7.78127	1.36742		6.0362	5.4839	6.58851		P21661	3.29393	2.79946	3.78839	6.03523	2.85514	9.21532	1.83223		5.24162	2.4797
Q8C9H6	3.14288	2.48838	3.79739	6.10502	4.21322	7.99682	1.94249		4.90145	3.38261	6.42029		P70408	5.12235	4.30921	5.93549	5.71919	3.5043	7.93409	1.11652		4.69945	2.87947	6.51943		Q6P5F9	7.92203	2.9012	12.9429	7.13163	5.74004	8.52321	0.900227		6.03845	4.86018	7.21673		Q8BXK8	5.98909	5.72032	6.25786	6.03848	4.38028	7.69669	1.00825		5.24445	3.80429
P08113	4.78286	4.38857	5.17716	6.11018	5.76884	6.45152	1.27751		4.90559	4.63154	5.17963		E9Q3M9	4.42926	4.30277	4.55574	5.72429	5.16563	6.28296	1.29238		4.70364	4.24459	5.16269		Q61418	5.25506	3.81667	6.69345	7.13683	6.20255	8.0711	1.35809		6.04286	5.25179	6.83392		Q9DBE8	5.29669	4.44963	6.14375	6.05364	4.79715	7.31014	1.14291		5.25762	4.16635
P54923	4.64035	3.87501	5.40568	6.11414	5.25534	6.97295	1.31761		4.90877	4.21927	5.59827		Q9WUB4	4.34988	3.24347	5.4563	5.72771	5.16966	6.28575	1.31675		4.70645	4.2479	5.16499		P57780	7.59225	6.86486	8.31963	7.14527	-1.38992	15.6805	0.941127		6.05	-1.17687	13.2769		Q5SSL4	5.28678	4.67852	5.89505	6.05613	5.44749	6.66478	1.14552		5.25978	4.73117
P70232	5.60185	5.05253	6.15117	6.12005	4.84044	7.39966	1.09251		4.91351	3.88617	5.94086		Q80TK0	3.96541	3.47617	4.45466	5.72951	4.96443	6.49459	1.44487		4.70793	4.07926	5.33659		Q9DBG6	4.05045	2.42325	5.67765	7.1467	6.20171	8.09168	1.76442		6.05121	5.25108	6.85134		P62983	4.16356	3.90073	4.42639	6.06178	5.57472	6.54884	1.45591		5.26468	4.84167
P37040	4.7187	4.25556	5.18183	6.12213	5.62254	6.62173	1.29742		4.91518	4.51408	5.31629		Q99J45	4.2068	3.85708	4.55651	5.73177	4.6325	6.83105	1.3625		4.70979	3.80652	5.61306		O55143	6.20104	5.58774	6.81434	7.15499	6.85539	7.4546	1.15384		6.05824	5.80456	6.31192		P20029	5.35825	4.7942	5.9223	6.06759	5.67961	6.45557	1.13238		5.26973	4.93277
Q9Z1F9	5.28279	4.70147	5.86412	6.12345	5.38987	6.85703	1.15913		4.91624	4.32729	5.5052		P60879	4.25965	3.89115	4.62815	5.73223	4.95268	6.51178	1.34571		4.71016	4.06961	5.35072		Q9JLN9	6.42508	5.75753	7.09264	7.16733	6.22117	8.1135	1.11552		6.06869	5.26755	6.86982		P63005	4.49883	4.16715	4.83051	6.06807	5.72216	6.41399	1.34881		5.27015	4.96972
Q8VDM6	5.91079	4.82755	6.99404	6.13413	5.1115	7.15675	1.03778		4.92481	4.1038	5.74583		Q9D379	4.93257	4.38348	5.48166	5.73645	3.8023	7.67059	1.16297		4.71362	3.12434	6.3029		Q60870	6.09362	5.60362	6.58362	7.17807	5.54336	8.81278	1.17796		6.07777	4.69364	7.46191		P26049	5.36469	4.5371	6.19228	6.06894	5.65117	6.48671	1.13127		5.2709	4.90806
Q9WVA3	5.39161	4.30089	6.48232	6.14386	4.45049	7.83723	1.13952		4.93263	3.5731	6.29216		O35621	4.03869	3.11241	4.96498	5.7434	4.06264	7.42416	1.4221		4.71934	3.33826	6.10042		Q7TT50	5.80284	5.28821	6.31747	7.19086	6.24857	8.13316	1.2392		6.08861	5.29075	6.88647		Q61418	5.40766	4.93371	5.88162	6.07597	5.26257	6.88938	1.12359		5.27701	4.57057
Q8QZY1	5.99608	4.90056	7.0916	6.14897	5.32503	6.97291	1.0255		4.93673	4.27522	5.59824		Q8R3Z5	3.74583	3.26189	4.22977	5.74642	4.63388	6.85897	1.53408		4.72182	3.80765	5.636		Q8R5J9	5.13844	3.88961	6.38727	7.19681	6.49852	7.8951	1.40058		6.09364	5.50239	6.6849		Q3TIR3	5.42269	4.05236	6.79303	6.08653	3.16839	9.00468	1.12242		5.28618	2.75176
Q99P47	3.69985	2.90453	4.49517	6.15646	5.26799	7.04493	1.66397		4.94274	4.22943	5.65606		Q8BVQ5	4.20009	3.7325	4.66768	5.74892	4.84051	6.65732	1.36876		4.72387	3.97743	5.47031		Q4KMM3	6.98026	6.37299	7.58754	7.23645	6.11167	8.36123	1.0367		6.12721	5.17484	7.07957		P51150	5.20143	4.78734	5.61551	6.08766	5.73326	6.44207	1.17038		5.28716	4.97936
Q9QYR6	4.60481	4.23412	4.9755	6.16642	5.28508	7.04775	1.33913		4.95074	4.24315	5.65832		P70398	4.57581	4.29613	4.85549	5.74978	5.21989	6.27966	1.25656		4.72458	4.28918	5.15999		Q8BP47	4.56785	2.79415	6.34156	7.23651	4.25225	10.2208	1.58423		6.12726	3.60044	8.65408		Q921F2	6.32456	4.95396	7.69516	6.10475	4.43627	7.77324	0.965246		5.30201	3.85292
Q8CFI0	4.69076	3.65977	5.72174	6.17183	5.29823	7.04543	1.31574		4.95508	4.25371	5.65645		P47941	6.31332	5.36666	7.25999	5.75116	2.20736	9.29496	0.910956		4.72572	1.81378	7.63765		P23818	6.20714	5.68766	6.72662	7.23733	6.75537	7.7193	1.16597		6.12795	5.71987	6.53604		P11881	5.45553	4.87005	6.04101	6.10755	5.94339	6.2717	1.11951		5.30443	5.16186
Q91YD9	3.55789	2.30438	4.81141	6.18147	5.87752	6.48542	1.7374		4.96282	4.71879	5.20685		Q99LR1	4.54908	3.85676	5.2414	5.76553	5.00141	6.52965	1.2674		4.73752	4.10965	5.3654		P63137	6.43336	5.86411	7.00261	7.26001	6.66621	7.85381	1.12849		6.14715	5.64437	6.64993		E9PW37	4.86964	4.37201	5.36728	6.10966	4.92407	7.29525	1.25464		5.30627	4.27658
P35564	5.94308	5.59571	6.29046	6.18465	5.58176	6.78754	1.04065		4.96538	4.48134	5.44941		P70429	4.85716	3.49611	6.21822	5.77419	4.47189	7.07649	1.1888		4.74464	3.67454	5.81473		Q91YQ5	5.98851	5.37451	6.6025	7.26567	6.87508	7.65625	1.21327		6.15194	5.82123	6.48266		P0C192	5.239	4.85493	5.62307	6.11025	5.30465	6.91585	1.1663		5.30678	4.60712
Q60749	4.83161	4.11652	5.54671	6.20202	5.71128	6.69276	1.28363		4.97932	4.58533	5.37332		Q6PDL0	4.0628	3.50695	4.61866	5.77898	4.86422	6.69373	1.42241		4.74857	3.99692	5.50022		P63330	5.03454	4.19523	5.87385	7.27023	6.07251	8.46795	1.44407		6.15581	5.14168	7.16993		Q99P47	4.82267	3.99836	5.64698	6.11839	5.14008	7.09671	1.26867		5.31385	4.46418
Q9CRD0	3.51121	2.63171	4.39072	6.20479	2.92392	9.48567	1.76714		4.98155	2.34748	7.61562		O35344	4.61607	4.29769	4.93445	5.77958	4.76141	6.79776	1.25206		4.74907	3.91244	5.5857		Q60875	3.45909	2.24794	4.67024	7.28662	5.4504	9.12284	2.10651		6.16969	4.61493	7.72444		P55096	2.57748	1.43441	3.72055	6.14457	3.46142	8.82772	2.38395		5.33658	3.00626
Q8R180	6.30608	3.66844	8.94372	6.20679	5.27858	7.13501	0.984256		4.98315	4.23793	5.72838		Q7TMY8	5.06277	3.496	6.62955	5.78755	5.20794	6.36715	1.14316		4.75561	4.27935	5.23188		Q91UZ1	5.96821	5.55328	6.38315	7.3219	6.98363	7.66017	1.22682		6.19956	5.91314	6.48598		Q9QYF1	4.85984	4.22119	5.49849	6.14755	4.19326	8.10185	1.26497		5.33918	3.64186
Q9CX34	3.93949	3.6272	4.25178	6.21086	5.604	6.81772	1.57656		4.98642	4.49919	5.47364		Q61655	6.9495	5.36158	8.53742	5.78768	4.45462	7.12073	0.832819		4.75572	3.66035	5.85109		Q8VDD5	6.42252	5.94563	6.89941	7.3264	7.02582	7.62698	1.14074		6.20337	5.94886	6.45788		Q9D517	4.50488	2.69577	6.31398	6.15679	5.32459	6.98899	1.3667		5.3472	4.62443
D3YZZ5	5.70066	5.01782	6.3835	6.21735	4.92335	7.51135	1.09064		4.99163	3.95273	6.03052		Q99P72	4.70096	4.30804	5.09389	5.79418	5.33436	6.25401	1.23255		4.76107	4.38323	5.1389		Q91VR5	6.34879	5.5269	7.17068	7.33501	6.89333	7.77669	1.15534		6.21066	5.83668	6.58463		Q6PDC8	7.19019	4.48757	9.89281	6.1634	-0.266845	12.5936	0.857196		5.35294	-0.231756
Q8BVQ5	4.4025	4.01704	4.78796	6.22949	5.92598	6.533	1.41499		5.00138	4.7577	5.24505		P83741	7.58621	4.3788	10.7936	5.80308	5.36184	6.24432	0.764951		4.76838	4.40581	5.13094		Q3UH66	5.93805	5.20138	6.67472	7.3407	7.03908	7.64231	1.23621		6.21547	5.96009	6.47085		Q8K377	6.43048	4.97686	7.88411	6.17291	5.7225	6.62331	0.959945		5.3612	4.97002
P83741	4.51547	2.71535	6.3156	6.24009	4.76339	7.71678	1.38193		5.00988	3.82431	6.19545		P50429	3.96483	2.98618	4.94348	5.81754	4.83788	6.79721	1.46729		4.78026	3.97527	5.58525		Q99KF1	6.3636	5.58559	7.14161	7.34622	6.54854	8.1439	1.15441		6.22015	5.54475	6.89556		P35436	5.42092	4.91786	5.92398	6.17687	5.91092	6.44283	1.13945		5.36464	5.13366
P68510	4.61187	4.2399	4.98384	6.24778	5.68153	6.81404	1.35472		5.01606	4.56144	5.47068		Q8K0T0	4.58218	4.31649	4.84788	5.82399	5.17495	6.47303	1.27101		4.78556	4.25224	5.31887		Q02248	5.61477	5.26864	5.9609	7.35599	6.95879	7.75319	1.31011		6.22842	5.8921	6.56474		Q8BRF7	5.06979	4.37887	5.76072	6.18067	5.23407	7.12726	1.21912		5.36794	4.54581
Q9CR09	5.00295	4.28159	5.72432	6.26494	4.61397	7.91592	1.25225		5.02984	3.70435	6.35533		P46638	4.33609	3.99522	4.67696	5.82525	5.41235	6.23815	1.34343		4.7866	4.44732	5.12588		Q8VC42	6.03345	4.74509	7.32182	7.35725	6.13221	8.5823	1.21941		6.22949	5.19223	7.26675		Q8BXZ1	4.82681	3.94997	5.70365	6.1866	5.65092	6.72228	1.28172		5.37309	4.90785
Q8BXZ1	6.11521	5.46286	6.76756	6.2721	5.24172	7.30248	1.02566		5.03559	4.20834	5.86283		Q3U0V1	4.37209	3.89353	4.85065	5.82676	5.07056	6.58295	1.33272		4.78783	4.16647	5.40919		P35282	5.9882	5.60996	6.36644	7.36864	6.69249	8.04479	1.23053		6.23913	5.66663	6.81164		P62812	5.2263	4.71101	5.74159	6.19094	5.59655	6.78533	1.18457		5.37686	4.86063
O55106	5.1223	4.24632	5.99828	6.27451	4.81129	7.73773	1.22494		5.03752	3.86276	6.21227		Q8C0T5	5.00436	4.08211	5.92661	5.82681	4.8979	6.75573	1.16435		4.78788	4.02459	5.55117		Q8R001	6.87555	6.34006	7.41104	7.37042	4.93746	9.80339	1.07198		6.24065	4.18062	8.30067		Q9QYG0	5.17572	4.64191	5.70953	6.19192	5.75446	6.62938	1.19634		5.37771	4.99777
Q5SWU9	4.18487	3.41729	4.95244	6.28708	5.10584	7.46832	1.50234		5.04761	4.09925	5.99598		Q8R151	18.0217	7.65649	28.387	5.83391	5.13586	6.53196	0.323715		4.79371	4.22012	5.3673		Q8BWT5	5.6214	4.61074	6.63205	7.37562	6.76436	7.98687	1.31206		6.24504	5.72748	6.7626		Q8BLF1	5.56635	4.73405	6.39865	6.19549	5.57774	6.81325	1.11303		5.38082	4.84429
Q02257	4.78213	4.134	5.43026	6.30618	4.9764	7.63597	1.3187		5.06295	3.99533	6.13057		Q9Z1X4	4.60749	4.16637	5.04861	5.83641	4.76274	6.91008	1.26672		4.79576	3.91353	5.678		Q8CFE4	8.03772	5.3339	10.7415	7.38106	3.02848	11.7336	0.918303		6.24965	2.56426	9.93504		Q9Z1Z2	4.67864	3.56367	5.79362	6.19718	1.78311	10.6112	1.32457		5.38228	1.54864
O54781	4.0535	1.14709	6.95992	6.30855	5.32756	7.28954	1.55632		5.06485	4.27725	5.85245		Q6A068	2.66322	2.33738	2.98906	5.85682	2.44153	9.2721	2.19915		4.81253	2.0062	7.61887		P09470	5.72842	4.4187	7.03813	7.38289	3.7122	11.0536	1.28882		6.2512	3.14318	9.35923		Q8JZR6	5.30049	4.86505	5.73593	6.20278	5.69225	6.71332	1.17023		5.38715	4.94375
P62983	3.66794	3.38125	3.95462	6.31305	5.84387	6.78224	1.72114		5.06846	4.69178	5.44515		Q99JY8	6.04056	5.12342	6.95771	5.85968	4.92557	6.79379	0.970056		4.81489	4.04733	5.58244		Q9CQF9	6.95636	6.18679	7.72594	7.39848	6.23174	8.56522	1.06356		6.2644	5.2765	7.2523		Q9CR67	3.63094	1.78862	5.47326	6.21244	2.61027	9.81462	1.71097		5.39554	2.26703
Q9D394	4.88245	4.54364	5.22126	6.3143	6.20812	6.42048	1.29326		5.06947	4.98422	5.15471		Q8BXZ1	5.87557	5.07913	6.67201	5.86742	4.82797	6.90688	0.998614		4.82125	3.96713	5.67537		Q80U28	4.61374	2.64588	6.58159	7.41207	4.6822	10.1419	1.60652		6.27591	3.96449	8.58733		Q9JLC8	5.32777	4.68816	5.96739	6.21598	5.29282	7.13914	1.16671		5.39861	4.59684
P60335	5.00842	4.6456	5.37125	6.31782	5.85532	6.78033	1.26144		5.0723	4.70097	5.44362		Q8QZY1	6.02773	4.16129	7.89418	5.87371	5.21992	6.5275	0.974447		4.82641	4.28919	5.36363		Q3UHD6	6.73907	6.28746	7.19067	7.42352	6.18536	8.66169	1.10157		6.28561	5.23723	7.33398		Q60631	4.54415	4.03163	5.05667	6.21613	4.37021	8.06206	1.36794		5.39874	3.79554
Q6ZPJ3	4.52674	4.23873	4.81476	6.31823	5.62837	7.00809	1.39576		5.07262	4.51876	5.62648		P09405	4.47771	4.16285	4.79258	5.87429	5.26579	6.48278	1.31189		4.82689	4.32689	5.32689		Q8K2K6	6.16907	5.46197	6.87617	7.42601	-4.50656	19.3586	1.20375		6.28771	-3.81577	16.3912		Q8K0S0	5.26735	4.65211	5.88259	6.22201	5.92346	6.52057	1.18124		5.40385	5.14455
P54731	4.39911	2.62169	6.17653	6.3219	5.28694	7.35685	1.43709		5.07557	4.24465	5.90649		P61087	4.09762	3.35804	4.8372	5.88664	4.49598	7.27729	1.4366		4.83704	3.69434	5.97973		Q7TPH6	5.40176	4.74907	6.05445	7.43144	7.04081	7.82207	1.37574		6.29231	5.96156	6.62306		Q8K0D5	5.90111	5.23926	6.56296	6.22786	5.80793	6.64779	1.05537		5.40892	5.04421
Q91XU3	4.60972	2.88085	6.33859	6.33268	4.03563	8.62973	1.37377		5.08422	3.24003	6.92842		P51660	4.93123	3.98795	5.87451	5.89146	4.13018	7.65275	1.19473		4.841	3.39376	6.28825		P11881	6.95287	6.2278	7.67794	7.43585	6.98756	7.88414	1.06947		6.29604	5.91647	6.67562		Q61137	5.53475	5.21135	5.85814	6.23705	5.56763	6.90648	1.12689		5.41691	4.83551
Q8K0D5	4.7013	3.7674	5.6352	6.33687	5.65211	7.02164	1.3479		5.08759	4.53782	5.63736		Q8BRF7	5.07513	4.18208	5.96817	5.8927	5.00167	6.78373	1.16109		4.84202	4.10986	5.57418		Q9EPN1	5.5585	4.68093	6.43607	7.4444	6.34215	8.54665	1.33928		6.30328	5.36999	7.23657		O54946	4.68725	4.04893	5.32557	6.25369	4.49221	8.01517	1.33419		5.43136	3.90151
Q9ES97	4.77185	3.9044	5.63929	6.36866	5.56818	7.16914	1.33463		5.11311	4.47044	5.75578		P54775	6.17831	5.46969	6.88693	5.90448	4.99934	6.80962	0.955679		4.8517	4.10794	5.59545		Q8C6B0	5.71273	4.9555	6.46995	7.45333	6.4	8.50665	1.30469		6.31084	5.41897	7.20271		Q6ZPJ3	5.64657	5.04184	6.2513	6.25793	5.43719	7.07867	1.10827		5.43504	4.72223
Q5SSH7	4.91034	2.32883	7.49186	6.36909	5.68475	7.05343	1.29708		5.11345	4.56403	5.66288		Q9CQF3	4.79904	4.42255	5.17553	5.9064	5.27633	6.53647	1.23075		4.85328	4.33555	5.371		Q9CYH2	5.9409	5.4989	6.3829	7.46952	6.96888	7.97016	1.2573		6.32455	5.90065	6.74845		O54988	5.4322	4.55712	6.30727	6.25893	5.19167	7.32619	1.15219		5.43591	4.50899
O08759	5.52937	4.0404	7.01834	6.37039	4.82907	7.91171	1.1521		5.1145	3.87704	6.35196		P60335	4.51781	4.17248	4.86313	5.91165	5.19842	6.62489	1.30852		4.85759	4.27153	5.44366		P35564	6.20348	5.56469	6.84228	7.4767	7.04116	7.91224	1.20524		6.33063	5.96186	6.69941		Q61990	5.38845	4.70459	6.07231	6.26219	5.65692	6.86746	1.16215		5.43874	4.91306
P70175	5.64844	4.6825	6.61439	6.37134	5.07572	7.66695	1.12798		5.11526	4.07507	6.15545		P70670	4.32629	3.85394	4.79864	5.9217	5.22453	6.61887	1.36877		4.86585	4.29299	5.43871		A0A286YCX6	7.66754	4.69036	10.6447	7.48311	6.56317	8.40305	0.975947		6.33606	5.55713	7.11498		Q8R0S2	5.43943	5.11743	5.76143	6.27142	6.00779	6.53504	1.15295		5.44675	5.2178
Q99JX4	5.80523	4.62842	6.98205	6.3771	2.91118	9.84303	1.09851		5.11989	2.33725	7.90252		Q8BWY3	4.39963	2.78488	6.01438	5.92362	4.31868	7.52856	1.34639		4.86742	3.54865	6.1862		Q8BH66	6.68289	5.55014	7.81565	7.4834	6.96887	7.99793	1.11978		6.3363	5.90064	6.77196		O70492	4.58563	4.20642	4.96485	6.28103	4.41432	8.14773	1.36972		5.4551	3.83386
Q8BJW6	5.73547	3.32279	8.14816	6.38124	1.20913	11.5533	1.11259		5.12321	0.970755	9.27566		P62869	4.57323	4.24535	4.9011	5.9374	5.38481	6.49	1.2983		4.87875	4.42468	5.33282		Q6PAK3	5.99556	4.11385	7.87726	7.48939	6.65486	8.32393	1.24916		6.34138	5.63476	7.04799		Q922J3	3.62939	2.12044	5.13833	6.28273	1.5556	11.0099	1.73107		5.45658	1.35104
Q60870	5.64185	4.11446	7.16925	6.38134	4.73857	8.02412	1.13107		5.12329	3.80438	6.4422		Q9WTX6	4.27782	3.6203	4.93534	5.93981	5.57899	6.30062	1.38851		4.88073	4.58425	5.17721		O89112	5.86399	5.49302	6.23495	7.49876	6.48342	8.51409	1.27878		6.3493	5.48961	7.209		Q91VR5	5.60411	5.22729	5.98092	6.28274	5.55835	7.00712	1.1211		5.45659	4.82745
Q8VDM4	4.87576	4.24127	5.51025	6.39151	5.69815	7.08487	1.31087		5.13145	4.57479	5.68812		O08759	5.16814	4.84652	5.48976	5.94976	5.49388	6.40563	1.15124		4.8889	4.51431	5.2635		Q91WQ3	6.00626	5.46119	6.55134	7.50163	7.10003	7.90323	1.24897		6.35174	6.01169	6.69178		B9EJ80	4.91294	3.39925	6.42662	6.29389	0.820122	11.7676	1.28108		5.46627	0.71228
Q8BGT8	4.86131	4.34932	5.37329	6.39303	5.873	6.91306	1.31509		5.13268	4.71517	5.55019		P84075	3.89435	3.38963	4.39907	5.95073	3.35164	8.54982	1.52804		4.8897	2.75404	7.02537		Q91YX5	6.43785	5.77953	7.09618	7.50918	7.1977	7.82066	1.16641		6.35813	6.0944	6.62187		Q6GYP7	6.72481	5.41623	8.0334	6.29822	5.55538	7.04106	0.936563		5.47003	4.82487
Q99KP6	7.62201	5.9062	9.33783	6.3962	4.53573	8.25667	0.839175		5.13522	3.64154	6.62891		P22723	4.4453	1.67432	7.21628	5.95157	5.25283	6.65031	1.33885		4.8904	4.31624	5.46455		Q9ET30	3.27125	1.72685	4.81565	7.51284	3.3458	11.6799	2.29663		6.36123	2.83294	9.88953		Q02257	4.92074	3.93798	5.9035	6.3087	5.15993	7.45748	1.28206		5.47914	4.48142
Q9QZM0	3.22503	2.82332	3.62675	6.40138	3.94419	8.85857	1.9849		5.13938	3.16661	7.11214		Q8CFI0	3.47923	2.99426	3.96419	5.9567	4.43269	7.48071	1.71208		4.89461	3.64233	6.14688		Q3UHB1	7.53356	6.70322	8.3639	7.52146	7.19931	7.84361	0.998394		6.36853	6.09576	6.6413		Q9EPL8	5.27395	4.66265	5.88525	6.32041	5.43001	7.2108	1.19842		5.4893	4.71599
Q6PAJ1	4.67696	2.72399	6.62992	6.40429	5.59732	7.21127	1.36933		5.14172	4.49384	5.7896		Q6ZQ08	6.7262	3.5992	9.8532	5.96313	5.40795	6.51832	0.886552		4.89989	4.4437	5.35609		Q3UH99	6.24165	5.53842	6.94488	7.52734	7.03456	8.02012	1.20599		6.37351	5.95626	6.79075		Q9ER88	6.23932	5.42928	7.04937	6.32375	5.35689	7.29061	1.01353		5.49221	4.65248
A2AT37	1.58109	-0.442187	3.60437	6.40605	5.67212	7.13997	4.05167		5.14312	4.55389	5.73236		Q9JIF7	4.78304	4.27009	5.29599	5.96423	5.35136	6.57711	1.24695		4.9008	4.3972	5.40439		Q8K0T0	6.73643	6.08311	7.38975	7.53062	7.24294	7.81829	1.11789		6.37628	6.13271	6.61986		B0V2N1	5.42512	4.94162	5.90862	6.32871	5.86622	6.79121	1.16656		5.49652	5.09484
Q8K0S0	4.30189	3.96536	4.63842	6.40697	6.04885	6.76509	1.48934		5.14387	4.85635	5.43139		Q6ZPJ3	4.56519	4.20382	4.92656	5.96995	5.22099	6.71891	1.30771		4.9055	4.29008	5.52091		Q9R171	5.4051	5.01092	5.79929	7.53689	6.2106	8.86318	1.3944		6.38159	5.2586	7.50458		Q64455	5.41099	4.83787	5.98411	6.32903	5.40286	7.25521	1.16966		5.49679	4.69241
Q9QYJ3	4.54703	3.301	5.79306	6.40912	5.26049	7.55775	1.40952		5.14559	4.22341	6.06777		P08113	4.76477	4.45888	5.07066	5.97577	5.29377	6.65777	1.25416		4.91028	4.34988	5.47067		P24369	6.26409	5.61034	6.91785	7.54055	6.99271	8.08838	1.20377		6.38469	5.92083	6.84855		Q8BH66	5.54442	4.74754	6.3413	6.33237	6.02821	6.63653	1.14212		5.49969	5.23553
Q9DBE8	5.09509	4.319	5.87117	6.41205	5.91506	6.90904	1.25848		5.14794	4.74893	5.54696		Q80TM9	8.83637	5.66571	12.007	5.97627	5.13251	6.82003	0.676326		4.91069	4.21737	5.604		P07901	6.0749	5.4192	6.73061	7.54097	7.097	7.98493	1.24133		6.38504	6.00913	6.76096		Q9Z140	5.67926	5.04831	6.31021	6.34039	5.84251	6.83828	1.11641		5.50666	5.07424
Q8VEH5	4.16444	3.55386	4.77501	6.41237	5.66515	7.15958	1.53979		5.1482	4.54829	5.7481		Q8R2Y0	4.19096	3.37543	5.00648	5.98358	4.74923	7.21793	1.42774		4.91669	3.90243	5.93096		P30416	6.60596	5.64477	7.56716	7.54233	5.53512	9.54953	1.14175		6.3862	4.68667	8.08573		P29758	5.68011	5.13749	6.22273	6.34684	5.74307	6.95061	1.11738		5.51226	4.98788
Q80XK6	3.4642	1.09971	5.8287	6.41375	4.29006	8.53744	1.85144		5.14931	3.4443	6.85433		Q9D1T0	4.56829	4.13147	5.00511	5.98693	5.04163	6.93222	1.31054		4.91945	4.1427	5.69619		Q8BPM0	5.76981	5.00419	6.53542	7.57154	7.05142	8.09166	1.31227		6.41093	5.97054	6.85132		Q8CCN5	6.14042	5.61343	6.66741	6.34891	5.0162	7.68162	1.03395		5.51406	4.35659
O08810	6.38614	5.89176	6.88051	6.41816	4.93559	7.90073	1.00501		5.15285	3.96256	6.34314		Q6ZPF3	4.96899	4.59463	5.34336	5.99374	4.80818	7.1793	1.20623		4.92504	3.95087	5.89921		Q8C729	9.76414	9.10537	10.4229	7.57257	-0.477206	15.6223	0.775549		6.4118	-0.404057	13.2277		Q8CGM1	7.77069	6.47231	9.06907	6.35141	4.89373	7.80909	0.817354		5.51623	4.25022
Q8BT60	5.15205	1.23111	9.07298	6.41825	4.25451	8.58199	1.24577		5.15292	3.41575	6.89009		D3YZZ5	6.11432	5.31254	6.9161	5.99549	5.39397	6.597	0.980565		4.92648	4.43222	5.42074		Q9EPE9	11.2246	6.87459	15.5745	7.57673	6.34505	8.80841	0.675014		6.41533	5.37244	7.45821		Q8BGT8	5.30362	4.73673	5.87052	6.35369	4.72182	7.98557	1.19799		5.51821	4.10092
Q9Z204	7.38801	6.7155	8.06052	6.4264	4.40133	8.45148	0.869842		5.15947	3.53363	6.78531		P56959	4.97646	4.66717	5.28575	5.99796	5.40723	6.5887	1.20527		4.92851	4.44311	5.41392		P35278	6.50209	6.0074	6.99679	7.5875	7.1395	8.03551	1.16693		6.42445	6.04511	6.80378		P83741	5.2057	3.87742	6.53398	6.36159	5.54403	7.17915	1.22204		5.52507	4.81501
Q9JJI8	5.74311	4.84364	6.64257	6.42738	4.49095	8.3638	1.11915		5.16025	3.60558	6.71492		Q9DBR7	4.26753	3.69381	4.84126	6.00557	4.90659	7.10455	1.40727		4.93477	4.03174	5.8378		Q9JKY5	6.58282	5.75934	7.4063	7.59817	6.63205	8.56429	1.15424		6.43348	5.61545	7.2515		Q99M71	5.08356	4.73953	5.42759	6.36227	1.80912	10.9154	1.25154		5.52566	1.57123
Q6ZQ58	3.4262	0.903569	5.94884	6.42946	4.73051	8.12841	1.87655		5.16192	3.79791	6.52593		P08003	4.87715	4.44159	5.31272	6.00984	5.11609	6.90359	1.23224		4.93827	4.20388	5.67267		P35235	5.8524	5.18815	6.51664	7.60559	6.20722	9.00396	1.29957		6.43976	5.25574	7.62378		Q8BP92	4.67195	3.98823	5.35567	6.36814	4.69875	8.03753	1.36306		5.53076	4.08088
P29758	4.82235	4.4005	5.2442	6.43216	6.01798	6.84633	1.33382		5.16409	4.83157	5.49661		Q91WJ8	4.80185	4.31514	5.28856	6.011	4.72979	7.29221	1.25181		4.93922	3.88646	5.99199		P49446	4.83611	4.13491	5.53731	7.61864	5.31863	9.91865	1.57536		6.45081	4.50336	8.39826		Q62178	5.78004	4.45775	7.10232	6.37878	5.95631	6.80124	1.10359		5.53999	5.17309
Q99KH8	5.18509	4.38237	5.98781	6.43544	4.94852	7.92236	1.24114		5.16672	3.97294	6.36051		Q9QYF1	4.50354	3.77269	5.23439	6.01369	5.25232	6.77507	1.33533		4.94144	4.31582	5.56706		Q9DCL9	5.4955	4.94821	6.04278	7.6221	6.29536	8.94884	1.38697		6.45374	5.33038	7.57711		P70280	5.44674	3.43068	7.4628	6.38082	-1.28224	14.0439	1.17149		5.54177	-1.11364
A0A1L1SQU7	2.11787	1.40013	2.83561	6.4412	0.768293	12.1141	3.04136		5.17135	0.616828	9.72587		Q9Z2A0	5.93259	4.02805	7.83712	6.0164	5.1907	6.8421	1.01413		4.94366	4.26518	5.62214		P31648	6.76202	6.27924	7.24481	7.62542	6.81284	8.43801	1.12768		6.45656	5.76853	7.14458		P70429	5.31616	4.56803	6.06428	6.38085	5.83501	6.92669	1.20027		5.54179	5.06773
Q8VBY2	4.37222	0.929269	7.81517	6.44392	5.19598	7.69187	1.47383		5.17353	4.17162	6.17545		Q8R361	4.78514	3.55216	6.01812	6.03108	5.16304	6.89911	1.26038		4.95572	4.24246	5.66899		Q68EF4	5.11195	4.68545	5.53844	7.63607	7.07361	8.19853	1.49377		6.46557	5.98933	6.94182		Q91XD7	4.90919	4.29122	5.52716	6.38863	5.51876	7.2585	1.30136		5.54855	4.79307
Q9Z0N1	5.48784	4.52055	6.45513	6.45186	5.81572	7.08801	1.17566		5.17991	4.66918	5.69064		Q62318	4.8614	4.38185	5.34095	6.03173	5.12106	6.94239	1.24074		4.95626	4.20797	5.70454		Q61699	6.03035	5.05432	7.00638	7.64192	6.51583	8.768	1.26724		6.47052	5.51705	7.42399		Q4QQM4	5.52039	4.86694	6.17385	6.3985	2.78773	10.0093	1.15907		5.55713	2.42115
P70670	4.26525	3.38146	5.14903	6.45719	5.76757	7.1468	1.51391		5.18418	4.63052	5.73784		Q99JF8	4.77827	4.0155	5.54103	6.03392	4.71676	7.35107	1.26278		4.95806	3.87576	6.04036		Q9ERE7	5.1291	3.68291	6.5753	7.65079	6.45562	8.84597	1.49164		6.47804	5.46606	7.49001		Q91YE6	4.24262	3.05421	5.43102	6.40629	4.16623	8.64636	1.50999		5.56389	3.61839
Q9WUL7	4.74062	4.03169	5.44955	6.4604	5.95299	6.96781	1.36278		5.18676	4.77939	5.59414		Q9R1R2	4.69513	4.20309	5.18717	6.04591	5.55092	6.54091	1.2877		4.96791	4.56118	5.37465		Q8BLF1	6.43731	5.67273	7.2019	7.65148	7.35114	7.95182	1.18861		6.47862	6.22431	6.73292		Q91YQ5	5.44752	4.8098	6.08523	6.40661	6.02866	6.78456	1.17606		5.56417	5.23592
Q6PD26	5.34865	4.24329	6.45401	6.46547	5.78946	7.14149	1.20881		5.19084	4.64809	5.73358		P37804	6.86657	6.14862	7.58452	6.05526	0.656194	11.4543	0.881846		4.97559	0.539193	9.41199		Q80WG5	7.25321	6.68203	7.82438	7.65597	7.02618	8.28575	1.05553		6.48242	5.94917	7.01566		Q922Q8	4.97317	4.36335	5.583	6.41917	6.0843	6.75405	1.29076		5.57508	5.28424
P46471	5.06696	4.60537	5.52855	6.46674	5.70157	7.23191	1.27626		5.19185	4.57754	5.80617		P54923	4.00112	3.33544	4.66681	6.05581	4.7889	7.32272	1.51353		4.97605	3.93503	6.01706		Q9QXE0	6.80115	6.09621	7.5061	7.65866	7.19078	8.12654	1.12608		6.4847	6.08853	6.88086		Q8CIN4	5.87789	4.92847	6.8273	6.43046	-8.3779	21.2388	1.09401		5.58488	-7.27625
Q920Q6	5.07017	4.52925	5.6111	6.46885	3.67329	9.2644	1.27586		5.19354	2.94912	7.43797		Q9D5T0	4.48379	3.88802	5.07955	6.05836	5.42418	6.69254	1.35117		4.97814	4.45704	5.49925		Q3UVK0	4.91794	3.55442	6.28147	7.66018	6.68973	8.63062	1.5576		6.48598	5.66429	7.30767		Q9DBG6	5.34684	4.60343	6.09026	6.43214	5.46934	7.39494	1.20298		5.58634	4.75015
O55142	10.2261	9.37024	11.082	6.47431	2.43336	10.5153	0.633115		5.19793	1.95363	8.44223		Q91YE6	4.57394	3.93018	5.2177	6.06205	5.29725	6.82684	1.32534		4.98117	4.35274	5.6096		Q60649	8.59471	6.51154	10.6779	7.66939	6.35208	8.98669	0.892338		6.49378	5.3784	7.60916		Q8BG32	6.87801	6.05008	7.70594	6.43423	5.2408	7.62767	0.935479		5.58816	4.55166
Q9EQK7	5.58274	4.93458	6.23091	6.48113	5.37401	7.58825	1.16092		5.2034	4.31455	6.09226		Q9CX56	5.19955	4.43408	5.96502	6.0637	4.98729	7.14011	1.1662		4.98253	4.09805	5.86702		Q8BJI1	6.45659	5.74844	7.16475	7.68432	6.80757	8.56106	1.19015		6.50642	5.76407	7.24878		B1ART2	5.22491	3.09722	7.3526	6.43594	5.36749	7.5044	1.23178		5.58965	4.66169
Q9JMC3	5.66918	4.1272	7.21116	6.49618	5.32344	7.66891	1.14588		5.21549	4.27395	6.15702		Q9D394	4.63325	4.28252	4.98398	6.07134	5.36215	6.78053	1.31038		4.98881	4.40607	5.57155		Q9DBE8	5.58608	4.96541	6.20675	7.68542	6.70634	8.66449	1.37581		6.50735	5.67836	7.33635		P04925	5.40869	4.28157	6.53582	6.43885	5.18877	7.68892	1.19046		5.59217	4.50647
P46061	3.59671	3.01461	4.17881	6.49645	3.89053	9.10236	1.80622		5.2157	3.12353	7.30788		Q8R180	6.47717	4.50101	8.45333	6.07835	5.65865	6.49804	0.938426		4.99456	4.6497	5.33942		Q8CGC7	7.16722	5.37531	8.95913	7.69476	7.06054	8.32897	1.0736		6.51526	5.97826	7.05226		P35564	5.72179	5.21036	6.23322	6.43892	5.92727	6.95056	1.12533		5.59223	5.14786
Q99MK8	5.37893	4.26207	6.49579	6.49694	6.00683	6.98706	1.20785		5.2161	4.82261	5.60959		P35293	4.58559	4.24185	4.92933	6.07948	5.71714	6.44183	1.32578		4.9955	4.69776	5.29324		O88704	6.93577	6.31721	7.55432	7.6979	7.365	8.03081	1.10988		6.51793	6.23605	6.7998		O70503	5.77208	5.12698	6.41719	6.43896	5.52196	7.35596	1.11554		5.59227	4.79585
Q921J2	4.92715	4.14538	5.70892	6.49734	5.46525	7.52942	1.31868		5.21642	4.3878	6.04503		Q2M3X8	3.94628	3.36839	4.52417	6.07991	5.05358	7.10623	1.54067		4.99585	4.15252	5.83917		P35283	6.27143	5.45631	7.08655	7.70754	7.17818	8.23691	1.22899		6.52609	6.07786	6.97431		Q9CQN1	6.18405	5.74242	6.62568	6.44725	5.84696	7.04754	1.04256		5.59946	5.07811
Q920Q4	5.53687	4.56396	6.50977	6.5082	5.84883	7.16757	1.17543		5.22514	4.69576	5.75452		Q8BPQ7	4.94662	2.90967	6.98356	6.09231	4.81932	7.36529	1.23161		5.00604	3.96003	6.05204		P70232	5.75283	5.17981	6.32585	7.71677	7.53284	7.90069	1.34139		6.5339	6.37817	6.68963		P70207	4.74575	3.74296	5.74853	6.45178	3.80827	9.09529	1.35949		5.6034	3.3075
Q9D2V7	4.77855	1.97811	7.57899	6.51355	5.48817	7.53893	1.36308		5.22943	4.4062	6.05266		Q8CGU1	11.3325	4.27767	18.3873	6.09652	3.35726	8.83578	0.537969		5.0095	2.75866	7.26034		Q9D379	6.25452	5.32841	7.18063	7.71679	7.3609	8.07267	1.23379		6.53392	6.23258	6.83525		P56695	4.90137	4.29295	5.50978	6.49051	5.54903	7.43198	1.32422		5.63704	4.81936
P20029	5.32937	4.92311	5.73562	6.51547	6.20056	6.83038	1.22256		5.23098	4.97815	5.4838		Q8CGF6	4.86344	4.38337	5.3435	6.09784	5.43582	6.75985	1.25381		5.01058	4.4666	5.55456		Q812F8	7.73476	6.98448	8.48504	7.73239	7.21427	8.25052	0.999694		6.54713	6.10842	6.98583		P11499	5.10324	4.65174	5.55474	6.49104	5.93058	7.0515	1.27194		5.6375	5.15073
Q9QYG0	4.80927	4.38014	5.2384	6.51931	5.84414	7.19449	1.35557		5.23406	4.692	5.77613		P08414	5.24886	4.26293	6.2348	6.10627	5.09545	7.11708	1.16335		5.01751	4.18692	5.84809		Q6GQT9	6.69402	5.90915	7.4789	7.74125	6.69389	8.78862	1.15644		6.55463	5.66781	7.44145		Q6PA06	5.25284	4.4478	6.05788	6.49284	5.42807	7.55761	1.23606		5.63906	4.7143
Q9QXG2	4.72135	3.05325	6.38946	6.5262	5.61336	7.43904	1.38227		5.23959	4.50671	5.97247		Q9QXK3	4.95708	4.15619	5.75797	6.10758	4.68519	7.52998	1.23209		5.01859	3.84981	6.18737		Q99JI4	6.19816	5.28262	7.11371	7.74139	5.97634	9.50644	1.24898		6.55475	5.06025	8.04924		Q9Z2A0	4.21183	2.54084	5.88281	6.49554	4.68221	8.30887	1.54221		5.6414	4.06652
Q8R050	4.36431	3.29972	5.4289	6.53068	5.6769	7.38446	1.49638		5.24319	4.55773	5.92865		Q9D6Z1	2.00827	0.304395	3.71214	6.11037	4.38251	7.83822	3.0426		5.02087	3.6011	6.44065		P18894	6.44045	5.48697	7.39392	7.75063	7.28581	8.21545	1.20343		6.56257	6.169	6.95614		Q7TT37	5.00716	3.80623	6.2081	6.50118	5.54001	7.46235	1.29838		5.6463	4.81152
Q8C6B0	6.49694	5.26291	7.73097	6.53127	5.98118	7.08137	1.00528		5.24366	4.80202	5.68531		Q9D2V7	4.06574	3.59213	4.53935	6.12608	5.54502	6.70715	1.50676		5.03379	4.55633	5.51125		Q9JKR6	6.49042	5.86447	7.11636	7.75213	7.23272	8.27154	1.1944		6.56384	6.12405	7.00364		P22723	5.28561	4.78821	5.78301	6.52942	6.0289	7.02995	1.23532		5.67083	5.23613
Q8BG32	5.07586	4.48026	5.67147	6.53956	4.94455	8.13456	1.28836		5.25031	3.96976	6.53087		Q9QYR6	5.16937	4.90065	5.43809	6.13436	5.79128	6.47743	1.18667		5.04059	4.75868	5.32249		P63017	6.31337	5.76243	6.86432	7.75756	7.29166	8.22345	1.22875		6.56843	6.17396	6.96291		O08547	5.96558	5.26885	6.66231	6.53542	5.82923	7.24162	1.09552		5.67605	5.06271
Q8CGF6	4.97104	4.37088	5.57119	6.54331	5.88388	7.20273	1.31629		5.25333	4.7239	5.78275		P60122	4.82804	4.18537	5.47071	6.13716	5.42636	6.84795	1.27115		5.04289	4.45883	5.62695		P18052	6.20168	4.92806	7.4753	7.76271	7.20004	8.32539	1.25171		6.5728	6.09638	7.04923		P63250	5.57163	4.67722	6.46604	6.54341	5.76359	7.32324	1.17442		5.68298	5.0057
Q9CQN1	4.51209	3.91285	5.11133	6.54749	5.94584	7.14915	1.4511		5.25669	4.77364	5.73973		P62627	4.4974	4.14375	4.85104	6.14588	4.88639	7.40537	1.36654		5.05006	4.01514	6.08497		Q8C5W0	7.19068	6.61042	7.77094	7.78603	7.12908	8.44299	1.0828		6.59255	6.03629	7.1488		Q9R1C6	5.62238	4.49201	6.75276	6.55223	5.99699	7.10748	1.16538		5.69064	5.20841
P26369	6.67196	6.12129	7.22263	6.55429	4.64464	8.46394	0.982364		5.26214	3.72897	6.79531		Q62189	4.33361	3.64904	5.01818	6.15611	5.32505	6.98717	1.42055		5.05846	4.37558	5.74135		O35927	7.03272	6.20715	7.85828	7.79562	7.11453	8.47671	1.10848		6.60066	6.02398	7.17735		P32921	6.01002	4.62485	7.39518	6.55288	5.10205	8.00371	1.09033		5.69121	4.43116
P70288	6.0678	4.60453	7.53107	6.55649	4.91119	8.20179	1.08054		5.26391	3.94297	6.58484		Q9DBH5	5.32649	4.34339	6.30959	6.15871	4.82525	7.49216	1.15624		5.0606	3.9649	6.15629		Q6P1F6	7.43493	6.81752	8.05233	7.79577	6.351	9.24055	1.04853		6.60079	5.37748	7.82411		Q9R0M6	4.86535	4.25014	5.48056	6.56136	3.68166	9.44105	1.34859		5.69857	3.19754
Q91XL9	4.64419	3.88769	5.40068	6.56113	5.91699	7.20527	1.41276		5.26764	4.75048	5.78479		Q9QXG2	6.37536	4.9356	7.81511	6.15933	5.17916	7.13951	0.966116		5.06111	4.2557	5.86652		Q61490	6.29265	5.90765	6.67764	7.80544	7.02221	8.58867	1.24041		6.60898	5.94581	7.27215		Q9ERB0	8.17171	7.3026	9.04082	6.57986	4.39739	8.76232	0.805199		5.71463	3.81915
Q8R1Q8	5.98482	5.34131	6.62832	6.56211	6.26846	6.85577	1.09646		5.26842	5.03266	5.50418		Q8K0S0	4.29253	3.9648	4.62027	6.16227	5.29101	7.03353	1.43558		5.06352	4.34761	5.77943		Q9JM63	8.22708	7.61692	8.83724	7.81154	7.20462	8.41846	0.949491		6.61414	6.10026	7.12803		F8VPK8	5.20277	4.44452	5.96101	6.58134	5.54151	7.62117	1.26497		5.71593	4.81283
G3X9K3	4.0941	2.53659	5.6516	6.56709	5.92952	7.20467	1.60404		5.27242	4.76054	5.78431		Q61418	4.82842	3.90573	5.75111	6.16319	5.40426	6.92212	1.27644		5.06428	4.44067	5.68789		Q69ZP3	8.07743	6.53122	9.62364	7.81909	5.45007	10.1881	0.968017		6.62054	4.61465	8.62642		Q91W50	2.74148	0.623773	4.8592	6.59494	4.64818	8.54169	2.40561		5.72773	4.03697
Q91ZR1	5.56775	4.26544	6.87006	6.56841	5.13546	8.00137	1.17972		5.27348	4.12303	6.42393		Q8BP92	5.77893	3.66546	7.89241	6.16636	5.69744	6.63528	1.06704		5.06689	4.68158	5.4522		Q8CDG3	4.99584	2.51376	7.47792	7.82298	6.26598	9.37999	1.5659		6.62383	5.30549	7.94217		Q64737	7.5068	6.00939	9.0042	6.59518	3.50302	9.68734	0.878561		5.72794	3.04239
Q8BGQ7	4.81229	4.38812	5.23645	6.57264	6.14139	7.00389	1.3658		5.27687	4.93064	5.6231		Q9Z130	3.33865	2.4952	4.18211	6.17383	5.50649	6.84117	1.8492		5.07302	4.52467	5.62138		Q9D517	6.39245	5.20764	7.57726	7.83309	7.1555	8.51069	1.22537		6.63239	6.05867	7.20612		O70252	4.86557	4.36781	5.36333	6.60163	4.83764	8.36562	1.35681		5.73355	4.20151
Q9JLI8	6.36737	5.20874	7.526	6.57638	4.64584	8.50692	1.03283		5.27988	3.72994	6.82983		O88485	5.39682	4.97779	5.81584	6.1761	5.2363	7.1159	1.1444		5.07489	4.30266	5.84712		P14211	6.9617	6.41095	7.51246	7.85196	7.40445	8.29947	1.12788		6.64837	6.26946	7.02728		Q8CC21	4.5436	3.3244	5.76281	6.60245	5.39686	7.80804	1.45313		5.73426	4.6872
Q9QUR8	5.95248	3.10466	8.8003	6.57647	3.19954	9.95339	1.10483		5.27995	2.56877	7.99113		Q3UU96	7.10685	5.48112	8.73259	6.17827	5.41806	6.93848	0.86934		5.07667	4.45201	5.70133		Q6PA06	6.66051	5.85414	7.46689	7.85385	7.29531	8.41239	1.17917		6.64997	6.17704	7.12289		Q99MK8	5.55855	4.78128	6.33581	6.60258	4.96586	8.2393	1.18782		5.73437	4.31287
Q3THS6	4.26627	3.30035	5.2322	6.57998	5.99017	7.16978	1.54232		5.28276	4.80924	5.75629		Q61990	5.16317	4.81684	5.5095	6.17917	5.70396	6.65439	1.19678		5.07741	4.68693	5.46789		O70172	10.7024	9.74992	11.655	7.85606	-0.0649669	15.7771	0.734044		6.65184	-0.0550084	13.3587		Q9QY76	6.71616	5.82601	7.60631	6.60674	5.22669	7.98679	0.983708		5.73798	4.53941
Q9DBH5	4.77958	3.37553	6.18363	6.58051	6.28327	6.87775	1.3768		5.28319	5.04455	5.52184		Q52KF3	4.33312	0.30841	8.35782	6.1822	4.88946	7.47493	1.42673		5.0799	4.01766	6.14214		Q9CQD1	6.78287	6.19196	7.37378	7.8795	7.17999	8.57901	1.16168		6.67169	6.0794	7.26397		Q8R1B4	4.54387	3.59866	5.48908	6.61207	5.55777	7.66637	1.45516		5.74261	4.82695
Q8CAA7	5.35565	4.92242	5.78889	6.5949	6.31965	6.87015	1.23139		5.29474	5.07376	5.51573		Q80TR1	5.07219	4.25313	5.89126	6.18577	5.70439	6.66715	1.21955		5.08284	4.68729	5.47838		P97315	6.60627	6.05538	7.15716	7.9137	7.65617	8.17122	1.19791		6.70064	6.48259	6.91869		Q6NS52	5.64053	5.0828	6.19827	6.62528	6.13316	7.1174	1.17458		5.75409	5.32667
Q3TLI0	5.10386	4.35148	5.85624	6.595	6.15094	7.03907	1.29216		5.29483	4.93831	5.65135		Q8JZR6	5.13084	3.82522	6.43646	6.18627	5.61521	6.75732	1.2057		5.08324	4.61401	5.55248		Q8BU33	7.35598	6.65949	8.05247	7.91874	7.1523	8.68518	1.0765		6.70491	6.05595	7.35387		Q9WUB4	5.43187	4.64001	6.22374	6.62781	5.88681	7.36881	1.22017		5.75628	5.11272
P26039	6.22121	5.73356	6.70887	6.59562	5.73451	7.45674	1.06018		5.29533	4.60398	5.98668		A2AJI0	4.89517	4.27	5.52033	6.19518	5.21908	7.17128	1.26557		5.09057	4.28851	5.89263		Q8BZ98	6.45025	5.89889	7.00161	7.93087	7.57107	8.29067	1.22954		6.71518	6.41053	7.01983		Q9JKR6	5.99206	5.58956	6.39455	6.62798	5.95072	7.30523	1.10613		5.75643	5.16823
Q8C5W0	7.04046	6.47438	7.60654	6.59952	4.98333	8.2157	0.93737		5.29845	4.00089	6.59602		Q8CDN6	4.34932	3.9384	4.76024	6.20119	5.38525	7.01712	1.42578		5.0955	4.42505	5.76595		Q80Z38	7.27927	6.64945	7.90909	7.93211	7.75208	8.11214	1.08968		6.71623	6.5638	6.86867		Q8BGA3	4.3211	3.31417	5.32803	6.63163	2.51735	10.7459	1.53471		5.7596	2.18633
Q61081	5.11856	4.52592	5.71121	6.60202	5.68221	7.52183	1.28982		5.30046	4.56199	6.03893		Q9QYJ0	4.55987	4.13257	4.98717	6.20586	5.44258	6.96913	1.36097		5.09934	4.47216	5.72652		P39087	6.48891	4.81323	8.1646	7.93482	7.00962	8.86002	1.22283		6.71853	5.93515	7.50191		P97798	5.0487	4.61445	5.48296	6.63565	6.09966	7.17165	1.31433		5.76309	5.29758
Q61418	5.81127	1.56325	10.0593	6.60273	4.91257	8.29289	1.13619		5.30103	3.94408	6.65799		P62812	5.97649	5.03288	6.9201	6.20908	5.11133	7.30684	1.03892		5.10199	4.19997	6.00401		O88507	6.31342	5.72887	6.89796	7.94287	7.04331	8.84243	1.25809		6.72535	5.96367	7.48702		Q8K2C9	5.75811	5.03315	6.48306	6.6411	5.74954	7.53266	1.15335		5.76783	4.9935
Q9JLN9	5.02646	4.50134	5.55157	6.60807	5.77702	7.43911	1.31466		5.30532	4.63811	5.97253		Q9JKR6	5.48761	5.06697	5.90825	6.21578	5.11459	7.31698	1.13269		5.1075	4.20265	6.01235		Q2NL51	5.84869	4.8936	6.80378	7.9669	7.29031	8.64349	1.36217		6.74569	6.17281	7.31857		P70398	5.91519	5.1932	6.63719	6.64333	6.31578	6.97089	1.1231		5.76976	5.48528
Q8R4H2	3.39632	2.59596	4.19669	6.61206	2.43243	10.7917	1.94683		5.30852	1.95289	8.66416		P61963	5.88585	2.84461	8.9271	6.21686	3.87564	8.55808	1.05624		5.10838	3.18461	7.03215		Q8BWG8	7.05454	6.38485	7.72422	7.97062	7.06986	8.87138	1.12986		6.74884	5.98615	7.51153		Q9R1R2	5.486	4.97269	5.99932	6.6461	5.19303	8.09916	1.21146		5.77216	4.51017
Q8R5C5	5.22695	4.45	6.00389	6.618	6.05333	7.18268	1.26613		5.3133	4.85995	5.76665		Q8VDM4	4.87229	4.40225	5.34232	6.22375	5.53924	6.90826	1.27738		5.11404	4.55158	5.6765		B2RXS4	6.39917	5.50163	7.29671	7.98403	7.64342	8.32464	1.24767		6.76019	6.4718	7.04859		P60335	5.34675	4.73534	5.95815	6.66249	5.87704	7.44794	1.24608		5.7864	5.10424
Q8K0T0	6.45004	5.98156	6.91852	6.62066	6.28743	6.9539	1.02645		5.31543	5.04789	5.58297		Q9QZD9	3.74376	3.16302	4.32451	6.22523	4.23198	8.21848	1.66283		5.11526	3.47741	6.75311		Q99KC8	6.78655	5.85325	7.71985	7.99067	7.20489	8.77645	1.17743		6.76581	6.10048	7.43115		Q8BGQ7	5.63126	5.03363	6.22889	6.66293	6.38894	6.93692	1.1832		5.78678	5.54882
Q91YE6	4.45005	3.94814	4.95196	6.62158	5.94178	7.30138	1.48798		5.31616	4.77038	5.86194		Q62523	5.23183	2.22316	8.2405	6.22824	3.31351	9.14297	1.19045		5.11773	2.7227	7.51276		Q7M6Y3	5.8319	5.23752	6.42627	7.99186	6.27736	9.70636	1.37037		6.76682	5.31514	8.21851		P61979	6.35003	5.71228	6.98777	6.66562	6.30866	7.02258	1.0497		5.78912	5.4791
O35685	4.95041	4.61323	5.28759	6.6239	6.06248	7.18532	1.33805		5.31803	4.86729	5.76877		P11881	5.12845	4.68611	5.57079	6.23119	5.38427	7.0781	1.21502		5.12015	4.42425	5.81606		Q9R1C6	7.79047	5.8584	9.72253	7.99693	4.43623	11.5576	1.0265		6.77112	3.75622	9.78601		Q60870	5.54157	4.93844	6.14471	6.69279	6.28448	7.10111	1.20774		5.81272	5.4581
Q9R1R2	4.23093	3.79686	4.66499	6.62853	6.09393	7.16313	1.56668		5.32175	4.89254	5.75096		O35841	3.36113	2.5497	4.17256	6.24088	4.55043	7.93133	1.85678		5.12812	3.73908	6.51716		Q8BJW6	2.86954	1.53085	4.20824	7.99752	4.37179	11.6233	2.78704		6.77162	3.70165	9.84158		P63137	5.73984	5.16059	6.3191	6.70485	6.44949	6.9602	1.16812		5.82319	5.60141
Q06138	5.6896	5.36607	6.01312	6.63541	5.99742	7.27339	1.16624		5.32727	4.81506	5.83948		Q9QZB9	4.9065	3.93555	5.87746	6.24257	5.39091	7.09423	1.27231		5.1295	4.4297	5.82931		Q8BP67	6.85616	6.1895	7.52282	8.00417	7.30503	8.7033	1.16744		6.77724	6.18528	7.36921		Q0VE82	4.33149	3.48209	5.18088	6.71479	5.6465	7.78308	1.55023		5.83183	4.90401
Q8BH66	5.94537	5.4245	6.46625	6.64378	6.16341	7.12415	1.11747		5.33399	4.94832	5.71966		P58404	6.21864	4.87865	7.55863	6.24624	5.40031	7.09216	1.00444		5.13252	4.43743	5.82762		Q9QZQ1	5.47265	4.50237	6.44293	8.01041	7.18057	8.84026	1.46372		6.78253	6.07989	7.48517		P70392	6.28783	5.30318	7.27249	6.71634	5.81685	7.61584	1.06815		5.83317	5.05196
A2ALS5	4.11761	3.51599	4.71923	6.64751	5.5542	7.74083	1.61441		5.33699	4.45921	6.21476		Q8R1T1	4.72508	4.12793	5.32223	6.24783	5.05893	7.43673	1.32227		5.13383	4.15692	6.11074		P14685	6.18925	5.46501	6.91349	8.02399	6.97047	9.07751	1.29644		6.79403	5.902	7.68606		Q62417	4.93216	4.53262	5.3317	6.72404	5.34636	8.10172	1.36331		5.83986	4.64334
Q8VEH3	4.62648	3.97158	5.28138	6.65175	5.81784	7.48565	1.43776		5.34039	4.67088	6.00989		P63028	4.95048	4.58579	5.31517	6.2482	5.19111	7.30528	1.26214		5.13413	4.26553	6.00273		Q91ZR1	4.04772	2.68469	5.41075	8.04608	7.61238	8.47979	1.98781		6.81274	6.44551	7.17996		S4R1M9	5.98818	5.37186	6.6045	6.73566	5.82888	7.64245	1.12483		5.84995	5.06241
P47941	5.164	4.45693	5.87106	6.65372	4.12803	9.17941	1.28848		5.34197	3.31421	7.36974		H3BJD6	4.55466	3.95927	5.15005	6.2538	5.35811	7.14949	1.37306		5.13873	4.40275	5.87472		Q8BX70	6.63076	4.93063	8.33089	8.0607	7.21787	8.90352	1.21565		6.82511	6.11148	7.53874		D3YZZ5	5.48305	3.79818	7.16791	6.73609	5.13459	8.33759	1.22853		5.85033	4.45942
Q9DBG6	4.77247	3.47722	6.06771	6.66836	6.02813	7.30859	1.39726		5.35372	4.83972	5.86773		Q9JJU8	4.50472	4.18267	4.82678	6.26178	5.38089	7.14268	1.39005		5.14529	4.42147	5.86912		Q9R0Q7	5.22063	3.6657	6.77556	8.06266	7.47857	8.64675	1.54438		6.82677	6.33221	7.32133		D3YZI9	4.39291	3.64241	5.14341	6.74732	0.11772	13.3769	1.53596		5.86008	0.10224
Q8CDG3	5.09876	4.52438	5.67315	6.67708	5.98951	7.36465	1.30955		5.36073	4.80871	5.91275		Q6PGB6	4.35135	3.81567	4.88704	6.27239	4.1925	8.35227	1.44148		5.15401	3.44497	6.86304		P05132	5.99438	5.5943	6.39446	8.06303	7.48709	8.63897	1.3451		6.82709	6.33943	7.31474		Q9JM52	5.70784	5.15355	6.26213	6.75752	6.41957	7.09547	1.1839		5.86894	5.57543
Q6PD28	6.5521	3.65343	9.45077	6.6819	5.15603	8.20776	1.01981		5.36459	4.13954	6.58964		P04925	6.62042	4.83047	8.41036	6.28206	4.84656	7.71757	0.948892		5.16196	3.98241	6.34151		Q9CZY3	9.42676	7.51981	11.3337	8.06445	7.23055	8.89835	0.855484		6.82828	6.12221	7.53436		P29533	5.80442	4.9834	6.62545	6.76061	6.30517	7.21605	1.16473		5.87162	5.47607
Q91WQ3	5.59789	5.22523	5.97055	6.6878	6.29542	7.08019	1.1947		5.36934	5.05431	5.68437		P54227	4.54174	4.36976	4.71372	6.28267	5.68099	6.88436	1.38332		5.16246	4.66805	5.65686		Q3UH60	6.48019	5.96168	6.99869	8.07044	7.59474	8.54614	1.2454		6.83336	6.43058	7.23614		P46471	6.10839	5.20599	7.01079	6.77245	5.23024	8.31465	1.10871		5.8819	4.54249
A2AJI0	5.02919	3.30967	6.7487	6.69045	4.43833	8.94258	1.33032		5.37146	3.56333	7.17959		Q9CS84	5.19486	4.67229	5.71743	6.28562	5.94442	6.62682	1.20997		5.16488	4.88452	5.44524		E9PWR4	6.17185	5.46302	6.88068	8.07661	7.32767	8.82554	1.30862		6.83858	6.20445	7.47271		Q8BHC4	6.96248	4.89353	9.03142	6.77611	4.35105	9.20117	0.973232		5.88508	3.7789
Q6ZQ82	5.50104	4.96059	6.04149	6.69154	6.09252	7.29055	1.21641		5.37233	4.89141	5.85325		P51150	4.77657	4.46329	5.08985	6.28586	5.48787	7.08385	1.31598		5.16508	4.50937	5.82078		Q9WVK4	6.60694	6.11895	7.09493	8.08321	1.6251	14.5413	1.22344		6.84417	1.376	12.3123		Q99JP7	4.72955	2.57223	6.88686	6.77719	5.71434	7.84004	1.43295		5.88602	4.96293
Q52KF3	3.64905	0.295594	7.00251	6.71252	5.14839	8.27665	1.83952		5.38918	4.13341	6.64495		Q9DBE8	5.55443	4.21249	6.89637	6.28932	5.71719	6.86145	1.13231		5.16792	4.6978	5.63804		Q3TXS7	6.2302	5.36219	7.0982	8.08568	7.78375	8.3876	1.29782		6.84626	6.59062	7.1019		Q8BPU7	4.18134	3.18861	5.17407	6.78437	4.59539	8.97334	1.62253		5.89225	3.99112
Q6PCP5	5.18429	4.33154	6.03703	6.7128	4.86502	8.56058	1.29483		5.3894	3.9059	6.8729		P56695	4.86188	3.78384	5.93991	6.29111	4.45901	8.1232	1.29397		5.16939	3.66396	6.67482		P05064	6.69427	6.19015	7.19839	8.10722	7.76379	8.45066	1.21107		6.8645	6.57371	7.15529		Q8JZR0	6.37227	4.89999	7.84455	6.78668	6.01343	7.55992	1.06503		5.89426	5.22269
Q61191	6.66194	5.63251	7.69136	6.71896	4.45444	8.98348	1.00856		5.39435	3.57627	7.21243		Q6PAJ1	5.97915	4.10612	7.85218	6.29692	5.4598	7.13405	1.05315		5.17417	4.48631	5.86203		O70503	6.80701	6.05035	7.56368	8.12005	1.19109	15.049	1.1929		6.87537	1.00851	12.7422		P26039	5.10352	4.68025	5.5268	6.81274	6.5833	7.04219	1.33491		5.9169	5.71762
A2RSJ4	4.91828	3.53737	6.29918	6.73008	4.6386	8.82157	1.36838		5.40328	3.72412	7.08244		P31230	4.12589	3.70651	4.54528	6.29762	5.6317	6.96354	1.52637		5.17474	4.62756	5.72192		Q9CS84	5.79904	5.39597	6.20211	8.14555	7.90592	8.38519	1.40464		6.89696	6.69406	7.09986		Q91VR7	5.84378	5.04705	6.64052	6.82377	6.14701	7.50054	1.1677		5.92648	5.3387
Q8BLY2	4.56044	2.84263	6.27826	6.7336	5.3322	8.13501	1.47652		5.4061	4.28098	6.53123		Q8VEH5	4.31599	3.38269	5.24929	6.29847	5.63175	6.9652	1.45933		5.17544	4.62759	5.72329		Q80VP0	6.80746	6.12363	7.49129	8.15372	7.84808	8.45937	1.19776		6.90388	6.64508	7.16267		Q9CQF9	6.7994	6.35522	7.24358	6.82995	5.51353	8.14637	1.00449		5.93184	4.78852
Q9WV60	4.75687	4.10909	5.40466	6.73487	5.80304	7.6667	1.41582		5.40712	4.659	6.15525		Q8R1Q8	5.36923	4.54641	6.19205	6.30022	5.57504	7.02541	1.17339		5.17688	4.581	5.77276		O54734	7.29522	6.60497	7.98547	8.15711	7.61969	8.69454	1.11815		6.90674	6.4517	7.36179		Q8BYM5	5.99938	5.47903	6.51972	6.83667	6.29422	7.37912	1.13956		5.93768	5.46656
Q99LG2	5.22072	4.44913	5.99231	6.73495	6.21242	7.25748	1.29004		5.40718	4.98767	5.8267		P0C7L0	6.29204	5.25205	7.33202	6.30543	4.20387	8.40699	1.00213		5.18116	3.45431	6.90801		Q91W86	5.18291	3.09246	7.27336	8.16479	3.92872	12.4009	1.57533		6.91325	3.32651	10.5		Q9CS84	5.77269	5.46266	6.08271	6.83987	6.44809	7.23165	1.18487		5.94046	5.60019
Q60790	4.44891	3.84926	5.04856	6.73614	6.11891	7.35338	1.51411		5.40814	4.91259	5.90369		O70133	5.55956	5.30438	5.81474	6.30544	5.9796	6.63128	1.13416		5.18116	4.91342	5.44891		Q3UUG6	8.51687	7.07071	9.96303	8.16891	2.49672	13.8411	0.959145		6.91674	2.11401	11.7195		Q91WQ3	5.61301	5.17642	6.0496	6.84589	6.34295	7.34883	1.21965		5.94569	5.50888
P24547	4.79212	3.62228	5.96195	6.75456	5.28884	8.22027	1.40951		5.42293	4.24617	6.59968		P62334	5.4257	4.7888	6.0626	6.30706	5.89647	6.71765	1.16244		5.1825	4.84512	5.51988		P56391	23.4924	20.4386	26.5462	8.17832	3.65817	12.6985	0.348127		6.9247	3.09742	10.752		Q9CXT8	6.43679	5.7668	7.10678	6.84721	6.27467	7.41976	1.06376		5.94683	5.44958
Q8CCN5	4.20712	2.87672	5.53753	6.7581	5.94855	7.56765	1.60635		5.42577	4.77582	6.07572		Q5SVL6	4.86153	4.47384	5.24923	6.31616	5.37725	7.25507	1.29921		5.18998	4.41848	5.96147		Q924N4	6.5075	6.04187	6.97312	8.19201	7.34557	9.03844	1.25886		6.93629	6.2196	7.65298		P14211	5.89746	5.39099	6.40394	6.85279	6.55187	7.15371	1.16199		5.95168	5.69033
P09055	6.36559	4.86652	7.86466	6.75944	2.01234	11.5065	1.06187		5.42685	1.61562	9.23808		P20029	5.1285	4.76449	5.49252	6.32043	5.73553	6.90532	1.23241		5.19348	4.71287	5.67409		Q91V41	6.5592	5.9511	7.16731	8.19866	7.89216	8.50515	1.24995		6.94192	6.68241	7.20144		Q7TMY8	5.85445	4.52009	7.18881	6.85607	5.01068	8.70146	1.17109		5.95452	4.35179
Q9DCL9	4.93419	4.48635	5.38203	6.76075	5.76777	7.75373	1.37019		5.4279	4.63068	6.22512		Q9D924	3.53329	3.26192	3.80465	6.32497	4.14949	8.50044	1.79011		5.19721	3.40963	6.98479		Q923T9	7.49489	6.50448	8.4853	8.20312	7.29739	9.10884	1.09449		6.9457	6.17881	7.71259		Q01097	6.10199	5.57349	6.6305	6.86949	6.23558	7.50339	1.12578		5.96618	5.41563
Q9Z1X4	6.49104	5.24835	7.73372	6.77759	5.54281	8.01238	1.04415		5.44142	4.45007	6.43278		Q9DCH4	6.47731	2.42589	10.5287	6.32593	5.15073	7.50113	0.97663		5.19801	4.23234	6.16367		Q9D7N9	6.75065	5.85039	7.6509	8.21777	7.14181	9.29373	1.21733		6.9581	6.04707	7.86914		O55143	5.96703	5.39267	6.54138	6.87333	6.61035	7.13631	1.15189		5.96952	5.74112
Q9DBL1	5.61281	4.78287	6.44275	6.7795	6.21096	7.34803	1.20786		5.44295	4.9865	5.8994		P35436	5.50077	4.83517	6.16637	6.32724	5.89531	6.75917	1.15025		5.19908	4.84416	5.55399		P51432	5.63799	4.62241	6.65357	8.22959	6.92469	9.5345	1.45967		6.96811	5.86323	8.073		Q80ZF8	5.96549	5.23616	6.69482	6.87811	6.41839	7.33782	1.15298		5.97367	5.5744
P12849	3.91078	3.07157	4.74999	6.7802	5.51629	8.04411	1.73372		5.44352	4.42878	6.45825		Q9WTX5	4.60819	4.31522	4.90115	6.33063	5.79626	6.86499	1.37378		5.20186	4.76278	5.64095		Q6PB66	7.29529	6.77352	7.81706	8.231	7.75649	8.70551	1.12826		6.96931	6.56753	7.37108		Q8R574	9.80065	8.96204	10.6393	6.88727	-1.14384	14.9184	0.702736		5.98162	-0.993429
Q6NVF9	6.73981	5.69162	7.78799	6.78064	5.67261	7.88867	1.00606		5.44387	4.55429	6.33346		P60521	4.21899	3.91542	4.52257	6.33112	5.42375	7.23849	1.50062		5.20227	4.45668	5.94785		Q9QWY8	5.37283	3.33331	7.41235	8.2358	2.55566	13.9159	1.53286		6.97337	2.16392	11.7828		Q9EQ06	5.00158	4.39462	5.60854	6.88841	4.68403	9.0928	1.37725		5.98262	4.0681
O35326	5.40113	4.90917	5.89308	6.78191	4.30564	9.25819	1.25565		5.44489	3.4568	7.43298		P45878	6.5878	6.3652	6.81039	6.33787	5.43819	7.23756	0.962063		5.20782	4.46855	5.94709		Q8CJH3	8.46615	7.46117	9.47114	8.24434	7.48452	9.00416	0.9738		6.9806	6.33725	7.62395		Q99L43	5.65937	4.88993	6.42881	6.8965	6.52534	7.26765	1.2186		5.98964	5.66729
Q80UJ7	5.37403	4.58079	6.16728	6.78419	5.73518	7.83319	1.2624		5.44672	4.60452	6.28892		Q6ZPQ6	5.09643	4.69626	5.49661	6.34818	5.48147	7.2149	1.24561		5.21629	4.50411	5.92847		Q8BIK4	6.60023	6.09901	7.10145	8.2524	7.73072	8.77408	1.25032		6.98743	6.54571	7.42914		O35099	4.88045	4.04635	5.71456	6.89794	5.81146	7.98442	1.41338		5.99089	5.04728
P62812	5.27921	3.67867	6.87974	6.79042	5.85399	7.72686	1.28626		5.45172	4.6999	6.20355		Q06138	4.9285	4.57815	5.27885	6.34822	5.81438	6.88207	1.28806		5.21632	4.77766	5.65498		Q8BTM8	7.98356	7.40898	8.55814	8.26755	7.42225	9.11285	1.03557		7.00026	6.28453	7.71598		Q6A065	5.98972	5.39962	6.57982	6.90607	5.73539	8.07676	1.15299		5.99796	4.98121
Q8CBY8	5.46867	4.72104	6.21629	6.79916	6.40564	7.19268	1.24329		5.45874	5.1428	5.77468		Q91X97	5.85994	5.53692	6.18295	6.35482	4.85325	7.85639	1.08445		5.22174	3.9879	6.45558		Q80T41	7.2893	6.68881	7.88979	8.27124	7.43684	9.10565	1.13471		7.00338	6.29688	7.70988		O35215	16.1968	15.1637	17.2299	6.90729	-7.13297	20.9475	0.42646		5.99901	-6.19501
Q9ERE7	5.90529	4.92906	6.88151	6.80429	6.33278	7.2758	1.15224		5.46286	5.0843	5.84141		Q8R050	5.21848	4.80606	5.63089	6.35868	5.64445	7.07291	1.21849		5.22492	4.63804	5.8118		P63242	6.8903	6.27901	7.5016	8.28097	7.7275	8.83445	1.20183		7.01162	6.54298	7.48025		Q920P3	6.26635	5.77276	6.75995	6.91026	6.04832	7.77219	1.10276		6.00159	5.25299
P62761	5.76176	5.42423	6.09929	6.80954	6.46734	7.15174	1.18185		5.46707	5.19233	5.74181		Q3UHK6	4.8888	3.37527	6.40232	6.36519	6.04685	6.68354	1.302		5.23027	4.96868	5.49185		Q91YP2	7.86074	4.96875	10.7527	8.28369	7.31702	9.25036	1.05381		7.01392	6.19543	7.83242		A2ALS5	6.58988	5.27862	7.90115	6.92475	3.42462	10.4249	1.05082		6.01418	2.9743
Q9QXZ0	5.22727	4.85389	5.60066	6.81064	5.98651	7.63476	1.3029		5.46795	4.8063	6.12961		B1AZP2	5.8549	5.23519	6.47461	6.36584	5.78451	6.94717	1.08727		5.2308	4.75312	5.70848		Q8R5C5	6.89802	6.40511	7.39093	8.29502	6.56916	10.0209	1.20252		7.02351	5.5622	8.48482		Q80UP3	5.66056	4.90168	6.41944	6.92551	6.40492	7.4461	1.22347		6.01484	5.5627
Q9CZD3	5.14036	4.79802	5.48271	6.81144	6.3982	7.22467	1.32509		5.46859	5.13683	5.80036		Q8CBY8	5.23632	4.75834	5.71431	6.3672	5.75866	6.97573	1.21597		5.23191	4.73188	5.73194		P26638	6.12897	5.51802	6.73992	8.30131	6.5836	10.019	1.35444		7.02884	5.57443	8.48325		Q9WUK2	4.98532	3.86053	6.11011	6.92679	5.88238	7.9712	1.38944		6.01595	5.10888
P05063	5.2448	4.82912	5.66048	6.8144	5.87022	7.75858	1.29927		5.47098	4.71294	6.22901		P70175	5.38776	5.04891	5.72662	6.36853	5.62504	7.11201	1.18204		5.233	4.62208	5.84393		Q8R1V4	8.87263	5.09445	12.6508	8.31078	5.0037	11.6179	0.936676		7.03686	4.2367	9.83701		Q9JL56	6.48859	5.18087	7.79632	6.93451	3.63527	10.2337	1.06872		6.02266	3.15725
Q8BPU7	7.89595	2.89468	12.8972	6.81519	4.86433	8.76605	0.863124		5.47161	3.90535	7.03787		Q80TS3	5.36077	4.02166	6.69989	6.38163	5.8428	6.92045	1.19043		5.24377	4.80102	5.68652		Q8BG67	5.02075	3.86184	6.17966	8.31239	6.50317	10.1216	1.65561		7.03822	5.50633	8.57012		Q8K386	5.85269	5.01234	6.69303	6.93923	6.34158	7.53687	1.18565		6.02675	5.50769
Q62417	4.81515	3.98193	5.64836	6.82021	4.95796	8.68246	1.41641		5.47564	3.98052	6.97075		P27546	5.16711	4.77068	5.56354	6.38301	6.01719	6.74884	1.23532		5.24491	4.94431	5.54551		Q9DC16	7.46134	6.60796	8.31473	8.31429	7.36812	9.26045	1.11431		7.03983	6.23869	7.84096		Q9CX00	5.45236	4.93238	5.97234	6.94183	4.84025	9.04341	1.27318		6.02901	4.20378
Q9D832	3.7171	3.42974	4.00445	6.82148	4.22988	9.41308	1.83516		5.47666	3.39598	7.55734		Q6PA06	5.08564	4.29528	5.876	6.38502	5.45182	7.31822	1.2555		5.24656	4.47975	6.01336		Q9CR95	6.44575	5.48474	7.40676	8.33195	7.33479	9.32912	1.29263		7.05478	6.21047	7.8991		Q8BWQ6	7.48777	6.75917	8.21636	6.94523	3.68648	10.204	0.927544		6.03197	3.20172
Q62318	6.06292	5.5432	6.58265	6.82728	5.80963	7.84493	1.12607		5.48132	4.66429	6.29834		P68510	4.80886	4.46308	5.15463	6.388	5.63949	7.1365	1.32838		5.249	4.63396	5.86405		Q8C0E2	6.89274	6.1859	7.59958	8.33836	7.36392	9.3128	1.20973		7.06021	6.23514	7.88528		P50580	5.80297	5.26242	6.34352	6.94909	6.11391	7.78427	1.19751		6.03532	5.30996
Q9Z1Q5	6.14666	5.24978	7.04354	6.83351	5.73065	7.93637	1.11174		5.48632	4.60088	6.37175		P61750	4.94159	3.60561	6.27758	6.39524	5.94017	6.85031	1.29417		5.25495	4.88103	5.62888		Q8C419	6.88787	6.02401	7.75173	8.36057	7.56314	9.15799	1.21381		7.07901	6.40382	7.7542		Q0V8T9	4.73197	3.69723	5.7667	6.95293	5.69323	8.21263	1.46935		6.03865	4.9446
Q8BMG7	4.79462	4.16546	5.42378	6.84231	5.79189	7.89273	1.42708		5.49338	4.65005	6.33672		Q9CQN1	5.42025	4.93065	5.90984	6.39692	5.64671	7.14714	1.18019		5.25634	4.63989	5.87279		Q8JZQ9	5.91736	4.45629	7.37843	8.36134	6.60958	10.1131	1.41302		7.07967	5.59642	8.56291		Q9DB05	6.52593	6.02797	7.02389	6.95944	5.38302	8.53587	1.06643		6.04431	4.67518
Q9D0L8	6.82895	6.22442	7.43347	6.84591	5.46569	8.22613	1.00248		5.49627	4.38815	6.60438		O35326	4.10672	3.11525	5.09819	6.41291	3.26564	9.56017	1.56157		5.26947	2.68337	7.85557		Q9WV18	7.83759	7.22741	8.44776	8.38136	7.80588	8.95684	1.06938		7.09662	6.60935	7.58389		Q62245	6.13411	5.01488	7.25334	6.96072	5.30724	8.61419	1.13476		6.04542	4.60936
Q99JP7	4.51591	3.45075	5.58108	6.85055	2.34314	11.358	1.51698		5.5	1.8812	9.1188		Q9CQF9	6.22446	5.59557	6.85335	6.41589	4.60857	8.22321	1.03076		5.27192	3.78685	6.757		Q9ES28	7.22348	6.32886	8.11811	8.40032	7.15305	9.64759	1.16292		7.11267	6.05659	8.16876		Q62348	8.1694	7.28256	9.05623	6.96297	2.42053	11.5054	0.852323		6.04737	2.10224
O08788	5.81498	5.49347	6.13648	6.87767	6.39035	7.36499	1.18275		5.52177	5.13052	5.91302		Q8CAA7	4.86478	4.5122	5.21737	6.42091	5.48825	7.35356	1.31987		5.27604	4.50969	6.0424		P61021	7.53565	6.85526	8.21605	8.41355	7.73651	9.0906	1.1165		7.12388	6.55061	7.69714		P35438	6.17019	5.52924	6.81114	6.96889	6.71441	7.22336	1.12945		6.05251	5.8315
Q9Z140	6.18911	4.82897	7.54925	6.88321	5.79152	7.97491	1.11215		5.52622	4.64975	6.40269		Q8BKC5	4.47856	4.20921	4.74791	6.42491	5.57367	7.27616	1.43459		5.27934	4.57987	5.9788		P56371	6.78527	5.87126	7.69928	8.41506	7.10182	9.7283	1.2402		7.12515	6.01321	8.2371		P70408	5.13858	4.50722	5.76993	6.97005	6.38259	7.55751	1.35642		6.05352	5.54331
P62192	5.24486	3.67201	6.81772	6.8853	6.21388	7.55672	1.31277		5.52789	4.98884	6.06695		Q8BLF1	5.12822	4.7943	5.46213	6.42864	5.64604	7.21124	1.25358		5.2824	4.63934	5.92546		O88485	6.87753	5.82485	7.93021	8.43207	6.45958	10.4046	1.22603		7.13956	5.46942	8.80969		P57716	4.91339	3.37163	6.45515	6.98405	3.99548	9.97262	1.42143		6.06568	3.4701
Q91WG7	5.42017	4.92554	5.9148	6.88609	5.81155	7.96063	1.27046		5.52853	4.66583	6.39123		O54988	5.12155	3.32356	6.91955	6.43425	5.67705	7.19144	1.25631		5.28701	4.66482	5.90919		O08688	9.24173	7.99921	10.4842	8.43838	7.51821	9.35855	0.913074		7.1449	6.36578	7.92402		P55288	5.43633	4.90676	5.96591	6.99122	5.88541	8.09704	1.28602		6.07191	5.1115
P07356	6.4586	5.62673	7.29046	6.88795	4.95918	8.81671	1.06648		5.53002	3.98151	7.07854		Q8BKX1	4.56104	4.21192	4.91017	6.4365	5.87277	7.00023	1.41119		5.28886	4.82564	5.75208		Q9D8W7	8.65106	7.55936	9.74276	8.44971	3.87187	13.0276	0.976726		7.15449	3.27837	11.0306		Q9JK42	6.35604	4.59151	8.12058	6.99181	6.58317	7.40044	1.10003		6.07242	5.71752
P14685	5.49695	4.57038	6.42353	6.8892	6.18559	7.59282	1.25328		5.53103	4.96613	6.09593		Q9QZ73	7.60867	6.9528	8.26454	6.43826	-0.574889	13.4514	0.846175		5.2903	-0.472385	11.053		Q99K85	6.86112	6.31129	7.41094	8.45572	7.66895	9.2425	1.23241		7.15958	6.49341	7.82576		Q9JMC3	4.42992	2.50613	6.35371	6.9947	4.49933	9.49007	1.57897		6.07493	3.90769
Q91YQ5	5.50719	5.00421	6.01017	6.89155	6.49904	7.28407	1.25137		5.53292	5.21778	5.84805		Q8R5C5	5.1571	4.81348	5.50072	6.44126	5.61608	7.26645	1.24901		5.29277	4.61472	5.97083		Q9DC61	8.31255	6.56796	10.0571	8.45819	7.84084	9.07554	1.01752		7.16167	6.63895	7.68439		P20357	6.1168	5.59549	6.63811	7.00726	6.72095	7.29357	1.14558		6.08584	5.83717
B1AY13	5.2295	4.4271	6.0319	6.90213	5.4646	8.33966	1.31985		5.54141	4.38728	6.69554		Q80UP3	5.67096	4.88685	6.45508	6.44388	5.65899	7.22876	1.13629		5.29492	4.64998	5.93986		A2A5R2	6.05662	3.71883	8.3944	8.46593	6.64641	10.2855	1.3978		7.16822	5.62761	8.70884		P43406	6.69343	6.16074	7.22611	7.00763	6.0287	7.98657	1.04694		6.08616	5.23595
P43406	5.09978	4.40599	5.79357	6.90899	5.86015	7.95783	1.35476		5.54692	4.70485	6.38898		Q03173	6.33769	4.8953	7.78008	6.44439	5.80548	7.08331	1.01684		5.29534	4.77035	5.82034		O54988	5.62592	3.64883	7.603	8.46616	0.754647	16.1777	1.50485		7.16842	0.63897	13.6979		O54865	5.59423	4.83215	6.35632	7.01029	5.82106	8.19951	1.25313		6.08847	5.05562
P61963	4.77764	0.909237	8.64605	6.91793	5.04599	8.78986	1.44798		5.55409	4.0512	7.05698		Q8BGQ7	4.82602	4.37881	5.27324	6.44858	5.93235	6.96481	1.33621		5.29878	4.8746	5.72297		P09103	7.30565	6.67288	7.93841	8.46912	8.01328	8.92497	1.15926		7.17093	6.78496	7.5569		P27546	5.49123	5.03457	5.94788	7.01255	6.38355	7.64155	1.27705		6.09043	5.54415
Q9CS84	4.79121	4.13038	5.45204	6.92409	6.43188	7.4163	1.44516		5.55904	5.16386	5.95421		Q9JJI8	6.08961	5.53433	6.6449	6.45052	4.89221	8.00883	1.05927		5.30038	4.01992	6.58084		Q8VHQ9	7.61312	6.83899	8.38724	8.46917	8.02683	8.91151	1.11244		7.17097	6.79643	7.5455		Q9DCL9	5.93134	5.18649	6.67618	7.01638	6.32935	7.70341	1.18293		6.09376	5.49707
O35954	5.95726	4.84689	7.06763	6.92421	5.33082	8.51759	1.16231		5.55913	4.27988	6.83839		P28656	4.81073	4.39974	5.22173	6.47301	5.44414	7.50187	1.34553		5.31886	4.47344	6.16427		P27773	7.0421	6.40879	7.67541	8.47395	7.5866	9.36129	1.20333		7.17501	6.42369	7.92634		E9PWR4	6.6463	5.85888	7.43372	7.01852	5.68227	8.35477	1.056		6.09561	4.93508
Q64487	4.3734	3.46615	5.28065	6.92609	5.56239	8.28978	1.58368		5.56064	4.46579	6.65549		Q9CR09	5.19466	4.43972	5.9496	6.47623	4.67876	8.27371	1.24671		5.32151	3.84453	6.79849		Q9WV55	7.48604	6.69125	8.28083	8.47807	7.95905	8.9971	1.13252		7.17851	6.73904	7.61797		Q6PAJ1	5.48706	4.74526	6.22886	7.02877	6.68552	7.37203	1.28097		6.10452	5.8064
Q6A0A9	5.41917	4.8524	5.98595	6.92775	5.78755	8.06796	1.27838		5.56198	4.64656	6.4774		Q91YS8	5.29231	4.79413	5.7905	6.48063	5.43399	7.52726	1.22454		5.32512	4.46509	6.18514		Q7SIG6	7.06973	4.738	9.40146	8.4915	-19.8837	36.8667	1.20111		7.18987	-16.8358	31.2156		Q6A0A9	5.20007	3.30384	7.09629	7.03002	6.60199	7.45804	1.35191		6.1056	5.73386
P26638	5.49465	4.99708	5.99222	6.92802	6.67101	7.18502	1.26087		5.56219	5.35586	5.76853		Q8CDG3	5.31941	4.711	5.92783	6.48262	5.98215	6.98309	1.21867		5.32676	4.91552	5.73799		Q9D338	6.46301	5.09002	7.83599	8.49302	7.19014	9.79589	1.3141		7.19116	6.088	8.29432		Q3UHK1	3.52182	2.58551	4.45813	7.03156	5.37922	8.6839	1.99657		6.10694	4.67187
Q8BLF1	6.12311	5.60558	6.64064	6.92935	6.66314	7.19556	1.13167		5.56326	5.34953	5.77699		Q8VDD5	5.85386	5.40229	6.30544	6.4838	6.14727	6.82032	1.10761		5.32772	5.0512	5.60424		P15105	7.69326	7.05475	8.33176	8.52921	8.16737	8.89105	1.10866		7.2218	6.91543	7.52818		Q9JM63	4.56915	4.01323	5.12507	7.03382	5.02355	9.04409	1.53942		6.10891	4.36298
Q99K51	5.16452	4.48814	5.8409	6.93114	2.93314	10.9291	1.34207		5.5647	2.35489	8.77452		A2ALS5	5.08688	4.75886	5.4149	6.48917	5.75233	7.22602	1.27567		5.33214	4.72667	5.9376		B2RY04	6.31831	4.75601	7.88061	8.53193	8.21225	8.85161	1.35035		7.22411	6.95343	7.49479		Q0VBD0	5.83486	4.57762	7.0921	7.03441	5.97735	8.09146	1.20558		6.10941	5.19135
Q9D6K8	6.00032	4.59238	7.40827	6.93739	6.16811	7.70668	1.15617		5.56972	4.95209	6.18735		Q99LG2	5.32053	4.95241	5.68864	6.49508	5.67632	7.31384	1.22076		5.33699	4.66422	6.00977		Q01097	8.50238	6.85949	10.1453	8.54431	7.35528	9.73333	1.00493		7.23459	6.22782	8.24135		Q8CAA7	5.88281	5.15737	6.60826	7.04481	6.50704	7.58258	1.19752		6.11845	5.65139
Q8R0S2	5.71943	4.2813	7.15756	6.94583	6.31932	7.57234	1.21443		5.57649	5.0735	6.07949		Q922Q8	5.50415	5.05222	5.95607	6.50243	5.90198	7.10288	1.18137		5.34303	4.84964	5.83642		P53994	6.96591	6.40353	7.5283	8.54735	8.16346	8.93123	1.22702		7.23716	6.91212	7.5622		Q80XG9	5.95207	5.4355	6.46864	7.04557	6.59241	7.49873	1.18372		6.11911	5.72554
Q9JHL1	3.18227	1.68586	4.67868	6.94772	0.310043	13.5854	2.18326		5.57801	0.248919	10.9071		Q3TLI0	8.48912	4.9304	12.0478	6.50255	5.48184	7.52325	0.765986		5.34313	4.50442	6.18184		Q60737	6.90222	6.27025	7.53419	8.5529	8.18614	8.91965	1.23915		7.24186	6.93133	7.5524		Q9D7N9	5.50407	4.51632	6.49182	7.06478	6.46274	7.66682	1.28356		6.13579	5.61292
Q61699	5.21417	4.91119	5.51714	6.94981	6.53048	7.36914	1.33287		5.57969	5.24302	5.91635		Q9CZD3	4.27762	4.0742	4.48105	6.50395	5.85506	7.15283	1.52046		5.34428	4.81109	5.87747		Q61831	5.01963	4.33675	5.70251	8.5542	3.23524	13.8732	1.70415		7.24297	2.73933	11.7466		Q8CDG3	6.09219	5.3902	6.79417	7.07139	6.41721	7.72557	1.16073		6.14153	5.57337
Q3TXS7	5.66062	5.32136	5.99988	6.95563	6.31412	7.59715	1.22878		5.58436	5.06932	6.09941		Q99MR6	4.70034	1.6435	7.75719	6.50448	5.78117	7.22779	1.38383		5.34472	4.75037	5.93906		A2APV2	7.34244	6.63859	8.04629	8.57893	7.73901	9.41884	1.1684		7.2639	6.55273	7.97507		Q06138	5.53759	5.09225	5.98294	7.07233	6.50723	7.63743	1.27715		6.14235	5.65156
O54988	4.61908	2.46606	6.7721	6.95882	5.7981	8.11953	1.50654		5.58692	4.65503	6.51881		Q9DBG6	5.21245	4.13644	6.28846	6.50973	5.5325	7.48695	1.24888		5.34903	4.54605	6.15201		P62754	7.02279	5.42074	8.62485	8.58252	7.93943	9.2256	1.22209		7.26694	6.72243	7.81145		P10126	6.17114	5.74133	6.60095	7.07353	6.59911	7.54794	1.14623		6.14339	5.73136
Q60649	6.22649	3.20508	9.24791	6.96804	6.56772	7.36836	1.1191		5.59432	5.27292	5.91573		Q8BFU3	4.49074	3.88127	5.10021	6.51036	4.66599	8.35473	1.44973		5.34955	3.83403	6.86506		P80317	7.16283	6.44912	7.87654	8.58642	7.61756	9.55527	1.19875		7.27024	6.4499	8.09059		Q8BUR4	5.05513	3.93098	6.17929	7.08376	3.43983	10.7277	1.4013		6.15228	2.98751
Q0P5W1	5.83727	4.41038	7.26416	6.97329	6.03379	7.9128	1.19461		5.59854	4.84425	6.35283		Q8BG32	5.74569	5.08839	6.40299	6.51093	5.79647	7.2254	1.13319		5.35002	4.76295	5.93709		Q9D2N4	6.99814	6.17808	7.81819	8.5892	6.96986	10.2085	1.22736		7.2726	5.90148	8.64372		Q922R8	4.75188	3.38751	6.11625	7.09606	6.13509	8.05702	1.49332		6.16296	5.32836
Q6ZQ08	5.79387	3.71764	7.87011	6.98405	6.35665	7.61144	1.20542		5.60717	5.10346	6.11088		Q8BGT8	4.96524	4.59024	5.34023	6.51209	5.91021	7.11398	1.31154		5.35097	4.8564	5.84554		Q9D3B1	7.69704	6.27755	9.11653	8.5966	6.9665	10.2267	1.11687		7.27886	5.89863	8.65909		Q8BU33	5.72107	4.96222	6.47993	7.11503	5.0982	9.13186	1.24365		6.17944	4.42781
A2A432	6.76365	5.02877	8.49854	6.98571	6.49484	7.47658	1.03283		5.60851	5.21441	6.00261		Q5SWU9	5.30531	4.30128	6.30935	6.51522	5.61121	7.41924	1.22806		5.35354	4.61072	6.09637		Q8K021	7.80201	7.1232	8.48083	8.60129	7.71584	9.48674	1.10245		7.28284	6.53311	8.03256		Q9QZB7	6.14845	3.97727	8.31964	7.11606	6.43027	7.80185	1.15737		6.18033	5.58472
Q91WK2	6.01612	4.74862	7.28363	6.99135	6.35739	7.62532	1.1621		5.61304	5.10406	6.12202		Q6ZWX6	5.51172	4.56795	6.4555	6.52355	6.11655	6.93056	1.18358		5.36039	5.02595	5.69482		Q3UHJ0	6.74179	6.05899	7.42458	8.6064	8.2666	8.94621	1.27658		7.28717	6.99945	7.57488		Q6PCP5	5.84389	5.16758	6.52021	7.12763	6.51999	7.73527	1.21967		6.19038	5.66264
Q9Z130	6.19914	4.71053	7.68775	6.99951	5.38487	8.61416	1.12911		5.61959	4.32327	6.91592		Q6GYP7	6.83826	5.28705	8.38947	6.52697	5.25089	7.80305	0.954478		5.3632	4.31464	6.41175		Q6ZWU9	6.86741	5.38376	8.35107	8.60815	8.01222	9.20408	1.25348		7.28865	6.78407	7.79323		P63300	8.8356	8.00932	9.66187	7.14093	-2.34489	16.6267	0.8082		6.20193	-2.03654
Q8BQZ4	5.05267	2.80111	7.30423	7.00774	5.75364	8.26184	1.38694		5.6262	4.61934	6.63306		P0C192	5.6437	4.71801	6.56939	6.52702	5.69232	7.36172	1.15651		5.36324	4.67737	6.04911		P47802	12.9343	9.9336	15.9349	8.61803	4.47415	12.7619	0.666295		7.29701	3.78833	10.8057		Q9DBL1	6.29924	5.66972	6.92876	7.14603	6.88026	7.41179	1.13443		6.20636	5.97554
Q9D1E6	5.35712	4.84346	5.87078	7.01088	6.05719	7.96456	1.3087		5.62872	4.86305	6.39438		O55106	5.90363	5.41643	6.39083	6.52948	5.22462	7.83434	1.10601		5.36526	4.29306	6.43746		Q8VEK3	8.95271	7.90457	10.0009	8.63516	7.30417	9.96614	0.96453		7.31151	6.18455	8.43848		Q8VHH5	4.95071	4.37941	5.52202	7.14809	1.61292	12.6833	1.44385		6.20815	1.40082
Q9QYF1	5.93429	5.43557	6.43302	7.01292	2.88838	11.1375	1.18176		5.63036	2.31895	8.94176		Q9WUL7	4.76487	4.53096	4.99878	6.53546	5.60398	7.46694	1.37159		5.37017	4.60478	6.13557		P63318	7.96965	7.28514	8.65416	8.64467	8.31536	8.97398	1.0847		7.31957	7.04073	7.5984		P05063	5.79514	5.25072	6.33956	7.15005	6.51871	7.7814	1.2338		6.20985	5.66153
Q91WM1	5.0472	3.64663	6.44778	7.0147	3.23089	10.7985	1.38982		5.63178	2.59393	8.66963		Q61081	5.48926	4.89221	6.08631	6.53764	5.27608	7.79921	1.19099		5.37197	4.33534	6.40859		Q5DU25	6.01667	5.32261	6.71074	8.6467	8.21913	9.07427	1.43712		7.32129	6.95926	7.68331		P62192	6.04125	5.14674	6.93576	7.15219	6.60403	7.70035	1.18389		6.21171	5.73563
Q61136	6.39961	5.23634	7.56288	7.03213	5.26656	8.79769	1.09884		5.64578	4.22828	7.06327		Q9JLN9	5.6056	4.99967	6.21153	6.54033	5.95665	7.12401	1.16675		5.37418	4.89457	5.85379		Q61290	6.5883	4.07783	9.09877	8.64851	7.48214	9.81489	1.31271		7.32282	6.33523	8.31041		Q3TVA9	5.56313	3.18639	7.93988	7.16121	5.90227	8.42014	1.28726		6.21954	5.12615
Q9Z2A0	3.87875	3.34388	4.41363	7.03654	5.3996	8.67348	1.81412		5.64932	4.3351	6.96354		Q6PD26	4.66235	3.82682	5.49787	6.54478	5.41222	7.67735	1.40375		5.37784	4.44721	6.30846		P11531	6.8444	4.99847	8.69034	8.64985	1.05796	16.2417	1.26378		7.32396	0.895794	13.7521		Q923S9	5.9823	5.3329	6.6317	7.16267	6.58014	7.7452	1.19731		6.22081	5.71488
P19096	5.28832	4.93321	5.64344	7.03696	6.26814	7.80578	1.33066		5.64966	5.03241	6.26691		Q9QYG0	5.16313	4.81583	5.51043	6.5482	5.95719	7.13921	1.26826		5.38064	4.89501	5.86627		P39054	7.21723	6.30906	8.12541	8.66284	8.05846	9.26722	1.2003		7.33495	6.82322	7.84669		Q62283	6.24831	5.761	6.73562	7.16461	6.81331	7.51591	1.14665		6.22249	5.91739
P99026	7.43663	6.76316	8.11009	7.04123	3.61495	10.4675	0.946831		5.65308	2.90228	8.40389		P70333	5.1474	4.74382	5.55098	6.55355	5.91476	7.19233	1.27318		5.38504	4.86015	5.90992		O35382	6.49816	5.83872	7.1576	8.66341	7.86333	9.4635	1.33321		7.33544	6.65799	8.01288		Q9R0Q9	6.46097	5.55115	7.37079	7.18316	6.28983	8.07649	1.11178		6.2386	5.46274
Q9JKR6	5.9629	5.53443	6.39137	7.04149	6.72779	7.35518	1.18088		5.65329	5.40144	5.90514		Q922R8	6.77487	4.32904	9.2207	6.55862	5.94388	7.17336	0.96808		5.3892	4.88407	5.89434		Q9EP69	7.8249	6.93205	8.71774	8.66872	8.4698	8.86764	1.10784		7.33993	7.1715	7.50836		P35283	6.72778	6.14205	7.3135	7.18628	6.58946	7.78311	1.06815		6.24132	5.72297
Q80ZX0	5.34684	4.77387	5.9198	7.04956	4.45163	9.64749	1.31845		5.65977	3.57402	7.74553		Q3THS6	4.42728	3.33071	5.52385	6.56066	5.72203	7.3993	1.48187		5.39088	4.70178	6.07999		Q5DQR4	7.27547	6.61977	7.93116	8.66994	7.95507	9.38481	1.19167		7.34096	6.73567	7.94625		Q810U4	5.67732	5.16423	6.1904	7.18886	6.79368	7.58403	1.26624		6.24355	5.90034
O88485	6.4585	5.8044	7.1126	7.05524	6.51891	7.59158	1.0924		5.66434	5.23374	6.09494		P07356	6.4966	5.82989	7.16331	6.5633	6.16753	6.95907	1.01027		5.39305	5.06785	5.71825		Q9QZC2	8.13813	2.73498	13.5413	8.67769	3.56948	13.7859	1.0663		7.34753	3.02233	11.6727		Q9DBH5	5.94117	4.64891	7.23343	7.18911	5.79147	8.58675	1.21005		6.24377	5.02992
Q3U0M1	5.71868	1.89608	9.54129	7.05902	6.19976	7.91828	1.23438		5.66737	4.9775	6.35723		Q6NZL0	5.11884	4.58737	5.6503	6.56678	5.70961	7.42394	1.28287		5.39591	4.69158	6.10024		B2RUS7	6.03128	3.41056	8.65201	8.68343	8.16807	9.19879	1.43973		7.35239	6.91603	7.78875		Q6ZQ82	5.30102	3.99804	6.60399	7.20221	5.11758	9.28684	1.35865		6.25515	4.44464
P14211	6.57069	6.10227	7.03911	7.07438	6.41934	7.72942	1.07666		5.6797	5.1538	6.2056		O88587	5.04408	4.51752	5.57064	6.56857	4.91599	8.22115	1.30223		5.39738	4.03946	6.7553		Q9JHU4	7.29424	6.49415	8.09434	8.68717	8.35791	9.01642	1.19096		7.35555	7.07677	7.63434		Q8BZN6	5.46163	4.58077	6.34249	7.21293	6.0143	8.41156	1.32066		6.26446	5.22345
Q7TNV0	7.90868	6.89665	8.92072	7.07474	4.29203	9.85746	0.894554		5.67999	3.44587	7.91411		Q9QXB9	4.03585	3.50132	4.57038	6.57481	5.77585	7.37378	1.6291		5.40251	4.746	6.05902		Q6WVG3	7.64479	6.6899	8.59968	8.69123	8.22083	9.16163	1.13688		7.35899	6.9607	7.75729		Q9QUJ7	5.56223	2.42149	8.70297	7.22079	3.82711	10.6145	1.29818		6.27129	3.32387
Q8BXR9	5.29189	4.50247	6.08132	7.08158	6.00853	8.15464	1.3382		5.68548	4.82398	6.54699		Q8C6B0	6.87388	5.5961	8.15166	6.57794	5.66074	7.49513	0.956947		5.40508	4.65142	6.15873		P61750	7.75923	5.82466	9.69379	8.69416	7.98596	9.40236	1.12049		7.36147	6.76182	7.96111		O35474	3.03812	2.45717	3.61908	7.22872	2.06778	12.3897	2.37934		6.27818	1.79588
Q9JIF0	4.13555	3.44591	4.82519	7.08254	5.09938	9.0657	1.7126		5.68625	4.09406	7.27844		P05063	5.72969	5.28908	6.1703	6.58157	6.14072	7.02243	1.14868		5.40807	5.04581	5.77032		O08530	8.57457	7.38039	9.76875	8.70774	7.98723	9.42825	1.01553		7.37297	6.7629	7.98303		Q5SWU9	5.66666	4.67087	6.66245	7.23268	6.61065	7.8547	1.27636		6.28161	5.74138
P56391	15.4533	11.9791	18.9275	7.08587	4.40142	9.77032	0.458534		5.68892	3.5337	7.84415		Q9JLC8	4.76747	4.48876	5.04619	6.59772	5.85263	7.34281	1.3839		5.42133	4.80909	6.03357		Q8QZY1	5.38584	4.38721	6.38446	8.73183	6.67873	10.7849	1.62126		7.39336	5.65497	9.13175		Q64487	5.97187	5.49324	6.4505	7.23542	6.73081	7.74003	1.21158		6.284	5.84574
Q99KV1	6.04925	4.60695	7.49154	7.08618	6.09475	8.07762	1.17142		5.68918	4.8932	6.48515		Q8VIM9	3.23687	2.72963	3.74411	6.60436	5.56971	7.63901	2.04036		5.42679	4.57662	6.27696		Q9D6K8	7.63527	7.09761	8.17294	8.73444	8.08365	9.38523	1.14396		7.39558	6.84454	7.94661		Q99104	6.52787	5.58983	7.4659	7.23597	6.72112	7.75081	1.10847		6.28447	5.83732
P11881	6.87889	6.27963	7.47816	7.09211	6.91093	7.27329	1.031		5.69394	5.54847	5.8394		Q8VEK3	5.2964	5.07072	5.52207	6.61488	6.22955	7.00021	1.24894		5.43543	5.11881	5.75205		P22933	6.15687	4.34725	7.96649	8.74509	7.68668	9.8035	1.42038		7.4046	6.50842	8.30077		Q3TWL2	5.41006	3.8873	6.93283	7.23859	5.83837	8.63882	1.33799		6.28675	5.07065
Q8BFY9	5.19484	4.63618	5.7535	7.09735	5.76993	8.42477	1.36623		5.69814	4.63242	6.76386		O88653	5.16836	4.73991	5.59682	6.61925	5.40528	7.83323	1.28073		5.43903	4.4415	6.43655		P26043	6.89443	6.32962	7.45924	8.75635	8.29465	9.21805	1.27006		7.41413	7.0232	7.80506		P35282	6.30785	5.70522	6.91048	7.24301	6.81111	7.67492	1.14825		6.29059	5.91548
Q8CIB5	5.09585	4.65828	5.53342	7.10273	5.77809	8.42736	1.39383		5.70246	4.63897	6.76595		Q62376	4.55115	3.71246	5.38984	6.62858	5.91096	7.34621	1.45646		5.44669	4.85702	6.03637		P51830	6.88902	6.27786	7.50017	8.75774	7.80647	9.70901	1.27126		7.41531	6.60985	8.22076		Q9QYI5	4.85103	4.26792	5.43415	7.24922	2.9605	11.5379	1.49437		6.29598	2.57121
Q68FM7	6.56382	5.07239	8.05525	7.12337	3.68713	10.5596	1.08525		5.71903	2.96023	8.47783		A2AG50	2.56995	1.92021	3.2197	6.63057	6.23385	7.0273	2.58004		5.44833	5.12234	5.77431		Q7TNC9	8.03463	7.69276	8.37651	8.75812	8.43426	9.08197	1.09005		7.41562	7.14141	7.68984		Q9D1D4	5.74492	5.08355	6.40629	7.26318	6.24435	8.28202	1.26428		6.30811	5.42324
Q9EPW0	6.61157	5.86602	7.35711	7.12675	6.6034	7.6501	1.07792		5.72175	5.30157	6.14192		Q91WQ3	5.16841	4.77281	5.56401	6.63632	6.00481	7.26783	1.28402		5.45305	4.93414	5.97196		Q9JMH9	7.07936	6.40786	7.75085	8.7595	7.89064	9.62837	1.23733		7.4168	6.68112	8.15248		Q8VDM4	6.00396	5.24199	6.76593	7.26516	6.37458	8.15573	1.21006		6.30982	5.53635
P32921	6.00075	5.65168	6.34982	7.12848	6.73908	7.51789	1.18793		5.72314	5.4105	6.03577		P62761	4.76204	4.4213	5.10277	6.63998	5.85547	7.4245	1.39436		5.45606	4.81143	6.10069		Q9Z2D1	8.29148	7.36557	9.21739	8.76211	2.96366	14.5606	1.05676		7.41901	2.50938	12.3286		Q80TE7	6.32346	5.69337	6.95355	7.26552	6.72807	7.80298	1.14898		6.31014	5.84336
P35282	5.5393	4.97961	6.09898	7.13288	6.30178	7.96399	1.28769		5.72667	5.05941	6.39393		Q69ZW3	5.33331	4.83936	5.82725	6.64868	5.8005	7.49687	1.24663		5.46321	4.76626	6.16016		P48722	7.39754	6.56154	8.23355	8.78735	8.09139	9.48331	1.18787		7.44037	6.85109	8.02966		Q80X85	6.63037	4.91825	8.3425	7.26962	6.46372	8.07553	1.09641		6.3137	5.61377
Q923B0	5.68682	4.88669	6.48696	7.13436	6.40084	7.86789	1.25454		5.72786	5.13894	6.31678		Q61137	5.51378	5.03113	5.99643	6.65108	6.03624	7.26592	1.20626		5.46518	4.95996	5.97039		Q3B7Z2	6.67915	5.6984	7.65989	8.80044	8.00356	9.59733	1.3176		7.45146	6.77673	8.1262		P50571	5.26969	4.24464	6.29473	7.27226	5.29965	9.24488	1.38002		6.31599	4.60277
Q99KJ8	6.2167	5.76578	6.66762	7.14508	6.70392	7.58623	1.14934		5.73646	5.38228	6.09064		Q6PAR5	4.76299	4.25852	5.26746	6.65587	5.4906	7.82114	1.39741		5.46911	4.51161	6.42662		Q05512	7.58598	6.748	8.42396	8.80108	7.61628	9.98588	1.16018		7.452	6.44881	8.45519		Q8BLR2	6.74155	6.17428	7.30881	7.27636	6.37136	8.18137	1.07933		6.31955	5.53355
Q61035	6.09057	4.93205	7.24909	7.14975	6.45862	7.84088	1.17391		5.74021	5.18534	6.29509		Q8BMI3	6.13166	5.66033	6.60298	6.65606	5.19685	8.11527	1.08552		5.46927	4.27024	6.6683		Q8CIB5	4.72476	4.08488	5.36464	8.81045	5.373	12.2479	1.86474		7.45994	4.5494	10.3705		Q3V0K9	5.33512	4.68925	5.98099	7.2777	5.49058	9.06482	1.36411		6.32072	4.7686
O70194	5.34759	3.94504	6.75013	7.16292	6.55857	7.76728	1.33947		5.75079	5.26558	6.236		Q91VR7	5.5009	5.06491	5.9369	6.65659	5.93084	7.38234	1.21009		5.4697	4.87336	6.06605		O70378	8.67862	5.94079	11.4164	8.81258	8.00405	9.62111	1.01544		7.46174	6.77714	8.14633		Q8VDP6	6.15758	4.99711	7.31806	7.28107	6.84664	7.7155	1.18246		6.32364	5.94633
Q3UHD6	6.51326	5.18629	7.84022	7.16491	6.79996	7.52986	1.10005		5.75238	5.45938	6.04538		Q8C078	4.62099	4.06667	5.17531	6.6593	5.13413	8.18448	1.4411		5.47194	4.2187	6.72517		Q80WJ7	4.57267	3.21778	5.92757	8.81332	-10.6571	28.2837	1.92739		7.46237	-9.0235	23.9482		Q8BRT1	5.61425	5.10735	6.12114	7.30692	6.63175	7.98209	1.3015		6.3461	5.75971
Q9JM52	4.43264	4.07152	4.79375	7.16633	5.00374	9.32891	1.61672		5.75352	4.01728	7.48976		Q99K51	4.47801	3.96173	4.99429	6.65955	6.15951	7.15959	1.48717		5.47214	5.06126	5.88302		Q9JLC8	5.08117	4.2362	5.92613	8.81785	6.37109	11.2646	1.7354		7.4662	5.39449	9.53791		Q99KF1	6.14917	5.08327	7.21507	7.30822	6.54936	8.06708	1.18849		6.34722	5.68815
O35286	6.78085	6.36598	7.19572	7.16698	5.9458	8.38815	1.05694		5.75404	4.77362	6.73447		P21126	4.83098	4.32478	5.33718	6.65991	-23.5655	36.8854	1.37858		5.47244	-19.3638	30.3086		P63143	7.00479	6.03915	7.97044	8.83457	5.92622	11.7429	1.26122		7.48036	5.01782	9.9429		Q9QZB9	6.41466	5.79023	7.03909	7.31834	5.88984	8.74685	1.14088		6.35601	5.11535
Q923S9	5.37735	4.03193	6.72278	7.17583	6.43365	7.91802	1.33445		5.76115	5.16529	6.35702		P61079	5.65409	4.39914	6.90905	6.66015	6.01549	7.30481	1.17793		5.47263	4.94291	6.00234		Q9D7N3	7.06291	5.1872	8.93863	8.83767	7.4999	10.1754	1.25128		7.48298	6.35027	8.61569		P35290	6.39859	5.71198	7.0852	7.32526	7.00776	7.64276	1.14482		6.36202	6.08627
Q9CQA1	5.28404	4.65079	5.9173	7.17594	6.3183	8.03357	1.35804		5.76123	5.07268	6.44979		O70503	5.31482	4.72312	5.90651	6.66367	6.25409	7.07325	1.25379		5.47552	5.13897	5.81208		P62069	8.77998	7.63873	9.92122	8.83857	7.12819	10.549	1.00667		7.48374	6.03554	8.93195		Q9QZM0	4.83732	3.85599	5.81866	7.33346	5.89099	8.77593	1.51602		6.36914	5.11635
Q9JLC8	6.55539	5.26601	7.84478	7.17776	6.8901	7.46543	1.09494		5.7627	5.53175	5.99365		O35685	5.24165	4.94533	5.53796	6.66487	5.11615	8.2136	1.27152		5.47651	4.20393	6.7491		F8VPU2	8.56936	7.72573	9.41299	8.85129	7.77812	9.92446	1.0329		7.49452	6.58585	8.40318		Q921G8	6.04069	3.76728	8.31411	7.34231	5.85148	8.83313	1.21547		6.37683	5.08204
P20357	4.82592	4.53514	5.11669	7.17811	6.12544	8.23079	1.48741		5.76298	4.91784	6.60813		D3YZI9	4.59365	3.03524	6.15206	6.66651	2.79038	10.5426	1.45124		5.47786	2.29285	8.66287		P10126	7.26469	6.78916	7.74022	8.85939	8.09529	9.62348	1.21951		7.50137	6.8544	8.14834		O89112	5.90239	5.48012	6.32466	7.34305	6.73614	7.94996	1.24408		6.37747	5.85037
Q6ZWX6	6.35899	5.88425	6.83373	7.1892	7.01343	7.36496	1.13056		5.77188	5.63077	5.91299		P70698	5.09636	4.15006	6.04267	6.66787	5.53972	7.79602	1.30836		5.47897	4.55197	6.40597		Q99104	7.59595	6.73731	8.45459	8.87398	8.3579	9.39005	1.16825		7.51372	7.07676	7.95069		P59279	5.11459	3.1581	7.07109	7.35794	6.10529	8.6106	1.43862		6.39041	5.30247
Q9DCH4	5.33127	4.46739	6.19515	7.1918	0.883337	13.5003	1.34899		5.77397	0.709192	10.8388		Q9D1Q6	5.50304	4.73599	6.27009	6.66951	4.40889	8.93013	1.21197		5.48032	3.62278	7.33787		Q9CZN7	7.45246	6.41378	8.49115	8.87621	8.12427	9.62815	1.19104		7.51561	6.87894	8.15229		Q99LG2	6.22803	5.15024	7.30582	7.36192	6.19116	8.53269	1.18206		6.39386	5.37705
P60122	6.81384	6.39058	7.23711	7.19292	6.53434	7.85151	1.05563		5.77487	5.24612	6.30362		Q60790	3.5346	2.40982	4.65938	6.67662	5.59035	7.76288	1.88893		5.48616	4.59358	6.37874		Q8BHC1	7.33343	6.7225	7.94436	8.87679	8.64625	9.10733	1.21046		7.51611	7.32091	7.71131		O08914	5.79039	5.24522	6.33556	7.3649	6.64435	8.08546	1.27192		6.39645	5.77065
Q99K70	5.74589	4.13217	7.35962	7.19704	6.86153	7.53256	1.25255		5.77818	5.50881	6.04755		S4R1M9	5.33623	4.38644	6.28602	6.67804	5.81849	7.53758	1.25145		5.48733	4.78104	6.19362		Q80TE7	10.1711	2.70192	17.6403	8.87782	4.64963	13.106	0.872848		7.51698	3.93691	11.097		Q9Z2B2	6.03734	5.15989	6.91479	7.3653	5.80798	8.92261	1.21996		6.39679	5.04426
Q62203	7.76813	5.57863	9.95763	7.20614	4.91386	9.49843	0.927655		5.78549	3.94511	7.62586		Q3UPL0	5.57367	5.04401	6.10334	6.68088	5.77249	7.58927	1.19865		5.48967	4.74324	6.23609		Q99N28	6.31427	6.00937	6.61916	8.879	8.49857	9.25943	1.40618		7.51798	7.19586	7.84009		O55106	5.42558	3.68671	7.16445	7.37119	3.0127	11.7297	1.3586		6.40192	2.61654
P54728	5.13841	3.93846	6.33837	7.21797	6.28462	8.15132	1.40471		5.79498	5.04564	6.54432		Q80U49	5.93577	4.60895	7.26259	6.68359	5.85732	7.50985	1.12598		5.49189	4.81295	6.17083		P99026	7.94993	6.64857	9.2513	8.88178	8.10745	9.65611	1.11721		7.52033	6.8647	8.17596		Q8CBY8	6.15147	5.30414	6.9988	7.37314	5.88396	8.86232	1.1986		6.4036	5.11025
Q3U0V1	6.50069	5.75084	7.25055	7.23594	5.89008	8.58179	1.1131		5.80941	4.72888	6.88993		Q8BYM5	5.96797	5.42858	6.50737	6.68718	5.95865	7.41571	1.12051		5.49484	4.89621	6.09347		Q8VD65	6.72991	5.69004	7.76979	8.88277	7.83871	9.92684	1.31989		7.52117	6.63715	8.4052		Q07409	5.34451	4.34471	6.34431	7.37838	6.59745	8.15932	1.38055		6.40816	5.72992
Q3V1L4	6.11744	4.77909	7.4558	7.23677	6.17813	8.29541	1.18297		5.81007	4.96014	6.66001		Q80Y98	6.2253	4.78723	7.66337	6.69022	4.94686	8.43358	1.07468		5.49734	4.06483	6.92986		Q6P9K9	6.5475	6.21146	6.88355	8.90343	8.58515	9.2217	1.35982		7.53866	7.26917	7.80815		P62334	6.72867	5.72166	7.73567	7.38031	5.00199	9.75864	1.09685		6.40984	4.34425
Q9CPT4	6.51306	5.73673	7.28938	7.23764	4.737	9.73828	1.11125		5.81078	3.80313	7.81843		Q921M3	6.42589	5.96191	6.88988	6.69271	6.07385	7.31157	1.04152		5.49939	4.99087	6.0079		Q9CPT4	7.23852	6.32887	8.14817	8.90753	8.31972	9.49534	1.23057		7.54213	7.04443	8.03984		Q920Q6	3.74239	2.47686	5.00792	7.38089	3.30217	11.4596	1.97224		6.41033	2.86795
P17809	8.4113	7.78233	9.04028	7.24025	6.69725	7.78325	0.860776		5.81287	5.37692	6.24882		D3YZP9	5.54826	3.78054	7.31599	6.69403	3.10854	10.2795	1.20651		5.50047	2.55428	8.44665		Q68FL6	6.19457	4.35694	8.0322	8.91211	-48.698	66.5222	1.4387		7.54601	-41.2333	56.3253		Q9WV55	6.73878	5.98418	7.49337	7.38634	7.08077	7.69191	1.0961		6.41507	6.14968
Q9CZJ2	10.0987	7.87078	12.3265	7.24256	5.79582	8.6893	0.717181		5.81472	4.6532	6.97625		P29758	4.87923	4.56483	5.19363	6.70634	6.07752	7.33515	1.37447		5.51058	4.99388	6.02728		O54833	10.0753	8.01096	12.1396	8.92384	5.47028	12.3774	0.885717		7.55594	4.63177	10.4801		P53702	5.97212	3.61751	8.32673	7.38977	4.56904	10.2105	1.23738		6.41805	3.96823
Q80UP3	6.20837	5.44182	6.97492	7.24482	6.91443	7.57522	1.16694		5.81654	5.55129	6.0818		P24547	4.54147	3.44932	5.63362	6.70845	4.94481	8.47209	1.47715		5.51231	4.06314	6.96149		Q99MK8	4.93347	4.3154	5.55154	8.94721	5.33702	12.5574	1.81357		7.57574	4.51893	10.6325		Q99MX0	6.65708	5.73323	7.58092	7.39355	6.83689	7.95021	1.11063		6.42133	5.93787
Q8BYM5	5.19734	3.84138	6.5533	7.24873	6.83189	7.66557	1.3947		5.81968	5.48502	6.15434		Q8C1B1	6.63001	2.80794	10.4521	6.71208	5.60733	7.81683	1.01238		5.5153	4.60753	6.42307		P80313	7.26475	6.48971	8.03979	8.95985	8.27841	9.64128	1.23333		7.58643	7.00945	8.16341		Q8R5C5	5.96111	5.19409	6.72812	7.40541	6.53299	8.27783	1.24229		6.43163	5.67393
Q9CYH2	6.20022	5.75848	6.64197	7.24931	6.76829	7.73033	1.1692		5.82014	5.43395	6.20633		P70392	5.54566	4.92715	6.16416	6.71264	5.93671	7.48857	1.21043		5.51576	4.87818	6.15334		P15116	6.34717	5.94639	6.74796	8.97442	6.01938	11.9295	1.41392		7.59877	5.09669	10.1008		P17156	7.51808	7.00136	8.0348	7.40723	6.39083	8.42362	0.985255		6.43321	5.55046
Q9EPN1	4.99529	4.459	5.53157	7.24994	5.95339	8.5465	1.45136		5.82065	4.7797	6.8616		Q8CCN5	5.20161	4.49268	5.91055	6.71522	6.38214	7.04829	1.29099		5.51788	5.24419	5.79157		Q63739	7.75809	7.10034	8.41584	8.98307	-7.74328	25.7094	1.1579		7.60609	-6.55635	21.7685		Q810B7	8.33084	4.55754	12.1041	7.41949	5.80063	9.03835	0.890605		6.44386	5.03787
D3YXJ0	4.08346	3.16908	4.99783	7.25	5.05605	9.44396	1.77546		5.8207	4.05927	7.58213		Q7TQH0	5.25651	2.09857	8.41445	6.71756	3.0134	10.4217	1.27795		5.51981	2.4761	8.56351		Q9QYX7	7.11474	6.52566	7.70382	8.98767	8.63267	9.34266	1.26325		7.60999	7.30941	7.91056		O88653	5.87435	5.39537	6.35334	7.42407	3.18851	11.6596	1.26381		6.44784	2.76924
Q9JJ28	5.96292	4.78231	7.14353	7.25109	6.61321	7.88897	1.21603		5.82157	5.30945	6.33369		Q3TEA8	4.66749	4.03293	5.30205	6.71894	5.67713	7.76076	1.43952		5.52094	4.66488	6.377		Q61316	7.61484	6.87842	8.35127	8.99968	8.61486	9.38451	1.18186		7.62016	7.29432	7.946		Q8VHQ9	6.56707	5.61848	7.51567	7.42881	7.00177	7.85585	1.13122		6.45195	6.08107
Q9D0R8	5.99164	4.71786	7.26542	7.2581	6.03765	8.47854	1.21137		5.8272	4.84736	6.80704		P58871	5.49785	4.72505	6.27064	6.72131	5.19992	8.2427	1.22254		5.52289	4.27276	6.77301		Q6ZWR6	6.56543	5.70736	7.42349	9.00285	8.50467	9.50103	1.37125		7.62284	7.20103	8.04466		Q9WV60	6.37837	5.78951	6.96722	7.43056	6.86836	7.99276	1.16496		6.45347	5.9652
P97434	4.97562	2.45924	7.492	7.26044	-2.40942	16.9303	1.4592		5.82908	-1.93442	13.5926		Q00PI9	5.31277	5.00888	5.61665	6.72447	6.27828	7.17066	1.26572		5.52548	5.15885	5.89211		Q8JZS9	6.54127	4.23965	8.8429	9.01684	7.90755	10.1261	1.37845		7.63469	6.69544	8.57394		O88485	6.62923	5.50243	7.75604	7.43357	5.78974	9.0774	1.12133		6.45609	5.02842
Q922R8	6.16161	4.7211	7.60212	7.2617	5.38078	9.14263	1.17854		5.83009	4.31998	7.34021		P26638	5.18543	4.8283	5.54256	6.72649	6.0098	7.44317	1.29719		5.52714	4.93824	6.11604		Q01853	7.45998	6.56256	8.3574	9.02574	8.36079	9.6907	1.20989		7.64223	7.0792	8.20526		O35316	5.32807	4.32576	6.33039	7.43383	4.99339	9.87428	1.39522		6.45632	4.33678
O54865	6.0273	4.3773	7.67731	7.26172	6.93134	7.5921	1.2048		5.83011	5.56486	6.09536		Q61035	4.88134	4.57073	5.19194	6.72766	5.4025	8.05283	1.37824		5.52811	4.43922	6.61699		Q99MX0	7.77354	6.74352	8.80356	9.03568	7.95428	10.1171	1.16236		7.65064	6.73501	8.56627		Q60875	6.56091	6.14763	6.97419	7.43654	7.03868	7.83439	1.13346		6.45867	6.11313
Q505F5	5.26039	3.32883	7.19195	7.26222	6.12472	8.39971	1.38055		5.8305	4.91726	6.74375		Q8K2C9	5.63285	5.15099	6.11471	6.72843	6.00971	7.44715	1.1945		5.52874	4.93817	6.1193		P35290	7.38739	6.59471	8.18006	9.04023	8.44632	9.63414	1.22374		7.65449	7.15162	8.15737		Q9CPT4	6.31563	5.35072	7.28053	7.43944	6.40479	8.47409	1.17794		6.46119	5.56259
Q8CIN4	4.90643	4.35672	5.45615	7.26992	5.67802	8.86182	1.48171		5.83669	4.55862	7.11476		P63242	5.30304	4.89666	5.70941	6.72865	6.14608	7.31122	1.26883		5.52892	5.05022	6.00761		Q920R0	6.72303	3.71438	9.73168	9.04766	8.4761	9.61923	1.34577		7.66079	7.17683	8.14474		Q3TXS7	7.25327	6.24492	8.26162	7.44085	5.66652	9.21518	1.02586		6.46241	4.9214
Q99KF1	6.2107	5.64749	6.77391	7.27293	6.48819	8.05766	1.17103		5.8391	5.20908	6.46913		Q91YQ5	5.33217	4.8918	5.77253	6.73268	6.04089	7.42447	1.26265		5.53223	4.96379	6.10067		B2RXC1	8.02661	4.99597	11.0572	9.07477	7.87297	10.2766	1.13059		7.68374	6.66616	8.70132		P27773	6.33114	5.74563	6.91665	7.44404	7.06861	7.81946	1.17578		6.46518	6.13912
P83882	9.97536	8.27579	11.6749	7.27723	6.4598	8.09465	0.72952		5.84256	5.18628	6.49883		Q6TEK5	5.78428	5.10668	6.46187	6.73282	5.07294	8.39271	1.16399		5.53235	4.16843	6.89627		P62746	7.24353	6.69827	7.7888	9.09194	7.35279	10.8311	1.25518		7.69827	6.22572	9.17083		Q9WTX5	5.57515	5.06967	6.08063	7.45059	6.53283	8.36835	1.33639		6.47087	5.6738
Q9CQF9	6.207	5.28179	7.13221	7.28041	6.82045	7.74036	1.17293		5.84511	5.47583	6.21439		Q99KH8	5.38892	4.99236	5.78549	6.73426	6.33894	7.12958	1.24965		5.53352	5.20869	5.85836		P47738	7.68906	7.10685	8.27128	9.09623	8.40668	9.78579	1.18301		7.70191	7.11806	8.28577		P58854	6.19093	3.26124	9.12061	7.4526	4.74122	10.164	1.20379		6.47262	4.11777
Q80U23	5.66375	3.61496	7.71253	7.28663	4.89585	9.67741	1.28654		5.8501	3.93066	7.76955		Q8VEH3	4.60481	4.16341	5.04621	6.73609	6.16987	7.3023	1.46284		5.53503	5.06977	6.00029		Q8CBY8	6.90519	6.31305	7.49733	9.09636	8.18785	10.0049	1.31732		7.70202	6.93277	8.47127		Q91X97	5.88111	5.41116	6.35107	7.45883	5.88866	9.029	1.26827		6.47803	5.11433
Q9CQR6	5.44105	4.94164	5.94047	7.28804	6.18109	8.39499	1.33945		5.85124	4.96251	6.73996		Q91WM1	1.59941	0.413762	2.78505	6.74278	5.92673	7.55883	4.21581		5.54053	4.86998	6.21108		Q68FH0	7.89192	6.76114	9.0227	9.10056	8.09433	10.1068	1.15315		7.70557	6.85359	8.55756		Q9QXZ0	5.81182	5.38346	6.24018	7.47109	5.30808	9.63409	1.2855		6.48867	4.61009
Q9D7N9	7.51925	6.73958	8.29892	7.29147	6.92909	7.65384	0.969706		5.85399	5.56305	6.14492		P07901	5.45501	5.08582	5.82421	6.74361	5.91388	7.57335	1.23622		5.54121	4.85942	6.223		P11627	8.73269	7.60016	9.86522	9.10767	7.57027	10.6451	1.04294		7.7116	6.40985	9.01334		P50136	4.85375	1.53766	8.16984	7.47226	6.06709	8.87743	1.53948		6.48969	5.2693
P07901	6.0189	5.50582	6.53198	7.29223	6.92219	7.66227	1.21156		5.8546	5.55751	6.15169		Q01065	5.02325	4.56412	5.48238	6.74477	5.75031	7.73922	1.34271		5.54216	4.72502	6.3593		Q8C0M9	10.3324	9.28796	11.3768	9.10784	6.75486	11.4608	0.881484		7.71174	5.71944	9.70404		P49312	7.58045	4.48849	10.6724	7.49529	6.76577	8.22481	0.988765		6.50969	5.8761
Q91YM2	4.57629	3.93283	5.21974	7.29558	5.61541	8.97575	1.59421		5.85729	4.50836	7.20622		Q99020	5.34066	5.03993	5.64139	6.74987	5.89282	7.60692	1.26386		5.54635	4.84212	6.25059		Q922Q9	8.57623	7.66987	9.48258	9.11304	7.94756	10.2785	1.06259		7.71614	6.72932	8.70297		P09103	6.60968	5.90582	7.31354	7.5089	7.33595	7.68185	1.13605		6.52151	6.3713
P08414	5.59934	5.22491	5.97377	7.30468	6.38106	8.22829	1.30456		5.86459	5.12306	6.60612		D3Z3N4	6.06301	5.22537	6.90065	6.75386	5.38252	8.1252	1.11394		5.54963	4.42281	6.67646		Q6URW6	7.59388	7.21021	7.97754	9.1598	8.64461	9.67498	1.20621		7.75573	7.31952	8.19194		Q8CFX3	6.27221	5.91799	6.62643	7.50952	7.01988	7.99916	1.19727		6.52205	6.0968
O55143	5.87339	5.44288	6.30391	7.30876	6.47451	8.143	1.24438		5.86787	5.19809	6.53765		Q9JIF0	5.04441	4.25654	5.83227	6.75589	6.04834	7.46344	1.33928		5.5513	4.96991	6.13269		Q9D4H1	6.93535	6.25668	7.61403	9.16673	6.77137	11.5621	1.32174		7.7616	5.73342	9.78979		Q8BVQ5	4.43105	3.84124	5.02087	7.51277	6.14903	8.8765	1.69548		6.52487	5.34046
Q9QXL2	5.5935	5.01841	6.16859	7.31627	6.23491	8.39763	1.30799		5.8739	5.00573	6.74208		Q8R0S2	5.46863	4.72564	6.21162	6.75644	6.0442	7.46868	1.23549		5.55175	4.96651	6.137		O08795	7.44865	6.32626	8.57104	9.17024	7.65834	10.6821	1.23113		7.76457	6.48443	9.04472		Q6R891	6.79665	6.13572	7.45759	7.51958	7.08874	7.95041	1.10636		6.53079	6.1566
Q78ZA7	5.84089	5.21631	6.46548	7.32036	4.51878	10.1219	1.25329		5.87718	3.62793	8.12644		Q9EQU5	5.1286	4.63247	5.62473	6.7592	6.2794	7.239	1.31794		5.55402	5.15977	5.94827		P18826	8.79116	8.0552	9.52713	9.1804	8.47405	9.88676	1.04428		7.77318	7.1751	8.37126		Q8R1Q8	6.80679	5.75928	7.85431	7.53508	7.08976	7.98039	1.10699		6.54425	6.15749
Q02248	5.08889	4.74586	5.43192	7.32388	5.86463	8.78313	1.43919		5.88001	4.70845	7.05158		Q9WUK2	4.37559	2.6785	6.07268	6.76064	5.45531	8.06597	1.54508		5.5552	4.48262	6.62779		P97742	7.58783	6.98212	8.19355	9.18184	8.78839	9.57528	1.21007		7.77439	7.44126	8.10753		Q9ER00	5.84352	5.40183	6.2852	7.54208	4.02552	11.0586	1.29067		6.55033	3.49619
P50580	6.79362	6.23589	7.35135	7.33454	7.07996	7.58912	1.07962		5.88857	5.68418	6.09296		Q80YE7	7.01263	6.30842	7.71684	6.76127	5.47493	8.0476	0.964155		5.55572	4.49874	6.61269		P31938	7.11623	6.55696	7.67551	9.19274	7.60865	10.7768	1.2918		7.78362	6.44235	9.12489		Q8CIB5	5.47801	4.54809	6.40793	7.54299	6.90828	8.17769	1.37696		6.55112	5.99987
Q8BWQ6	5.46723	4.79942	6.13503	7.33741	6.22521	8.44961	1.34207		5.89088	4.99794	6.78381		P14685	5.84637	5.26322	6.42951	6.76435	5.91564	7.61306	1.15702		5.55825	4.86087	6.25564		Q9EQ06	5.81671	5.32677	6.30664	9.2039	3.79321	14.6146	1.58232		7.79308	3.21177	12.3744		Q9QZ06	6.40274	5.71281	7.09268	7.54987	6.63012	8.46961	1.17916		6.55709	5.75829
Q6PA06	5.99365	5.27526	6.71204	7.3414	6.13959	8.5432	1.22486		5.89408	4.9292	6.85895		P26049	5.15131	3.46369	6.83893	6.76485	5.46463	8.06507	1.31323		5.55866	4.49027	6.62705		Q8K2C9	7.4206	6.68858	8.15262	9.20876	8.32425	10.0933	1.24097		7.79719	7.04827	8.54611		Q9QYJ3	5.58305	5.15591	6.01019	7.56829	6.31206	8.82452	1.35558		6.57309	5.48205
Q3UPL0	5.89256	4.96574	6.81938	7.34243	6.92392	7.76094	1.24605		5.89491	5.5589	6.23091		Q8BH66	5.29661	4.78508	5.80814	6.77095	6.01075	7.53115	1.27835		5.56367	4.93902	6.18833		O35963	7.17134	6.64912	7.69356	9.22196	7.64635	10.7976	1.28595		7.80837	6.47427	9.14246		Q8R2Y2	8.35132	6.38792	10.3147	7.57306	6.37059	8.77554	0.906811		6.57724	5.53289
Q2NL51	5.33674	4.9879	5.68558	7.34657	6.38067	8.31248	1.3766		5.89823	5.12275	6.67372		O70194	5.18931	4.81963	5.55899	6.77598	5.3494	8.20256	1.30576		5.56781	4.39559	6.74003		Q9WVQ1	5.36762	3.09307	7.64217	9.22526	8.5657	9.88483	1.71869		7.81116	7.2527	8.36963		Q9WVJ2	7.37913	6.44602	8.31223	7.58654	5.86788	9.30519	1.02811		6.58894	5.09628
P61750	5.86366	4.09362	7.6337	7.34893	6.76821	7.92966	1.2533		5.90013	5.43389	6.36637		Q60875	5.83986	5.51675	6.16296	6.7804	6.20308	7.35772	1.16106		5.57144	5.09706	6.04582		P28663	7.79815	7.08251	8.51379	9.2356	7.63014	10.8411	1.18433		7.81992	6.46055	9.17929		P07356	7.4086	6.59459	8.22261	7.59041	6.04531	9.13551	1.02454		6.59231	5.25038
Q9ES56	7.35646	5.48792	9.22499	7.34987	6.313	8.38675	0.999105		5.90088	5.06842	6.73334		O88487	5.11313	4.68991	5.53635	6.78402	6.11739	7.45065	1.32678		5.57441	5.02665	6.12218		P20444	6.56989	4.9709	8.16889	9.23978	6.6951	11.7845	1.40638		7.82345	5.66884	9.97807		Q8VHM5	8.34331	7.18288	9.50375	7.60807	5.20379	10.0124	0.911876		6.60764	4.51952
Q80W47	5.41696	3.0718	7.76212	7.34996	6.13316	8.56676	1.35684		5.90095	4.92403	6.87786		O35551	5.20613	4.43763	5.97463	6.78504	4.99647	8.57361	1.30328		5.57525	4.10559	7.04491		Q8C522	8.93341	7.60732	10.2595	9.24777	8.3794	10.1161	1.03519		7.83022	7.09496	8.56549		Q9DC16	6.05702	4.85137	7.26268	7.61071	6.74269	8.47873	1.25651		6.60994	5.85606
P10126	6.37706	5.72641	7.02771	7.35598	6.9558	7.75616	1.15351		5.90579	5.5845	6.22707		Q9ER00	5.41199	5.04249	5.78149	6.79426	5.24654	8.34199	1.25541		5.58283	4.31107	6.85459		O35350	9.65713	7.10307	12.2112	9.24967	7.34564	11.1537	0.957808		7.83183	6.21966	9.44401		P18052	6.39612	6.06401	6.72823	7.61445	6.62599	8.60291	1.19048		6.61318	5.7547
Q9D1D4	5.92918	5.46863	6.38972	7.35762	6.28459	8.43065	1.24092		5.9071	5.04561	6.76859		Q3TXS7	5.61416	5.27573	5.95259	6.79691	6.38703	7.2068	1.21067		5.58501	5.24821	5.92181		Q810U4	8.02706	7.62003	8.43408	9.25129	8.96305	9.53953	1.15251		7.8332	7.58914	8.07726		P97326	3.48347	1.35046	5.61648	7.62171	6.39897	8.84445	2.18797		6.61949	5.55754
Q80UM3	5.32334	4.32961	6.31708	7.3736	6.89163	7.85557	1.38514		5.91993	5.53297	6.30688		Q99MK8	4.67423	4.44276	4.90571	6.79806	6.44718	7.14894	1.45437		5.58595	5.29763	5.87427		P47708	7.86471	7.19926	8.53015	9.25314	8.84557	9.6607	1.17654		7.83476	7.48967	8.17985		E9Q6H8	5.82453	4.86524	6.78383	7.62506	6.10321	9.14691	1.30913		6.6224	5.30066
P24369	6.25026	5.72811	6.77241	7.37606	7.22678	7.52535	1.18012		5.92191	5.80205	6.04176		Q61699	5.28893	5.03391	5.54394	6.79843	6.19493	7.40192	1.28541		5.58625	5.09036	6.08214		Q63959	7.80838	7.13761	8.47915	9.2669	8.02648	10.5073	1.18679		7.84642	6.79614	8.8967		Q9DB70	6.68846	5.03254	8.34438	7.62907	7.27343	7.98471	1.14063		6.62588	6.31701
Q8BTM8	6.15507	5.67815	6.632	7.39061	6.84989	7.93132	1.20073		5.93358	5.49947	6.3677		P62196	6.05689	5.01765	7.09614	6.80429	6.03327	7.57532	1.1234		5.59107	4.95752	6.22462		Q8R5H6	8.71449	7.8731	9.55588	9.28079	8.3927	10.1689	1.06498		7.85818	7.10622	8.61014		Q3TDN2	6.53623	5.57347	7.49899	7.63028	6.82444	8.43612	1.16738		6.62694	5.92706
P18052	6.03568	4.83986	7.23149	7.39471	6.67979	8.10963	1.22517		5.93688	5.3629	6.51086		P63137	5.68623	5.24843	6.12403	6.81761	5.83127	7.80395	1.19897		5.60201	4.79154	6.41249		Q9CZC8	8.42946	7.8328	9.02613	9.29246	6.24039	12.3445	1.10238		7.86806	5.28382	10.4523		P63087	6.48935	5.65671	7.32198	7.63597	2.88213	12.3898	1.17669		6.63187	2.50314
O08989	6.22604	5.58227	6.86982	7.39763	5.00981	9.78545	1.18818		5.93922	4.02215	7.85629		Q9DCL9	5.0444	4.65338	5.43542	6.81934	5.93531	7.70337	1.35186		5.60343	4.87703	6.32984		D3YVF0	6.65222	5.63169	7.67275	9.29434	7.83679	10.7519	1.39718		7.86965	6.63553	9.10377		P47809	6.4073	5.57905	7.23555	7.63689	6.7098	8.56398	1.1919		6.63268	5.82749
P63242	5.88451	5.49323	6.2758	7.40378	7.07795	7.72962	1.25818		5.94416	5.68256	6.20576		Q99KJ8	5.52824	5.0993	5.95719	6.828	6.39597	7.26003	1.23511		5.61055	5.25555	5.96555		O08807	6.46402	5.32152	7.60653	9.29989	8.34425	10.2555	1.43872		7.87435	7.0652	8.68351		Q8BJI1	6.74229	6.1474	7.33719	7.64666	7.17065	8.12267	1.13413		6.64116	6.22775
Q9JHU4	6.45018	5.91461	6.98575	7.41085	7.2221	7.59961	1.14894		5.94984	5.7983	6.10138		O08807	3.21026	1.49323	4.92729	6.82814	6.5123	7.14399	2.12697		5.61067	5.35114	5.8702		P29341	7.91379	7.05787	8.76971	9.30923	7.88272	10.7357	1.17633		7.88226	6.67441	9.09011		Q9WV18	6.76653	6.19299	7.34008	7.64739	7.25941	8.03538	1.13018		6.6418	6.30483
Q9Z0J4	5.2611	4.64762	5.87457	7.41971	6.4348	8.40463	1.4103		5.95695	5.16621	6.74769		Q8BP47	5.40461	5.01893	5.79028	6.82848	5.85019	7.80677	1.26346		5.61095	4.80709	6.41481		Q99LF4	7.40908	6.48801	8.33015	9.30987	7.20879	11.4109	1.25655		7.8828	6.10379	9.66181		F8VPU2	6.43533	5.92704	6.94362	7.66808	7.27264	8.06352	1.19156		6.65976	6.31632
Q8VHL1	4.65792	4.11947	5.19636	7.41973	5.96726	8.8722	1.59293		5.95697	4.79084	7.12309		Q8C437	5.52472	4.78815	6.26129	6.82932	5.93455	7.72408	1.23614		5.61163	4.87641	6.34686		P01831	12.9181	12.3586	13.4777	9.31166	2.1517	16.4716	0.72082		7.88431	1.82188	13.9467		O54734	6.09474	5.50614	6.68334	7.6796	6.97662	8.38258	1.26004		6.66977	6.05923
Q8BJI1	5.77555	5.15072	6.40039	7.4254	6.72576	8.12504	1.28566		5.96152	5.39981	6.52323		Q8C0P5	6.95866	3.73379	10.1835	6.83192	-2.6131	16.2769	0.981786		5.61377	-2.14718	13.3747		Q6NS60	8.54665	6.13467	10.9586	9.3543	6.99919	11.7094	1.0945		7.92042	5.92632	9.91452		Q61290	6.57959	6.04581	7.11337	7.68242	7.18947	8.17538	1.16761		6.67222	6.24409
Q8BP47	5.39286	4.94353	5.84219	7.42702	6.92217	7.93187	1.3772		5.96282	5.5575	6.36814		Q9CX00	6.10744	4.98858	7.22631	6.83351	5.81219	7.85483	1.11888		5.61508	4.77586	6.4543		Q60770	9.77969	9.39638	10.163	9.35475	8.24707	10.4624	0.956549		7.92081	6.98291	8.8587		Q9CYH2	5.93094	5.45617	6.40571	7.68345	7.50566	7.86124	1.29549		6.67311	6.5187
Q3UGC7	6.05011	5.55019	6.55002	7.42713	-61.2548	76.1091	1.2276		5.96291	-49.1787	61.1046		Q80UJ7	6.0674	5.40763	6.72716	6.83428	6.14408	7.52449	1.12639		5.61572	5.04857	6.18286		P59108	6.96473	6.03768	7.89178	9.36249	8.17057	10.5544	1.34427		7.92736	6.91814	8.93658		Q8R010	7.45665	5.95669	8.9566	7.70063	0.48021	14.9211	1.03272		6.68803	0.417064
Q99J45	4.86421	3.89518	5.83323	7.44032	4.80963	10.071	1.52961		5.9735	3.86143	8.08557		Q9CQA1	5.8695	5.33838	6.40063	6.83938	6.30797	7.37079	1.16524		5.6199	5.18325	6.05656		P97950	6.99758	4.98374	9.01141	9.36791	6.83143	11.9044	1.33874		7.93195	5.78427	10.0796		Q9Z0U1	7.12047	6.51008	7.73086	7.71213	6.21153	9.21273	1.08309		6.69802	5.39474
G3X972	6.03486	5.30744	6.76227	7.45108	6.79935	8.10281	1.23467		5.98213	5.45889	6.50538		Q60870	5.2532	4.77433	5.73208	6.84114	6.0831	7.59918	1.30228		5.62135	4.99847	6.24423		Q8BHN3	8.48442	7.84691	9.12193	9.36819	8.60763	10.1287	1.10416		7.93218	7.2882	8.57616		P68404	6.75862	6.1999	7.31734	7.72556	7.36266	8.08847	1.14307		6.70969	6.3945
P35283	5.61446	4.68372	6.5452	7.45187	6.09591	8.80782	1.32726		5.98277	4.89413	7.0714		Q8C9H6	5.87277	5.05234	6.6932	6.84213	5.8629	7.82135	1.16506		5.62216	4.81754	6.42679		Q8C1Y8	6.54775	5.42559	7.6699	9.39641	7.17382	11.619	1.43506		7.95608	6.07418	9.83798		Q91YM2	6.30222	4.88434	7.7201	7.72565	6.58628	8.86502	1.22586		6.70976	5.72022
Q8BW96	6.08588	4.83402	7.33774	7.45188	4.98143	9.92232	1.22445		5.98277	3.99937	7.96618		P12849	4.22593	3.68119	4.77067	6.84243	5.61019	8.07467	1.61915		5.62241	4.60988	6.63494		Q920P3	5.42929	3.95501	6.90358	9.39642	7.50689	11.2859	1.73069		7.95608	6.35619	9.55597		Q9R0P9	7.55222	6.81167	8.29277	7.7428	6.14346	9.34214	1.02523		6.72466	5.33562
Q8K2C9	6.62498	6.01146	7.23851	7.45683	7.25248	7.66118	1.12556		5.98675	5.82269	6.15082		P61979	5.5766	5.38278	5.77043	6.84525	6.33863	7.35187	1.2275		5.62473	5.20844	6.04101		P22892	7.97091	7.20414	8.73768	9.39942	7.75418	11.0447	1.17922		7.95862	6.56557	9.35167		Q8JZW4	6.12283	5.7911	6.45457	7.74374	6.84093	8.64655	1.26473		6.72547	5.94138
Q9CZ30	6.91748	6.57564	7.25932	7.46183	6.2754	8.64825	1.07869		5.99076	5.03823	6.94329		Q9JHU4	5.44852	4.94466	5.95239	6.8623	6.14821	7.57638	1.25948		5.63873	5.05197	6.2255		Q5RJI5	9.12092	7.47111	10.7707	9.413	8.46338	10.3626	1.03202		7.97012	7.16607	8.77417		Q6NZL0	6.00123	5.30316	6.6993	7.75472	6.16576	9.34368	1.29219		6.73501	5.35499
O89112	5.73183	5.21811	6.24555	7.46305	7.01528	7.91081	1.30204		5.99174	5.63225	6.35123		Q9EPN1	6.0377	5.27613	6.79926	6.8716	6.15346	7.58974	1.13812		5.64638	5.05628	6.23647		Q8CFE6	3.72844	3.05843	4.39845	9.41725	6.66822	12.1663	2.52579		7.97372	5.64607	10.3014		Q9D1Q6	6.29644	4.94538	7.64749	7.75527	6.15539	9.35515	1.23169		6.73549	5.34598
P70333	6.44826	5.77368	7.12284	7.47089	6.46732	8.47445	1.15859		5.99804	5.19232	6.80375		Q9D1E6	5.62206	5.39407	5.85004	6.87332	5.8999	7.84674	1.22256		5.64779	4.84793	6.44765		Q9CTY5	8.23145	6.73607	9.72684	9.41991	8.20316	10.6367	1.14438		7.97597	6.94573	9.00621		P19096	6.65228	5.98071	7.32385	7.75655	7.31647	8.19663	1.166		6.7366	6.35439
P45878	8.5399	7.01552	10.0643	7.48211	6.2379	8.72632	0.876136		6.00705	5.00813	7.00597		Q6A0A9	6.30329	5.79817	6.80841	6.87459	6.40245	7.34673	1.09063		5.64883	5.26088	6.03679		P47746	6.8195	6.32586	7.31314	9.42518	8.37597	10.4744	1.38209		7.98044	7.09205	8.86883		Q8R307	7.47792	4.90829	10.0476	7.75933	6.61497	8.90369	1.03763		6.73902	5.74513
Q8BU30	5.78294	5.08688	6.47901	7.4845	6.60254	8.36646	1.29424		6.00897	5.30088	6.71705		Q9D7N9	4.77236	3.3611	6.18363	6.8751	5.6257	8.1245	1.44061		5.64925	4.62263	6.67588		P32921	6.39798	4.91626	7.87971	9.42649	7.31565	11.5373	1.47335		7.98155	6.19427	9.76883		Q5PR73	6.33977	5.99048	6.68906	7.75974	7.12023	8.39924	1.22398		6.73937	6.18396
Q6PF93	6.83799	5.16134	8.51464	7.50747	5.92506	9.08988	1.09791		6.02741	4.75697	7.29785		Q91WG7	4.83102	3.63045	6.03158	6.87883	5.40934	8.34832	1.42389		5.65232	4.44485	6.8598		Q9CQX5	7.68555	7.13112	8.23998	9.43324	5.49001	13.3765	1.2274		7.98726	4.64847	11.3261		Q9JLN9	6.8035	5.95479	7.65222	7.76441	7.52273	8.00609	1.14124		6.74343	6.53353
P62196	8.37782	3.05284	13.7028	7.51664	6.92802	8.10526	0.897207		6.03477	5.56219	6.50734		Q8BMG7	5.52205	4.95264	6.09145	6.88396	6.03901	7.72891	1.24663		5.65653	4.96224	6.35083		Q91YR1	7.71475	7.05257	8.37693	9.43865	7.71095	11.1664	1.22346		7.99184	6.52897	9.45471		P51791	4.53989	2.25718	6.8226	7.76456	4.59928	10.9298	1.7103		6.74355	3.99449
Q922J3	4.02966	3.5088	4.55052	7.5181	6.65468	8.38152	1.86569		6.03594	5.34274	6.72914		Q99104	5.87292	5.28739	6.45846	6.89206	6.12047	7.66366	1.17353		5.66319	5.02918	6.29721		P70336	7.07066	6.38805	7.75328	9.4468	8.3085	10.5851	1.33606		7.99875	7.03493	8.96256		Q9DCA2	6.94056	6.10525	7.77587	7.76567	-12.0704	27.6017	1.11888		6.74452	-10.4832
Q9WUK2	4.5626	4.02967	5.09554	7.52128	6.14465	8.8979	1.64846		6.03849	4.93326	7.14372		P14211	5.81214	5.40453	6.21975	6.8939	6.11139	7.6764	1.18612		5.6647	5.02172	6.30768		O08788	7.65992	6.87876	8.44109	9.4522	8.80886	10.0955	1.23398		8.00331	7.45859	8.54803		Q61081	6.08965	5.33689	6.84241	7.77908	5.2706	10.2876	1.27743		6.75617	4.57754
P63087	4.38349	3.815	4.95199	7.52326	1.67298	13.3735	1.71627		6.04008	1.34316	10.737		Q9QY76	6.32988	5.99917	6.66058	6.91148	6.15094	7.67203	1.09188		5.67915	5.05422	6.30409		Q922B2	7.83711	7.04681	8.6274	9.4579	8.82624	10.0895	1.20681		8.00814	7.47331	8.54297		P97772	6.27557	5.52264	7.0285	7.78387	7.01002	8.55773	1.24035		6.76033	6.08823
Q91VE0	6.22572	2.13877	10.3127	7.52712	7.02854	8.02569	1.20903		6.04318	5.6429	6.44346		P97798	5.20772	4.18967	6.22578	6.91243	6.05372	7.77114	1.32734		5.67993	4.97433	6.38553		Q9R0Q9	8.77041	7.50019	10.0406	9.45999	7.99745	10.9225	1.07863		8.00991	6.77155	9.24827		A2A690	6.38321	5.8697	6.89672	7.79381	6.98439	8.60323	1.22099		6.76896	6.06597
Q9D8W5	5.88632	5.10996	6.66268	7.5274	6.67086	8.38394	1.2788		6.04341	5.35573	6.73109		O08788	5.38218	5.01085	5.75351	6.91415	6.52698	7.30131	1.28464		5.68134	5.3632	5.99947		P70195	7.67059	6.57438	8.76679	9.46448	3.18455	15.7444	1.23387		8.01371	2.6964	13.331		Q8BMG7	6.92488	5.96088	7.88888	7.80301	7.12041	8.48561	1.12681		6.77695	6.18411
O35593	5.82042	5.03406	6.60679	7.52901	6.99629	8.06174	1.29355		6.04471	5.61701	6.4724		P35438	5.58191	4.9154	6.24843	6.91725	6.28566	7.54884	1.23923		5.68389	5.16491	6.20287		P18760	7.98932	7.37931	8.59932	9.46569	8.93437	9.997	1.18479		8.01473	7.56486	8.4646		Q7TT50	6.47202	5.81229	7.13176	7.81352	5.77025	9.8568	1.20728		6.78608	5.01148
Q61990	6.56866	6.20437	6.93295	7.52996	6.47889	8.58102	1.14635		6.04546	5.20161	6.88932		Q9QXZ0	5.9575	5.62803	6.28697	6.91908	6.55326	7.2849	1.16141		5.68539	5.3848	5.98599		P28652	8.50396	7.58615	9.42178	9.47362	8.86163	10.0856	1.11402		8.02145	7.50327	8.53963		P62141	6.70476	6.09101	7.31851	7.81765	7.20087	8.43442	1.16598		6.78966	6.25399
Q8C1B1	5.09507	3.48846	6.70169	7.53004	5.8055	9.25458	1.47791		6.04553	4.66097	7.43008		P62192	5.34713	4.90179	5.79247	6.92981	6.06399	7.79563	1.29599		5.69421	4.98277	6.40566		Q9CZX8	12.0785	11.2271	12.9299	9.47679	6.21842	12.7352	0.7846		8.02413	5.26522	10.783		Q8CFE6	2.90406	2.00132	3.8068	7.81784	4.65701	10.9787	2.69204		6.78983	4.04463
Q9R069	4.33759	3.8661	4.80908	7.53765	6.33331	8.74199	1.73775		6.05164	5.08473	7.01855		P19096	5.52203	5.161	5.88306	6.93282	6.33608	7.52957	1.25548		5.69669	5.20634	6.18703		Q9R1R2	4.44379	4.11197	4.77562	9.47807	-1.11427	20.0704	2.13288		8.02522	-0.943471	16.9939		P20444	6.77746	6.30869	7.24624	7.82349	6.50157	9.14541	1.15434		6.79474	5.64664
P27773	6.29769	5.84512	6.75025	7.54212	7.17582	7.90842	1.1976		6.05523	5.76114	6.34931		P26231	6.57099	4.32453	8.81745	6.93476	4.2225	9.64701	1.05536		5.69827	3.46962	7.92693		Q8R1Q8	7.038	5.9978	8.07819	9.4998	7.56299	11.4366	1.34979		8.04362	6.40369	9.68355		P57759	6.65048	6.16509	7.13587	7.82425	5.54542	10.1031	1.17649		6.7954	4.81622
P62137	4.98647	4.71443	5.2585	7.54808	6.26258	8.83357	1.51371		6.06001	5.02794	7.09207		Q9D1D4	5.70658	5.33971	6.07345	6.93508	6.32162	7.54855	1.21528		5.69854	5.19446	6.20263		Q60805	6.20712	3.57721	8.83703	9.50251	6.57492	12.4301	1.5309		8.04591	5.56708	10.5247		Q3UVX5	6.86058	6.29717	7.42398	7.82671	7.07014	8.58328	1.14082		6.79753	6.14045
Q7TT50	5.63128	5.01945	6.2431	7.55276	6.28325	8.82226	1.34122		6.06377	5.04454	7.08299		Q8VDP6	5.50148	3.78126	7.2217	6.93534	5.67967	8.19102	1.26063		5.69876	4.66697	6.73054		P47911	8.93446	8.15293	9.71599	9.51226	8.18108	10.8434	1.06467		8.05416	6.92704	9.18129		P35278	7.62729	6.8749	8.37968	7.82834	6.7329	8.92378	1.02636		6.79895	5.84755
E9Q7G0	3.73659	3.05757	4.4156	7.55387	3.07111	12.0366	2.0216		6.06466	2.46566	9.66366		Q9Z140	5.21129	4.67211	5.75047	6.93548	6.10514	7.76582	1.33086		5.69887	5.01658	6.38115		Q91V12	8.22537	7.55275	8.898	9.52513	9.01535	10.0349	1.15802		8.06507	7.63343	8.49671		Q80T41	6.38624	5.88688	6.88561	7.84465	7.63971	8.04959	1.22837		6.81311	6.63512
O88967	1.82986	0.00909088	3.65063	7.55496	4.14187	10.968	4.12871		6.06554	3.32532	8.80575		Q62417	5.22935	4.04004	6.41867	6.94457	6.00268	7.88646	1.328		5.70634	4.93239	6.48028		Q9WU79	9.12015	7.10677	11.1335	9.5292	8.58977	10.4686	1.04485		8.06851	7.27308	8.86394		P15388	6.46184	5.65042	7.27326	7.8453	6.65735	9.03325	1.2141		6.81368	5.78193
Q99KC8	6.0641	5.26458	6.86361	7.56629	6.2354	8.89718	1.24772		6.07463	5.00612	7.14314		Q80WJ7	4.27616	2.80734	5.74498	6.95175	6.00659	7.89691	1.6257		5.71224	4.9356	6.48887		Q6DFV3	8.56234	7.63597	9.48871	9.53118	8.00571	11.0567	1.11315		8.07019	6.77855	9.36183		Q8CGF6	5.95605	5.05836	6.85374	7.85274	6.99977	8.70571	1.31845		6.82014	6.07934
Q99104	7.24965	6.66573	7.83357	7.56629	7.15618	7.97641	1.04368		6.07464	5.74537	6.4039		Q9CYN9	3.98075	3.42883	4.53268	6.96249	3.04986	10.8751	1.74904		5.72106	2.50607	8.93606		E9Q401	6.75281	5.67533	7.83029	9.55247	8.87903	10.2259	1.41459		8.08821	7.518	8.65843		P26040	6.89711	6.26739	7.52683	7.85756	6.98947	8.72565	1.13925		6.82433	6.07039
P47758	3.47158	2.96017	3.98298	7.56938	5.5821	9.55667	2.18039		6.07712	4.48162	7.67262		O88685	5.47671	5.28402	5.6694	6.97864	6.39189	7.5654	1.27424		5.73434	5.2522	6.21647		Q8C4X2	7.21558	3.58778	10.8434	9.60375	7.48448	11.723	1.33097		8.13163	6.33721	9.92605		P41233	14.6682	12.141	17.1954	7.86163	5.04865	10.6746	0.535963		6.82786	4.38477
Q922Q8	6.73705	6.01906	7.45503	7.57309	4.56983	10.5763	1.1241		6.08009	3.66891	8.49127		P61327	5.3832	4.69262	6.07377	6.97918	6.3193	7.63907	1.29648		5.73478	5.19255	6.277		P11983	8.19129	7.28083	9.10175	9.61533	8.16571	11.065	1.17385		8.14144	6.91403	9.36886		P62137	6.63828	6.21147	7.06509	7.87059	7.63656	8.10463	1.18564		6.83564	6.63238
E9PYG6	5.38607	4.79196	5.98019	7.57731	6.03211	9.1225	1.40683		6.08348	4.84291	7.32404		Q505F5	5.55649	5.16223	5.95076	6.99253	5.85463	8.13043	1.25844		5.74575	4.81074	6.68076		P68040	7.6675	6.96276	8.37224	9.64035	9.34953	9.93118	1.2573		8.16263	7.91638	8.40887		P68037	7.7833	7.27914	8.28746	7.87145	5.63236	10.1106	1.01133		6.83639	4.89173
P39054	7.00288	5.38081	8.62495	7.58058	6.37564	8.78551	1.08249		6.0861	5.11872	7.05349		Q61481	4.92019	4.52171	5.31867	6.99729	4.94068	9.05389	1.42216		5.74966	4.05975	7.43956		Q8C8R3	7.67475	7.37691	7.97259	9.64479	9.11363	10.1759	1.25669		8.16638	7.71665	8.61612		G3X972	6.717	5.92864	7.50537	7.87213	7.14979	8.59447	1.17197		6.83698	6.20962
Q8VD65	5.84315	4.97181	6.71448	7.58072	6.84219	8.31925	1.29737		6.08622	5.49328	6.67915		B0V2N1	5.4483	4.99707	5.89952	6.99847	6.48964	7.5073	1.28453		5.75063	5.33253	6.16873		Q9Z218	7.71937	7.22587	8.21287	9.65991	9.09029	10.2295	1.25139		8.17919	7.69688	8.66149		O70251	8.23847	7.53994	8.937	7.87763	5.13873	10.6165	0.956201		6.84176	4.46301
P30416	6.4554	6.00333	6.90747	7.59074	6.32869	8.85279	1.17588		6.09426	5.08102	7.10751		Q99L43	5.32651	4.61954	6.03347	7.00596	6.23512	7.77679	1.3153		5.75678	5.12339	6.39017		O55142	9.29701	7.79738	10.7966	9.66955	8.08161	11.2575	1.04007		8.18735	6.84282	9.53188		O08795	7.07888	6.21646	7.94131	7.88579	6.1174	9.65419	1.11399		6.84885	5.31299
P97798	4.33771	3.29884	5.37658	7.59551	5.84781	9.3432	1.75104		6.09809	4.69494	7.50123		P24369	5.7619	5.26839	6.2554	7.01341	6.28422	7.74259	1.2172		5.7629	5.16373	6.36207		P35436	7.83425	6.68833	8.98017	9.67012	9.06726	10.273	1.23434		8.18783	7.67738	8.69828		P07901	6.77894	6.08141	7.47647	7.89264	7.45602	8.32926	1.16429		6.85479	6.47559
Q9QZB9	4.94532	3.91629	5.97434	7.59956	6.90169	8.29743	1.53672		6.10134	5.54106	6.66163		Q9CPX6	5.02389	1.31134	8.73645	7.02029	6.09825	7.94233	1.39738		5.76856	5.01092	6.52619		Q91WG7	7.18259	5.79864	8.56654	9.6815	7.52332	11.8397	1.34791		8.19747	6.3701	10.0248		Q923T9	7.04597	6.34046	7.75147	7.89506	7.35158	8.43854	1.12051		6.85689	6.38488
F8VPK0	4.49756	0.926929	8.06819	7.60405	6.57902	8.62908	1.69071		6.10495	5.282	6.9279		P84089	5.16048	4.41001	5.91094	7.0209	6.39383	7.64797	1.36051		5.76906	5.25379	6.28432		P80316	7.94544	7.19645	8.69443	9.69999	8.73661	10.6634	1.22082		8.21312	7.39742	9.02882		O35143	16.362	11.6639	21.0601	7.90431	6.32685	9.48178	0.48309		6.86493	5.49489
B1AZP2	5.08727	4.35619	5.81834	7.60929	4.23463	10.984	1.49575		6.10916	3.3998	8.81852		P50580	5.71526	5.17067	6.25986	7.02352	6.09496	7.95207	1.22891		5.77121	5.00821	6.5342		P61164	8.24564	7.84698	8.6443	9.7094	9.28067	10.1381	1.17752		8.22109	7.85808	8.58411		P30999	6.04041	5.68602	6.3948	7.90644	6.48406	9.32882	1.30892		6.86678	5.63143
Q76MZ3	5.61724	5.14594	6.08853	7.61138	6.44943	8.77333	1.355		6.11083	5.17795	7.04371		O35350	7.30704	5.73495	8.87914	7.0245	5.73065	8.31836	0.961333		5.77202	4.70886	6.83518		Q3TBW2	8.89275	6.84816	10.9373	9.71092	7.863	11.5588	1.092		8.22238	6.65771	9.78704		Q61037	7.29677	4.9127	9.68085	7.90657	6.77937	9.03378	1.08357		6.86689	5.88791
Q3TZZ7	8.37411	5.52308	11.2251	7.61302	6.3256	8.90044	0.909113		6.11215	5.07853	7.14576		B1AY13	6.23667	5.3796	7.09375	7.02473	6.02858	8.02088	1.12636		5.77221	4.95367	6.59074		Q9JL62	31.5138	29.8745	33.1532	9.71543	7.2714	12.1595	0.308291		8.2262	6.1568	10.2956		Q3U0M1	6.85538	5.94925	7.76151	7.91392	7.09232	8.73552	1.15441		6.87328	6.15971
P50429	4.38865	3.20176	5.57554	7.61585	5.60406	9.62765	1.73535		6.11442	4.49925	7.7296		Q6NS52	5.53182	5.11789	5.94575	7.02772	6.11117	7.94427	1.27042		5.77466	5.02154	6.52779		Q6P5E4	8.90346	8.00468	9.80223	9.71677	9.11265	10.3209	1.09135		8.22733	7.71581	8.73885		P61329	5.86821	4.77387	6.96255	7.91396	7.31825	8.50967	1.34862		6.87331	6.35593
Q91VI7	5.91536	5.28428	6.54643	7.62242	6.98847	8.25636	1.28858		6.1197	5.61073	6.62866		Q99LB6	5.22763	4.76435	5.69092	7.03472	5.18025	8.88919	1.34568		5.78041	4.2566	7.30422		P42859	6.70802	4.11797	9.29806	9.72651	8.9245	10.5285	1.44998		8.23558	7.5565	8.91466		Q9WU78	6.99065	6.486	7.49531	7.91796	5.0808	10.7551	1.13265		6.87679	4.4127
P35278	5.84554	5.30974	6.38135	7.62288	6.75233	8.49342	1.30405		6.12006	5.42114	6.81899		Q7TT50	6.05066	5.82813	6.27318	7.0361	6.39371	7.67849	1.16287		5.78155	5.2537	6.3094		Q91WA3	5.17124	4.48424	5.85824	9.7367	3.85601	15.6174	1.88286		8.2442	3.26494	13.2235		Q80UJ7	5.7614	4.58396	6.93883	7.91928	3.40029	12.4383	1.37454		6.87793	2.95316
Q8C0T5	7.77082	4.98218	10.5595	7.63865	5.26305	10.0143	0.982991		6.13273	4.22546	8.03999		Q8VHL1	6.42311	4.45341	8.3928	7.03889	4.48207	9.59571	1.09587		5.78384	3.68291	7.88477		P80314	8.18797	7.42435	8.95159	9.73844	4.14198	15.3349	1.18936		8.24567	3.50707	12.9843		O08807	5.444	4.06458	6.82343	7.92074	5.82145	10.02	1.45495		6.8792	5.05596
P09103	6.72038	6.29142	7.14935	7.64325	7.218	8.06849	1.13732		6.13642	5.79501	6.47783		Q5SRX1	5.39346	4.94771	5.83921	7.0413	5.43885	8.64375	1.30553		5.78582	4.46909	7.10255		P26041	8.41944	8.03751	8.80138	9.73951	9.23748	10.2415	1.15679		8.24659	7.82151	8.67166		Q3TLI0	6.56078	5.94715	7.17441	7.9289	7.3574	8.5004	1.20853		6.88629	6.38994
Q9JLV5	5.17109	4.82978	5.51239	7.65937	6.41245	8.90629	1.48119		6.14936	5.14827	7.15046		P29533	5.48884	4.25764	6.72004	7.04342	5.92108	8.16576	1.28323		5.78756	4.86533	6.70979		P42932	7.58118	6.98218	8.18018	9.74673	8.74709	10.7464	1.28565		8.25269	7.40628	9.0991		Q8BKC5	5.05707	4.52192	5.59223	7.93681	5.03396	10.8396	1.56945		6.89315	4.37202
P62748	6.98812	6.55968	7.41657	7.65942	6.98581	8.33304	1.09606		6.14941	5.60859	6.69022		O89112	5.62146	5.22922	6.0137	7.04615	5.91251	8.17978	1.25344		5.7898	4.8583	6.72131		Q8BK72	8.79273	5.22671	12.3587	9.74763	6.92148	12.5738	1.1086		8.25346	5.86052	10.6464		Q9JHU4	7.00423	6.07409	7.93438	7.95229	7.50269	8.40188	1.13535		6.9066	6.51612
Q9CZN7	7.01955	6.02902	8.01009	7.66167	6.20989	9.11345	1.09147		6.15121	4.98564	7.31677		Q9EPW0	5.51817	4.67541	6.36094	7.05232	6.37759	7.72704	1.27802		5.79487	5.24045	6.3493		P97390	7.51971	6.93058	8.10883	9.75666	9.34548	10.1678	1.29748		8.26111	7.91295	8.60926		Q99MI1	6.95596	6.62254	7.28939	7.95662	6.53725	9.376	1.14386		6.91036	5.67763
Q9EQC5	5.33947	4.60418	6.07475	7.66355	6.8274	8.49971	1.43527		6.15272	5.48141	6.82404		Q8BWG8	5.25026	4.83762	5.66289	7.05389	6.36943	7.73836	1.34353		5.79617	5.23374	6.35859		Q9QWI6	7.72425	7.2712	8.1773	9.76056	9.22189	10.2992	1.26363		8.26441	7.8083	8.72051		P26638	6.73013	5.74564	7.71461	7.96612	7.01518	8.91706	1.18365		6.91861	6.09271
Q8BWG8	6.35636	5.84619	6.86653	7.66626	6.34	8.99251	1.20608		6.15489	5.0901	7.21968		Q921J2	5.39183	5.03512	5.74854	7.05937	6.43957	7.67917	1.30927		5.80067	5.29138	6.30996		O35526	20.7138	9.48252	31.9451	9.76143	-42.9542	62.477	0.471252		8.26514	-36.3699	52.9002		Q9EPN1	6.71155	5.9426	7.48051	7.97205	6.70834	9.23576	1.18781		6.92376	5.82622
Q8CHG7	4.74816	0.849815	8.64651	7.67216	5.43728	9.90704	1.61582		6.15963	4.36535	7.95391		A2A432	6.4322	5.31277	7.55163	7.06883	6.32082	7.81683	1.09897		5.80844	5.19381	6.42307		P09528	5.65598	5.18675	6.12521	9.77387	8.86133	10.6864	1.72806		8.27568	7.50302	9.04834		Q8R361	5.52719	4.85521	6.19916	7.98369	4.84903	11.1184	1.44444		6.93387	4.2114
Q6A4J8	6.52178	5.47576	7.56779	7.67227	7.05158	8.29295	1.17641		6.15971	5.66139	6.65804		Q80TQ2	5.00326	3.29223	6.71429	7.0792	6.08368	8.07471	1.41492		5.81696	4.99895	6.63497		Q9WUQ2	7.5445	6.50048	8.58852	9.78556	8.2553	11.3158	1.29704		8.28557	6.98988	9.58126		P16054	7.19962	6.27386	8.12539	7.99276	7.491	8.49451	1.11016		6.94174	6.50597
Q9EP69	6.63837	5.92339	7.35335	7.67256	7.29611	8.049	1.15579		6.15995	5.85772	6.46218		P32921	5.61494	5.08497	6.14491	7.08125	6.19603	7.96647	1.26114		5.81865	5.09126	6.54603		Q8VEK0	7.32087	6.66701	7.97474	9.78685	8.59736	10.9763	1.33684		8.28667	7.27951	9.29382		Q922Q9	7.35388	6.66415	8.04361	7.99287	7.32249	8.66325	1.08689		6.94184	6.35962
Q9QZ06	4.41801	3.94202	4.89401	7.69691	6.50568	8.88813	1.74216		6.1795	5.22312	7.13588		P57759	6.5177	5.50369	7.53172	7.08299	5.57638	8.58959	1.08673		5.82008	4.5821	7.05805		P03995	11.7826	10.8223	12.7429	9.79276	7.78904	11.7965	0.831119		8.29167	6.59509	9.98825		Q99LF4	6.83715	6.2674	7.40691	8.00608	7.3483	8.66385	1.17097		6.95331	6.38203
Q8C754	6.61262	4.68964	8.5356	7.69783	6.04848	9.34718	1.16411		6.18024	4.85605	7.50443		P27773	5.81453	5.4482	6.18086	7.0896	6.46419	7.71501	1.21929		5.82551	5.31161	6.33941		P26516	7.50648	6.4395	8.57346	9.79991	4.92466	14.6752	1.30553		8.29772	4.16978	12.4257		Q3UV70	7.36679	6.07641	8.65716	8.01522	7.32606	8.70439	1.08802		6.96126	6.36271
P23818	6.21096	5.64991	6.77202	7.70227	5.9302	9.47434	1.24011		6.1838	4.76109	7.60652		Q91YM2	5.74689	5.20988	6.2839	7.09661	6.18472	8.00849	1.23486		5.83127	5.08197	6.58056		Q6NXK8	8.54314	7.50533	9.58095	9.81093	9.11286	10.509	1.1484		8.30705	7.71599	8.89812		Q9EP53	7.20183	6.32875	8.07491	8.01637	4.54838	11.4844	1.1131		6.96225	3.95029
P49443	3.56456	0.525933	6.60319	7.70868	4.7799	10.6374	2.16259		6.18895	3.83757	8.54033		Q5XG69	5.81389	5.45623	6.17154	7.09744	6.18052	8.01435	1.22077		5.83195	5.07852	6.58538		P28661	8.16432	7.74179	8.58685	9.82479	9.07864	10.5709	1.20338		8.31879	7.68702	8.95057		P05064	6.9868	6.37237	7.60122	8.01806	7.73388	8.30223	1.1476		6.96372	6.71691
O54734	5.92606	4.14221	7.70991	7.70985	7.13442	8.28528	1.30101		6.18989	5.7279	6.65188		Q9CZ30	5.79705	5.37348	6.22061	7.10456	5.89414	8.31497	1.22555		5.8378	4.8432	6.8324		P16332	7.96079	7.23653	8.68505	9.83323	9.19341	10.4731	1.23521		8.32594	7.78419	8.86769		Q9CTY5	6.68562	4.89033	8.48092	8.01941	6.10479	9.93403	1.1995		6.9649	5.30204
Q8BWT5	5.83005	5.0971	6.563	7.71048	6.97084	8.45012	1.32254		6.1904	5.59658	6.78422		Q3UHD1	4.45328	3.27545	5.63111	7.10727	5.91695	8.2976	1.59596		5.84003	4.86194	6.81812		P23927	7.32338	6.74335	7.90341	9.83436	9.48978	10.1789	1.34287		8.3269	8.03513	8.61866		O35593	8.74764	6.13817	11.3571	8.02657	7.13523	8.9179	0.917569		6.97111	6.19698
P68037	7.16908	6.23771	8.10045	7.71466	5.84994	9.57939	1.0761		6.19375	4.69665	7.69086		Q99JI4	5.30556	4.24323	6.36789	7.10837	6.26309	7.95366	1.3398		5.84093	5.14636	6.5355		Q9CX86	8.22867	6.20162	10.2557	9.86241	6.90949	12.8153	1.19854		8.35064	5.85036	10.8509		Q03141	6.68474	6.03962	7.32987	8.02662	6.15607	9.89718	1.20074		6.97116	5.34657
O88685	4.77243	3.77	5.77486	7.71673	6.8436	8.58986	1.61694		6.19542	5.49442	6.89641		Q9CQC9	4.89199	4.25335	5.53063	7.10948	6.21429	8.00466	1.45329		5.84184	5.10627	6.57741		Q9D0I9	9.34017	5.98521	12.6951	9.86697	8.68005	11.0539	1.0564		8.3545	7.34952	9.35948		Q920Q4	5.48967	4.46477	6.51457	8.0284	7.33993	8.71687	1.46246		6.9727	6.37476
Q91Z61	5.04753	4.23026	5.8648	7.71711	6.857	8.57723	1.52889		6.19572	5.50518	6.88627		P10126	5.07953	4.90419	5.25486	7.11802	6.82235	7.41369	1.40132		5.84886	5.60591	6.09181		Q9D1R9	10.0299	9.22329	10.8366	9.88512	9.06621	10.704	0.985561		8.36987	7.67649	9.06326		Q9DB41	8.64442	7.43177	9.85708	8.04126	7.18187	8.90065	0.930226		6.98387	6.23749
P09405	7.99501	7.66589	8.32413	7.7173	5.64127	9.79333	0.965264		6.19587	4.52912	7.86262		Q8BLR2	7.27392	6.60157	7.94627	7.12024	5.41046	8.83002	0.978872		5.85069	4.44576	7.25561		P41105	7.98592	6.9691	9.00274	9.89313	9.34658	10.4397	1.23882		8.37666	7.91388	8.83944		O08989	6.57988	6.0152	7.14457	8.04577	7.09887	8.99267	1.22278		6.98779	6.1654
Q99L43	7.40211	6.51473	8.28949	7.72913	7.26224	8.19602	1.04418		6.20537	5.83053	6.58021		Q78ZA7	5.79523	5.21089	6.37957	7.12246	5.40472	8.8402	1.22902		5.85251	4.44105	7.26397		P16283	9.97778	4.87946	15.0761	9.89381	8.95162	10.836	0.991584		8.37723	7.57947	9.17499		Q9CX56	6.27664	5.34564	7.20764	8.0603	5.48319	10.6374	1.28417		7.0004	4.76217
P62141	5.09704	4.61413	5.57995	7.73192	6.69294	8.77091	1.51694		6.20761	5.37346	7.04176		Q99KF1	6.3489	5.95918	6.73862	7.12359	6.36001	7.88716	1.12202		5.85344	5.22601	6.48086		Q9DCM2	8.80566	7.97746	9.63387	9.90618	7.20727	12.6051	1.12498		8.3877	6.1025	10.6729		Q8BPM0	6.23916	5.36224	7.11607	8.06736	7.406	8.72872	1.29302		7.00654	6.43214
O54946	6.79825	5.19488	8.40162	7.7351	6.45308	9.01711	1.13781		6.21016	5.18089	7.23943		Q2NL51	6.03461	5.58813	6.48108	7.12414	6.49829	7.74999	1.18055		5.85389	5.33963	6.36815		P28740	9.04704	6.93055	11.1635	9.91086	0.0731236	19.7486	1.09548		8.39167	0.0619148	16.7214		Q6NS60	8.08224	7.46457	8.69992	8.06879	7.16438	8.97321	0.998336		7.00778	6.22229
O70503	5.97701	4.76022	7.19379	7.73566	6.35113	9.12019	1.29424		6.21061	5.09904	7.32219		O55143	5.88784	5.50751	6.26817	7.12757	6.57113	7.684	1.21056		5.8567	5.39949	6.31392		Q8CHC4	8.43058	7.48116	9.38	9.91404	9.27708	10.551	1.17596		8.39436	7.85504	8.93368		Q8BFT9	5.56061	4.90947	6.21175	8.09938	6.90344	9.29533	1.45656		7.03435	5.99567
B2RQC6	6.34809	5.29793	7.39826	7.7395	6.78736	8.69164	1.21918		6.21369	5.44927	6.97812		Q9DB05	5.49819	5.22982	5.76657	7.13517	6.1486	8.12173	1.29773		5.86295	5.05229	6.67361		Q791T5	9.03308	7.79724	10.2689	9.92758	9.37456	10.4806	1.09903		8.40582	7.93757	8.87408		Q2NL51	6.93818	6.1157	7.76066	8.12185	7.39983	8.84387	1.1706		7.05386	6.42679
Q9R1C6	6.55231	6.07983	7.02479	7.7444	6.41705	9.07175	1.18193		6.21763	5.15196	7.2833		Q9Z0N1	4.69702	3.34754	6.04651	7.13612	6.40431	7.86793	1.51929		5.86374	5.26241	6.46506		O88487	7.89282	6.77846	9.00719	9.93412	9.35865	10.5096	1.25863		8.41137	7.92411	8.89863		Q99KJ8	7.46409	6.68293	8.24525	8.12715	4.58151	11.6728	1.08883		7.05847	3.97906
O88848	5.39076	3.57902	7.20251	7.74446	6.65561	8.83332	1.43662		6.21768	5.34348	7.09187		Q9CRY7	7.13063	5.86709	8.39416	7.13628	6.53288	7.73968	1.00079		5.86386	5.36805	6.35968		O88703	8.14265	7.47966	8.80564	9.9456	8.99471	10.8965	1.22142		8.42108	7.61595	9.22621		Q62433	6.96418	6.59049	7.33788	8.13301	6.96142	9.3046	1.16783		7.06355	6.04602
Q9Z2X1	5.54416	5.03205	6.05626	7.74995	6.70677	8.79313	1.39786		6.22208	5.38456	7.05961		Q60605	4.9022	4.613	5.1914	7.14214	5.47801	8.80626	1.45692		5.86868	4.50127	7.23608		Q8C166	8.86674	7.58588	10.1476	9.95433	8.3653	11.5434	1.12266		8.42847	7.08302	9.77392		P14685	7.18338	6.58268	7.78408	8.13835	7.36424	8.91246	1.13294		7.0682	6.39588
Q8BK64	4.92818	3.8367	6.01965	7.75905	7.36291	8.15518	1.57443		6.22939	5.91135	6.54743		Q9CPT4	6.63611	6.25898	7.01325	7.14458	6.36769	7.92147	1.07662		5.87068	5.23232	6.50905		Q69ZU6	10.0045	8.45111	11.5579	9.96388	8.91988	11.0079	0.995942		8.43657	7.55259	9.32054		Q02248	6.91494	6.53883	7.29104	8.14576	7.79623	8.4953	1.178		7.07463	6.77106
Q8BH58	5.55938	4.5628	6.55595	7.77202	5.83497	9.70907	1.398		6.23981	4.68464	7.79498		Q91VR5	6.00404	5.69208	6.31601	7.14662	6.68161	7.61163	1.1903		5.87236	5.49026	6.25446		P46096	8.76914	8.29634	9.24193	9.96665	9.23601	10.6973	1.13656		8.43891	7.82026	9.05755		Q78ZA7	7.0312	5.95273	8.10967	8.15333	7.6097	8.69696	1.15959		7.0812	6.60906
Q8BIK4	5.29759	4.34498	6.2502	7.77462	7.06951	8.47973	1.46758		6.24189	5.67579	6.80799		O88848	5.57275	4.86214	6.28336	7.15038	5.99323	8.30752	1.2831		5.87545	4.92463	6.82627		Q2PFD7	8.13658	7.5375	8.73566	9.9689	8.77407	11.1637	1.22519		8.44081	7.42913	9.45249		P47708	7.38851	6.72339	8.05362	8.15422	7.71268	8.59577	1.10364		7.08198	6.6985
Q9D819	5.5056	4.89738	6.11381	7.77807	7.08767	8.46846	1.41276		6.24466	5.69037	6.79894		Q3U0M1	6.55634	5.16106	7.95162	7.15498	6.82147	7.48848	1.09131		5.87923	5.60519	6.15327		P12382	8.57027	7.74893	9.3916	9.98123	8.94257	11.0199	1.16463		8.45125	7.57181	9.33069		Q9D819	5.057	2.9974	7.1166	8.15646	6.66191	9.65102	1.61291		7.08392	5.7859
Q6GQT9	6.18658	5.67269	6.70046	7.79333	6.99294	8.59371	1.25972		6.25691	5.61432	6.8995		Q07076	6.19747	5.32162	7.07331	7.15715	4.83736	9.47693	1.15485		5.88101	3.97485	7.78717		P60335	5.18777	4.71276	5.66277	9.98955	2.21798	17.7611	1.9256		8.4583	1.878	15.0386		E9Q401	6.8809	6.26044	7.50136	8.16105	7.79066	8.53143	1.18604		7.08791	6.76623
P58771	15.8312	11.1705	20.492	7.79533	5.02696	10.5637	0.492402		6.25852	4.03592	8.48112		Q8K0D5	4.77165	3.97326	5.57003	7.15944	6.13831	8.18056	1.50041		5.88289	5.04384	6.72195		P62717	8.86353	8.23378	9.49328	10.0216	9.30723	10.7359	1.13065		8.48542	7.88056	9.09027		Q8BWT5	6.92156	6.43039	7.41274	8.18059	7.4981	8.86308	1.1819		7.10488	6.51214
Q8BK67	7.40943	6.59825	8.22061	7.80195	5.25268	10.3512	1.05298		6.26383	4.21714	8.31052		Q920Q4	5.23042	4.02583	6.435	7.16171	6.4929	7.83052	1.36924		5.88476	5.3352	6.43432		Q91WC3	7.83158	7.28564	8.37752	10.0491	9.59065	10.5075	1.28315		8.50869	8.12054	8.89685		Q2PFD7	7.0025	6.57769	7.4273	8.18329	7.66248	8.7041	1.16862		7.10723	6.6549
O88653	5.23735	4.39618	6.07852	7.80312	5.83117	9.77507	1.4899		6.26477	4.68158	7.84796		Q9R0Q9	5.49675	4.37021	6.6233	7.16239	6.15165	8.17313	1.30302		5.88532	5.0548	6.71584		Q60692	9.69241	8.76502	10.6198	10.0505	8.59162	11.5093	1.03694		8.50986	7.27465	9.74508		P97390	7.22601	6.7075	7.74453	8.18555	7.35797	9.01312	1.13279		7.10918	6.39043
Q8VHH5	7.3167	2.98109	11.6523	7.80857	4.10658	11.5106	1.06723		6.26915	3.29699	9.24131		Q9D0R8	7.34415	6.33253	8.35578	7.16541	6.02385	8.30696	0.975661		5.8878	4.94979	6.82581		Q8K400	8.1927	7.40695	8.97844	10.0511	9.1898	10.9123	1.22683		8.51038	7.78114	9.23961		P83510	6.96804	6.48296	7.45311	8.18688	7.77959	8.59417	1.17492		7.11034	6.75661
Q3UUQ7	9.29215	0.352553	18.2317	7.81095	7.14648	8.47541	0.840597		6.27106	5.73759	6.80452		Q9CQK7	5.16381	4.24411	6.0835	7.16674	5.33375	8.99973	1.38788		5.8889	4.38273	7.39506		Q8R0S4	8.36427	7.71845	9.01008	10.0529	9.44635	10.6594	1.20188		8.5119	7.99836	9.02543		Q14C51	5.97533	4.91455	7.0361	8.18915	7.45604	8.92227	1.37049		7.11232	6.4756
O08807	7.5588	7.02935	8.08825	7.81559	6.78673	8.84444	1.03397		6.27478	5.44876	7.1008		P60229	5.30404	4.75321	5.85488	7.1712	5.66437	8.67803	1.35203		5.89256	4.6544	7.13072		P39053	8.07806	7.28384	8.87229	10.058	9.55965	10.5565	1.24511		8.5163	8.09429	8.9383		Q9JL04	6.49613	6.19589	6.79636	8.20461	7.32233	9.0869	1.263		7.12574	6.35947
Q9WVJ2	6.01888	5.28378	6.75398	7.81745	6.02277	9.61214	1.29882		6.27628	4.83541	7.71715		Q8BNY6	5.07835	4.78405	5.37265	7.17185	5.19551	9.1482	1.41224		5.8931	4.26914	7.51706		Q99L43	7.52916	6.70049	8.35783	10.0726	9.01109	11.1342	1.33781		8.52863	7.62982	9.42745		Q05512	7.0329	6.47471	7.59109	8.20802	7.95554	8.46051	1.16709		7.12871	6.90942
Q9JHR7	5.03736	4.24686	5.82787	7.8211	6.95703	8.68517	1.55262		6.27921	5.58548	6.97293		P56371	7.13854	5.36506	8.91201	7.17658	6.18826	8.16491	1.00533		5.89698	5.08488	6.70909		Q9CXW2	10.0001	7.93793	12.0623	10.1014	8.67246	11.5303	1.01013		8.55299	7.3431	9.76288		P63085	6.6159	6.2197	7.0121	8.21061	7.73719	8.68402	1.24104		7.13095	6.71978
Q9D4H1	5.53004	4.17059	6.88949	7.83179	6.17904	9.48455	1.41623		6.28779	4.96087	7.61472		Q03141	6.57579	5.81058	7.341	7.18037	6.76591	7.59484	1.09194		5.9001	5.55953	6.24067		Q6ZWV3	7.26263	6.02593	8.49934	10.1024	8.06256	12.1421	1.391		8.55381	6.82669	10.2809		P56371	6.79746	6.08977	7.50516	8.22117	7.05496	9.38737	1.20945		7.14012	6.12727
Q8BU33	6.75999	5.40197	8.11801	7.83455	6.99452	8.67457	1.15896		6.29	5.61558	6.96442		O54865	5.90245	5.17395	6.63096	7.18239	6.24786	8.11692	1.21685		5.90176	5.13386	6.66966		O55234	8.20371	7.27718	9.13024	10.1068	9.41495	10.7987	1.23198		8.55758	7.97177	9.14338		O08788	7.05025	6.24298	7.85752	8.22311	7.67612	8.77011	1.16636		7.14181	6.66674
D3Z3N4	8.60613	7.23644	9.97581	7.83457	6.50226	9.16688	0.910348		6.29002	5.22037	7.35968		Q9Z0J4	5.61629	5.09764	6.13494	7.18325	6.52251	7.84399	1.279		5.90246	5.35953	6.44539		P49312	11.7365	9.6442	13.8288	10.1168	5.56547	14.6681	0.861993		8.56601	4.71236	12.4197		P53994	7.25198	6.63562	7.86833	8.22518	8.03187	8.41848	1.1342		7.1436	6.97572
Q9D0A3	8.65911	6.36803	10.9502	7.83511	5.41769	10.2525	0.90484		6.29046	4.34962	8.23129		Q923S9	5.83499	5.00656	6.66343	7.18488	6.28686	8.0829	1.23134		5.9038	5.1659	6.6417		Q80TZ3	7.50746	7.01876	7.99617	10.1217	9.25042	10.993	1.34822		8.57022	7.83247	9.30797		Q80U23	7.40354	6.52508	8.28201	8.23113	7.4655	8.99676	1.11178		7.14878	6.48382
Q99KQ4	6.2056	5.27747	7.13374	7.84368	7.12222	8.56514	1.26397		6.29733	5.71811	6.87656		Q99K70	4.89057	3.47141	6.30974	7.19329	5.94897	8.43762	1.47085		5.91071	4.88826	6.93317		P16305	7.3443	6.72832	7.96028	10.125	9.5058	10.7443	1.37862		8.57302	8.0487	9.09734		Q6V4S5	6.92139	6.12614	7.71663	8.24221	7.55759	8.92683	1.19083		7.1584	6.5638
A2A5R2	5.38279	4.12843	6.63715	7.84558	6.70764	8.98352	1.45753		6.29886	5.38526	7.21246		Q9D1J3	5.17083	4.634	5.70766	7.19442	3.87803	10.5108	1.39135		5.91164	3.18657	8.63672		P97772	9.35308	8.63056	10.0756	10.1377	9.31853	10.9568	1.08388		8.5837	7.89014	9.27727		Q6DFY8	5.90099	4.95288	6.8491	8.24757	4.40486	12.0903	1.39766		7.16305	3.82564
P63017	6.18284	5.82004	6.54564	7.86257	7.34934	8.37579	1.27168		6.3125	5.90046	6.72454		P30416	5.62229	5.32119	5.92339	7.19875	6.76706	7.63045	1.28039		5.9152	5.56048	6.26992		P63325	8.62927	7.08271	10.1758	10.1384	7.48319	12.7935	1.17488		8.5843	6.33613	10.8325		Q3UU96	5.82594	4.83713	6.81474	8.25436	3.1688	13.3399	1.41683		7.16895	2.75211
P26516	6.23221	5.55893	6.90549	7.86414	6.97115	8.75712	1.26185		6.31376	5.59682	7.0307		Q9QXL2	6.19642	5.46634	6.92651	7.20427	6.66479	7.74375	1.16265		5.91973	5.47644	6.36302		P41216	8.91394	8.15272	9.67516	10.1807	9.38645	10.9749	1.14211		8.62013	7.94764	9.29262		O70133	4.50663	3.80784	5.20541	8.26335	6.1829	10.3438	1.8336		7.17676	5.36988
Q3UH66	5.02092	4.52185	5.51999	7.8646	5.72506	10.0041	1.56637		6.31414	4.59639	8.03188		Q9JME7	6.27323	5.24086	7.3056	7.20578	6.47995	7.93161	1.14865		5.92097	5.32456	6.51738		P50544	7.84876	6.3655	9.33203	10.1824	9.5849	10.78	1.29733		8.62162	8.11567	9.12757		Q8VEK0	7.46061	6.99066	7.93057	8.2727	7.86745	8.67796	1.10885		7.18488	6.83292
Q9DB60	10.5538	9.4591	11.6486	7.87195	6.98649	8.75742	0.745885		6.32003	5.60914	7.03093		Q8BXR9	5.61001	4.88904	6.33098	7.2098	6.51363	7.90597	1.28517		5.92427	5.35223	6.49631		Q9D5V5	8.35616	7.63903	9.07329	10.1928	8.05986	12.3258	1.2198		8.63041	6.8244	10.4364		Q3UH60	6.67106	5.92216	7.41997	8.27313	7.72271	8.82356	1.24015		7.18525	6.70721
Q9QZQ1	5.79908	3.60484	7.99331	7.87459	5.32646	10.4227	1.3579		6.32215	4.27638	8.36793		Q921F4	6.04654	5.26115	6.83194	7.21681	6.31342	8.12021	1.19354		5.93004	5.18772	6.67236		Q3USB7	7.66585	6.26572	9.06599	10.1945	9.52542	10.8635	1.32986		8.63182	8.06531	9.19832		Q8CHG7	6.62942	6.04327	7.21558	8.2894	7.62113	8.95766	1.25039		7.19938	6.61899
P17156	6.32686	5.54761	7.1061	7.87976	7.19665	8.56286	1.24545		6.3263	5.77787	6.87473		Q61696	5.81227	5.36486	6.25968	7.21906	6.2558	8.18232	1.24204		5.93188	5.14038	6.72339		P49615	8.36404	7.53877	9.18931	10.2085	9.74996	10.667	1.22052		8.64368	8.25543	9.03192		Q8BHN3	7.40899	6.65865	8.15934	8.29158	7.79664	8.78652	1.11912		7.20128	6.77142
Q64674	7.53224	6.81521	8.24927	7.87989	6.97738	8.78241	1.04616		6.32641	5.60182	7.051		P46471	5.10089	4.60762	5.59416	7.21957	6.41537	8.02377	1.41535		5.93231	5.2715	6.59311		Q9Z2U0	8.92711	7.98519	9.86903	10.2137	9.22056	11.2069	1.14412		8.6481	7.80718	9.48901		Q8BIK4	8.43151	6.86929	9.99373	8.29694	5.19607	11.3978	0.984039		7.20593	4.51281
Q9WV55	7.08244	6.47115	7.69373	7.88086	7.22579	8.53593	1.11273		6.32719	5.80126	6.85311		Q9QZ23	6.81486	6.38726	7.24247	7.22298	2.10067	12.3453	1.05989		5.9351	1.72612	10.1441		Q9CZM2	9.14675	7.69907	10.5944	10.2155	9.62465	10.8064	1.11685		8.64964	8.14933	9.14995		P63318	6.93206	6.27699	7.58713	8.29832	7.98281	8.61384	1.19709		7.20713	6.9331
Q8R0H9	6.54497	5.7564	7.33354	7.88626	6.93187	8.84066	1.20494		6.33153	5.56529	7.09776		G3X972	6.34355	5.67503	7.01208	7.22387	6.80907	7.63867	1.13877		5.93584	5.595	6.27668		O54774	8.45075	7.91175	8.98974	10.2172	9.502	10.9323	1.20902		8.65102	8.04548	9.25656		Q91V41	7.32755	6.66295	7.99215	8.30241	8.00765	8.59716	1.13304		7.21068	6.95468
Q8VEK0	6.92656	5.80225	8.05087	7.88879	5.20171	10.5759	1.13892		6.33355	4.17622	8.49088		Q9WV60	5.79634	5.33585	6.25683	7.22405	6.62841	7.81969	1.24631		5.93599	5.44655	6.42542		O70456	9.58075	8.40448	10.757	10.2373	7.02961	13.445	1.06853		8.66806	5.95207	11.384		Q8BU88	7.20572	6.66326	7.74819	8.30484	0.410123	16.1996	1.15253		7.2128	0.356193
P70303	5.02709	2.4906	7.56358	7.90133	7.10065	8.70201	1.57175		6.34362	5.70079	6.98645		Q9D0J4	5.6402	4.86966	6.41075	7.22571	6.2682	8.18321	1.28111		5.93735	5.15057	6.72412		P57759	9.56905	9.09503	10.0431	10.2689	6.53464	14.0032	1.07314		8.69483	5.53297	11.8567		Q9EP69	6.34772	5.55763	7.1378	8.31089	7.48207	9.13972	1.30927		7.21805	6.49821
Q91V41	6.0559	5.67992	6.43188	7.90755	7.18275	8.63235	1.30576		6.34861	5.7667	6.93052		Q3V132	6.26562	5.73561	6.79563	7.23743	5.996	8.47886	1.1551		5.94698	4.9269	6.96706		Q9QYB1	8.16555	7.63436	8.69674	10.2888	7.51037	13.0672	1.26002		8.71166	6.35914	11.0642		Q6GQT9	6.77937	5.96292	7.59582	8.31589	6.69581	9.93598	1.22665		7.22239	5.81534
P26041	7.51728	7.08474	7.94982	7.91274	7.29349	8.53198	1.05261		6.35278	5.85562	6.84994		P46735	6.095	5.19446	6.99554	7.24667	6.84028	7.65305	1.18895		5.95457	5.62064	6.2885		Q9D1G1	8.68447	7.96873	9.40021	10.291	9.85752	10.7245	1.18499		8.71356	8.3465	9.08062		Q9D8W5	7.45897	6.56446	8.35347	8.32074	7.2951	9.34638	1.11554		7.2266	6.33583
Q3UHB1	6.56045	5.45257	7.66833	7.91282	6.85854	8.96711	1.20614		6.35285	5.50641	7.19929		P62774	5.65744	5.20915	6.10572	7.25204	2.67372	11.8304	1.28186		5.95898	2.19699	9.72098		Q8R2R9	8.69628	7.78124	9.61132	10.3185	9.60673	11.0303	1.18654		8.73681	8.13415	9.33948		Q8BHC1	7.14832	6.44879	7.84785	8.3219	7.5899	9.0539	1.16418		7.22761	6.59187
Q61490	6.28898	5.2088	7.36916	7.92558	5.70304	10.1481	1.26023		6.36309	4.57871	8.14746		Q9R1C6	5.5468	4.20127	6.89233	7.25208	6.25845	8.24571	1.30743		5.95902	5.14255	6.77548		P80318	8.40518	7.67326	9.1371	10.3323	9.39802	11.2666	1.22928		8.74853	7.95744	9.53962		Q69Z26	5.93079	5.37936	6.48221	8.33553	6.37029	10.3008	1.40547		7.23945	5.53262
Q8BRT1	4.99753	4.60138	5.39369	7.93285	5.84026	10.0254	1.58735		6.36893	4.68888	8.04897		Q8BUK6	4.73509	3.62729	5.84288	7.2806	6.14888	8.41231	1.53759		5.98245	5.05252	6.91238		P24547	7.66081	6.79837	8.52324	10.335	7.97332	12.6966	1.34907		8.75075	6.75113	10.7504		Q9CZ30	6.77803	6.17499	7.38107	8.34144	7.55872	9.12416	1.23066		7.24458	6.56478
E9PWR4	4.19803	1.62248	6.77359	7.93285	6.96288	8.90283	1.88966		6.36893	5.59018	7.14768		Q8CHG7	6.00764	5.62341	6.39187	7.28095	6.24258	8.31932	1.21195		5.98274	5.12951	6.83596		Q8CAF4	6.92325	4.41715	9.42934	10.3358	9.26129	11.4103	1.49291		8.75146	7.84167	9.66126		P49025	6.89516	6.20878	7.58154	8.342	7.74297	8.94103	1.20983		7.24506	6.72481
Q3UMB9	5.1149	2.53257	7.69723	7.93666	7.13898	8.73434	1.55167		6.37198	5.73156	7.0124		Q9WVG6	6.02007	5.64485	6.39528	7.28528	6.0381	8.53246	1.21017		5.9863	4.96149	7.0111		Q0VEJ0	10.0724	9.39909	10.7458	10.3405	9.70523	10.9758	1.02662		8.75548	8.21755	9.2934		Q8R050	7.03406	5.35374	8.71437	8.34221	5.42194	11.2625	1.18597		7.24524	4.70898
O70133	8.25239	7.90012	8.60467	7.93956	6.15181	9.72731	0.962092		6.37432	4.93901	7.80962		E9PWR4	5.3067	4.64372	5.96969	7.29217	6.01656	8.56778	1.37414		5.99196	4.9438	7.04012		G5E8K5	8.94241	7.70242	10.1824	10.345	9.57911	11.1108	1.15684		8.75923	8.11077	9.40768		P63017	7.16475	6.54842	7.78108	8.34231	8.02254	8.66208	1.16435		7.24533	6.96761
P15327	10.6132	9.31514	11.9112	7.94278	-4.28973	20.1753	0.748387		6.3769	-3.44403	16.1978		Q9D6K8	7.9547	7.17504	8.73435	7.298	6.28368	8.31233	0.917446		5.99675	5.16328	6.83022		Q9DC51	10.3145	9.43183	11.1972	10.3685	9.26114	11.4759	1.00524		8.77919	7.84154	9.71683		O08688	8.8538	8.3584	9.3492	8.34643	7.82627	8.86659	0.942695		7.24891	6.79715
Q920R0	6.73236	5.64843	7.81629	7.97212	5.92016	10.0241	1.18415		6.40045	4.75303	8.04787		O35593	6.00319	5.14791	6.85846	7.29966	5.94224	8.65709	1.21597		5.99812	4.88273	7.11351		P47757	8.73925	8.09815	9.38036	10.3763	9.12179	11.6309	1.18733		8.7858	7.72355	9.84805		O88643	7.79701	7.08226	8.51176	8.34775	7.62333	9.07218	1.07064		7.25006	6.6209
Q9QZB7	6.3724	5.01854	7.72626	7.97312	5.95578	9.99045	1.25119		6.40126	4.78163	8.02088		Q8K4Q0	3.637	1.05132	6.22268	7.30079	6.06028	8.54131	2.00737		5.99905	4.97971	7.01838		Q9Z1G3	8.37929	7.5457	9.21288	10.3926	9.71315	11.0721	1.24028		8.79959	8.22427	9.37491		P54775	7.17173	6.1796	8.16387	8.3578	4.82992	11.8857	1.16538		7.25878	4.19481
Q921M3	7.65223	6.85046	8.45399	7.98926	6.12641	9.85211	1.04404		6.41421	4.91861	7.90981		Q99KQ4	6.11266	5.10926	7.11606	7.30835	6.31207	8.30463	1.19561		6.00526	5.18662	6.8239		Q6ZQI3	8.8586	8.0026	9.7146	10.3983	9.73099	11.0656	1.17381		8.80438	8.23937	9.36939		O35927	7.72476	7.18228	8.26724	8.36926	7.41745	9.32108	1.08343		7.26874	6.44209
Q61696	6.2155	4.64829	7.78271	7.99306	7.23453	8.7516	1.28599		6.41727	5.80828	7.02626		Q9JMC3	5.28606	3.3881	7.18402	7.3114	6.55329	8.06951	1.38315		6.00776	5.38482	6.6307		Q8BXR1	7.79661	7.04138	8.55183	10.4013	9.24727	11.5554	1.33408		8.80694	7.82979	9.78409		Q9WTU3	6.25558	4.84923	7.66193	8.37153	7.46341	9.27966	1.33825		7.27072	6.482
Q99JI4	6.00886	5.26872	6.74899	8.00612	7.05073	8.96152	1.33239		6.42775	5.66071	7.1948		Q9ERE7	4.85104	4.31653	5.38555	7.3201	4.54332	10.0969	1.50898		6.01491	3.73324	8.29659		Q9CRY7	9.2243	8.24565	10.203	10.4021	9.56253	11.2416	1.12768		8.80759	8.09673	9.51844		P14824	6.9508	6.43608	7.46553	8.37926	7.53183	9.22669	1.20551		7.27742	6.54143
O08795	7.87456	6.72996	9.01916	8.00773	7.5358	8.47967	1.01691		6.42905	6.05015	6.80794		P16054	5.59985	5.21469	5.985	7.32271	6.63911	8.00631	1.30766		6.01705	5.45534	6.57876		P12970	8.93189	7.99619	9.86758	10.4146	9.78484	11.0443	1.166		8.81816	8.28497	9.35136		Q62095	3.06443	2.29658	3.83228	8.38213	3.02978	13.7345	2.7353		7.27991	2.63138
O88487	5.84771	5.0129	6.68253	8.01735	7.15146	8.88325	1.37102		6.43677	5.74158	7.13196		Q91Z61	5.68385	4.90666	6.46105	7.32473	6.80276	7.84669	1.28869		6.01871	5.58982	6.44761		Q9CYT6	9.15896	8.33688	9.98105	10.4157	9.59763	11.2338	1.13721		8.81912	8.12645	9.51179		Q9DBR7	4.61064	3.8846	5.33667	8.40227	-0.957985	17.7625	1.82237		7.29741	-0.832015
P63137	6.92752	6.32079	7.53425	8.02217	7.41793	8.6264	1.15801		6.44063	5.95552	6.92575		P20357	6.31326	5.92471	6.70181	7.3465	6.79953	7.89346	1.16366		6.0366	5.58716	6.48604		P11798	9.08069	8.30718	9.85421	10.4174	9.64444	11.1904	1.14721		8.82059	8.16609	9.47508		P00493	6.97048	5.98289	7.95807	8.40992	8.10221	8.71762	1.2065		7.30405	7.03681
B2RXC1	6.53944	5.10091	7.97797	8.02536	7.25896	8.79177	1.22722		6.4432	5.82789	7.05851		P54728	5.00271	4.56619	5.43924	7.35277	6.19151	8.51402	1.46976		6.04175	5.08755	6.99595		Q6ZQ18	9.40883	8.33381	10.4838	10.421	9.69433	11.1476	1.10757		8.82357	8.20833	9.43882		Q61699	6.84458	6.13469	7.55447	8.41218	7.18796	9.63639	1.22903		7.30601	6.24278
B2RXS4	6.14463	5.5906	6.69865	8.02589	7.12962	8.92216	1.30616		6.44363	5.72405	7.1632		Q8VD65	6.15962	5.62037	6.69886	7.3529	6.80689	7.8989	1.19373		6.04186	5.59321	6.49051		O35459	7.12002	4.57488	9.66516	10.4297	8.77979	12.0797	1.46485		8.831	7.43397	10.228		A2AG50	4.37208	3.55795	5.18622	8.41947	6.15527	10.6837	1.92573		7.31235	5.34588
P16054	5.5076	5.0221	5.99309	8.03129	7.47632	8.58627	1.45822		6.44796	6.0024	6.89353		Q9QYJ3	5.17907	4.34157	6.01658	7.35898	6.12208	8.59587	1.42091		6.04685	5.0305	7.06321		Q7TMB8	8.98247	8.19954	9.76541	10.4455	9.95856	10.9323	1.16287		8.84431	8.43206	9.25657		Q6P5E4	6.83456	6.26811	7.40101	8.4218	7.00028	9.84331	1.23224		7.31437	6.07978
Q9ERG2	5.85339	5.5414	6.16538	8.03267	6.14378	9.92157	1.37231		6.44907	4.93256	7.96558		Q8BTM8	6.07342	5.41091	6.73592	7.37037	5.80652	8.93421	1.21355		6.05621	4.77121	7.34122		Q9QUM9	8.12768	7.14137	9.11399	10.4476	9.55315	11.3421	1.28544		8.84616	8.08879	9.60352		Q8C031	7.6114	6.69507	8.52772	8.42765	7.51209	9.34321	1.10724		7.31945	6.52428
Q9DCT1	5.54251	3.71407	7.37095	8.04069	6.47963	9.60175	1.45073		6.45551	5.2022	7.70881		Q64487	6.14702	5.53662	6.75743	7.38406	6.75591	8.01221	1.20124		6.06747	5.55132	6.58362		Q9D8W5	5.78775	3.80093	7.77457	10.468	7.89473	13.0412	1.80865		8.8634	6.68459	11.0422		Q99KV1	4.99645	3.85086	6.14205	8.42802	7.08156	9.77447	1.6868		7.31977	6.15037
Q9WTI7	6.49184	2.94013	10.0436	8.05054	6.64611	9.45498	1.2401		6.46342	5.33586	7.59097		Q9DCT1	6.20552	4.45114	7.9599	7.38863	6.32811	8.44914	1.19065		6.07122	5.19979	6.94264		Q80UM7	7.96441	5.41864	10.5102	10.4687	8.87242	12.0649	1.31443		8.86398	7.51241	10.2155		Q8JZQ9	6.38609	4.81269	7.95948	8.44542	5.86284	11.028	1.32247		7.33488	5.0919
Q9JKX6	5.32106	4.78042	5.86169	8.05196	3.65209	12.4518	1.51323		6.46456	2.9321	9.99701		Q9CYH2	5.98121	5.67312	6.2893	7.40565	6.86248	7.94882	1.23815		6.08521	5.63889	6.53153		Q91V92	9.27662	8.04353	10.5097	10.4729	9.8346	11.1113	1.12896		8.86759	8.3271	9.40809		Q8BP67	7.08262	6.47677	7.68847	8.44553	7.48344	9.40762	1.19243		7.33498	6.4994
Q01405	7.12083	6.14264	8.09902	8.0526	7.42014	8.68506	1.13085		6.46507	5.95729	6.97284		Q9JM52	5.70849	5.33736	6.07962	7.4112	6.61414	8.20825	1.29828		6.08976	5.43482	6.7447		P49722	8.49597	7.50305	9.48889	10.475	9.17917	11.7708	1.23294		8.86932	7.77213	9.9665		Q8VCX5	7.71833	6.94361	8.49304	8.45265	7.60636	9.29894	1.09514		7.34117	6.60616
Q924N4	6.88614	4.75752	9.01477	8.05483	5.81664	10.293	1.16972		6.46686	4.66992	8.26381		Q8C0L9	10.3161	8.34192	12.2904	7.41547	4.22475	10.6062	0.718822		6.09327	3.47147	8.71508		Q6ZWV7	10.2261	9.04963	11.4026	10.4769	9.19951	11.7543	1.02452		8.87093	7.78935	9.9525		O08808	6.07099	3.92504	8.21694	8.45652	4.82455	12.0885	1.39294		7.34453	4.19014
E9Q912	6.58291	6.04237	7.12345	8.06134	6.95471	9.16796	1.22459		6.47208	5.58362	7.36054		Q6KAR6	6.21415	4.50831	7.91999	7.41977	6.1619	8.67765	1.19401		6.09681	5.06322	7.1304		Q99N85	15.9006	14.2706	17.5305	10.4785	7.43811	13.5189	0.659003		8.8723	6.29795	11.4467		Q93092	12.1002	11.5082	12.6921	8.46784	5.598	11.3377	0.699813		7.35436	4.86189
Q8VD75	6.47043	5.40068	7.54018	8.06485	5.69342	10.4363	1.24642		6.4749	4.57099	8.37881		P26516	6.39423	5.68312	7.10533	7.42094	6.51243	8.32945	1.16057		6.09777	5.35125	6.84429		Q6PAJ3	10.4619	8.6296	12.2942	10.4892	9.25681	11.7216	1.00261		8.88135	7.83787	9.92482		P26041	7.89974	7.39329	8.40619	8.47399	8.03459	8.91339	1.07269		7.3597	6.97808
Q99MN1	6.45787	5.81063	7.10512	8.06642	6.88356	9.24927	1.24908		6.47616	5.5265	7.42582		Q68FL6	6.34826	5.34561	7.35092	7.42118	6.0248	8.81755	1.16901		6.09796	4.95057	7.24536		P62264	9.37492	8.56503	10.1848	10.4895	9.11745	11.8615	1.11889		8.8816	7.71988	10.0433		P63242	7.1263	6.28886	7.96374	8.48341	7.61591	9.35092	1.19044		7.36788	6.61445
Q80U49	5.65046	4.73481	6.56611	8.074	4.87871	11.2693	1.42891		6.48225	3.9169	9.04761		O08795	6.54722	6.17239	6.92204	7.42373	5.9268	8.92065	1.13388		6.10006	4.87004	7.33008		O09167	8.96523	7.32688	10.6036	10.4933	9.42772	11.5589	1.17045		8.88485	7.98259	9.78711		Q99JI4	6.48552	5.18389	7.78715	8.48561	6.54854	10.4227	1.30839		7.36979	5.68744
Q8BX70	5.89406	5.21183	6.5763	8.07416	7.22812	8.9202	1.36988		6.48238	5.80313	7.16163		Q9ES56	5.94902	4.83964	7.05841	7.42865	4.87326	9.98404	1.24872		6.10411	4.00435	8.20386		Q9JLM8	7.37066	5.86198	8.87934	10.4976	8.48214	12.5131	1.42424		8.88848	7.18195	10.595		P97315	6.91186	6.42233	7.40138	8.48628	8.11721	8.85535	1.22779		7.37037	7.04983
Q9WV18	7.07728	6.35185	7.80271	8.0777	7.67903	8.47636	1.14136		6.48522	6.16515	6.80529		Q02257	5.33406	4.48749	6.18063	7.43589	6.27338	8.59839	1.39404		6.11005	5.15483	7.06528		Q91XM9	7.80357	7.1982	8.40895	10.5009	10.2293	10.7726	1.34566		8.8913	8.6613	9.12131		Q60780	6.40898	4.97032	7.84765	8.48642	6.41612	10.5567	1.32414		7.37049	5.57243
Q9CQF3	8.2529	7.74635	8.75945	8.07853	6.23277	9.92429	0.978871		6.48589	5.00401	7.96776		Q01097	5.86136	5.27272	6.45001	7.43593	6.80152	8.07034	1.26863		6.11009	5.58879	6.63138		Q9ESN6	8.21266	7.63349	8.79183	10.5223	8.64796	12.3967	1.28123		8.90942	7.32235	10.4965		Q9Z0J4	6.19748	5.19195	7.20301	8.48791	4.2122	12.7636	1.36958		7.37179	3.65831
P63330	5.30357	4.53077	6.07638	8.08029	6.49455	9.66602	1.52356		6.4873	5.21418	7.76041		P09103	5.94957	5.56843	6.33071	7.43929	6.733	8.14558	1.25039		6.11285	5.53249	6.6932		Q9QYB5	8.54139	8.26416	8.81861	10.5224	8.70539	12.3393	1.23193		8.90943	7.37098	10.4479		P60229	5.79948	3.27163	8.32733	8.49917	2.51078	14.4876	1.46551		7.38157	2.18062
F8VPU2	7.44131	6.8004	8.08223	8.08098	7.31995	8.84201	1.08596		6.48785	5.87685	7.09885		Q80UM3	5.41874	3.9982	6.83928	7.44694	6.70718	8.18669	1.37429		6.11913	5.51128	6.72698		Q9JIG8	7.83228	6.63548	9.02908	10.5264	9.66194	11.3908	1.34397		8.91281	8.18091	9.64472		Q6PB66	8.20719	7.58015	8.83423	8.50695	7.86261	9.1513	1.03652		7.38833	6.82871
P58404	4.32915	2.75154	5.90677	8.08408	6.61807	9.55008	1.86736		6.49034	5.31335	7.66733		Q91WK2	4.94899	4.41643	5.48154	7.44851	6.4326	8.46443	1.50506		6.12043	5.28565	6.9552		Q0KL02	8.56352	8.01037	9.11667	10.5302	10.1085	10.9519	1.22966		8.91608	8.55904	9.27312		P61082	8.30664	7.23283	9.38044	8.5087	4.54638	12.471	1.02433		7.38985	3.94855
Q9ERK4	6.95093	6.44925	7.45261	8.08468	8.00759	8.16177	1.16311		6.49083	6.42894	6.55272		P26039	7.82613	7.2172	8.43505	7.45196	6.80427	8.09965	0.952191		6.12326	5.59106	6.65547		Q920Q4	5.79874	3.21546	8.38203	10.5327	7.0677	13.9978	1.81638		8.91822	5.98432	11.8521		P26516	7.50107	6.36652	8.63561	8.51233	7.9984	9.02626	1.13482		7.393	6.94665
Q3UH60	6.35484	5.97856	6.73112	8.08972	7.67947	8.49996	1.273		6.49487	6.1655	6.82424		P17809	7.9128	5.42161	10.404	7.45295	5.77432	9.13158	0.941885		6.12407	4.74475	7.5034		P62082	9.38339	8.64288	10.1239	10.5367	9.6474	11.4259	1.12291		8.92155	8.16859	9.67451		O88685	6.74814	5.26056	8.23573	8.52457	6.46977	10.5794	1.26325		7.40363	5.61903
P47809	5.60957	4.13136	7.08778	8.0913	7.36479	8.81781	1.44241		6.49614	5.91286	7.07942		Q8BHW2	6.66333	6.02849	7.29817	7.45726	4.12877	10.7857	1.11915		6.12761	3.3926	8.86262		Q8K0Z7	9.14943	8.20459	10.0943	10.5524	2.51985	18.585	1.15334		8.93489	2.13359	15.7362		Q9CQA1	7.18657	6.15989	8.21324	8.54538	7.77227	9.31848	1.18908		7.4217	6.75025
O35382	6.59831	5.34479	7.85184	8.0972	6.85023	9.34418	1.22716		6.50088	5.49974	7.50202		P35290	5.77333	5.45083	6.09583	7.45868	6.24628	8.67108	1.29192		6.12878	5.13256	7.12501		P54285	9.21216	8.06044	10.3639	10.6115	6.00839	15.2146	1.1519		8.98491	5.08739	12.8824		Q6ZWU9	7.56077	6.89949	8.22204	8.55202	7.36626	9.73777	1.1311		7.42747	6.39763
Q03141	4.70721	3.53726	5.87717	8.0997	6.50263	9.69677	1.7207		6.50288	5.22066	7.7851		Q80TV8	5.14112	4.58737	5.69486	7.46621	6.46379	8.46863	1.45225		6.13497	5.31128	6.95866		Q91VR8	9.29583	7.11703	11.4746	10.6302	7.30976	13.9507	1.14355		9.00076	6.18928	11.8122		Q9D1P0	7.62579	5.98684	9.26473	8.56871	7.38916	9.74826	1.12365		7.44196	6.41752
Q8BP67	6.6766	6.02092	7.33228	8.10029	7.48823	8.71235	1.21324		6.50336	6.01196	6.99475		Q3THK7	5.56156	5.34058	5.78255	7.47563	6.49754	8.45372	1.34416		6.14271	5.33901	6.9464		P14824	8.50938	7.75068	9.26809	10.631	8.50249	12.7595	1.24933		9.00141	7.19918	10.8036		Q9D0G0	7.18008	5.57544	8.78472	8.58101	6.78233	10.3797	1.19511		7.45265	5.89048
Q9QY76	7.04186	6.22456	7.85916	8.10191	7.05293	9.15089	1.15054		6.50466	5.66248	7.34684		Q3TDD9	6.33292	5.58508	7.08076	7.48397	6.75837	8.20957	1.18176		6.14956	5.55333	6.74578		Q9R1Q8	8.89268	8.21945	9.56592	10.6374	9.01888	12.2559	1.1962		9.00684	7.63641	10.3773		Q9CXW2	8.8189	8.07039	9.56741	8.59162	7.61444	9.56881	0.974229		7.46186	6.61318
Q80U28	5.34475	4.54094	6.14857	8.10398	6.67695	9.53101	1.51625		6.50632	5.36062	7.65202		P35283	6.50555	5.29862	7.71248	7.48507	6.81045	8.1597	1.15057		6.15047	5.59613	6.70481		P16460	8.66557	7.91129	9.41985	10.6454	9.81727	11.4736	1.22847		9.01364	8.31242	9.71487		Q9JKY5	7.41779	6.72271	8.11287	8.59323	7.51216	9.67429	1.15846		7.46326	6.52434
O54984	7.47817	6.89778	8.05856	8.11206	6.7601	9.46402	1.08477		6.51281	5.42738	7.59824		Q62077	5.95014	4.98677	6.91352	7.48828	6.5868	8.38976	1.2585		6.15311	5.41236	6.89385		O09061	8.35513	7.34013	9.37014	10.6598	9.32571	11.994	1.27584		9.02584	7.89621	10.1555		P62715	6.63	5.40998	7.85001	8.6115	6.34156	10.8814	1.29887		7.47913	5.50767
J9S314	5.26958	3.65262	6.88654	8.11442	2.15432	14.0745	1.53986		6.5147	1.7296	11.2998		Q6PCP5	5.42177	4.23265	6.6109	7.48851	6.32145	8.65558	1.38119		6.15329	5.19432	7.11227		Q9R0P5	8.91967	8.05238	9.78697	10.6808	9.87477	11.4868	1.19744		9.04356	8.36111	9.726		Q8BJ42	7.91618	7.25172	8.58064	8.62035	8.00364	9.23706	1.08895		7.48681	6.9512
P61164	6.64897	6.26093	7.03701	8.14424	7.70707	8.58141	1.22489		6.53864	6.18766	6.88962		Q9WV55	6.5405	6.03421	7.0468	7.49015	6.65878	8.32151	1.14519		6.15464	5.47151	6.83777		P35980	8.89853	7.69614	10.1009	10.6809	9.91842	11.4434	1.2003		9.04369	8.39807	9.6893		Q8C0M9	9.21177	7.07465	11.3489	8.6285	5.45547	11.8015	0.936682		7.49389	4.7381
Q923T9	6.91612	6.18076	7.65149	8.14617	7.24914	9.04321	1.17785		6.54019	5.82	7.26038		Q8VE97	6.70611	5.67689	7.73532	7.49178	5.35802	9.62554	1.11716		6.15598	4.40268	7.90929		Q6PHZ2	9.19031	8.09532	10.2853	10.7102	9.89762	11.5227	1.16538		9.06845	8.38046	9.75645		Q5DU25	7.71875	7.04913	8.38838	8.63637	8.4604	8.81235	1.11888		7.50073	7.34789
Q68FL6	6.27858	5.73089	6.82627	8.16044	7.21453	9.10634	1.29973		6.55165	5.79222	7.31107		O70493	6.33433	5.56627	7.1024	7.49248	6.49765	8.4873	1.18284		6.15655	5.3391	6.974		Q80VL1	10.9448	9.1021	12.7875	10.7161	10.1855	11.2468	0.979109		9.07351	8.62419	9.52283		Q3TES0	4.9036	2.64836	7.15883	8.63667	4.43997	12.8334	1.76129		7.50099	3.85613
Q9Z0U1	5.41572	4.91079	5.92064	8.16574	6.77374	9.55775	1.50779		6.55591	5.43833	7.67348		Q91XU3	6.91535	5.58279	8.2479	7.49388	4.12573	10.862	1.08366		6.15771	3.3901	8.92531		P70206	8.06331	7.19457	8.93205	10.7398	10.1587	11.321	1.33194		9.09355	8.60148	9.58563		Q01405	6.99535	6.32984	7.66086	8.63871	7.60713	9.6703	1.23492		7.50276	6.60683
P28028	5.68951	4.21117	7.16785	8.16977	5.16419	11.1754	1.43594		6.55914	4.1461	8.97219		P47809	5.93439	5.11462	6.75416	7.49783	6.79632	8.19933	1.26345		6.16095	5.58452	6.73737		Q9WUA3	8.98844	8.05657	9.9203	10.7407	10.1315	11.3499	1.19495		9.09431	8.57853	9.6101		Q9CQD1	7.63679	7.17639	8.09719	8.6533	8.1956	9.11099	1.13311		7.51543	7.11792
Q6R891	5.51253	4.94794	6.07713	8.17487	6.27262	10.0771	1.48296		6.56323	5.036	8.09046		Q921F2	6.11496	5.6018	6.62812	7.50015	6.81563	8.18466	1.22652		6.16285	5.60039	6.72532		Q7TMK9	9.66233	8.3272	10.9975	10.7409	10.1546	11.3272	1.11162		9.09446	8.59806	9.59086		Q5F2E8	6.52691	5.83994	7.21388	8.6638	7.76465	9.56295	1.3274		7.52455	6.74363
Q5U3K5	5.50014	4.36987	6.63041	8.1829	6.44411	9.92168	1.48776		6.56968	5.17369	7.96567		P43406	6.9369	6.47719	7.3966	7.50026	7.02136	7.97916	1.08121		6.16294	5.76943	6.55645		Q9WTQ5	7.6022	6.26389	8.94051	10.746	8.04403	13.4479	1.41353		9.09877	6.811	11.3865		Q91W43	6.08391	4.62092	7.54689	8.66741	7.92196	9.41287	1.42465		7.52769	6.88026
Q61037	5.42291	3.40089	7.44493	8.20092	6.19606	10.2058	1.51227		6.58415	4.97453	8.19376		P35282	5.62186	5.26277	5.98096	7.50191	6.79211	8.2117	1.33442		6.1643	5.58106	6.74754		Q68FG2	9.89756	9.21398	10.5811	10.7533	10.3796	11.127	1.08646		9.105	8.78856	9.42143		P28652	7.55327	6.94164	8.1649	8.66835	8.26688	9.06982	1.14763		7.5285	7.17982
Q80YE7	6.0103	4.9666	7.05399	8.20675	7.17806	9.23544	1.36545		6.58883	5.76294	7.41472		Q9QZ06	5.63875	5.29683	5.98067	7.51014	6.49285	8.52744	1.33188		6.17107	5.33516	7.00698		A2APX8	8.41831	7.6931	9.14353	10.7628	9.96454	11.561	1.2785		9.113	8.43712	9.78888		Q3UHB1	8.62065	8.04271	9.19859	8.67206	8.47578	8.86833	1.00596		7.53172	7.36126
Q80VP0	6.00915	4.41735	7.60095	8.20812	7.11546	9.30078	1.36594		6.58993	5.71268	7.46717		Q8BU30	6.20052	4.8869	7.51414	7.51889	6.77695	8.26083	1.21262		6.17826	5.56861	6.7879		Q69Z98	7.56661	6.70839	8.42483	10.7646	6.55574	14.9735	1.42265		9.11456	5.55084	12.6783		Q3UHD9	6.68826	6.07233	7.30419	8.68158	7.92832	9.43484	1.29803		7.53999	6.88578
Q9JMA1	6.38092	5.85526	6.90657	8.21273	7.86981	8.55565	1.28708		6.59363	6.31831	6.86894		Q9ERG2	5.68486	4.50712	6.86261	7.52821	6.07565	8.98077	1.32425		6.18591	4.99235	7.37948		Q99M87	8.51983	5.99607	11.0436	10.7711	9.94738	11.5949	1.26424		9.12006	8.42259	9.81753		Q9QYX7	7.78411	7.16131	8.40691	8.68386	8.3563	9.01142	1.11559		7.54197	7.25748
P61082	6.02332	5.16172	6.88491	8.21388	7.92964	8.49812	1.36368		6.59455	6.36635	6.82275		Q8BJI1	6.34425	6.14263	6.54587	7.53355	6.85052	8.21658	1.18746		6.1903	5.62905	6.75155		O70439	6.11353	5.56443	6.66262	10.7938	9.80918	11.7784	1.76556		9.13927	8.30557	9.97296		P35235	7.48644	6.82276	8.15012	8.68718	7.96423	9.41013	1.16039		7.54486	6.91697
P26043	6.14648	5.61012	6.68284	8.22	7.37112	9.06888	1.33735		6.59947	5.91794	7.281		Q99J31	28.9092	18.3116	39.5068	7.53482	-1.25258	16.3222	0.260638		6.19135	-1.02924	13.4119		Q6PHS9	9.16895	8.63753	9.70037	10.7999	10.1859	11.4138	1.17787		9.14441	8.62456	9.66427		Q64520	10.191	9.37832	11.0037	8.69399	4.26812	13.1199	0.853102		7.55077	3.70688
A6H8H2	4.93377	1.45608	8.41145	8.23279	4.04821	12.4174	1.66866		6.60974	3.25013	9.96935		Q9D819	5.92968	5.4257	6.43367	7.5359	6.57569	8.4961	1.27088		6.19223	5.40323	6.98123		Q5DTL9	10.7673	10.1566	11.3781	10.8152	10.3735	11.2568	1.00444		9.15736	8.78342	9.53129		Q8C8T7	6.70157	4.28898	9.11416	8.74771	5.99348	11.5019	1.30532		7.59743	5.20537
P05064	6.5697	6.21728	6.92213	8.23668	7.63708	8.83628	1.25374		6.61286	6.13146	7.09425		Q91Z67	5.70905	4.51496	6.90314	7.54064	6.88477	8.1965	1.32082		6.19612	5.6572	6.73505		Q9Z1B3	8.61048	7.94727	9.27369	10.8156	9.7987	11.8324	1.25609		9.15768	8.2967	10.0187		Q920E5	8.01227	5.20072	10.8238	8.7499	7.23942	10.2604	1.09206		7.59933	6.28747
Q6TEK5	9.24926	6.45213	12.0464	8.23727	5.51338	10.9612	0.890587		6.61333	4.42645	8.80021		Q3UH60	6.49007	6.00754	6.97259	7.54327	7.09324	7.99331	1.16228		6.19829	5.8285	6.56808		Q9Z1L5	8.87272	2.88798	14.8575	10.8212	9.8427	11.7997	1.21961		9.16248	8.33395	9.99101		Q80Z38	8.14219	7.54178	8.74261	8.76219	8.34375	9.18064	1.07615		7.61	7.24658
Q8C0E2	6.3959	5.81435	6.97745	8.23759	7.41221	9.06297	1.28795		6.61359	5.95093	7.27625		Q9ERK4	6.129	5.68706	6.57094	7.55072	6.62838	8.47305	1.23197		6.20441	5.44653	6.96229		Q9QY76	7.58268	6.65796	8.5074	10.8243	8.94054	12.7081	1.4275		9.1651	7.57009	10.7601		Q6ZQI3	7.2289	5.30383	9.15397	8.76634	6.61038	10.9223	1.21268		7.6136	5.74114
O70493	6.42111	5.81061	7.0316	8.23945	7.47911	8.99979	1.28318		6.61508	6.00464	7.22553		P61164	5.64177	5.17224	6.1113	7.554	6.98374	8.12426	1.33894		6.2071	5.73852	6.67569		P55012	11.431	10.943	11.919	10.8272	10.1672	11.4873	0.947182		9.16757	8.6087	9.72645		E9PVA8	8.44893	2.23615	14.6617	8.7666	6.72409	10.8091	1.0376		7.61384	5.8399
Q6ZWR6	5.39565	5.05825	5.73305	8.2522	6.99096	9.51344	1.52942		6.62532	5.61272	7.63791		Q9EP69	5.71716	5.03939	6.39493	7.56004	6.72008	8.39999	1.32234		6.21206	5.52188	6.90225		Q9DCP2	10.8246	7.5225	14.1267	10.8301	7.51431	14.1459	1.00051		9.17001	6.36248	11.9775		Q8C7K6	6.63497	5.88693	7.383	8.76922	7.51607	10.0224	1.32167		7.61611	6.52774
Q3THK7	6.1409	5.77164	6.51015	8.27001	7.98349	8.55653	1.34671		6.63962	6.40959	6.86965		Q01405	6.28655	5.66143	6.91166	7.56351	6.61288	8.51414	1.20313		6.21492	5.43379	6.99605		Q9QUI0	9.20262	8.58176	9.82349	10.8335	9.44034	12.2266	1.17722		9.17285	7.99327	10.3524		Q9D0R8	7.0599	5.5528	8.56701	8.78887	2.51193	15.0658	1.2449		7.63318	2.18162
Q9JME7	7.85521	7.60605	8.10436	8.2708	3.40281	13.1388	1.05291		6.64025	2.73196	10.5485		Q62283	6.18218	5.31874	7.04562	7.5638	5.7333	9.3943	1.22348		6.21516	4.71104	7.71927		Q7TSH2	9.16165	8.01565	10.3076	10.858	10.0107	11.7054	1.18516		9.19365	8.47617	9.91114		Q3UH66	6.85515	6.17293	7.53737	8.79145	7.4963	10.0866	1.28246		7.63541	6.51057
Q8K021	6.1496	5.72013	6.57906	8.27282	7.3728	9.17284	1.34526		6.64187	5.91929	7.36446		Q9DBL1	6.49823	5.48767	7.5088	7.56914	6.23808	8.9002	1.1648		6.21955	5.12582	7.31327		Q8C7K6	7.69392	5.38812	9.99972	10.8711	9.62985	12.1124	1.41295		9.20473	8.15374	10.2557		Q80U49	5.64148	4.9993	6.28366	8.79857	4.01023	13.5869	1.55962		7.6416	3.4829
Q9R0Q7	5.83792	4.50878	7.16705	8.27731	7.63347	8.92115	1.41785		6.64548	6.12856	7.16239		Q8CIB5	6.62614	5.74813	7.50415	7.57339	7.27673	7.87005	1.14296		6.22304	5.97927	6.4668		Q6NXK7	8.26514	7.83372	8.69655	10.8785	10.1873	11.5697	1.31619		9.21101	8.62575	9.79626		P11627	8.09193	7.89783	8.28602	8.80741	7.63896	9.97585	1.08842		7.64927	6.63447
Q60737	6.55358	5.907	7.20017	8.27795	7.53223	9.02367	1.26312		6.64599	6.04729	7.24469		Q8VHH5	6.12864	5.05327	7.20402	7.5819	6.10674	9.05705	1.23712		6.23003	5.0179	7.44216		P62918	9.50896	8.14012	10.8778	10.8976	10.2304	11.5649	1.14604		9.22716	8.66219	9.79213		Q68FM6	7.36053	6.52724	8.19381	8.81173	8.43957	9.18388	1.19716		7.65302	7.32981
Q91V36	5.43941	4.6894	6.18943	8.2803	5.71219	10.8484	1.52228		6.64788	4.58606	8.7097		Q61036	6.08016	5.54948	6.61083	7.58203	6.15715	9.00692	1.24701		6.23014	5.05932	7.40096		P62821	9.47092	8.76589	10.1759	10.9198	10.4555	11.3841	1.15298		9.24596	8.85281	9.6391		Q5EBJ4	7.38753	6.9106	7.86445	8.81949	6.94288	10.6961	1.19383		7.65976	6.02992
Q6ZWU9	7.46486	6.88848	8.04125	8.28413	7.41361	9.15464	1.10975		6.65095	5.95205	7.34985		Q8CIN4	5.85836	5.38106	6.33566	7.58671	6.67189	8.50152	1.29502		6.23398	5.48228	6.98568		O88848	5.31218	3.08334	7.54101	10.9215	8.19991	13.6431	2.05594		9.24739	6.94298	11.5518		Q8VD65	7.62823	6.79908	8.45738	8.82105	8.15816	9.48394	1.15637		7.66112	7.0854
P80313	6.82881	6.33687	7.32074	8.28714	7.98057	8.59371	1.21356		6.65337	6.40724	6.8995		O08808	5.99613	4.9104	7.08186	7.59025	6.7745	8.406	1.26586		6.23689	5.5666	6.90719		Q9EQH3	9.39553	8.66818	10.1229	10.9236	10.0038	11.8434	1.16264		9.24917	8.4704	10.0279		Q4KUS2	7.8874	7.48643	8.28836	8.84374	8.38801	9.29947	1.12125		7.68083	7.28503
Q9JMH9	6.36653	5.90567	6.82739	8.29091	7.1389	9.44292	1.30226		6.6564	5.7315	7.58129		Q99K48	6.74248	6.35924	7.12571	7.59664	6.75164	8.44165	1.12668		6.24214	5.5478	6.93648		P61982	9.3485	8.45419	10.2428	10.9389	10.2492	11.6285	1.17012		9.2621	8.67818	9.84602		P57776	5.67129	2.60178	8.74079	8.8472	5.98765	11.7067	1.56		7.68383	5.2003
Q64737	6.26839	5.27466	7.26212	8.30431	7.36724	9.24138	1.32479		6.66716	5.91483	7.41948		P28867	7.51433	6.91919	8.10947	7.60145	6.1386	9.06429	1.01159		6.24609	5.04408	7.44811		E9Q6H8	7.11777	3.85368	10.3819	10.9437	9.37277	12.5147	1.53752		9.2662	7.93606	10.5963		B1AS29	7.41974	2.77281	12.0667	8.84851	7.90908	9.78794	1.19256		7.68497	6.86907
Q6PB66	6.72563	6.35228	7.09897	8.31097	7.25648	9.36546	1.23572		6.6725	5.8259	7.5191		F8VPU2	6.36213	5.97256	6.75169	7.60323	6.6803	8.52616	1.19508		6.24756	5.48919	7.00593		Q9QYS2	11.165	9.23612	13.0939	10.945	10.373	11.517	0.980293		9.26728	8.78295	9.75161		Q9JLV5	7.94703	7.38661	8.50745	8.84983	7.66122	10.0384	1.1136		7.68612	6.6538
Q9DC16	7.20203	6.51408	7.88998	8.31257	7.60934	9.01579	1.1542		6.67378	6.1092	7.23837		Q9DC16	6.18004	5.57244	6.78763	7.60338	6.4106	8.79616	1.23031		6.24768	5.26757	7.22778		P14148	9.54246	8.77887	10.3061	10.9546	10.3569	11.5523	1.14799		9.27543	8.76937	9.78149		Q8CHU3	7.04339	5.29503	8.79175	8.85143	0.671993	17.0309	1.2567		7.68751	0.583629
Q9EQU5	7.2101	6.74184	7.67835	8.3138	7.32587	9.30172	1.15308		6.67477	5.88161	7.46793		Q9Z0U1	5.97035	5.30149	6.63921	7.60817	7.12335	8.093	1.27433		6.25162	5.85324	6.65		Q9CPR4	9.30294	7.89606	10.7098	10.9906	10.3111	11.6701	1.18142		9.30594	8.7306	9.88128		P61164	7.60186	6.98602	8.2177	8.85536	8.32034	9.39038	1.16489		7.69092	7.22625
P60229	6.10656	4.14102	8.07211	8.31527	6.38965	10.2409	1.3617		6.67596	5.12996	8.22196		Q8BRT1	5.93285	5.64464	6.22107	7.61149	7.27498	7.948	1.28294		6.25435	5.97784	6.53086		Q5SQX6	9.21412	8.46947	9.95877	11.0016	10.2585	11.7446	1.19399		9.31519	8.68606	9.94431		Q8CJH3	8.38998	7.50621	9.27375	8.85544	7.91315	9.79774	1.05548		7.69099	6.87261
B2RPU2	4.76385	4.18937	5.33833	8.33422	3.15789	13.5106	1.74947		6.69117	2.53533	10.847		Q5F2E8	8.56754	5.23052	11.9046	7.61716	6.7921	8.44222	0.889072		6.259	5.58105	6.93695		Q6PFD5	8.30275	6.77298	9.83252	11.0167	10.2761	11.7574	1.32688		9.32802	8.70089	9.95515		Q9D2R8	5.84366	3.70354	7.98378	8.86046	-7.07865	24.7996	1.51625		7.69535	-6.14784
P97742	7.14189	5.95362	8.33016	8.34591	7.60714	9.08468	1.16859		6.70055	6.10743	7.29368		P35278	6.84422	6.4266	7.26184	7.62456	6.8266	8.42251	1.11401		6.26508	5.60941	6.92076		Q9CPQ3	12.8551	11.1827	14.5274	11.0208	-2.81757	24.8592	0.857313		9.33149	-2.38568	21.0487		O88569	8.86286	8.04241	9.68332	8.86321	7.86835	9.85807	1.00004		7.69774	6.8337
P80317	6.95402	6.41692	7.49113	8.34992	7.92895	8.7709	1.20073		6.70377	6.36579	7.04176		Q9JHR7	3.95051	1.93904	5.96197	7.62573	6.89906	8.3524	1.93032		6.26605	5.66895	6.86315		Q05BC3	9.94593	8.21983	11.672	11.0311	9.47729	12.5849	1.1091		9.34017	8.02456	10.6558		P18760	7.63201	6.93806	8.32595	8.86433	8.52853	9.20014	1.16147		7.69871	7.40707
Q9DB41	6.97207	5.94666	7.99748	8.35071	7.13754	9.56389	1.19774		6.70441	5.73041	7.67841		Q6R891	6.62358	6.23757	7.00959	7.63516	7.0218	8.24852	1.15272		6.27379	5.7698	6.77779		Q8R2Y8	9.25509	8.25286	10.2573	11.0789	9.5724	12.5855	1.19706		9.3807	8.10509	10.6563		Q924T2	4.9898	2.84108	7.13853	8.87317	7.19963	10.5467	1.77826		7.70639	6.25291
Q9D6Z1	6.57971	4.75984	8.39959	8.3542	7.29599	9.41241	1.26969		6.70721	5.85762	7.5568		Q80TE7	6.33726	5.81636	6.85815	7.64193	6.99793	8.28593	1.20587		6.27936	5.75018	6.80853		Q8C0T5	6.53109	1.2435	11.8187	11.0842	4.35049	17.818	1.69715		9.38519	3.68362	15.0868		O35382	8.31139	7.54377	9.07901	8.88857	7.07184	10.7053	1.06944		7.71976	6.14192
Q8CCB4	5.20549	4.27116	6.13982	8.36591	7.33192	9.39989	1.60713		6.71661	5.88647	7.54675		Q3UGC7	5.9167	5.29712	6.53627	7.6423	6.9174	8.36721	1.29165		6.27966	5.68401	6.87532		Q61879	9.22528	8.33312	10.1174	11.0904	10.5453	11.6356	1.20218		9.39043	8.92885	9.85202		Q99N96	10.3193	6.70682	13.9317	8.89011	7.82964	9.95058	0.861506		7.7211	6.80008
P42932	6.60762	6.16413	7.0511	8.3686	8.02203	8.71516	1.26651		6.71877	6.44053	6.99701		Q8BW96	5.83429	4.95555	6.71303	7.65102	6.81174	8.4903	1.31139		6.28682	5.59719	6.97646		Q8CC88	10.61	8.85633	12.3636	11.0973	10.2301	11.9646	1.04593		9.39628	8.66198	10.1306		Q9JMH9	7.96449	7.22313	8.70585	8.89264	8.39922	9.38606	1.11654		7.7233	7.29476
Q6ZWY3	7.4704	6.04744	8.89336	8.37169	7.62081	9.12258	1.12065		6.72126	6.11841	7.3241		P35550	6.64189	5.76919	7.51459	7.65126	5.41567	9.88684	1.15197		6.28702	4.45004	8.124		P51910	1.42612	1.07294	1.7793	11.1255	3.33704	18.9139	7.80122		9.4201	2.82552	16.0147		Q71M36	7.52201	5.55291	9.49111	8.89984	6.94513	10.8545	1.18317		7.72955	6.03188
Q80T41	7.81971	6.44143	9.19798	8.37386	7.5845	9.16321	1.07087		6.72299	6.08925	7.35673		Q9JKX6	5.14728	2.43437	7.8602	7.65557	6.31735	8.9938	1.4873		6.29057	5.19095	7.39018		Q8BL86	10.6149	9.1184	12.1113	11.1495	9.22043	13.0785	1.05036		9.44042	7.80707	11.0738		Q9R0Q7	7.80741	6.85573	8.75909	8.9029	8.06148	9.74431	1.14031		7.73221	7.00143
Q8R3S6	6.16218	5.53578	6.78857	8.37586	6.86141	9.89032	1.35924		6.7246	5.50872	7.94049		Q6PD03	6.27036	2.93144	9.60928	7.68558	6.80922	8.56195	1.2257		6.31523	5.59512	7.03534		Q9CXW4	9.61521	8.8447	10.3857	11.1549	10.2098	12.0999	1.16013		9.44498	8.64481	10.2452		Q8CE90	2.97465	1.63422	4.31507	8.90516	7.19035	10.62	2.99369		7.73417	6.24485
Q9D0L7	13.9665	11.5266	16.4063	8.3794	-10.2147	26.9735	0.599966		6.72744	-8.20091	21.6558		Q80U28	6.5505	6.15435	6.94665	7.68831	7.39708	7.97954	1.1737		6.31747	6.07816	6.55677		Q9R1P1	8.60531	7.69822	9.51239	11.1549	9.21074	13.099	1.29628		9.445	7.79887	11.0911		P68510	5.75593	5.12461	6.38726	8.90831	4.95479	12.8618	1.54767		7.7369	4.30326
Q8CIV8	6.76879	3.89769	9.63989	8.38103	6.68394	10.0781	1.23819		6.72875	5.36623	8.09127		O54734	6.18928	5.07108	7.30749	7.68912	6.67864	8.6996	1.24233		6.31813	5.48782	7.14844		P56399	8.58114	7.83367	9.32861	11.1572	10.3523	11.9622	1.30021		9.447	8.76544	10.1286		Q6NZB0	3.558	2.37378	4.74222	8.91065	-58.0216	75.8429	2.5044		7.73894	-50.392
P57776	6.10745	5.53102	6.68389	8.38204	6.39665	10.3674	1.37243		6.72956	5.13558	8.32354		Q8BH58	5.90571	4.89588	6.91554	7.69064	6.33467	9.0466	1.30224		6.31938	5.20519	7.43357		Q8CJ19	7.89896	5.98745	9.81047	11.1652	10.6388	11.6917	1.41351		9.45377	9.00802	9.89953		Q5DU41	6.57488	5.05633	8.09343	8.91571	7.06149	10.7699	1.35603		7.74333	6.13293
Q8CGC7	7.13295	6.61134	7.65456	8.38639	7.6184	9.15437	1.17572		6.73305	6.11647	7.34963		Q9D0A3	8.42157	3.88518	12.958	7.71361	2.94736	12.4799	0.915934		6.33825	2.42184	10.2547		P27659	9.4479	7.36128	11.5345	11.166	10.301	12.0311	1.18185		9.45444	8.72197	10.1869		Q76MZ3	7.98023	7.25611	8.70435	8.93048	8.52346	9.3375	1.11908		7.75616	7.40266
Q9D4H8	5.7534	4.15693	7.34988	8.38686	7.48775	9.28596	1.45772		6.73343	6.01158	7.45528		B2RXC1	6.37039	5.2608	7.47998	7.71466	6.668	8.76133	1.21102		6.33912	5.47908	7.19916		Q3UV70	9.25137	7.43691	11.0658	11.1726	10.3081	12.0372	1.20767		9.46001	8.72798	10.192		Q8R1A4	10.9274	6.48693	15.3678	8.93614	5.69392	12.1784	0.817776		7.76107	4.94519
Q6PFD9	5.77375	2.63922	8.90828	8.41199	6.63756	10.1864	1.45694		6.7536	5.32899	8.17821		Q9QZB7	5.512	4.52265	6.50136	7.7164	5.99966	9.43315	1.39993		6.34055	4.92991	7.7512		P45952	8.96212	8.11283	9.81141	11.1899	10.5325	11.8473	1.24858		9.47468	8.91804	10.0313		Q8K2P7	9.07312	5.81489	12.3314	8.94124	5.97945	11.903	0.985464		7.76551	5.19318
Q63932	6.93663	3.96735	9.9059	8.41865	6.10707	10.7302	1.21365		6.75895	4.90309	8.61482		Q3UH66	6.44898	5.54686	7.35109	7.71991	7.09083	8.34899	1.19708		6.34343	5.82652	6.86035		Q9DBS2	8.73773	8.25379	9.22168	11.1995	10.4515	11.9476	1.28175		9.48282	8.84941	10.1162		Q8BTM8	5.3144	1.77059	8.85821	8.96774	8.25038	9.68509	1.68744		7.78852	7.16549
Q9DB05	5.23611	4.85322	5.619	8.42583	7.53361	9.31805	1.60918		6.76472	6.0484	7.48104		P63017	6.08315	5.76522	6.40107	7.72367	6.99911	8.44822	1.26968		6.34652	5.75115	6.94188		P40124	9.39619	8.6693	10.1231	11.2016	10.8963	11.5069	1.19214		9.48455	9.22605	9.74304		Q80U28	8.40393	7.72166	9.0862	8.96898	7.82626	10.1117	1.06724		7.7896	6.79714
Q8BZ98	6.04758	5.67811	6.41705	8.43649	7.13207	9.74091	1.39502		6.77327	5.72601	7.82054		Q76MZ3	6.13003	5.88664	6.37343	7.73148	6.84716	8.6158	1.26125		6.35294	5.62629	7.07958		Q93092	10.4044	8.18336	12.6255	11.2177	6.16247	16.2729	1.07816		9.49818	5.21785	13.7785		P62196	6.72508	5.70897	7.74119	8.97129	7.08337	10.8592	1.334		7.7916	6.15194
P00493	6.2497	5.78306	6.71634	8.43747	8.06772	8.80723	1.35006		6.77407	6.47721	7.07092		Q80UW2	6.8517	5.38061	8.32278	7.73758	6.19245	9.28271	1.12929		6.35795	5.08832	7.62759		Q2TPA8	9.59251	8.83933	10.3457	11.2204	10.3057	12.1351	1.16971		9.50049	8.72597	10.275		Q05816	13.5912	12.4254	14.757	8.9773	7.50593	10.4487	0.660524		7.79683	6.51893
O08739	8.05504	5.29072	10.8194	8.43941	7.05549	9.82332	1.04772		6.77562	5.66453	7.8867		Q8K0G5	6.75745	2.91199	10.6029	7.74009	5.19532	10.2849	1.14542		6.36002	4.26899	8.45105		Q8JZW4	8.86814	5.90204	11.8342	11.225	9.43399	13.016	1.26576		9.50434	7.98789	11.0208		P68040	7.67928	6.96836	8.39021	8.98123	8.46885	9.49362	1.16954		7.80024	7.35523
Q9JIX8	5.69448	4.86322	6.52574	8.45257	4.46274	12.4424	1.48434		6.78619	3.58293	9.98944		F8VQC1	6.24264	2.53598	9.94931	7.74416	5.88793	9.60039	1.24053		6.36336	4.8381	7.88862		Q8VHL0	9.08296	5.13658	13.0293	11.2269	6.64451	15.8093	1.23604		9.50597	5.62601	13.3859		Q91VM5	7.00037	5.44895	8.55179	9.00928	-3.17709	21.1956	1.28697		7.8246	-2.75931
Q9R1P3	6.94928	6.21085	7.68771	8.45404	7.42951	9.47857	1.21654		6.78737	5.96482	7.60991		Q02248	6.75625	6.49297	7.01954	7.74517	7.54393	7.94641	1.14637		6.36419	6.19883	6.52954		O08529	8.97609	7.84234	10.1098	11.2294	9.90042	12.5584	1.25103		9.50809	8.38283	10.6333		Q69Z98	7.45835	6.69152	8.22518	9.01504	6.82398	11.2061	1.20872		7.8296	5.92665
P35550	8.06027	7.25584	8.86469	8.46179	7.02684	9.89673	1.04981		6.79359	5.64153	7.94564		Q8R0H9	6.54374	5.42654	7.66093	7.74755	6.59048	8.90461	1.18396		6.36614	5.41538	7.3169		P61358	8.92365	7.74497	10.1023	11.24	10.589	11.891	1.25957		9.51704	8.96583	10.0682		P15105	8.26625	7.61793	8.91457	9.02016	8.71421	9.32612	1.0912		7.83405	7.56833
Q05512	6.92585	5.31969	8.532	8.4727	7.37872	9.56668	1.22335		6.80235	5.92404	7.68066		Q9EP53	5.79798	5.26895	6.32702	7.75279	6.13435	9.37123	1.33715		6.37045	5.04058	7.70032		A2AQ25	8.3238	5.52011	11.1275	11.2431	9.76606	12.7202	1.35072		9.51971	8.26906	10.7704		Q9Z0N1	3.96196	0.932562	6.99135	9.02144	2.94379	15.0991	2.27702		7.83516	2.5567
Q8BWR2	6.90599	6.02608	7.78589	8.4776	7.26904	9.68616	1.22757		6.80628	5.83598	7.77658		O70311	6.40454	4.91749	7.89159	7.75437	5.23423	10.2745	1.21076		6.37175	4.30095	8.44255		Q8R574	6.87	5.28349	8.45652	11.2514	9.22137	13.2814	1.63775		9.52671	7.80787	11.2455		Q56A07	7.92515	6.92523	8.92507	9.02871	7.90199	10.1554	1.13925		7.84147	6.86291
Q7M6Y3	6.19851	5.81754	6.57948	8.4781	7.08138	9.87482	1.36776		6.80668	5.68532	7.92804		Q9CQ02	6.50454	5.62789	7.38118	7.76073	4.3616	11.1599	1.19313		6.37697	3.58392	9.17003		P62301	9.46568	8.70342	10.2279	11.2698	10.351	12.1886	1.1906		9.54231	8.76433	10.3203		Q5DTL9	7.92997	7.38832	8.47162	9.03606	8.63831	9.43381	1.13948		7.84786	7.50241
P68181	5.51499	5.18803	5.84195	8.47928	6.81174	10.1468	1.5375		6.80763	5.46884	8.14642		Q8BK64	5.10174	4.64138	5.5621	7.76298	6.4088	9.11716	1.52163		6.37882	5.2661	7.49155		Q8CGY8	9.11459	8.64406	9.58512	11.2768	10.4879	12.0658	1.23723		9.54826	8.88025	10.2163		Q91WC3	7.09985	6.70399	7.49571	9.0465	8.66489	9.4281	1.27418		7.85692	7.5255
Q6P2B1	6.52331	4.6993	8.34731	8.48856	7.89251	9.08461	1.30127		6.81508	6.33654	7.29362		P80313	6.14235	5.78736	6.49734	7.76352	6.9215	8.60554	1.26393		6.37927	5.68738	7.07115		Q9D0D3	13.1041	10.1697	16.0384	11.2835	10.6891	11.8779	0.86107		9.5539	9.05064	10.0572		Q8BQP9	10.1657	8.62298	11.7084	9.06458	8.15063	9.97853	0.891682		7.87263	7.07886
O88704	6.25326	5.26202	7.2445	8.49466	6.58982	10.3995	1.35844		6.81998	5.29067	8.34929		A2A5R2	6.02387	5.28679	6.76095	7.76943	6.97886	8.56001	1.28977		6.38413	5.73451	7.03374		P68404	8.58302	7.84981	9.31623	11.2877	10.5512	12.0241	1.31512		9.55743	8.93388	10.181		B1AY13	9.69297	6.47052	12.9154	9.06859	7.45565	10.6815	0.935584		7.87611	6.47526
Q6ZWV3	8.0491	7.57804	8.52016	8.49963	7.99872	9.00054	1.05597		6.82397	6.42181	7.22613		Q6A065	6.21145	5.80553	6.61738	7.77236	6.90042	8.6443	1.25129		6.38653	5.67006	7.103		P18653	8.56868	8.11514	9.02222	11.2946	10.0822	12.507	1.31813		9.5633	8.53673	10.5899		P11798	7.88991	7.2361	8.54372	9.08495	8.62457	9.54532	1.15146		7.89032	7.49048
Q8BPM0	6.11216	5.17772	7.04661	8.50857	6.61784	10.3993	1.39207		6.83115	5.31317	8.34913		Q8C754	6.02399	5.1159	6.93208	7.77735	6.29277	9.26193	1.29106		6.39063	5.17076	7.61051		Q8BLJ3	8.26368	7.12146	9.4059	11.2949	9.18597	13.4039	1.36682		9.56359	7.77789	11.3493		P70336	7.14128	6.40363	7.87892	9.09186	7.73375	10.45	1.27314		7.89632	6.71679
P70297	5.99814	5.3903	6.60597	8.50993	6.72613	10.2937	1.41876		6.83224	5.4001	8.26437		Q9WVJ2	6.32896	5.45766	7.20027	7.785	6.9761	8.59389	1.23006		6.39692	5.73225	7.06158		Q8R0Y6	9.65953	9.03377	10.2853	11.3021	10.6733	11.9308	1.17004		9.56961	9.03721	10.102		Q922R1	6.32084	5.50464	7.13704	9.10235	5.21693	12.9878	1.44005		7.90543	4.53092
Q8R2Y2	7.55119	6.16992	8.93246	8.51976	7.43975	9.59978	1.12827		6.84013	5.97304	7.70723		P39054	8.17689	7.55887	8.79492	7.80047	7.0747	8.52624	0.953965		6.40963	5.81327	7.00599		Q64518	10.8331	9.90164	11.7645	11.3162	10.4815	12.1509	1.0446		9.58159	8.87482	10.2884		Q8BWS5	5.39509	3.78643	7.00375	9.11742	2.80131	15.4335	1.68995		7.91852	2.43295
Q9WU78	6.26547	5.68732	6.84362	8.52091	7.53859	9.50323	1.35998		6.84105	6.05239	7.62971		Q9DB41	7.00551	5.65219	8.35883	7.80292	6.24035	9.3655	1.11383		6.41165	5.12768	7.69561		Q9WTU3	9.74321	7.24458	12.2418	11.3262	6.18837	16.4639	1.16247		9.59002	5.23979	13.9403		Q8K021	7.914	7.30606	8.52195	9.11861	8.54317	9.69405	1.15221		7.91955	7.41978
P35235	5.92763	5.21571	6.63955	8.53317	6.86819	10.1982	1.43956		6.8509	5.51416	8.18764		P00493	5.76055	5.33338	6.18772	7.80683	6.65107	8.96259	1.35522		6.41485	5.46517	7.36454		O35136	10.1318	9.64658	10.6171	11.3421	10.8655	11.8186	1.11945		9.60348	9.19998	10.007		Q62165	6.06245	4.7008	7.4241	9.12107	3.91916	14.323	1.50452		7.92169	3.40381
P53994	6.65668	6.18627	7.1271	8.53885	7.85943	9.21828	1.28275		6.85546	6.30998	7.40094		Q6ZQK5	7.44608	5.81425	9.07792	7.80943	6.7877	8.83115	1.0488		6.41699	5.57744	7.25654		Q91ZJ5	9.78774	9.01467	10.5608	11.3424	10.9287	11.756	1.15884		9.60375	9.25351	9.954		Q9CRY7	7.02894	6.28967	7.76822	9.12695	7.99154	10.2624	1.29848		7.9268	6.94069
O35350	8.18574	7.28658	9.08491	8.54014	7.38775	9.69253	1.04329		6.85649	5.93129	7.78169		Q922Q9	6.62085	5.69435	7.54735	7.82565	7.13567	8.51562	1.18197		6.43032	5.86337	6.99727		Q9JME5	9.3892	8.34323	10.4352	11.3729	10.6381	12.1078	1.21128		9.62963	9.00745	10.2518		O35963	6.61439	5.61215	7.61662	9.13682	6.48022	11.7934	1.38136		7.93537	5.6281
Q3U7R1	8.96541	7.90138	10.0294	8.54266	7.43523	9.6501	0.952847		6.85852	5.96941	7.74763		P30999	5.50206	5.28296	5.72116	7.83072	5.92838	9.73306	1.42323		6.43449	4.87134	7.99764		P70441	9.60165	8.71844	10.4849	11.3742	9.7957	12.9526	1.18461		9.63067	8.29416	10.9672		Q6P9K9	7.75629	7.35642	8.15616	9.14029	8.53533	9.74524	1.17843		7.93838	7.41297
Q3B7Z2	5.88492	5.06054	6.70931	8.54436	6.87798	10.2107	1.45191		6.85988	5.52202	8.19775		P18653	9.33805	7.4583	11.2178	7.83094	6.54026	9.12163	0.838606		6.43467	5.37411	7.49522		Q9Z2Y3	11.4507	10.4191	12.4822	11.3998	4.67161	18.1279	0.995556		9.65235	3.95552	15.3492		B2RXC1	8.16528	6.92389	9.40666	9.14759	8.12825	10.1669	1.1203		7.94473	7.05942
Q3UVL4	5.66692	4.84629	6.48754	8.54698	7.85277	9.24118	1.50822		6.86198	6.30464	7.41933		Q9Z1N5	6.28109	5.77754	6.78463	7.83143	6.98721	8.67565	1.24683		6.43507	5.74137	7.12876		P47857	9.50889	8.73767	10.2801	11.4089	10.9433	11.8745	1.19981		9.66008	9.26586	10.0543		Q9CR16	8.69917	7.787	9.61135	9.14814	7.16628	11.13	1.05161		7.9452	6.22395
P16627	6.75123	5.44828	8.05418	8.54917	6.66551	10.4328	1.26631		6.86374	5.35144	8.37605		Q80XU3	6.22269	4.96248	7.4829	7.83438	1.26937	14.3994	1.259		6.43749	1.04304	11.8319		P62751	10.0078	8.77543	11.2402	11.4141	10.3455	12.4826	1.14052		9.66446	8.75971	10.5692		Q80ZW2	7.70724	6.62217	8.7923	9.15191	8.25487	10.0489	1.18744		7.94848	7.16939
P97390	6.72656	6.06205	7.39107	8.57718	8.07986	9.0745	1.27512		6.88623	6.48695	7.28551		Q920P3	6.15744	4.30784	8.00704	7.8375	5.9543	9.7207	1.27285		6.44005	4.89263	7.98748		Q91VE0	7.21262	5.75606	8.66918	11.4164	7.71796	15.1148	1.58283		9.66641	6.53491	12.7979		B2RQC6	8.44524	6.30745	10.583	9.16155	7.22409	11.099	1.08482		7.95685	6.27416
Q8CJH3	8.29664	7.07142	9.52187	8.58409	7.32272	9.84546	1.03465		6.89178	5.87908	7.90448		P20444	5.76501	3.7881	7.74191	7.84213	6.21817	9.46609	1.3603		6.44386	5.10946	7.77827		Q91VN4	22.3155	20.6111	24.0199	11.4222	8.14163	14.7028	0.511852		9.67137	6.89364	12.4491		P61202	10.6739	9.65941	11.6884	9.16405	5.40376	12.9243	0.858546		7.95902	4.69319
Q80VP1	8.88706	7.78342	9.9907	8.58469	2.38584	14.7835	0.965976		6.89226	1.91548	11.869		Q6A4J8	7.01584	6.01088	8.0208	7.85152	7.38948	8.31355	1.11911		6.45157	6.07192	6.83123		P35585	8.72254	7.03217	10.4129	11.4519	9.79366	13.1102	1.31291		9.69651	8.29243	11.1006		Q3THK7	7.30584	5.0268	9.58488	9.17602	5.83415	12.5179	1.25598		7.96941	5.06698
P14824	7.95502	7.45335	8.45669	8.59059	8.2543	8.92688	1.0799		6.897	6.627	7.16699		P53811	5.24073	3.99526	6.48619	7.85526	6.47393	9.23658	1.49889		6.45465	5.31962	7.58968		P63328	8.50033	7.81341	9.18724	11.4611	10.6048	12.3174	1.34831		9.70429	8.97925	10.4293		Q8C4G9	8.30797	7.43346	9.18249	9.1779	7.54398	10.8118	1.10471		7.97105	6.55198
P35438	7.51022	4.04917	10.9713	8.60034	7.24418	9.9565	1.14515		6.90483	5.81603	7.99363		Q61545	6.28069	4.70135	7.86003	7.85589	6.67386	9.03792	1.2508		6.45517	5.4839	7.42644		P97494	9.46352	7.62643	11.3006	11.4643	8.89552	14.0331	1.21142		9.70701	7.53196	11.8821		Q69ZK0	4.5926	2.9944	6.1908	9.18267	5.20841	13.1569	1.99945		7.97519	4.52353
Q8VHQ9	7.60771	6.9656	8.24982	8.6037	8.11842	9.08897	1.13092		6.90752	6.51791	7.29712		P42932	6.05811	5.69152	6.42471	7.86247	7.11328	8.61165	1.29784		6.46057	5.84497	7.07617		Q9CQ92	9.56994	8.85957	10.2803	11.4678	9.58235	13.3532	1.19831		9.70994	8.11352	11.3064		P61750	4.635	0.921709	8.34828	9.18575	7.87426	10.4972	1.98183		7.97787	6.83883
Q9Z1Z0	6.78386	6.29805	7.26966	8.6097	6.88473	10.3347	1.26915		6.91234	5.52744	8.29724		P61329	5.91592	5.65678	6.17506	7.86522	7.19816	8.53228	1.3295		6.46283	5.91471	7.01096		P62748	6.95308	6.39767	7.50848	11.4704	9.07876	13.8621	1.64969		9.71219	7.68711	11.7373		Q811I0	5.23637	1.42192	9.05082	9.19836	6.65669	11.74	1.75663		7.98882	5.78136
P70336	6.45715	5.95626	6.95804	8.61083	7.96476	9.2569	1.33353		6.91325	6.39454	7.43195		O35381	6.26918	5.83699	6.70138	7.87105	5.44554	10.2966	1.25552		6.46763	4.47459	8.46067		Q3V1U8	12.0027	8.8614	15.144	11.4774	8.13819	14.8165	0.956234		9.71806	6.89072	12.5454		P80313	7.67494	6.81627	8.5336	9.20075	8.71177	9.68973	1.1988		7.99089	7.56621
E9Q401	6.13615	4.75138	7.52091	8.61832	7.89461	9.34204	1.40452		6.91926	6.33823	7.5003		P17156	6.63635	6.21729	7.05542	7.89361	6.97809	8.80913	1.18945		6.48616	5.73389	7.23844		P19253	12.1564	8.61518	15.6975	11.4831	10.8795	12.0868	0.94462		9.72294	9.21186	10.234		Q80UP8	6.99662	5.39431	8.59893	9.20885	0.689849	17.7279	1.31619		7.99793	0.599137
Q60780	10.0262	8.48075	11.5716	8.62359	4.60373	12.6434	0.860109		6.92349	3.69613	10.1508		Q9D2N4	5.90719	4.71448	7.09989	7.89479	6.87379	8.9158	1.33647		6.48714	5.64818	7.3261		Q91YY4	11.2606	-19.3824	41.9036	11.4832	10.5878	12.3786	1.01977		9.72299	8.96486	10.4811		Q61696	6.21776	5.56045	6.87506	9.23177	8.25827	10.2053	1.48474		8.01784	7.17235
Q5PRF0	11.3511	8.34613	14.3561	8.63483	6.42215	10.8475	0.760703		6.93251	5.15606	8.70897		P47740	7.15771	5.57026	8.74516	7.90337	6.54714	9.2596	1.10418		6.49418	5.37977	7.60859		P14131	10.0438	8.90317	11.1845	11.5399	10.5071	12.5728	1.14895		9.771	8.89648	10.6455		Q9ES56	8.04181	7.13995	8.94366	9.24505	7.30987	11.1802	1.14962		8.02936	6.34866
P61021	6.69323	6.16161	7.22485	8.6376	7.13447	10.1407	1.2905		6.93474	5.72794	8.14153		Q7M6Y3	7.62717	7.03027	8.22407	7.91467	7.16005	8.6693	1.0377		6.50347	5.88339	7.12355		Q8VCX5	9.76043	9.0609	10.46	11.5616	10.6283	12.4949	1.18454		9.78938	8.99916	10.5796		B2RXS4	8.0007	6.14799	9.8534	9.27413	8.38182	10.1664	1.15917		8.05462	7.27965
Q8R001	6.08168	5.57192	6.59144	8.65036	7.67755	9.62317	1.42236		6.94498	6.16396	7.72601		Q8CI71	6.85821	6.31002	7.4064	7.91663	7.05301	8.78024	1.15433		6.50508	5.79545	7.2147		P61329	7.89332	6.03927	9.74738	11.5699	10.7974	12.3424	1.46579		9.79643	9.14234	10.4505		Q9QZ88	8.48786	7.65209	9.32362	9.27488	8.26874	10.281	1.09272		8.05527	7.18144
Q9JHU9	5.16192	4.17282	6.15102	8.65396	6.2512	11.0567	1.6765		6.94787	5.01881	8.87694		Q8C7K6	5.54238	4.34288	6.74188	7.91687	6.9511	8.88264	1.42842		6.50528	5.7117	7.29885		Q04690	9.8573	8.75135	10.9633	11.5816	10.876	12.2872	1.17493		9.80631	9.20889	10.4037		Q60737	8.50998	7.45176	9.5682	9.28413	8.99764	9.57062	1.09097		8.06331	7.81449
O08914	8.4706	4.90185	12.0393	8.66379	6.985	10.3426	1.02281		6.95576	5.60794	8.30359		P49443	6.20192	4.29658	8.10727	7.91956	6.74689	9.09223	1.27695		6.50749	5.54391	7.47107		Q9D8E6	9.2481	7.4722	11.024	11.5891	11.1649	12.0133	1.25313		9.81266	9.45351	10.1718		Q9D1K7	9.29088	7.90473	10.677	9.28635	8.33575	10.2369	0.999512		8.06523	7.23963
Q6P5E4	7.60955	7.10298	8.11612	8.66565	8.25668	9.07461	1.13879		6.95725	6.62892	7.28559		P63085	5.62992	5.43463	5.82521	7.92613	6.91502	8.93725	1.40786		6.51289	5.68206	7.34371		Q922H2	12.0866	9.75193	14.4213	11.5923	10.3949	12.7896	0.959098		9.81533	8.80152	10.8292		P15116	7.46154	7.10862	7.81446	9.29015	8.65013	9.93016	1.24507		8.06853	7.51268
Q5PR73	4.03215	2.99315	5.07115	8.67008	7.56061	9.77955	2.15024		6.96082	6.07007	7.85156		Q6P5E4	6.44973	5.94325	6.9562	7.92755	6.98726	8.86784	1.22913		6.51405	5.74141	7.28668		Q9R0N7	9.23229	7.87137	10.5932	11.6063	10.4242	12.7883	1.25714		9.82719	8.82632	10.8281		P31938	8.37222	7.50657	9.23788	9.29346	8.8373	9.74962	1.11004		8.07141	7.67524
P62746	7.8815	7.37211	8.3909	8.68726	5.7216	11.6529	1.10223		6.97461	4.59361	9.3556		P62137	6.2673	5.91502	6.61957	7.92968	7.23453	8.62482	1.26525		6.5158	5.9446	7.08699		P62827	10.8615	9.54919	12.1738	11.6201	10.9531	12.2871	1.06984		9.83889	9.27413	10.4037		Q7TQI3	8.06862	7.3759	8.76135	9.31902	8.3228	10.3152	1.15497		8.09361	7.22839
Q01853	6.90927	6.32306	7.49548	8.70887	8.12745	9.29028	1.26046		6.99196	6.52517	7.45874		Q6PF93	7.12198	5.27503	8.96893	7.93001	7.10484	8.75518	1.11346		6.51607	5.83803	7.19412		P62852	8.83949	5.98858	11.6904	11.6654	9.35293	13.9778	1.31969		9.87725	7.91926	11.8352		Q63739	7.91925	7.27007	8.56842	9.3211	8.61663	10.0256	1.17702		8.09542	7.48358
P61979	8.62803	8.22733	9.02873	8.71299	7.11855	10.3074	1.00985		6.99526	5.71516	8.27537		Q8BHN3	6.98181	6.55954	7.40408	7.93165	7.26163	8.60167	1.13605		6.51742	5.96687	7.06797		P80315	9.3302	8.48926	10.1711	11.6654	11.015	12.3158	1.25029		9.87728	9.32657	10.428		Q80VL1	10.631	9.51783	11.7442	9.32827	8.35015	10.3064	0.877459		8.10165	7.25214
P83510	4.76763	4.01563	5.51962	8.71462	5.22518	12.2041	1.82787		6.99657	4.19506	9.79809		Q91V41	6.51323	6.19993	6.82653	7.93315	7.40283	8.46347	1.21801		6.51865	6.08289	6.95442		P57746	9.4965	8.75181	10.2412	11.6685	1.33196	22.005	1.22871		9.87987	1.12779	18.6319		Q91ZR1	7.88513	6.79668	8.97358	9.33507	8.51499	10.1551	1.18388		8.10755	7.39531
Q922H4	5.50605	3.48789	7.52421	8.7162	7.69015	9.74226	1.58302		6.99785	6.17407	7.82162		Q9JL56	7.91384	3.1792	12.6485	7.93719	6.6765	9.19788	1.00295		6.52197	5.48606	7.55788		P62830	10.6233	9.59997	11.6467	11.6795	10.225	13.134	1.09942		9.88917	8.65762	11.1207		P05132	7.9154	7.555	8.27581	9.33758	8.72855	9.94661	1.17967		8.10973	7.58079
O88643	6.16876	5.6703	6.66722	8.71973	6.72998	10.7095	1.41353		7.00067	5.4032	8.59815		Q9R1P3	8.03019	7.17408	8.8863	7.94353	6.71984	9.16721	0.989208		6.52718	5.52168	7.53267		Q8BW86	10.7935	10.0189	11.568	11.6868	11.057	12.3165	1.08276		9.89535	9.36213	10.4286		Q8CFE4	9.52092	8.7671	10.2747	9.33824	7.2363	11.4402	0.980813		8.1103	6.28476
Q9CQD1	6.28288	5.81606	6.74971	8.73526	7.61404	9.85649	1.39033		7.01315	6.11297	7.91333		Q05512	6.79093	5.98753	7.59433	7.94701	7.65246	8.24157	1.17024		6.53004	6.28801	6.77208		P84084	8.60202	6.83442	10.3696	11.6946	10.1159	13.2733	1.35952		9.90199	8.56531	11.2387		Q8BXR1	7.69581	6.82768	8.56393	9.3432	8.44114	10.2453	1.21406		8.11461	7.33117
Q9R0Q9	11.4601	7.58228	15.3378	8.75318	7.81348	9.69288	0.763799		7.02753	6.27309	7.78197		O35954	6.25101	5.34669	7.15533	7.9472	6.93028	8.96412	1.27135		6.5302	5.6946	7.3658		Q9CR57	10.1167	8.91001	11.3235	11.697	11.2164	12.1776	1.1562		9.904	9.49708	10.3109		Q8BX70	7.71555	7.00386	8.42723	9.35663	7.42291	11.2904	1.2127		8.12628	6.44683
Q5EBJ4	6.13375	5.52036	6.74713	8.76462	-35.2018	52.7311	1.42892		7.03671	-28.262	42.3354		Q62433	5.99818	5.02344	6.97292	7.95006	6.33223	9.56788	1.32541		6.53254	5.20318	7.8619		P09925	9.21574	6.30347	12.128	11.7039	10.8	12.6078	1.26999		9.90989	9.14455	10.6752		P05555	8.22124	4.95369	11.4888	9.36057	6.35162	12.3695	1.13858		8.1297	5.51641
Q91V12	6.88096	6.38134	7.38058	8.76708	8.16917	9.36499	1.27411		7.03869	6.55865	7.51873		P80317	6.42238	6.10139	6.74336	7.95048	7.08072	8.82024	1.23793		6.53289	5.81821	7.24757		Q8JZN7	9.38268	7.86516	10.9002	11.704	10.473	12.9349	1.2474		9.90993	8.86768	10.9522		P49615	8.45334	7.52271	9.38396	9.36234	8.44436	10.2803	1.10753		8.13123	7.33396
Q4KMM3	6.25728	5.78557	6.72898	8.77236	7.2146	10.3301	1.40194		7.04293	5.79228	8.29358		Q91VI7	5.6731	5.13773	6.20848	7.95556	7.04902	8.86209	1.40233		6.53706	5.79216	7.28196		Q65CL1	9.89189	9.30966	10.4741	11.7087	9.19139	14.2259	1.18366		9.9139	7.78248	12.0453		Q791T5	8.30848	7.73849	8.87847	9.37131	8.88646	9.85615	1.12792		8.13902	7.71793
Q91WC3	7.07612	6.50187	7.65036	8.77415	8.5501	8.99821	1.23997		7.04437	6.86449	7.22426		Q80U23	6.93872	5.07772	8.79972	7.95781	7.27958	8.63604	1.14687		6.53892	5.98161	7.09622		Q60902	9.70588	6.60255	12.8092	11.7101	5.90829	17.5119	1.20649		9.9151	5.00263	14.8276		Q8VDD5	7.17849	6.68298	7.674	9.37149	5.66215	13.0808	1.3055		8.13918	4.9176
Q8BIZ1	2.44708	1.36472	3.52944	8.77518	4.04609	13.5043	3.58598		7.04519	3.24842	10.842		Q3V1L4	5.49684	3.21185	7.78182	7.9581	6.98793	8.92827	1.44776		6.53915	5.74197	7.33634		P70704	9.32351	8.76802	9.87899	11.7124	11.3977	12.0272	1.25622		9.91707	9.65057	10.1836		Q8K2K6	8.75901	8.1281	9.38993	9.3817	4.92513	13.8383	1.07109		8.14805	4.27749
Q99L47	6.68872	6.10142	7.27602	8.77746	7.29503	10.2599	1.31228		7.04702	5.85685	8.2372		Q9Z1Z0	6.93443	6.40328	7.46558	7.96543	6.88448	9.04637	1.14868		6.54517	5.65696	7.43338		P62281	10.4407	9.66467	11.2166	11.737	10.9013	12.5727	1.12416		9.93791	9.2303	10.6455		B1AWC9	6.40727	5.15906	7.65548	9.3823	7.58401	11.1806	1.46432		8.14857	6.58674
Q80Z38	6.98245	6.43703	7.52787	8.78159	7.32669	10.2365	1.25767		7.05034	5.88227	8.21842		P68037	6.60639	6.17188	7.04091	7.97361	7.13425	8.81296	1.20695		6.5519	5.8622	7.24159		P18242	5.92693	4.96722	6.88665	11.7388	10.4134	13.0641	1.98058		9.93937	8.81715	11.0616		Q61627	6.26877	4.56404	7.97351	9.38333	5.21627	13.5504	1.49684		8.14947	4.53035
Q9WV80	6.58442	5.83779	7.33105	8.78195	7.28937	10.2745	1.33375		7.05063	5.85231	8.24895		Q8BHE3	7.3086	6.77304	7.84416	7.97465	7.13587	8.81343	1.09113		6.55275	5.86353	7.24198		Q00612	10.1591	9.35972	10.9585	11.7398	10.5881	12.8916	1.1556		9.9403	8.96507	10.9155		P63330	8.48823	7.39495	9.5815	9.39277	8.47822	10.3073	1.10656		8.15766	7.36337
Q8BMJ2	7.0397	6.49258	7.58683	8.78536	8.05861	9.51211	1.24797		7.05337	6.46989	7.63684		Q99MI1	6.79113	5.56425	8.01801	7.98156	6.855	9.10811	1.17529		6.55843	5.63274	7.48411		P46460	9.46044	8.38368	10.5372	11.7506	11.0607	12.4404	1.24208		9.9494	9.36529	10.5335		D4AFX7	7.79483	6.83636	8.7533	9.3988	8.83522	9.96237	1.20577		8.1629	7.67343
Q3UMC0	7.34436	5.6001	9.08861	8.79378	7.73957	9.848	1.19735		7.06013	6.21375	7.90652		P26041	6.76353	6.37879	7.14826	7.98726	7.29358	8.68094	1.18093		6.56311	5.99312	7.13311		P53026	10.7723	9.96963	11.575	11.7615	10.5828	12.9401	1.09182		9.95859	8.96057	10.9566		Q8BGR2	9.77677	8.25275	11.3008	9.39907	-16.3795	35.1776	0.961368		8.16314	-14.2256
Q99J09	5.80679	1.46781	10.1458	8.79541	7.87858	9.71224	1.51468		7.06144	6.32536	7.79752		P28028	6.48793	5.50032	7.47555	7.98925	7.07188	8.90661	1.2314		6.56475	5.81095	7.31855		P62908	10.1076	9.48797	10.7273	11.7739	11.2152	12.3326	1.16485		9.96914	9.49611	10.4422		P61021	8.53427	7.91869	9.14985	9.40274	8.71126	10.0942	1.10176		8.16632	7.56577
Q68EF4	4.44128	3.07844	5.80413	8.80006	6.20019	11.3999	1.98142		7.06517	4.97785	9.15249		Q9JMA1	6.15768	5.65503	6.66033	7.99571	6.81242	9.17901	1.29849		6.57006	5.59775	7.54237		Q56A07	7.89199	7.22077	8.5632	11.7742	11.2191	12.3292	1.49192		9.96937	9.49939	10.4394		Q3UHL1	8.16135	7.50684	8.81586	9.4043	8.96724	9.84135	1.1523		8.16767	7.78809
Q8BHN3	7.71364	7.20079	8.22649	8.82342	8.53508	9.11175	1.14387		7.08392	6.85243	7.31541		O35250	6.90831	6.51211	7.3045	7.99676	6.76228	9.23125	1.15756		6.57092	5.55655	7.5853		Q99JY0	9.71579	9.11021	10.3214	11.7948	10.6925	12.8972	1.21399		9.98686	9.05348	10.9202		Q9JLM8	8.81051	8.42733	9.19368	9.40632	8.67874	10.1339	1.06763		8.16943	7.53752
Q9JKY5	6.80126	5.35977	8.24276	8.84113	7.20608	10.4762	1.29992		7.09814	5.78543	8.41085		Q8VD04	6.3678	5.77454	6.96106	7.99868	6.68521	9.31215	1.25611		6.5725	5.49322	7.65177		Q8K1Z0	13.9589	12.8335	15.0843	11.837	10.9565	12.7176	0.847993		10.0226	9.27705	10.7681		E9Q912	7.27125	6.4213	8.1212	9.41106	8.35382	10.4683	1.29428		8.17355	7.25533
Q812A2	6.45491	5.11076	7.79906	8.84134	6.7097	10.973	1.36971		7.09831	5.38692	8.80971		Q69Z26	7.53958	4.12298	10.9562	8.00862	6.85449	9.16274	1.06221		6.58066	5.63232	7.52901		Q64514	10.4809	9.21601	11.7458	11.8627	10.3707	13.3547	1.13184		10.0443	8.78106	11.3076		P62748	6.26033	5.60873	6.91193	9.41895	6.55303	12.2849	1.50454		8.1804	5.69134
Q8BHC1	7.17981	6.30669	8.05292	8.84155	8.23964	9.44346	1.23145		7.09848	6.61524	7.58172		P26043	6.39267	5.95985	6.82548	8.01109	7.56926	8.45291	1.25317		6.58269	6.21965	6.94574		Q9CQW1	10.0504	9.20078	10.9	11.8679	10.8328	12.9031	1.18084		10.0487	9.17226	10.9252		Q69ZK9	7.59296	7.06635	8.11957	9.42348	8.55901	10.2879	1.24108		8.18433	7.43354
Q80YV4	6.44488	3.24471	9.64505	8.84727	8.37523	9.31931	1.37276		7.10307	6.72409	7.48205		P63168	6.28007	5.60228	6.95785	8.01439	3.32802	12.7008	1.27616		6.58541	2.73463	10.4362		P62245	10.1492	9.16373	11.1347	11.8704	11.5958	12.1451	1.16959		10.0509	9.81834	10.2834		Q9ESJ4	8.8711	8.39658	9.34561	9.42627	6.29465	12.5579	1.06258		8.18676	5.46693
Q8VDQ1	7.98173	6.20462	9.75884	8.84744	6.01428	11.6806	1.10846		7.10321	4.82859	9.37783		P11983	6.47762	6.02504	6.9302	8.01526	7.26812	8.7624	1.23738		6.58612	5.9722	7.20004		Q8K4G5	9.59386	9.23242	9.9553	11.8732	11.0376	12.7089	1.23759		10.0532	9.34567	10.7608		Q9D6K8	7.87643	7.10463	8.64823	9.43253	8.6118	10.2533	1.19756		8.1922	7.47938
Q9JL04	4.62762	1.99125	7.26399	8.84767	6.4774	11.2179	1.91193		7.1034	5.20041	9.00638		P46737	5.69499	3.77012	7.61987	8.01641	4.80215	11.2307	1.40762		6.58707	3.94591	9.22823		E9PX29	8.1597	6.73457	9.58484	11.8807	9.82375	13.9376	1.45602		10.0595	8.31791	11.8011		Q3UHD6	6.11444	5.23942	6.98946	9.43934	6.46766	12.411	1.54378		8.19811	5.61719
P42859	6.26588	5.57109	6.96066	8.84873	7.65569	10.0418	1.41221		7.10424	6.14641	8.06207		Q9Z0G0	6.37514	4.94912	7.80117	8.02089	5.39236	10.6494	1.25815		6.59075	4.43089	8.75061		Q7TQF7	14.5793	13.3184	15.8402	11.8996	8.7187	15.0806	0.816201		10.0756	7.38225	12.769		P80317	7.83383	6.95206	8.71561	9.43972	8.51972	10.3597	1.20499		8.19844	7.39942
P63085	6.43327	6.01114	6.8554	8.85501	7.52616	10.1839	1.37644		7.10928	6.04242	8.17615		Q01730	7.80428	4.57731	11.0313	8.02147	5.94559	10.0973	1.02783		6.59122	4.88548	8.29697		Q8R2Y2	7.47418	6.93805	8.0103	11.9056	10.3377	13.4735	1.5929		10.0807	8.75309	11.4082		Q8CGC7	6.83164	6.20024	7.46304	9.45613	7.85382	11.0585	1.38417		8.21269	6.82108
Q8CH18	9.31757	7.53165	11.1035	8.85674	6.15296	11.5605	0.950542		7.11068	4.93993	9.28142		E9Q912	6.21568	5.8407	6.59065	8.0371	7.09243	8.98177	1.29304		6.60406	5.82783	7.3803		Q91WK2	4.63043	3.99878	5.26208	11.9269	5.60775	18.2461	2.57577		10.0987	4.74816	15.4492		Q8BTY2	8.40058	7.7694	9.03175	9.45941	8.99393	9.92489	1.12604		8.21554	7.81127
P97315	7.17319	6.74777	7.59861	8.86079	8.07688	9.64469	1.23526		7.11392	6.48456	7.74329		Q9D8W5	6.2154	5.65357	6.77723	8.04162	6.25063	9.83262	1.29382		6.60778	5.13613	8.07944		P61089	9.93336	9.20228	10.6644	11.9662	11.6444	12.2879	1.20464		10.1319	9.85951	10.4043		Q9Z2U1	10.6519	9.3337	11.9702	9.46821	6.67093	12.2655	0.888872		8.22318	5.79374
Q9CRY7	8.42329	7.34535	9.50124	8.86331	8.24022	9.48641	1.05224		7.11595	6.6157	7.61621		Q2PFD7	6.54416	6.17818	6.91014	8.04329	7.79234	8.29425	1.22908		6.60916	6.40295	6.81536		Q3UHL1	8.39298	5.62137	11.1646	11.9815	10.037	13.9259	1.42756		10.1449	8.49849	11.7913		P29341	8.8403	8.07636	9.60424	9.47793	8.59601	10.3598	1.07213		8.23162	7.46567
Q8BXK8	6.39108	5.29349	7.48868	8.87161	8.08552	9.6577	1.38812		7.12261	6.4915	7.75373		P49312	7.14138	6.77223	7.51052	8.04563	7.59631	8.49494	1.12662		6.61107	6.24187	6.98028		O09126	9.48764	8.26257	10.7127	11.9918	11.1342	12.8495	1.26394		10.1536	9.42747	10.8798		P39087	8.04412	6.76223	9.32601	9.47844	8.85388	10.103	1.17831		8.23206	7.68964
Q3TDD9	4.78432	3.73004	5.83861	8.87468	5.55152	12.1978	1.85495		7.12508	4.45706	9.79309		Q8VHQ9	6.9494	6.25005	7.64875	8.06837	7.15773	8.97901	1.16102		6.62977	5.88149	7.37804		Q61753	10.0379	9.12317	10.9526	12.0009	10.5207	13.4811	1.19556		10.1614	8.90806	11.4147		Q6KAR6	7.38739	6.57656	8.19822	9.48025	6.81248	12.148	1.2833		8.23364	5.91667
Q99J77	10.7095	7.16556	14.2534	8.88363	2.22321	15.544	0.829511		7.13226	1.78491	12.4796		Q91V12	6.53051	5.99888	7.06214	8.06915	7.00802	9.13027	1.23561		6.6304	5.75847	7.50232		Q9CWF2	11.8146	8.98157	14.6476	12.0037	9.35267	14.6547	1.01601		10.1637	7.91904	12.4084		P97952	8.32481	7.65583	8.99379	9.48506	8.78541	10.1847	1.13937		8.23782	7.63016
P80316	7.61486	6.97039	8.25933	8.88927	8.08788	9.69066	1.16736		7.13679	6.49339	7.78019		Q3UL36	4.41415	2.92546	5.90283	8.07133	-7.9474	24.0901	1.82851		6.6322	-6.53036	19.7948		Q8BLQ9	9.06311	8.52724	9.59899	12.0331	9.29957	14.7667	1.3277		10.1886	7.87408	12.5032		P39054	8.96806	7.7124	10.2237	9.49691	7.77937	11.2144	1.05897		8.24811	6.75642
Q9ES28	6.65092	6.12695	7.17489	8.89862	7.25488	10.5424	1.33795		7.1443	5.82462	8.46399		Q63932	7.71806	5.85458	9.58154	8.07168	6.22932	9.91405	1.04582		6.63249	5.11862	8.14635		Q91V14	10.541	9.67383	11.4081	12.0353	11.3526	12.718	1.14176		10.1905	9.61244	10.7685		A2APV2	6.68491	5.24706	8.12276	9.4981	8.28197	10.7142	1.42083		8.24914	7.19293
Q62422	5.57426	5.07667	6.07185	8.90243	6.77514	11.0297	1.59706		7.14736	5.43945	8.85527		Q8BP67	7.26906	6.84648	7.69164	8.074	7.77453	8.37347	1.11074		6.63439	6.38832	6.88046		Q02053	10.0313	9.24078	10.8219	12.0658	11.5709	12.5607	1.20281		10.2163	9.79724	10.6353		Q80TY0	5.1079	3.7515	6.46431	9.4996	2.42241	16.5768	1.85978		8.25044	2.10387
P47708	7.26925	6.8152	7.7233	8.90999	8.58512	9.23486	1.22571		7.15343	6.8926	7.41425		A2A690	6.41298	5.46993	7.35604	8.07529	6.74917	9.40141	1.25921		6.63545	5.54578	7.72512		P35438	8.03308	7.11507	8.9511	12.0667	11.5173	12.6161	1.50212		10.217	9.75187	10.6822		Q8R0S4	7.99176	7.38642	8.59711	9.4996	9.10978	9.88942	1.18867		8.25044	7.91188
P61329	7.96823	7.08564	8.85083	8.92524	7.66106	10.1894	1.1201		7.16567	6.15072	8.18063		Q8C015	11.8249	7.07871	16.571	8.07981	2.58726	13.5724	0.68329		6.63916	2.12595	11.1524		P97952	9.44071	8.83049	10.0509	12.0898	9.95684	14.2227	1.2806		10.2366	8.4306	12.0426		Q8C8R3	7.97713	7.57052	8.38374	9.50149	8.49439	10.5086	1.19109		8.25208	7.37742
Q7TNL5	6.07374	5.65988	6.48759	8.9253	7.53112	10.3195	1.46949		7.16572	6.04639	8.28504		P70236	6.906	5.79779	8.01421	8.08454	6.91581	9.25327	1.17065		6.64305	5.68271	7.60339		P38647	11.8791	11.0697	12.6885	12.1115	11.5069	12.716	1.01956		10.2549	9.74305	10.7668		Q9JIK9	7.51382	5.92324	9.1044	9.50226	8.87749	10.127	1.26464		8.25275	7.71014
P46664	7.14401	6.30513	7.98289	8.95082	7.40744	10.4942	1.25291		7.18621	5.9471	8.42533		Q80TY0	6.96839	5.80958	8.1272	8.08678	7.30678	8.86677	1.16049		6.64489	6.00396	7.28581		Q64727	9.76031	8.24242	11.2782	12.1135	11.2541	12.9728	1.24109		10.2566	9.52902	10.9843		Q9CZN7	8.61879	7.71792	9.51967	9.50243	7.93494	11.0699	1.10252		8.2529	6.89153
P47738	6.097	5.42317	6.77083	8.95467	7.4649	10.4444	1.4687		7.1893	5.99323	8.38537		Q80T41	6.52644	5.92048	7.1324	8.10597	6.50651	9.70542	1.24202		6.66066	5.34639	7.97493		P35803	12.1911	11.5293	12.8529	12.1268	11.2714	12.9823	0.994727		10.2679	9.54363	10.9923		Q8R3S6	7.75459	6.86779	8.64139	9.52219	6.18781	12.8566	1.22794		8.27006	5.37414
P31938	6.86439	6.34629	7.38249	8.96564	7.99742	9.93386	1.30611		7.19811	6.42077	7.97544		P26040	6.65783	6.27721	7.03844	8.11414	7.76685	8.46144	1.21874		6.66737	6.382	6.95274		Q6ZQ38	11.2394	10.0185	12.4602	12.1283	10.4712	13.7854	1.07909		10.2692	8.86613	11.6723		Q8C015	6.76926	5.86933	7.66919	9.52898	8.31409	10.7439	1.40768		8.27596	7.22083
Q9Z0P5	7.01336	4.31005	9.71667	8.97387	8.61387	9.33387	1.27954		7.20471	6.91569	7.49374		Q9R1T2	6.24581	5.80715	6.68447	8.11886	7.09671	9.14101	1.29989		6.67125	5.83135	7.51115		P97445	10.771	9.98176	11.5603	12.1358	11.6343	12.6372	1.1267		10.2755	9.85096	10.7001		Q8JZS9	7.09729	6.25649	7.93809	9.53956	7.971	11.1081	1.34411		8.28515	6.92285
Q9D2N4	6.60286	6.1546	7.05112	8.9991	7.05181	10.9464	1.36291		7.22497	5.66158	8.78835		Q5SV85	4.40358	1.56548	7.24167	8.11954	5.91915	10.3199	1.84385		6.67181	4.86375	8.47986		A6H5Z3	5.88694	4.93114	6.84274	12.1424	-18.1229	42.4076	2.0626		10.2811	-15.3449	35.9072		Q5DQR4	8.10768	7.7371	8.47826	9.54615	9.04693	10.0454	1.17742		8.29087	7.8573
Q9DC61	5.87114	5.30655	6.43572	9.00421	7.0037	11.0047	1.53364		7.22907	5.62295	8.8352		Q9CQR6	6.41672	5.69278	7.14067	8.12158	7.41317	8.82999	1.26569		6.67348	6.09138	7.25558		Q80ZW2	8.77772	6.55363	11.0018	12.143	9.87865	14.4073	1.38339		10.2816	8.3644	12.1989		Q8K4G5	8.16708	6.82513	9.50903	9.55016	8.9958	10.1045	1.16935		8.29436	7.81289
Q810U4	7.72332	7.22372	8.22292	9.00467	8.83372	9.17561	1.16591		7.22944	7.0922	7.36668		Q3UHD6	6.20148	5.10285	7.30011	8.12315	6.76037	9.48594	1.30987		6.67478	5.55498	7.79458		Q9D0R2	9.80546	7.22897	12.382	12.1525	9.83432	14.4706	1.23936		10.2897	8.32686	12.2525		Q14BI1	8.14052	7.58663	8.69441	9.55071	9.16121	9.94021	1.17323		8.29483	7.95655
Q5DU25	5.7232	4.9562	6.4902	9.00526	8.31846	9.69207	1.57347		7.22992	6.67851	7.78132		Q6GQT9	6.37058	5.09962	7.64155	8.12376	7.32437	8.92316	1.2752		6.67528	6.01842	7.33214		Q99L04	10.1179	8.49482	11.7409	12.1543	10.4101	13.8984	1.20127		10.2912	8.8144	11.768		O35250	8.12031	7.39632	8.8443	9.55698	8.23981	10.8742	1.17692		8.30028	7.15631
P70195	7.13499	5.55643	8.71355	9.01508	7.88213	10.148	1.2635		7.2378	6.32821	8.1474		Q9D0E1	6.77418	6.40505	7.14331	8.12775	7.74502	8.51048	1.19981		6.67855	6.36407	6.99304		Q8BTY2	11.3786	10.3789	12.3782	12.1602	11.4664	12.854	1.06869		10.2962	9.70873	10.8837		P62746	9.13218	8.6738	9.59055	9.56743	8.90102	10.2338	1.04766		8.30936	7.73058
Q01097	6.20169	2.45054	9.95284	9.01603	7.46509	10.567	1.4538		7.23856	5.99339	8.48374		Q812A2	6.59186	5.84755	7.33617	8.13266	7.15297	9.11236	1.23374		6.68259	5.87758	7.48761		Q922Q4	11.1236	10.2656	11.9817	12.1638	8.24243	16.0853	1.09351		10.2993	6.97898	13.6196		Q80VP0	7.69221	6.6206	8.76382	9.57299	9.16302	9.98296	1.2445		8.31418	7.95813
Q6A065	6.66167	5.44714	7.8762	9.01755	6.94233	11.0928	1.35365		7.23978	5.57368	8.90588		Q9JLV5	6.13675	5.84086	6.43264	8.13508	7.51431	8.75584	1.32563		6.68457	6.17449	7.19466		Q8K1J6	11.517	6.50398	16.53	12.2107	10.3468	14.0745	1.06023		10.339	8.76081	11.9171		Q91VE0	7.10758	6.32815	7.88702	9.57859	7.52949	11.6277	1.34766		8.31905	6.53939
O09061	7.3537	6.79364	7.91375	9.01909	8.03687	10.0013	1.22647		7.24102	6.45244	8.0296		Q9WVE8	8.60227	7.809	9.39554	8.14053	7.23342	9.04765	0.946324		6.68906	5.94368	7.43443		O08914	8.89527	6.60192	11.1886	12.2192	9.09812	15.3403	1.37368		10.3462	7.70351	12.9889		Q9D7N3	8.30928	6.82135	9.7972	9.58733	8.16005	11.0146	1.15381		8.32663	7.08704
P11983	7.29119	6.69893	7.88345	9.01972	8.72854	9.3109	1.23707		7.24153	7.00775	7.4753		Q9Z0Y1	5.6113	5.23853	5.98408	8.14163	7.35746	8.92579	1.45093		6.68996	6.04561	7.3343		Q80WQ2	10.5815	9.74779	11.4153	12.2223	11.1079	13.3367	1.15506		10.3488	9.40521	11.2923		Q60864	9.62242	8.44618	10.7987	9.59496	7.86524	11.3247	0.997147		8.33327	6.831
Q8R010	7.38993	5.91566	8.8642	9.03057	7.71702	10.3441	1.22201		7.25023	6.19564	8.30482		O54916	8.14685	6.50093	9.79277	8.14209	6.78096	9.50322	0.999416		6.69034	5.5719	7.80877		Q9CQI3	10.2559	9.60471	10.9071	12.2287	9.99038	14.467	1.19236		10.3542	8.459	12.2494		Q6ZQ29	6.28412	5.19343	7.37482	9.59917	6.39582	12.8025	1.52753		8.33692	5.5548
Q00PI9	8.46971	7.9569	8.98253	9.0374	7.02639	11.0484	1.06703		7.25572	5.64117	8.87027		Q8JZW4	6.17944	5.62068	6.73819	8.14418	7.23092	9.05744	1.31795		6.69206	5.94163	7.44248		P48320	6.9814	4.00279	9.96001	12.233	10.7563	13.7096	1.75222		10.3578	9.10748	11.6082		Q9D4H1	7.8542	7.36125	8.34714	9.60249	7.89216	11.3128	1.22259		8.3398	6.85437
Q9WVK4	6.62713	6.08366	7.1706	9.03942	6.71674	11.3621	1.364		7.25734	5.39257	9.12211		Q9Z2D1	8.2038	6.72904	9.67856	8.1457	6.63635	9.65504	0.992918		6.6933	5.45307	7.93353		P63011	10.9166	10.1248	11.7084	12.2487	11.6669	12.8305	1.12202		10.3712	9.87855	10.8637		P61982	9.0131	8.11755	9.90864	9.60276	8.97457	10.2309	1.06542		8.34004	7.79446
Q68FF6	6.94494	5.48609	8.40379	9.03966	7.35961	10.7197	1.30162		7.25753	5.9087	8.60637		Q8CGC7	7.28086	6.56918	7.99255	8.15357	7.7043	8.60283	1.11986		6.69977	6.33061	7.06893		P28660	10.5656	9.70109	11.4302	12.2642	11.6527	12.8756	1.16076		10.3842	9.86652	10.902		Q9D8W7	9.20175	8.63346	9.77005	9.60528	8.52104	10.6895	1.04385		8.34223	7.40056
Q921W4	6.73674	5.18721	8.28628	9.04315	7.81594	10.2704	1.34236		7.26033	6.27506	8.2456		Q9WV18	6.92106	6.32703	7.5151	8.15852	7.23739	9.07966	1.1788		6.70384	5.94695	7.46073		Q1RLL3	11.4544	10.7594	12.1493	12.2713	11.4458	13.0968	1.07132		10.3903	9.69133	11.0893		Q61490	8.46639	7.99698	8.9358	9.61632	8.94172	10.2909	1.13582		8.35182	7.76592
Q80WG5	6.30312	4.57004	8.0362	9.0447	7.09513	10.9943	1.43496		7.26158	5.69636	8.8268		Q3UHU5	5.78096	5.08245	6.47947	8.16967	6.14407	10.1953	1.4132		6.713	5.04857	8.37743		Q8BG51	11.1771	10.386	11.9682	12.2856	11.6352	12.9361	1.09918		10.4024	9.85167	10.9532		E9Q6Y8	6.41191	5.13019	7.69364	9.62647	7.68974	11.5632	1.50134		8.36063	6.67858
P63318	8.07458	7.59105	8.55812	9.04526	8.40421	9.68631	1.12021		7.26203	6.74736	7.7767		P36916	6.21668	5.67142	6.76194	8.17102	7.43192	8.91011	1.31437		6.71411	6.10679	7.32142		P62911	10.4195	7.46397	13.3749	12.2888	10.2728	14.3048	1.17941		10.4051	8.69809	12.1121		O54950	7.46186	5.38697	9.53676	9.6459	0.911641	18.3802	1.29269		8.37751	0.791764
Q3TLH4	2.97686	2.23991	3.71381	9.05662	0.267284	17.8459	3.04234		7.27115	0.21459	14.3277		Q9WU78	6.78684	6.29965	7.27403	8.17279	7.33616	9.00943	1.20421		6.71557	6.02811	7.40303		P06801	11.1415	10.5801	11.7028	12.2959	11.622	12.9698	1.10361		10.4111	9.84048	10.9817		Q8BL66	8.56627	7.72143	9.41111	9.64862	8.85478	10.4425	1.12635		8.37987	7.69041
Q6URW6	7.13314	6.60909	7.65718	9.05746	8.03603	10.0789	1.26977		7.27182	6.45177	8.09188		Q99KP3	13.2307	7.0992	19.3622	8.17459	5.52134	10.8278	0.61785		6.71704	4.53687	8.89721		P28271	9.48547	7.93006	11.0409	12.2998	11.1407	13.459	1.2967		10.4145	9.433	11.3959		Q8BHE3	8.30775	7.89637	8.71912	9.65303	7.2379	12.0682	1.16193		8.3837	6.28615
Q62433	4.65813	3.84038	5.47588	9.06083	6.6874	11.4343	1.94517		7.27453	5.36901	9.18005		P62141	6.46876	6.28927	6.64825	8.18043	7.57021	8.79066	1.26461		6.72185	6.22043	7.22326		O35295	12.1431	11.1011	13.1851	12.3029	11.6045	13.0013	1.01316		10.4171	9.82572	11.0084		Q6NXK8	8.71835	7.81887	9.61783	9.65632	8.43881	10.8738	1.10759		8.38656	7.32915
Q60864	7.80677	7.19732	8.41623	9.06391	6.82477	11.303	1.16103		7.277	5.4793	9.0747		P97390	6.5678	5.90434	7.23126	8.18294	7.40079	8.96509	1.24592		6.7239	6.08121	7.3666		P35276	11.4169	10.4133	12.4204	12.3069	11.9213	12.6926	1.07796		10.4205	10.094	10.747		Q99N28	8.34275	8.02208	8.66342	9.65646	9.21392	10.099	1.15747		8.38668	8.00233
Q60692	7.51163	3.24575	11.7775	9.06651	8.38861	9.74441	1.207		7.27909	6.73484	7.82335		Q9CZ44	6.53907	5.65124	7.42691	8.18418	6.51015	9.85821	1.25158		6.72492	5.34937	8.10047		P52480	10.1058	9.34991	10.8618	12.3388	11.7092	12.9684	1.22096		10.4474	9.91434	10.9805		P16283	10.2141	8.16971	12.2586	9.66292	7.66678	11.6591	0.946033		8.39229	6.65863
P18242	5.65593	5.2026	6.10926	9.06746	7.58835	10.5466	1.60318		7.27985	6.09234	8.46736		Q9D1P0	8.36591	5.12093	11.6109	8.18533	6.43057	9.94008	0.978414		6.72586	5.28399	8.16774		Q9WUA2	8.83202	5.26226	12.4018	12.3554	11.4972	13.2136	1.39893		10.4615	9.73483	11.1881		A2A5R2	8.78197	6.86327	10.7007	9.68189	8.06286	11.3009	1.10247		8.40876	7.00263
Q61151	8.20419	7.31457	9.09382	9.08134	8.62597	9.5367	1.10691		7.29099	6.92541	7.65658		Q9R0Q7	6.79181	6.16386	7.41977	8.18542	7.3797	8.99115	1.20519		6.72594	6.06388	7.38801		Q8BH57	9.93366	8.68343	11.1839	12.3795	11.3664	13.3927	1.24622		10.4819	9.62405	11.3398		Q9QYB5	8.92849	8.39754	9.45944	9.6931	8.08259	11.3036	1.08564		8.4185	7.01976
Q0KL02	7.12688	6.67967	7.57409	9.08285	7.91477	10.2509	1.27445		7.29221	6.35441	8.23		Q8BMA6	4.84676	3.60686	6.08665	8.18775	5.72179	10.6537	1.68932		6.72785	4.70158	8.75413		P47754	10.2874	9.35104	11.2238	12.3867	11.5217	13.2517	1.20407		10.488	9.75561	11.2204		P46097	8.67076	8.08194	9.25958	9.69449	9.34678	10.0422	1.11807		8.41971	8.11772
Q9D1M0	9.25737	5.90068	12.6141	9.08571	8.14995	10.0215	0.981457		7.29451	6.54323	8.04578		P14824	6.37105	5.9942	6.7479	8.18921	7.3287	9.04972	1.28538		6.72906	6.02198	7.43614		P25444	11.4357	10.6285	12.2428	12.4038	11.3856	13.422	1.08466		10.5024	9.64034	11.3646		Q91V14	8.79977	8.02836	9.57118	9.70813	9.17014	10.2461	1.10323		8.43156	7.96431
Q922B2	7.98114	7.39751	8.56478	9.10488	8.14432	10.0654	1.1408		7.30989	6.53871	8.08108		Q3UMC0	8.53572	6.29181	10.7796	8.19623	6.97844	9.41402	0.960227		6.73483	5.73417	7.73548		Q6ZWN5	10.0676	9.23582	10.8994	12.4248	10.9143	13.9354	1.23414		10.5203	9.2413	11.7993		Q3UTZ3	8.80694	7.18257	10.4313	9.73271	6.91438	12.551	1.10512		8.4529	6.00517
Q99MR6	8.11479	7.23973	8.98985	9.10782	5.05872	13.1569	1.12237		7.31226	4.06141	10.5631		Q6WQJ1	5.90621	3.92745	7.88497	8.20194	6.35253	10.0513	1.3887		6.73951	5.21986	8.25916		Q922Q1	10.5757	9.51808	11.6332	12.4289	11.4397	13.4181	1.17524		10.5238	9.68619	11.3613		Q8C1Y8	7.18905	6.13133	8.24677	9.73334	7.35619	12.1105	1.35391		8.45345	6.38888
Q9QZ88	7.46447	6.9796	7.94934	9.12093	8.33949	9.90238	1.22191		7.32279	6.6954	7.95017		Q8C0E2	7.38695	6.9286	7.84531	8.20384	7.6427	8.76497	1.11058		6.74108	6.27999	7.20216		P50396	11.0402	10.2462	11.8342	12.4444	11.9369	12.952	1.1272		10.5369	10.1071	10.9666		F2Z3U3	6.284	5.11009	7.45792	9.74294	5.96908	13.5168	1.55044		8.46179	5.18417
Q9JM63	8.17603	6.74428	9.60779	9.12364	8.12643	10.1209	1.1159		7.32496	6.52435	8.12558		Q8BX70	6.66838	5.71664	7.62013	8.2124	7.72229	8.70251	1.23154		6.74811	6.34539	7.15083		P68510	4.91129	4.4265	5.39608	12.4459	7.51357	17.3782	2.53414		10.5381	6.36185	14.7144		P35285	9.77763	9.30508	10.2502	9.74857	6.58093	12.9162	0.997029		8.46668	5.71557
P97772	9.05843	8.37231	9.74455	9.12951	8.2685	9.99051	1.00785		7.32967	6.63841	8.02093		P42859	7.67745	6.74659	8.60832	8.21341	7.62769	8.79914	1.06981		6.74894	6.26765	7.23024		Q8K2T1	10.0203	7.38696	12.6537	12.4549	4.96308	19.9467	1.24296		10.5457	4.20231	16.8892		Q8K4Q0	8.45843	7.18152	9.73534	9.75187	6.55257	12.9512	1.15292		8.46955	5.69094
Q2PFD7	7.53852	6.93315	8.1439	9.13055	8.67922	9.58189	1.21119		7.33051	6.96815	7.69287		Q60737	6.77063	6.35336	7.18789	8.21379	7.18748	9.24011	1.21315		6.74926	5.90594	7.59258		P35288	9.26448	7.73124	10.7977	12.4815	10.8786	14.0844	1.34724		10.5683	9.21109	11.9254		Q8R550	8.07696	6.92219	9.23172	9.76567	3.70746	15.8239	1.20908		8.48153	3.21994
P15105	7.36898	6.95908	7.77887	9.1326	8.09156	10.1737	1.23933		7.33216	6.49634	8.16797		Q80VP0	7.71948	7.36241	8.07656	8.2159	7.84625	8.58554	1.06431		6.75099	6.44725	7.05472		A2ASZ8	14.4871	13.11	15.8642	12.4887	11.3654	13.612	0.862052		10.5743	9.62321	11.5254		Q9CQY6	7.10307	6.73983	7.46632	9.76892	7.54947	11.9884	1.37531		8.48435	6.55675
Q9QUM9	7.15182	6.73072	7.57293	9.13759	8.08462	10.1906	1.27766		7.33616	6.49078	8.18153		Q8C7R4	5.92159	5.4334	6.40979	8.21624	7.46674	8.96574	1.3875		6.75126	6.1354	7.36713		P05480	9.73747	8.71807	10.7569	12.4934	11.3372	13.6496	1.28302		10.5783	9.5994	11.5573		Q8K0Z7	8.82621	7.22972	10.4227	9.77124	3.62595	15.9165	1.10707		8.48636	3.14916
P41216	7.92103	6.82417	9.0179	9.14127	7.91978	10.3628	1.15405		7.33911	6.35843	8.3198		Q8BGS2	7.27931	6.86327	7.69534	8.22444	6.44072	10.0082	1.12984		6.75801	5.29232	8.22369		Q8K1M6	9.82231	8.71514	10.9295	12.5024	10.9247	14.0801	1.27286		10.586	9.25013	11.9218		Q8C0E2	8.1721	7.58982	8.75438	9.78645	8.07041	11.5025	1.19754		8.49958	7.00919
O35927	5.33432	3.54996	7.11868	9.14282	7.09312	11.1925	1.71396		7.34036	5.69475	8.98597		E9Q401	6.15028	4.34386	7.95671	8.22613	7.177	9.27526	1.33752		6.7594	5.89733	7.62146		Q99MN1	8.96304	6.69046	11.2356	12.5109	11.5208	13.501	1.39583		10.5932	9.75486	11.4315		Q3TZZ7	8.26241	7.25556	9.26926	9.79024	6.10479	13.4757	1.18491		8.50287	5.30203
P55264	8.56838	7.82434	9.31241	9.1526	8.44243	9.86277	1.06818		7.34821	6.77805	7.91837		P47708	7.02404	6.62413	7.42395	8.23389	7.46562	9.00216	1.17224		6.76577	6.13448	7.39706		P17665	30.0619	21.9678	38.1559	12.5209	4.54241	20.4995	0.416506		10.6017	3.84612	17.3572		P26231	5.13962	4.03376	6.24548	9.79737	6.38577	13.209	1.90625		8.50906	5.54607
P27612	6.80489	3.95857	9.6512	9.16223	8.27221	10.0523	1.34642		7.35594	6.64138	8.0705		P05064	6.54942	6.1375	6.96135	8.24015	7.5756	8.9047	1.25815		6.77091	6.22485	7.31697		P63101	11.3525	10.5272	12.1778	12.5271	11.344	13.7102	1.10347		10.6069	9.60512	11.6086		O88704	8.22133	7.52852	8.91413	9.80177	8.32688	11.2767	1.19224		8.51289	7.23193
O08547	8.57664	5.63481	11.5185	9.17048	6.72638	11.6146	1.06924		7.36256	5.40031	9.32482		Q8CCB4	6.26417	5.59392	6.93442	8.24423	7.5775	8.91095	1.31609		6.77426	6.22642	7.32211		Q61330	10.0396	9.36337	10.7158	12.5311	11.3847	13.6774	1.24817		10.6102	9.6396	11.5809		Q91YM4	8.26841	6.84159	9.69523	9.80424	8.64853	10.96	1.18575		8.51503	7.51128
B1AWC9	4.86426	3.10918	6.61935	9.17576	7.98409	10.3674	1.88636		7.3668	6.41006	8.32354		Q8BXK8	6.81518	5.83072	7.79964	8.24612	6.98546	9.50679	1.20996		6.77582	5.73994	7.81171		Q9QXS6	10.6063	6.90379	14.3088	12.5581	11.9022	13.2139	1.18402		10.6331	10.0778	11.1884		P23818	8.32148	7.69812	8.94485	9.80633	9.43878	10.1739	1.17844		8.51684	8.19762
P62754	6.894	5.31668	8.47132	9.18024	5.37197	12.9885	1.33163		7.3704	4.31291	10.4279		Q64737	6.85814	5.9913	7.72497	8.24791	7.32884	9.16697	1.20265		6.77729	6.02209	7.53248		Q69ZS6	8.32204	6.69805	9.94602	12.5613	10.2218	14.9008	1.5094		10.6358	8.65497	12.6167		Q9D338	6.81339	5.89512	7.73167	9.80927	8.33986	11.2787	1.4397		8.5194	7.2432
Q9Z2D1	6.45553	3.92907	8.982	9.19729	6.59129	11.8033	1.42471		7.38409	5.29185	9.47632		Q9CQM9	7.20435	6.61144	7.79725	8.25174	7.3634	9.14009	1.14538		6.78044	6.05049	7.51039		Q9WUR2	12.1464	8.75086	15.5419	12.5623	8.80029	16.3243	1.03424		10.6367	7.45133	13.822		P47753	9.64922	8.37664	10.9218	9.81656	7.73605	11.8971	1.01734		8.52573	6.7188
Q6WVG3	7.8409	6.58573	9.09606	9.20229	6.63649	11.7681	1.17363		7.3881	5.32813	9.44807		Q791T5	6.9478	6.27585	7.61974	8.25265	7.4994	9.00589	1.18781		6.78118	6.16224	7.40012		P55258	10.7245	9.54236	11.9067	12.5765	11.9391	13.214	1.17269		10.6487	10.109	11.1885		Q6DFV3	8.67467	8.01322	9.33612	9.84274	6.93456	12.7509	1.13465		8.54846	6.0227
P68040	7.80644	7.32489	8.28798	9.23042	8.88918	9.57167	1.18241		7.41069	7.13672	7.68466		P63330	6.62282	5.76916	7.47649	8.2559	7.2802	9.23159	1.24658		6.78385	5.98213	7.58558		P50518	9.48371	8.65236	10.3151	12.59	10.5349	14.6451	1.32754		10.6601	8.92001	12.4002		O88848	6.57869	5.37576	7.78162	9.84636	6.77446	12.9183	1.49671		8.55161	5.88365
Q8C0L9	10.6621	8.74638	12.5778	9.2309	7.26593	11.1959	0.865768		7.41108	5.83348	8.98867		P63158	6.57577	6.19529	6.95625	8.25633	6.1963	10.3164	1.25557		6.78421	5.09149	8.47693		Q01098	11.3703	8.30343	14.4371	12.6029	11.6275	13.5783	1.10841		10.671	9.84514	11.4969		Q8CC35	8.42519	7.88396	8.96642	9.84715	9.57006	10.1242	1.16877		8.55229	8.31164
Q9QYB1	5.80828	5.28529	6.33126	9.23211	7.48767	10.9766	1.58948		7.41205	6.01151	8.81258		Q61207	4.30481	3.44229	5.16733	8.25652	5.14342	11.3696	1.91797		6.78436	4.22634	9.34239		Q61598	13.0348	12.3253	13.7443	12.6247	12.0366	13.2128	0.968538		10.6895	10.1916	11.1874		Q8C419	8.38147	7.74678	9.01615	9.84744	9.13125	10.5636	1.17491		8.55254	7.93054
Q9CR16	7.91417	7.34417	8.48417	9.23728	7.92938	10.5452	1.16718		7.4162	6.36614	8.46625		Q3UVL4	6.99681	6.181	7.81262	8.25786	7.40054	9.11517	1.18023		6.78546	6.08101	7.48992		P17563	10.8459	7.88097	13.8108	12.6397	9.2007	16.0786	1.16539		10.7022	7.79037	13.614		Q8BG67	6.20789	5.76613	6.64965	9.84813	8.28028	11.416	1.58639		8.55314	7.19146
Q8R0S4	7.4919	6.82812	8.15567	9.24474	8.07516	10.4143	1.23397		7.42218	6.48318	8.36118		Q91WC3	6.65294	6.26969	7.0362	8.25952	7.88676	8.63228	1.24148		6.78683	6.48054	7.09312		Q922D8	10.0711	9.05203	11.0901	12.6421	10.9588	14.3254	1.25529		10.7042	9.27893	12.1295		Q80UM7	9.39562	7.3924	11.3988	9.85044	8.72681	10.9741	1.04841		8.55515	7.57927
O35459	6.54954	4.49617	8.60291	9.24946	8.12716	10.3718	1.41223		7.42598	6.52493	8.32702		Q9JJ28	5.71051	3.92269	7.49834	8.26304	7.7185	8.80758	1.44699		6.78972	6.34227	7.23717		P15508	10.0149	9.42673	10.6031	12.6571	11.8089	13.5053	1.26383		10.717	9.99877	11.4352		Q50H33	9.14958	7.85565	10.4435	9.86884	6.55686	13.1808	1.07861		8.57113	5.69466
Q11136	11.5352	4.96791	18.1025	9.25203	7.15296	11.3511	0.80207		7.42804	5.74278	9.11329		Q9D7X3	6.79957	6.38502	7.21412	8.26385	7.11634	9.41137	1.21535		6.79039	5.84748	7.7333		Q9D8N0	11.5234	10.5793	12.4676	12.6684	11.3455	13.9913	1.09936		10.7265	9.60637	11.8466		Q8VHJ5	7.35165	6.77222	7.93108	9.86929	9.02217	10.7164	1.34246		8.57152	7.83579
P80314	7.78503	7.22501	8.34505	9.28585	8.77603	9.79566	1.19278		7.45519	7.04588	7.8645		Q9JI75	13.3942	12.8945	13.8938	8.26938	2.51381	14.025	0.617388		6.79493	2.0656	11.5243		P35700	11.4749	10.7389	12.2109	12.6719	12.2717	13.072	1.10431		10.7295	10.3906	11.0683		Q8C033	4.74028	3.28596	6.1946	9.89433	5.61163	14.177	2.08729		8.59327	4.87373
O55234	7.49218	7.00801	7.97634	9.28691	8.35301	10.2208	1.23955		7.45604	6.70625	8.20583		F8VQK3	6.24423	5.72466	6.7638	8.2761	7.29817	9.25403	1.3254		6.80045	5.99689	7.60401		Q8BLK3	12.2574	11.6048	12.91	12.6787	12.0363	13.3211	1.03437		10.7352	10.1913	11.2791		Q924N4	7.26851	5.53447	9.00254	9.90013	9.07099	10.7293	1.36206		8.5983	7.8782
P18653	8.63613	8.07907	9.1932	9.28724	6.99682	11.5777	1.07539		7.4563	5.61743	9.29518		O54984	6.8032	6.22866	7.37773	8.29474	7.64483	8.94465	1.21924		6.81577	6.28174	7.3498		P35979	11.0975	10.1593	12.0357	12.6792	12.0546	13.3039	1.14253		10.7357	10.2068	11.2646		Q9CZT8	9.73674	9.03719	10.4363	9.90616	8.73437	11.0779	1.0174		8.60354	7.58584
Q80W21	9.92394	7.80032	12.0476	9.28731	6.72408	11.8505	0.935848		7.45636	5.39846	9.51426		P61759	6.29722	5.91061	6.68383	8.29729	6.53452	10.0601	1.31761		6.81787	5.3694	8.26634		P62267	10.9605	10.1811	11.7399	12.6795	11.2004	14.1585	1.15683		10.7359	9.48351	11.9882		Q9JI19	9.42603	7.06182	11.7902	9.90837	8.15827	11.6585	1.05117		8.60547	7.08549
Q61704	6.06858	5.02802	7.10915	9.28774	6.5492	12.0263	1.53046		7.45671	5.25806	9.65536		Q01853	6.79521	6.31445	7.27598	8.30655	7.64402	8.96908	1.22241		6.82548	6.28108	7.36988		Q6ZPE2	8.58951	4.21646	12.9626	12.698	11.7051	13.691	1.47832		10.7516	9.91086	11.5924		O88487	7.91947	7.35583	8.48312	9.91248	7.96274	11.8622	1.25166		8.60904	6.91568
Q8CGY8	7.02411	6.62989	7.41833	9.3024	8.32947	10.2753	1.32435		7.46848	6.68736	8.2496		Q60780	6.93674	5.9066	7.96687	8.30853	7.30971	9.30735	1.19776		6.8271	6.00637	7.64783		Q9QZ88	8.39041	7.76361	9.01722	12.7653	8.89965	16.631	1.52142		10.8086	7.53546	14.0817		P48722	8.68795	7.23615	10.1397	9.91708	8.04665	11.7875	1.14148		8.61303	6.98855
Q8CFX3	6.28052	5.30278	7.25826	9.31253	7.17542	11.4496	1.48276		7.47661	5.76082	9.19241		Q921W4	7.38035	5.50593	9.25478	8.30926	7.39538	9.22314	1.12586		6.8277	6.07676	7.57863		Q04447	11.3199	10.5406	12.0991	12.784	12.1875	13.3804	1.12934		10.8244	10.3194	11.3294		Q920N7	8.99549	8.22302	9.76797	9.91758	9.50756	10.3276	1.10251		8.61347	8.25736
Q8BL66	7.17411	6.58185	7.76638	9.32078	8.75077	9.89079	1.29922		7.48324	7.0256	7.94087		P70336	6.91446	6.66407	7.16484	8.31874	7.52911	9.10837	1.20309		6.83549	6.18665	7.48433		Q5SSL4	6.84902	4.99658	8.70146	12.7913	10.9766	14.606	1.86761		10.8306	9.29407	12.3671		P47740	6.83393	4.71623	8.95163	9.92221	8.62357	11.2208	1.4519		8.61748	7.48961
Q921F4	8.83826	7.86271	9.81381	9.3235	7.10244	11.5446	1.0549		7.48542	5.70223	9.26861		Q99MN1	6.72076	5.72684	7.71468	8.32234	7.17521	9.46946	1.2383		6.83845	5.89586	7.78103		Q80X80	10.6114	8.04703	13.1759	12.8055	11.0997	14.5113	1.20676		10.8426	9.39828	12.2869		P70704	8.40747	7.8804	8.93454	9.92382	9.56712	10.2805	1.18036		8.61888	8.30908
P18760	8.13857	7.65008	8.62706	9.32605	9.07903	9.57307	1.14591		7.48746	7.28915	7.68578		Q8R010	6.78341	6.06139	7.50542	8.32256	6.8865	9.75862	1.2269		6.83863	5.65863	8.01863		O35544	12.2821	11.3596	13.2045	12.8068	11.184	14.4295	1.04272		10.8437	9.46969	12.2177		Q80UG2	8.36775	7.79946	8.93605	9.92442	9.12356	10.7253	1.18603		8.6194	7.92385
Q9D0E1	8.60299	8.09953	9.10644	9.3265	8.08639	10.5666	1.0841		7.48783	6.49219	8.48346		P61082	6.39678	6.09862	6.69494	8.33214	7.35602	9.30826	1.30255		6.8465	6.04443	7.64858		Q9JLB0	10.2947	9.57873	11.0107	12.8108	11.7138	13.9078	1.24441		10.8471	9.91828	11.776		Q8CIP4	8.63424	7.50084	9.76763	9.92643	8.38599	11.4669	1.14966		8.62115	7.28327
Q61316	7.21014	6.76383	7.65644	9.32841	8.48585	10.171	1.29379		7.48936	6.8129	8.16581		Q99KC8	7.04694	6.57231	7.52158	8.3388	7.70919	8.96842	1.18332		6.85198	6.33462	7.36933		P62814	10.3606	9.32975	11.3914	12.8147	11.8356	13.7939	1.23688		10.8504	10.0214	11.6795		A0A2R8VKG2	7.82442	6.98245	8.6664	9.92977	7.9809	11.8786	1.26907		8.62405	6.93145
P28652	7.71324	7.09941	8.32708	9.33199	8.88161	9.78237	1.20987		7.49223	7.13064	7.85382		Q8BWQ6	6.34484	5.28992	7.39975	8.34414	7.00913	9.67915	1.31511		6.85636	5.75939	7.95334		Q3U7R1	11.1099	9.55558	12.6643	12.8208	11.404	14.2376	1.15399		10.8556	9.65594	12.0552		P42932	8.29214	7.57432	9.00996	9.93288	9.03434	10.8314	1.19787		8.62675	7.84636
P20444	8.05756	6.3565	9.75862	9.34125	7.57114	11.1114	1.15932		7.49967	6.07853	8.92081		P18760	7.05889	6.64689	7.47089	8.34577	7.6443	9.04723	1.18231		6.8577	6.2813	7.43409		Q99JG2	11.6663	10.9137	12.4189	12.8261	12.2507	13.4015	1.09941		10.86	10.3729	11.3472		Q9D0I9	9.64091	8.7526	10.5292	9.93484	8.15395	11.7157	1.03049		8.62845	7.08174
Q9EPK7	7.47422	6.87073	8.0777	9.34251	7.74589	10.9391	1.24996		7.50068	6.21883	8.78252		Q0KL02	7.05088	6.61752	7.48425	8.34602	7.74625	8.9458	1.18368		6.85791	6.36507	7.35075		P48036	13.3981	12.4583	14.3379	12.8322	9.73126	15.933	0.957758		10.8652	8.2396	13.4907		Q60668	9.18047	7.29725	11.0637	9.93791	8.24839	11.6274	1.08251		8.63112	7.16377
Q8C419	7.97114	6.99503	8.94725	9.34353	8.10265	10.5844	1.17217		7.5015	6.50525	8.49774		Q6ZWR6	6.08059	4.496	7.66518	8.34844	8.03488	8.662	1.37297		6.85989	6.60224	7.11755		P97447	8.48723	7.73562	9.23884	12.8361	11.2914	14.3809	1.51241		10.8686	9.56056	12.1765		Q8VC42	7.79515	6.70606	8.88423	9.9428	8.98358	10.902	1.27551		8.63536	7.80228
Q8JZQ9	8.32341	7.01933	9.6275	9.34854	9.11755	9.57953	1.12316		7.50552	7.32007	7.69097		O35927	7.67143	6.69753	8.64533	8.36482	7.1298	9.59984	1.09039		6.87335	5.85854	7.88817		Q69ZK9	10.3439	9.50121	11.1865	12.8424	11.9968	13.688	1.24155		10.8738	10.1579	11.5898		P16332	9.36684	8.47514	10.2585	9.95091	9.2252	10.6766	1.06235		8.64241	8.01213
Q9Z2U1	7.72678	7.08795	8.36561	9.35574	7.88277	10.8287	1.21082		7.5113	6.32872	8.69389		Q9CR16	6.81027	6.24077	7.37978	8.36685	7.15497	9.57873	1.22856		6.87502	5.87922	7.87083		Q11011	10.8593	9.91093	11.8077	12.8592	11.5745	14.144	1.18417		10.8881	9.8003	11.9759		P26043	7.77301	7.37246	8.17355	9.95439	9.45886	10.4499	1.28064		8.64543	8.21506
Q9CQM9	7.00645	5.8365	8.17641	9.36205	8.49128	10.2328	1.3362		7.51637	6.81727	8.21547		P97492	6.24334	5.69035	6.79633	8.36743	7.29732	9.43755	1.34022		6.8755	5.99619	7.75482		Q02357	10.3794	9.8859	10.8729	12.868	12.4132	13.3228	1.23976		10.8955	10.5104	11.2806		A2CG49	8.15172	7.55603	8.74741	9.95971	8.69033	11.2291	1.22179		8.65005	7.54759
Q99MI1	10.9088	9.70649	12.1111	9.36209	5.20501	13.5192	0.858216		7.5164	4.17887	10.8539		Q9D4H8	7.39315	6.48464	8.30166	8.38576	6.9405	9.83103	1.13426		6.89056	5.70299	8.07813		E9PY16	10.874	8.41012	13.3379	12.8807	8.3332	17.4281	1.18454		10.9062	7.05584	14.7566		P80314	8.66877	7.94657	9.39097	9.96621	8.43551	11.4969	1.14967		8.6557	7.32628
Q99L04	10.1356	6.4451	13.826	9.36631	5.89818	12.8344	0.924104		7.51979	4.73538	10.3042		Q810U4	6.97909	6.70555	7.25262	8.38577	7.94604	8.82551	1.20156		6.89057	6.52924	7.2519		P70414	10.9721	8.71309	13.2311	12.8966	11.9557	13.8374	1.1754		10.9197	10.1231	11.7164		Q9ERI6	9.52684	8.34774	10.7059	9.97405	9.24908	10.699	1.04694		8.66251	8.03287
Q5EG47	2.51081	0.645271	4.37635	9.38045	8.31931	10.4416	3.73603		7.53114	6.6792	8.38308		Q91W43	6.92209	5.76775	8.07644	8.38925	7.5298	9.2487	1.21195		6.89343	6.18722	7.59963		Q9Z110	13.0362	11.6359	14.4364	12.9066	12.0891	13.724	0.990059		10.9282	10.236	11.6203		O70493	8.21622	7.40722	9.02523	9.98236	-9.42196	29.3867	1.21496		8.66972	-8.18302
P58044	8.26134	7.76464	8.75803	9.38526	7.34827	11.4223	1.13605		7.535	5.8996	9.17041		Q5PR73	5.97344	5.46101	6.48586	8.39099	7.39611	9.38587	1.40472		6.89486	6.07737	7.71235		P97351	11.5396	10.6504	12.4289	12.9703	11.7665	14.1741	1.12398		10.9822	9.9629	12.0014		E9PX29	7.21553	6.14926	8.2818	9.98825	8.99068	10.9858	1.38427		8.67484	7.80845
Q91VR5	9.12035	8.42758	9.81312	9.39064	7.45942	11.3219	1.02964		7.53932	5.98883	9.08982		Q9JHU9	6.42424	5.47149	7.37699	8.39239	6.96887	9.81591	1.30636		6.89601	5.72631	8.06571		O08547	7.08179	6.4053	7.75828	12.9867	7.98079	17.9927	1.83382		10.996	6.75745	15.2347		Q9QWY8	7.88267	7.06429	8.70105	9.99701	8.12111	11.8729	1.26823		8.68244	7.05322
Q9QYX7	7.25381	6.81421	7.69341	9.39368	8.64818	10.1392	1.295		7.54176	6.94323	8.14029		Q99L47	6.64549	6.21398	7.077	8.4008	6.99141	9.8102	1.26414		6.90292	5.74483	8.06102		Q9ERI6	12.4694	11.3635	13.5754	13.0606	10.3401	15.7811	1.04741		11.0586	8.75508	13.3621		Q91VZ6	9.93885	8.84977	11.0279	9.99735	8.96939	11.0253	1.00589		8.68275	7.78995
Q99K85	7.34198	6.79591	7.88804	9.39571	8.11695	10.6745	1.27972		7.54339	6.51673	8.57005		Q8BMJ2	7.31788	6.33982	8.29593	8.40856	7.44586	9.37126	1.14904		6.90929	6.11825	7.70034		Q8CBE3	11.278	9.11711	13.4389	13.0967	11.2668	14.9266	1.16126		11.0891	9.53975	12.6385		Q6URW6	8.40337	7.78149	9.02525	9.99777	8.9482	11.0473	1.18973		8.68311	7.77155
P61202	8.17943	7.62451	8.73436	9.39762	7.74411	11.0511	1.14893		7.54493	6.21739	8.87246		Q920E5	6.73979	6.43812	7.04146	8.40993	7.4928	9.32705	1.2478		6.91042	6.15682	7.66402		Q8BTX9	10.72	7.07616	14.3639	13.1065	12.1601	14.0529	1.22262		11.0975	10.2962	11.8988		P09925	9.21282	5.52647	12.8992	10.0011	7.90646	12.0957	1.08556		8.68599	6.86679
Q3UHJ0	6.23971	5.65849	6.82092	9.40031	6.98334	11.8173	1.50653		7.54708	5.60661	9.48755		Q9D4H1	7.19358	6.37592	8.01125	8.41454	7.64112	9.18796	1.16973		6.91421	6.27869	7.54973		P70202	11.6245	10.8936	12.3555	13.1398	12.62	13.6595	1.13035		11.1256	10.6855	11.5657		Q91V12	8.65486	7.73004	9.57967	10.0123	9.53956	10.485	1.15684		8.69569	8.28515
Q7TQI3	7.64079	7.1144	8.16717	9.4057	8.89788	9.91352	1.23099		7.55141	7.14371	7.95911		P97371	6.70598	6.28412	7.12785	8.42435	4.60626	12.2424	1.25624		6.92227	3.78495	10.0596		P21278	11.4442	10.4869	12.4015	13.1738	12.1987	14.149	1.15114		11.1545	10.3288	11.9801		P58404	5.31667	3.24561	7.38774	10.0132	5.63601	14.3903	1.88335		8.69649	4.8949
Q80TV8	5.34056	4.50178	6.17934	9.40656	3.33164	15.4815	1.76134		7.5521	2.67482	12.4294		Q3UMY5	7.62289	4.38329	10.8625	8.42574	6.64602	10.2055	1.10532		6.92341	5.46102	8.38581		E9Q3L2	11.5044	10.9229	12.0858	13.1763	12.4557	13.8968	1.14533		11.1565	10.5464	11.7666		Q9D7A8	8.24842	7.61857	8.87827	10.0155	8.75018	11.2809	1.21424		8.69853	7.59957
F8VQK3	2.88853	0.294133	5.48293	9.40751	8.41043	10.4046	3.25685		7.55287	6.75235	8.35338		Q61290	6.26702	5.45186	7.08217	8.42829	7.48855	9.36803	1.34487		6.92551	6.15333	7.69769		P53810	12.2894	11.1601	13.4186	13.1916	11.2383	15.1448	1.07341		11.1695	9.51566	12.8233		Q8R2Y8	8.78532	7.79574	9.77491	10.0167	9.48553	10.5479	1.14017		8.69958	8.23823
P61982	8.49467	7.70985	9.27948	9.41267	9.03396	9.79137	1.10807		7.557	7.25296	7.86105		O88704	8.54785	7.50418	9.59151	8.43119	6.62928	10.2331	0.986353		6.92789	5.44727	8.40852		Q8BVE3	10.6616	9.7639	11.5592	13.2136	11.935	14.4922	1.23937		11.1882	10.1055	12.2708		P41216	9.81074	8.80585	10.8156	10.0173	9.50579	10.5288	1.02105		8.70006	8.25582
Q9R1P0	7.61275	7.02978	8.19571	9.42008	8.30829	10.5319	1.23741		7.56295	6.67035	8.45555		Q8BGD9	6.66378	5.95836	7.36919	8.43552	7.36367	9.50736	1.26588		6.93145	6.05072	7.81218		Q9QXY6	8.07188	7.5534	8.59036	13.2338	10.8349	15.6327	1.6395		11.2053	9.17409	13.2365		Q99LI8	7.57999	2.82521	12.3348	10.0226	6.74444	13.3007	1.32224		8.70464	5.85758
Q9D5V5	7.46214	6.7868	8.13747	9.42184	8.20174	10.6419	1.26262		7.56437	6.5848	8.54394		Q9D2M8	6.76511	0.518304	13.0119	8.43946	6.4825	10.3964	1.2475		6.93469	5.32665	8.54272		Q8VE33	10.7194	10.0469	11.3919	13.2541	12.2136	14.2947	1.23646		11.2225	10.3414	12.1035		Q62132	8.04444	6.61627	9.4726	10.0258	5.9756	14.0761	1.24631		8.70747	5.18983
Q9Z2U0	7.0837	6.48955	7.67784	9.42637	8.56838	10.2844	1.33071		7.568	6.87916	8.25685		O70456	8.24122	7.8622	8.62023	8.44749	7.60426	9.29073	1.02503		6.94129	6.24841	7.63417		Q61548	14.6825	13.7107	15.6544	13.2595	10.1062	16.4127	0.903076		11.227	8.55705	13.8969		Q3UPL0	8.24876	6.24298	10.2545	10.0282	7.31587	12.7406	1.21573		8.70956	6.35387
Q8VE97	10.2983	8.38551	12.2112	9.42731	6.91415	11.9405	0.915421		7.56876	5.55106	9.58646		P09055	4.56074	2.32063	6.80085	8.45455	7.68131	9.2278	1.85377		6.94709	6.31171	7.58246		P15388	9.94531	9.22692	10.6637	13.2814	12.5309	14.032	1.33545		11.2456	10.6101	11.8811		P11983	8.67652	7.67718	9.67586	10.0336	9.40969	10.6575	1.15641		8.71421	8.17236
Q5DQR4	6.38378	5.15332	7.61423	9.43508	8.32682	10.5433	1.47798		7.575	6.68523	8.46476		P27612	6.18464	4.12312	8.24616	8.4599	7.24295	9.67686	1.36789		6.95148	5.95151	7.95145		Q99J08	10.7192	9.06398	12.3745	13.2925	6.83222	19.7528	1.24006		11.255	5.78494	16.725		P67871	9.42656	8.55127	10.3018	10.0374	4.66433	15.4105	1.0648		8.71753	4.05099
P80318	8.14273	7.56548	8.71997	9.4421	8.89111	9.99309	1.15957		7.58064	7.13827	8.023		Q9CRC8	7.79415	5.35596	10.2323	8.46004	5.07833	11.8417	1.08543		6.95159	4.17285	9.73034		Q9DCN2	11.1796	10.3719	11.9874	13.2955	12.5606	14.0304	1.18926		11.2575	10.6352	11.8797		Q9CQV8	9.47034	8.54783	10.3929	10.0398	9.34963	10.7299	1.06013		8.71958	8.12019
Q05816	11.0725	10.6825	11.4626	9.44367	8.90068	9.98666	0.852891		7.5819	7.14596	8.01784		P34152	6.79674	5.34255	8.25094	8.46971	7.06112	9.87829	1.24614		6.95954	5.80211	8.11697		Q6P1B1	9.20929	4.47739	13.9412	13.2993	11.7574	14.8411	1.44412		11.2607	9.9552	12.5662		P99026	8.86448	7.38793	10.341	10.0558	7.08049	13.031	1.13439		8.73348	6.14944
Q5DTL9	9.13605	7.44093	10.8312	9.45969	8.32674	10.5926	1.03542		7.59476	6.68516	8.50435		Q9WTM5	6.90859	6.027	7.79018	8.47097	7.20794	9.734	1.22615		6.96058	5.92275	7.99841		Q6P9K8	11.7151	10.7712	12.659	13.3178	12.374	14.2617	1.13681		11.2764	10.4772	12.0756		O88587	6.62656	4.6497	8.60343	10.0606	6.5508	13.5704	1.51823		8.7377	5.6894
Q9D7X3	6.61009	5.86232	7.35786	9.4636	8.41927	10.5079	1.43169		7.59789	6.75945	8.43634		P97355	6.31424	5.76734	6.86113	8.47215	7.69974	9.24456	1.34175		6.96155	6.32686	7.59623		Q9Z1J3	12.2385	10.3616	14.1153	13.3197	12.5341	14.1053	1.08835		11.278	10.6128	11.9432		Q9JHR7	5.24441	3.26294	7.22589	10.0725	7.25961	12.8854	1.92061		8.748	6.305
A2APV2	7.06219	6.24482	7.87955	9.46586	8.62937	10.3024	1.34036		7.59971	6.92813	8.27129		O35382	7.32776	6.76442	7.8911	8.47796	7.59491	9.361	1.15696		6.96632	6.24072	7.69192		Q8K1N1	12.8395	7.76923	17.9098	13.3229	9.55856	17.0873	1.03765		11.2807	8.09337	14.4681		Q99L47	7.46116	6.67618	8.24614	10.0881	7.96095	12.2153	1.35209		8.76158	6.91412
O54950	8.10928	3.33238	12.8862	9.46702	5.65219	13.2819	1.16743		7.60064	4.53789	10.6634		Q8C878	6.79789	6.29941	7.29638	8.4792	7.5332	9.4252	1.24733		6.96734	6.19001	7.74467		P24549	11.5413	10.6437	12.4388	13.3239	12.4646	14.1831	1.15446		11.2815	10.554	12.0091		Q6PD03	6.51248	3.35817	9.66679	10.0927	6.88064	13.3048	1.54975		8.76557	5.97586
Q922H2	10.9735	4.97349	16.9735	9.47362	5.99031	12.9569	0.863319		7.60594	4.80935	10.4025		Q9JKY5	7.38115	6.57946	8.18283	8.47924	7.57616	9.38231	1.14877		6.96737	6.22532	7.70942		P13020	12.507	11.5029	13.5112	13.3597	10.6993	16.02	1.06817		11.3118	9.05928	13.5644		Q4KMM3	8.47613	7.68873	9.26354	10.1103	9.29659	10.9241	1.1928		8.78086	8.07413
Q9R1P1	7.86102	7.19839	8.52364	9.47607	8.57544	10.3767	1.20545		7.60791	6.88484	8.33098		Q91ZR1	5.32346	2.79095	7.85597	8.49467	7.64294	9.34641	1.59571		6.98006	6.28019	7.67992		P50516	10.6157	9.62222	11.6092	13.3664	12.5464	14.1864	1.25912		11.3175	10.6232	12.0118		B9EKR1	8.52687	7.28192	9.77182	10.1278	8.58863	11.667	1.18775		8.79604	7.45926
P40336	6.01543	5.28697	6.7439	9.48516	7.48707	11.4833	1.5768		7.61521	6.01103	9.21939		Q6PB66	7.46909	7.04613	7.89205	8.50265	7.94642	9.05889	1.13838		6.98661	6.52956	7.44367		Q9QXW9	10.5918	7.68329	13.5003	13.3854	12.873	13.8978	1.26375		11.3336	10.8998	11.7675		Q9Z1W9	8.5284	7.30244	9.75436	10.1292	7.32073	12.9377	1.1877		8.79727	6.35809
Q791T5	7.89427	6.35721	9.43134	9.49112	8.93722	10.045	1.20228		7.61999	7.17529	8.06469		Q8VHM5	6.77615	6.34164	7.21065	8.50402	8.06337	8.94466	1.25499		6.98773	6.62565	7.34981		Q61553	11.5956	11.0281	12.163	13.3892	12.2704	14.508	1.15468		11.3368	10.3895	12.2842		Q8K400	8.39587	7.44487	9.34687	10.1309	9.29561	10.9662	1.20665		8.79872	8.07328
Q8CGF7	9.28508	8.30577	10.2644	9.49343	6.20608	12.7808	1.02244		7.62184	4.98258	10.2611		P63040	6.84734	6.40347	7.29121	8.5061	7.59518	9.41702	1.24225		6.98944	6.24094	7.73794		Q4KUS2	11.636	10.5101	12.7619	13.3975	12.7119	14.083	1.15138		11.3438	10.7634	11.9243		Q64010	9.30519	7.48482	11.1255	10.1361	8.69254	11.5797	1.0893		8.80327	7.54951
Q6PAK3	7.75576	4.94312	10.5684	9.503	6.42932	12.5767	1.22528		7.62953	5.16181	10.0972		P49025	6.26658	5.86439	6.66878	8.50738	6.82105	10.1937	1.35758		6.9905	5.60484	8.37615		P62259	11.0397	10.2331	11.8463	13.4034	12.8928	13.9139	1.21411		11.3488	10.9165	11.7811		P15508	8.19119	7.8018	8.58057	10.1485	7.20208	13.0949	1.23895		8.814	6.25504
Q9CWK8	9.21944	7.9763	10.4626	9.5048	5.939	13.0706	1.03095		7.63097	4.76815	10.4938		P18052	7.34415	6.25597	8.43234	8.50887	7.42577	9.59197	1.15859		6.99172	6.10174	7.8817		P47962	11.9985	11.3613	12.6357	13.4104	12.8968	13.924	1.11767		11.3548	10.9199	11.7897		Q6PHZ2	8.88319	8.08226	9.68412	10.1535	9.0121	11.2949	1.143		8.81837	7.82705
Q9WUQ2	6.95525	5.20084	8.70967	9.50994	6.86961	12.1503	1.3673		7.6351	5.5153	9.75491		Q3UVX5	6.47833	4.30678	8.64988	8.52204	7.41215	9.63192	1.31547		7.00254	6.09055	7.91453		Q8CHX7	10.9885	9.67707	12.2998	13.4329	11.6929	15.173	1.22246		11.3739	9.90054	12.8472		Q812A2	7.7433	7.07577	8.41082	10.1576	8.52246	11.7927	1.31179		8.82189	7.4018
Q8JZN7	4.23595	-0.313654	8.78556	9.51345	8.8119	10.215	2.24588		7.63792	7.07468	8.20115		Q5DTL9	7.76899	7.15706	8.38093	8.5279	7.75462	9.30118	1.09768		7.00736	6.37195	7.64276		Q71LX4	9.58621	8.97767	10.1947	13.445	11.5866	15.3034	1.40254		11.3841	9.81058	12.9576		Q9CQR6	6.82923	5.02922	8.62924	10.1757	7.92047	12.4309	1.49002		8.83763	6.87896
P48722	7.276	6.74694	7.80505	9.51707	8.7278	10.3063	1.30801		7.64082	7.00715	8.2745		P63087	6.85518	5.78302	7.92735	8.53191	7.59428	9.46954	1.24459		7.01065	6.24021	7.7811		Q80UP8	10.165	7.5328	12.7972	13.4482	11.6487	15.2476	1.32299		11.3867	9.86313	12.9104		P09528	6.87689	6.24171	7.51206	10.1981	9.1072	11.2891	1.48296		8.85713	7.90965
Q3TIX9	9.16172	8.44065	9.88279	9.51827	7.51919	11.5174	1.03892		7.64179	6.03682	9.24676		A2CG49	6.45671	6.11312	6.80031	8.5369	7.51525	9.55855	1.32217		7.01475	6.17527	7.85424		Q9CZD3	8.25504	7.53383	8.97626	13.4514	12.1153	14.7875	1.62948		11.3895	10.2582	12.5208		Q9CZN4	9.49874	7.47427	11.5232	10.2045	9.60729	10.8016	1.0743		8.86261	8.34397
P50544	6.99718	6.337	7.65736	9.52184	8.93745	10.1062	1.36081		7.64465	7.17548	8.11383		P68404	6.44876	5.9863	6.91121	8.54781	7.44055	9.65507	1.3255		7.02371	6.11388	7.93355		F8VPN4	10.3391	9.24386	11.4343	13.4714	12.9996	13.9432	1.30296		11.4065	11.007	11.8059		Q7M6Y3	8.44759	7.36547	9.52971	10.2094	9.52258	10.8963	1.20856		8.86695	8.2704
P70168	7.73616	7.10007	8.37226	9.52606	8.73005	10.3221	1.23137		7.64804	7.00897	8.28712		P99026	7.37648	6.60986	8.1431	8.5494	7.17135	9.92744	1.15901		7.02502	5.89269	8.15735		Q3TDK6	11.971	10.5387	13.4032	13.5011	10.5888	16.4134	1.12782		11.4316	8.9657	13.8974		A6H5Z3	8.02429	7.24262	8.80596	10.2139	7.72539	12.7025	1.27288		8.87085	6.70954
Q8CC88	8.68141	6.3725	10.9903	9.54713	8.96521	10.1291	1.09972		7.66496	7.19776	8.13216		Q4KMM3	6.91937	6.47551	7.36324	8.55475	7.77529	9.3342	1.23635		7.02942	6.38894	7.66989		P62242	11.8556	11.0115	12.6997	13.5137	12.7503	14.2771	1.13986		11.4423	10.7959	12.0887		Q99K85	8.4855	7.85077	9.12023	10.2158	9.61117	10.8203	1.20391		8.87243	8.34735
P35290	6.98906	6.12543	7.85269	9.55338	8.29579	10.811	1.36691		7.66998	6.66031	8.67965		P53994	7.11135	6.62716	7.59554	8.56173	7.79429	9.32917	1.20395		7.03515	6.40455	7.66576		Q3TZZ7	11.494	10.4173	12.5708	13.52	11.0788	15.9613	1.17627		11.4476	9.38057	13.5146		P14206	10.1823	8.26829	12.0964	10.2209	-2.68631	23.1282	1.00379		8.87693	-2.33307
Q60770	9.27644	7.67097	10.8819	9.55855	8.19084	10.9262	1.03041		7.67412	6.57606	8.77219		Q6ZQI3	7.95185	6.59074	9.31296	8.56737	7.08577	10.049	1.07741		7.03979	5.82236	8.25721		Q61171	11.7356	10.8176	12.6536	13.5245	12.792	14.2571	1.15244		11.4514	10.8312	12.0717		P97742	8.54129	7.35588	9.7267	10.221	9.72086	10.7211	1.19666		8.87699	8.44261
Q8BHE3	7.80891	6.58081	9.03701	9.56418	7.75037	11.378	1.22478		7.67865	6.22242	9.13488		Q91V36	6.87915	5.44678	8.31151	8.56775	7.02352	10.112	1.24547		7.0401	5.77121	8.30899		Q8R016	11.7631	10.9922	12.5341	13.5323	9.22149	17.8431	1.1504		11.458	7.80796	15.108		Q9WUA2	10.197	9.20244	11.1916	10.2234	8.21977	12.227	1.00258		8.87906	7.13891
O54774	7.20249	6.74351	7.66147	9.58388	7.81246	11.3553	1.33063		7.69446	6.27227	9.11665		Q64674	5.74964	4.99716	6.50212	8.56941	5.31693	11.8219	1.49042		7.04146	4.36891	9.71402		P97797	11.3396	10.742	11.9373	13.5417	12.4925	14.5909	1.19419		11.466	10.5776	12.3543		Q8BK72	8.72567	7.84813	9.60322	10.2323	8.46636	11.9982	1.17266		8.88677	7.35307
Q921F2	8.84079	8.25105	9.43053	9.58685	8.21424	10.9595	1.08439		7.69685	6.59485	8.79885		O70566	6.69991	2.09754	11.3023	8.58015	7.04418	10.1161	1.28064		7.05029	5.78819	8.3124		B1AWN6	10.1748	9.65884	10.6908	13.545	12.9031	14.1869	1.33123		11.4688	10.9253	12.0122		Q8BZ98	8.78244	7.93776	9.62713	10.236	9.43234	11.0396	1.1655		8.88999	8.19203
Q8C878	8.63409	7.90174	9.36645	9.58808	9.00438	10.1718	1.11049		7.69784	7.22921	8.16647		Q8JZQ9	6.50853	5.78328	7.23377	8.58385	8.07271	9.095	1.31886		7.05333	6.63333	7.47334		Q8BRV5	11.618	10.9553	12.2806	13.5507	12.8934	14.2079	1.16636		11.4735	10.917	12.0301		O70456	8.7415	7.41839	10.0646	10.2439	9.19737	11.2904	1.17187		8.89688	7.98796
Q8VHJ5	5.95521	4.81948	7.09094	9.59364	6.52883	12.6585	1.61097		7.7023	5.2417	10.1629		Q9JMH9	7.14831	6.59918	7.69744	8.5882	7.85795	9.31845	1.20143		7.05691	6.45686	7.65695		P62270	11.5791	10.6401	12.5182	13.5529	8.90708	18.1987	1.17046		11.4754	7.54175	15.4091		Q9DC61	8.799	7.30143	10.2966	10.2569	8.46583	12.0479	1.16568		8.90813	7.35262
Q5SSM3	7.0682	5.30325	8.83314	9.603	7.12996	12.076	1.35862		7.70981	5.72432	9.6953		P28352	6.86624	6.27956	7.45292	8.5925	7.21207	9.97293	1.25141		7.06044	5.92614	8.19473		P16125	11.9762	11.0047	12.9476	13.556	13.1251	13.9869	1.13192		11.4781	11.1132	11.8429		Q9DCT8	8.82345	8.07472	9.57218	10.2733	8.34522	12.2013	1.16431		8.92237	7.24786
Q6PB44	5.89889	4.92346	6.87432	9.60682	7.12025	12.0934	1.62858		7.71289	5.71652	9.70925		Q68FM6	5.38344	3.17238	7.59449	8.59823	6.34248	10.854	1.59716		7.06514	5.2116	8.91869		Q6P1Y8	9.98848	8.35111	11.6258	13.5658	12.382	14.7497	1.35815		11.4864	10.484	12.4888		Q78IK4	28.6361	25.0615	32.2107	10.2748	9.46995	11.0796	0.358804		8.92367	8.2247
P53612	7.67363	6.49158	8.85568	9.61017	8.7689	10.4514	1.25236		7.71557	7.04016	8.39099		Q8VD75	6.55699	5.54589	7.56809	8.60241	7.8199	9.38493	1.31194		7.06858	6.42559	7.71157		P59016	9.2918	7.96172	10.6219	13.5794	9.4739	17.685	1.46144		11.4979	8.02169	14.9741		Q9EPK7	8.49828	6.87728	10.1193	10.278	9.32212	11.2338	1.20942		8.92645	8.09631
Q6P9K9	6.89107	5.8715	7.91064	9.61149	9.29835	9.92463	1.39477		7.71663	7.46522	7.96804		Q9QUR7	7.76313	7.36754	8.15872	8.60376	6.67802	10.5295	1.10829		7.06969	5.48732	8.65207		Q9R1P0	8.66534	7.72119	9.60949	13.6169	6.23171	21.0021	1.57142		11.5296	5.27648	17.7828		Q60692	10.0748	9.00485	11.1447	10.2781	8.82803	11.7283	1.02019		8.92661	7.66718
Q9CQC9	7.10859	4.25094	9.96624	9.61284	9.03221	10.1935	1.35228		7.71771	7.25155	8.18388		O08989	6.34746	5.67865	7.01627	8.60923	7.82625	9.39221	1.35633		7.07418	6.43081	7.71755		Q9Z1Q2	10.5264	9.75952	11.2934	13.6258	12.469	14.7827	1.29444		11.5372	10.5576	12.5167		B1AWN6	8.91418	8.38954	9.43882	10.285	10.019	10.5511	1.15378		8.93261	8.7015
Q8R574	6.31623	5.12905	7.50342	9.61706	8.16132	11.0728	1.52259		7.7211	6.55236	8.88984		P68040	7.78371	6.66844	8.89898	8.62596	8.0108	9.24112	1.10821		7.08793	6.58246	7.5934		Q8BVI4	9.86453	9.25743	10.4716	13.6269	12.7076	14.5462	1.38141		11.5381	10.7597	12.3165		P80316	8.88697	7.91326	9.86068	10.29	9.7347	10.8453	1.15788		8.93692	8.45463
Q8K3H0	7.09129	6.26508	7.91749	9.62012	7.67651	11.5637	1.35661		7.72356	6.16313	9.284		Q62443	3.49766	2.68571	4.30962	8.62784	1.94829	15.3074	2.46675		7.08948	1.60091	12.5781		P16858	11.3519	10.6672	12.0366	13.6275	13.2423	14.0127	1.20046		11.5386	11.2124	11.8648		Q8BH57	9.42555	8.77486	10.0762	10.2974	9.09981	11.4949	1.09249		8.94331	7.90322
Q9WVQ1	5.45698	2.68313	8.23082	9.62894	7.13419	12.1237	1.76452		7.73064	5.72772	9.73356		Q8CJH3	10.1424	9.30273	10.982	8.62857	7.57566	9.68147	0.850745		7.09007	6.22491	7.95524		Q9CPY7	11.1363	10.483	11.7896	13.6304	12.3652	14.8957	1.22396		11.5411	10.4698	12.6124		Q3TBW2	11.1079	9.83837	12.3774	10.2989	7.70186	12.896	0.927172		8.94466	6.6891
Q8C050	8.37772	7.67467	9.08077	9.62995	8.37302	10.8869	1.14947		7.73145	6.72232	8.74058		Q9R0P9	7.00079	6.53121	7.47038	8.63348	7.78611	9.48086	1.23321		7.09411	6.39783	7.7904		P84078	12.5959	12.0644	13.1273	13.6341	12.3586	14.9097	1.08243		11.5442	10.4642	12.6242		P23242	7.1688	6.65155	7.68605	10.305	9.77182	10.8381	1.43748		8.94991	8.48687
Q07076	6.63383	5.42532	7.84234	9.6374	1.89974	17.3751	1.45277		7.73744	1.52521	13.9497		Q8K3H0	7.15347	6.66366	7.64327	8.63508	7.78542	9.48474	1.20712		7.09543	6.39727	7.79359		P62823	12.2628	11.1211	13.4045	13.6403	12.7906	14.4899	1.11233		11.5494	10.83	12.2688		Q8K298	10.8055	8.69692	12.9142	10.3157	6.14476	14.4866	0.954664		8.9592	5.33675
P54227	4.10755	3.85151	4.36358	9.66261	2.61719	16.708	2.35241		7.75767	2.10122	13.4141		O54950	6.24753	4.18339	8.31166	8.6382	7.27058	10.0058	1.38266		7.09799	5.97422	8.22175		P15532	12.5269	11.6261	13.4278	13.647	6.85515	20.4388	1.08941		11.5551	5.80435	17.3058		P42859	9.50072	8.31507	10.6864	10.3263	9.83173	10.8209	1.0869		8.96844	8.5389
Q9JLM8	7.16814	6.60609	7.7302	9.66349	7.56177	11.7652	1.34812		7.75838	6.071	9.44576		O88643	6.91114	6.57585	7.24642	8.6412	7.32299	9.95941	1.25033		7.10045	6.01728	8.18362		Q9EQS9	15.2997	13.1245	17.475	13.6559	12.3056	15.0062	0.892558		11.5626	10.4193	12.7059		Q9Z2D1	9.50773	8.25902	10.7564	10.3404	7.6882	12.9926	1.08758		8.98068	6.67723
Q91YM4	6.18957	4.37263	8.00651	9.66482	7.14125	12.1884	1.56147		7.75945	5.73339	9.7855		Q8CCT4	5.87601	4.75152	7.00049	8.64841	-7.54844	24.8453	1.47182		7.10638	-6.20254	20.4153		Q9Z2W8	9.50472	9.15375	9.85568	13.6698	12.5912	14.7484	1.43822		11.5744	10.6612	12.4877		Q9D1G1	9.35058	8.61255	10.0886	10.3461	9.95085	10.7413	1.10646		8.98562	8.64235
Q9R0P9	9.28569	8.61903	9.95235	9.66937	8.44854	10.8902	1.04132		7.7631	6.78295	8.74325		P80314	6.74655	6.1852	7.3079	8.65028	7.54307	9.75748	1.28218		7.10791	6.19813	8.0177		Q9CWJ9	12.0005	10.6487	13.3523	13.6763	10.1901	17.1625	1.13965		11.5799	8.62808	14.5317		O70435	9.95354	7.75677	12.1503	10.352	7.11075	13.5932	1.04003		8.99072	6.17572
P22892	6.95954	6.48039	7.43868	9.67071	8.04066	11.3008	1.38956		7.76418	6.45548	9.07288		Q6ZWU9	7.50822	6.98654	8.02989	8.65476	8.35562	8.95389	1.1527		7.11159	6.8658	7.35739		Q8K274	8.85864	6.58718	11.1301	13.6767	11.535	15.8183	1.54388		11.5802	9.76684	13.3936		P41105	9.30691	8.42827	10.1855	10.354	9.63407	11.074	1.11251		8.99253	8.36724
Q80ZW2	8.07345	5.45818	10.6887	9.6721	7.36927	11.9749	1.19801		7.76529	5.91645	9.61413		P62748	6.04863	5.25534	6.84191	8.65834	7.21685	10.0998	1.43146		7.11454	5.93007	8.29901		Q8BH04	12.0347	9.10588	14.9635	13.6981	12.7061	14.6901	1.13822		11.5984	10.7585	12.4383		B5TVM2	8.7437	7.63389	9.8535	10.3612	9.02086	11.7015	1.18499		8.99873	7.83465
P68254	8.38366	7.9316	8.83573	9.68029	8.68842	10.6721	1.15466		7.77186	6.97554	8.56819		Q923T9	7.149	6.46218	7.83582	8.66504	7.51097	9.81911	1.21206		7.12004	6.17175	8.06834		Q6P8X1	9.89003	7.83115	11.9489	13.7172	9.07755	18.3568	1.38697		11.6145	7.68609	15.5429		O88507	9.41215	9.08316	9.74115	10.3855	9.36142	11.4095	1.10341		9.01981	8.13044
Q61290	6.21529	4.60113	7.82945	9.68532	8.01345	11.3572	1.55831		7.77591	6.43364	9.11818		Q8CFX3	6.92864	6.56958	7.2877	8.66677	7.93184	9.40171	1.25086		7.12147	6.51758	7.72536		Q8CHT0	14.3421	12.8176	15.8666	13.7696	12.1435	15.3956	0.960079		11.6589	10.2821	13.0357		Q80ZS3	8.49017	7.03965	9.94069	10.402	6.59505	14.209	1.22519		9.03422	5.72783
Q9R1P4	7.81925	7.16117	8.47734	9.69298	8.04037	11.3456	1.23963		7.78206	6.45525	9.10887		Q9WV69	6.66188	6.07546	7.24831	8.66784	7.10991	10.2258	1.30111		7.12234	5.84219	8.4025		Q8K212	10.3664	9.45641	11.2764	13.7714	13.1318	14.411	1.32846		11.6604	11.1189	12.202		Q8CI71	8.92998	7.97515	9.88481	10.4184	9.29502	11.5418	1.16668		9.04844	8.07277
O70456	8.84681	8.02914	9.66448	9.69443	8.87029	10.5186	1.09581		7.78322	7.12155	8.44489		P83510	6.49592	4.89653	8.09531	8.70115	7.95625	9.44605	1.33948		7.14972	6.53764	7.7618		P49442	13.9421	10.9936	16.8905	13.7738	4.8946	22.653	0.98793		11.6625	4.14433	19.1806		Q8C522	9.96889	8.32706	11.6107	10.4209	8.41731	12.4244	1.04534		9.05058	7.31047
Q91V92	7.85689	7.25288	8.46089	9.70265	8.64982	10.7555	1.23492		7.78982	6.94455	8.6351		P68181	7.09499	6.8609	7.32909	8.70364	7.76966	9.63763	1.22673		7.15176	6.38431	7.91922		Q3UMC0	9.10969	7.58801	10.6314	13.788	8.17639	19.3996	1.51355		11.6745	6.92306	16.426		Q9QZC2	8.69089	7.96046	9.42131	10.4237	9.74215	11.1053	1.19939		9.05306	8.4611
Q9QWY8	5.89285	4.71672	7.06899	9.70787	6.21511	13.2006	1.6474		7.79401	4.98983	10.5982		P63318	6.66706	6.18589	7.14823	8.70812	7.55787	9.85837	1.30614		7.15544	6.21029	8.1006		Q80XI4	11.5256	10.7678	12.2835	13.8269	12.0052	15.6485	1.19966		11.7074	10.165	13.2498		B1AXV0	8.63358	7.86224	9.40491	10.4284	9.5507	11.3062	1.20789		9.05714	8.29482
Q8VHI6	9.53221	7.75	11.3144	9.71535	7.11446	12.3162	1.01921		7.80002	5.71187	9.88816		P80316	6.95477	6.4625	7.44703	8.71028	8.01868	9.40187	1.25242		7.15721	6.58893	7.72549		Q8BL65	10.6509	10.0187	11.2832	13.8372	12.3378	15.3365	1.29915		11.7161	10.4466	12.9856		P47911	9.15359	8.33937	9.96782	10.4287	9.61298	11.2444	1.1393		9.05736	8.34891
Q9D1G1	7.94305	7.46333	8.42278	9.71772	9.05213	10.3833	1.22342		7.80192	7.26755	8.3363		Q99KN9	7.04594	6.46479	7.62709	8.71171	7.20564	10.2178	1.23642		7.15839	5.92086	8.39593		Q8BGS2	13.2624	8.39019	18.1347	13.8375	12.8185	14.8564	1.04336		11.7164	10.8536	12.5791		P56391	22.1676	19.5488	24.7863	10.4299	1.79521	19.0645	0.470502		9.0584	1.55915
P16332	6.77496	6.21138	7.33855	9.72891	8.69447	10.7634	1.43601		7.81091	6.9804	8.64142		Q9CQD1	7.01496	6.54135	7.48857	8.71761	7.93682	9.49839	1.24272		7.16324	6.52167	7.80481		Q9Z2Y8	11.3766	10.7306	12.0226	13.8377	9.77289	17.9025	1.21633		11.7166	8.27485	15.1583		Q9EQH3	8.98275	8.10235	9.86314	10.4393	9.90149	10.977	1.16215		9.06654	8.59949
Q8CIG8	7.61342	6.99235	8.23449	9.73163	8.48845	10.9748	1.27822		7.81309	6.81499	8.81118		Q9QZ88	7.29207	6.98635	7.59779	8.71768	7.99177	9.44359	1.1955		7.1633	6.56682	7.75977		Q9WUM3	11.1817	7.74541	14.618	13.8407	11.8045	15.8769	1.2378		11.7191	9.99506	13.4432		Q9QXL2	7.43476	6.68569	8.18383	10.4445	5.01848	15.8705	1.40482		9.07108	4.35857
Q9CZY3	8.77385	7.27621	10.2715	9.75204	9.07773	10.4263	1.11149		7.82947	7.2881	8.37084		Q8BL66	6.99321	6.2568	7.72962	8.72299	7.95816	9.48782	1.24735		7.16766	6.53921	7.79612		Q8VE38	13.5466	12.0535	15.0397	13.8489	12.9086	14.7892	1.02232		11.7261	10.9299	12.5222		Q5RJI5	8.62536	8.31687	8.93385	10.4551	8.71482	12.1954	1.21214		9.08033	7.56886
Q9D906	8.59623	5.77333	11.4191	9.75844	9.0838	10.4331	1.1352		7.83461	7.29297	8.37624		Q9CQU0	3.98981	3.56568	4.41393	8.72837	6.47699	10.9798	2.18767		7.17209	5.32213	9.02204		O70161	10.4404	9.79282	11.0879	13.8498	11.0685	16.6311	1.32656		11.7268	9.37188	14.0818		P18653	9.35864	7.31795	11.3993	10.46	8.24066	12.6794	1.11769		9.08458	7.15705
Q6P1F6	7.76524	6.96912	8.56136	9.77992	8.29869	11.2611	1.25945		7.85185	6.66265	9.04106		P34022	8.3823	7.89338	8.87121	8.73184	3.90901	13.5547	1.0417		7.17493	3.21203	11.1378		P61027	12.5507	11.6763	13.425	13.8647	12.8197	14.9098	1.1047		11.7395	10.8546	12.6243		Q80TL0	9.48593	8.50762	10.4642	10.4615	8.87824	12.0447	1.10284		9.08584	7.71079
P16460	7.68775	6.20619	9.16931	9.80734	8.50365	11.111	1.27571		7.87387	6.8272	8.92054		Q8BHC1	8.29999	7.10501	9.49497	8.74478	7.81621	9.67335	1.05359		7.18557	6.42257	7.94857		P54763	10.1568	6.88859	13.425	13.8692	12.5873	15.1511	1.36551		11.7432	10.6578	12.8287		Q9QZB1	17.0675	9.43629	24.6988	10.464	6.30156	14.6265	0.613096		9.08807	5.47293
P49312	10.5601	9.81212	11.308	9.81062	7.50533	12.1159	0.929029		7.8765	6.02569	9.72732		P70195	7.4571	6.80166	8.11254	8.74801	8.089	9.40703	1.17311		7.18822	6.64671	7.72973		Q9CQS4	13.1276	12.0564	14.1988	13.8915	13.0711	14.7119	1.05819		11.7621	11.0675	12.4568		Q91XU3	7.98098	6.96302	8.99895	10.4645	7.13554	13.7934	1.31118		9.08844	6.19725
Q5RJI5	7.64712	5.18886	10.1054	9.8142	8.20328	11.4251	1.28339		7.87938	6.58605	9.17271		Q3B7Z2	7.28502	6.3081	8.26194	8.75334	8.01902	9.48767	1.20155		7.1926	6.58921	7.796		P10637	11.2003	10.5393	11.8614	13.9226	9.10335	18.7419	1.24306		11.7885	7.70794	15.8691		Q9CXI0	8.38576	7.14244	9.62909	10.468	9.20728	11.7287	1.2483		9.09148	7.99656
P23927	6.9623	6.49874	7.42586	9.82169	8.62974	11.0136	1.4107		7.88539	6.92843	8.84236		P35235	7.10253	6.10731	8.09776	8.7616	7.64613	9.87707	1.23359		7.19939	6.28281	8.11597		E9Q6P5	14.709	13.74	15.6779	13.9264	11.8944	15.9584	0.946796		11.7917	10.0711	13.5122		Q8CA95	8.4369	7.39615	9.47766	10.5018	8.57841	12.4251	1.24474		9.12083	7.45039
Q8R2R9	7.52449	6.88698	8.162	9.82541	8.98738	10.6634	1.30579		7.88838	7.21556	8.5612		D3YXJ0	7.91474	7.01489	8.8146	8.76894	7.91286	9.62501	1.10792		7.20541	6.50198	7.90885		Q99JI6	14.266	12.8975	15.6344	13.9423	10.7535	17.1312	0.977315		11.8052	9.10513	14.5052		P62889	9.36642	6.17403	12.5588	10.5126	9.13734	11.8878	1.12237		9.1302	7.93582
P68404	8.22333	7.75237	8.69429	9.84032	9.26312	10.4175	1.19663		7.90035	7.43694	8.36375		Q922B2	7.89867	7.52384	8.2735	8.76913	8.09142	9.44683	1.1102		7.20557	6.6487	7.76244		P47740	10.0587	8.90264	11.2148	13.9726	12.1425	15.8026	1.3891		11.8308	10.2812	13.3803		Q91YY4	8.52731	6.848	10.2066	10.5154	9.20153	11.8293	1.23314		9.13267	7.99157
Q80TL0	8.09364	6.93834	9.24894	9.8527	9.23665	10.4687	1.21734		7.91029	7.41569	8.40488		Q8BIW1	8.45561	7.12936	9.78186	8.77743	5.9638	11.5911	1.03806		7.21239	4.90044	9.52434		Q61301	10.9876	10.1578	11.8174	13.9807	12.996	14.9654	1.27241		11.8377	11.0039	12.6714		P05480	9.50866	8.69517	10.3222	10.5228	9.67335	11.3722	1.10665		9.13907	8.40135
Q9WTM5	8.98622	7.42978	10.5427	9.85529	8.54415	11.1664	1.09671		7.91237	6.85972	8.96502		P83940	5.49558	5.13136	5.8598	8.77845	6.55134	11.0056	1.59737		7.21324	5.38322	9.04325		P13707	12.3914	11.4229	13.3599	14.0353	13.2684	14.8022	1.13266		11.8839	11.2345	12.5332		P97494	8.38056	6.84348	9.91764	10.5237	1.79853	19.2489	1.25573		9.13988	1.56203
Q9EQH3	8.64528	8.0331	9.25745	9.86755	9.24744	10.4877	1.14138		7.92221	7.42435	8.42007		Q6ZWV3	4.66241	1.49158	7.83323	8.78341	8.27177	9.29505	1.88388		7.21731	6.7969	7.63772		Q9JMC3	6.45911	2.75787	10.1603	14.0677	11.1443	16.9911	2.17797		11.9113	9.43604	14.3866		P97461	10.1469	7.01008	13.2838	10.5304	5.97868	15.0821	1.03779		9.14567	5.19251
Q9D7G0	5.60414	1.44394	9.76434	9.87295	8.13288	11.613	1.76172		7.92655	6.52952	9.32357		Q8BWR2	6.73565	5.99322	7.47807	8.80221	7.13609	10.4683	1.30681		7.23276	5.86371	8.6018		P51410	9.29114	8.27896	10.3033	14.0758	12.4432	15.7084	1.51497		11.9182	10.5358	13.3005		P97447	8.43028	7.65845	9.20212	10.5653	9.01038	12.1201	1.25325		9.17598	7.82555
P47964	9.0866	7.55662	10.6166	9.87521	7.14676	12.6036	1.08679		7.92836	5.73781	10.1189		Q8R0A7	8.36187	7.82448	8.89927	8.80425	7.92971	9.6788	1.0529		7.23444	6.51582	7.95305		O88342	12.6171	11.7242	13.5099	14.1047	12.8745	15.3348	1.1179		11.9426	10.901	12.9842		Q7TPS5	8.62396	7.02474	10.2232	10.5678	8.86368	12.2719	1.2254		9.17816	7.69815
Q62348	9.3233	8.40194	10.2447	9.87551	9.1977	10.5533	1.05923		7.9286	7.38442	8.47279		Q9QZQ1	7.06552	6.28676	7.84427	8.80446	8.10961	9.49931	1.24612		7.23461	6.66365	7.80557		O88737	12.2009	11.3107	13.0911	14.1174	13.551	14.6839	1.15708		11.9534	11.4738	12.4331		P62082	9.35165	8.57424	10.129	10.568	9.88745	11.2485	1.13007		9.17836	8.5873
Q61879	8.6702	8.08155	9.25886	9.87722	9.49937	10.2551	1.13921		7.92997	7.62662	8.23333		Q7SIG6	8.56941	7.39157	9.74726	8.8131	5.7961	11.8301	1.02844		7.2417	4.76264	9.72076		O35633	12.1323	11.2169	13.0477	14.1429	13.1987	15.0871	1.16572		11.975	11.1755	12.7744		Q01853	9.31701	8.11172	10.5223	10.5733	9.69327	11.4534	1.13484		9.18298	8.41865
P05132	5.84462	5.27168	6.41755	9.87945	7.2338	12.5251	1.69035		7.93176	5.80769	10.0558		Q6P2B1	7.0319	6.30182	7.76198	8.81841	7.63908	9.99773	1.25406		7.24606	6.27701	8.21512		Q3URE1	13.5481	12.2936	14.8026	14.1438	12.9942	15.2933	1.04397		11.9758	11.0024	12.9491		P59281	8.25702	7.2242	9.28984	10.5781	9.8445	11.3117	1.2811		9.18712	8.54999
P09528	5.38701	5.03013	5.74389	9.89748	8.07997	11.715	1.83729		7.94624	6.48704	9.40543		Q9D1M0	4.9977	0.541829	9.45358	8.82165	7.63929	10.004	1.76514		7.24873	6.27719	8.22028		Q9JJJ7	21.1431	18.8828	23.4035	14.1796	11.532	16.8273	0.67065		12.0061	9.7643	14.2479		Q61879	9.21354	8.12118	10.3059	10.5795	9.31209	11.8469	1.14826		9.18836	8.08759
Q63739	7.88759	6.41617	9.359	9.90461	8.52298	11.2862	1.25572		7.95196	6.84272	9.06121		Q8K021	6.45963	5.94205	6.97722	8.83351	8.11994	9.54707	1.36749		7.25847	6.67214	7.84481		Q3TY86	11.3029	9.67943	12.9264	14.1887	13.4542	14.9233	1.25531		12.0138	11.3918	12.6357		O35350	6.79716	5.44537	8.14895	10.5858	4.67821	16.4934	1.55738		9.19381	4.06304
Q922Q9	8.6447	6.65803	10.6314	9.91338	8.91366	10.9131	1.14676		7.959	7.15638	8.76163		Q99J09	4.25217	-1.86386	10.3682	8.85717	7.39009	10.3243	2.08297		7.27792	6.07242	8.48342		Q99KB8	10.3681	9.62238	11.1138	14.1941	13.3451	15.0431	1.36902		12.0184	11.2995	12.7372		Q8VD75	10.96	6.56796	15.3521	10.5929	8.23948	12.9463	0.966503		9.19998	7.15602
Q80U56	8.70466	7.07416	10.3352	9.9135	6.68722	13.1398	1.13887		7.9591	5.36886	10.5493		Q8VDQ1	9.5037	6.86996	12.1375	8.85965	7.37672	10.3426	0.932231		7.27995	6.06144	8.49847		Q8K2B3	13.725	12.653	14.7969	14.205	13.4955	14.9145	1.03497		12.0276	11.4268	12.6283		P62264	9.38392	8.47218	10.2957	10.5934	8.95045	12.2364	1.12889		9.20042	7.7735
Q7TQK5	9.64274	7.08813	12.1974	9.92644	8.12771	11.7252	1.02942		7.96949	6.52537	9.4136		Q922H4	7.87949	6.20035	9.55863	8.87172	4.3793	13.3641	1.12593		7.28987	3.59846	10.9813		P49025	9.38346	8.44613	10.3208	14.2281	13.0041	15.4521	1.51629		12.0471	11.0107	13.0835		P62717	9.64144	8.55448	10.7284	10.6142	9.34015	11.8883	1.10089		9.21849	8.11196
Q6ZQI3	8.16194	6.84857	9.47532	9.92893	8.74367	11.1142	1.21649		7.97149	7.0199	8.92308		B1AWC9	6.71414	6.21046	7.21782	8.87737	6.75303	11.0017	1.32219		7.29452	5.54895	9.04009		P17742	11.4849	10.763	12.2067	14.2295	12.8673	15.5917	1.23898		12.0483	10.8949	13.2017		P51830	9.05913	8.33364	9.78461	10.626	10.1212	11.1308	1.17296		9.22872	8.79028
P29341	8.09669	7.64684	8.54655	9.93708	8.92477	10.9494	1.2273		7.97803	7.16529	8.79077		Q3UHB1	7.1251	6.48686	7.76333	8.88631	7.9125	9.86012	1.24718		7.30186	6.50168	8.10204		O55131	13.6369	13.0276	14.2462	14.2529	13.4783	15.0275	1.04517		12.0681	11.4123	12.724		P28571	10.9554	8.24007	13.6708	10.6286	8.08902	13.1681	0.970164		9.23096	7.02535
Q99N28	6.61062	6.24904	6.9722	9.94039	9.04699	10.8338	1.5037		7.98069	7.26342	8.69796		Q4KUS2	7.49344	5.59586	9.39103	8.90183	8.42866	9.375	1.18795		7.31462	6.92581	7.70342		O88569	12.1428	11.0998	13.1858	14.3027	10.5332	18.0722	1.17788		12.1103	8.91864	15.302		Q9R0P5	10.1871	8.94045	11.4338	10.6297	9.02363	12.2358	1.04344		9.23194	7.83707
Q69Z98	7.2309	6.78991	7.67189	9.9516	8.33512	11.5681	1.37626		7.98969	6.69189	9.28748		Q9WVQ1	6.15956	4.04767	8.27146	8.91173	8.42678	9.39668	1.44681		7.32275	6.92426	7.72123		P70168	8.40111	7.53092	9.2713	14.3268	8.20331	20.4502	1.70534		12.1307	6.94586	17.3155		P59108	8.02896	6.61614	9.44179	10.6371	7.97828	13.296	1.32485		9.2384	6.92918
P47740	7.32558	5.85795	8.7932	9.9526	8.71602	11.1892	1.35861		7.99049	6.9977	8.98329		P61982	7.36483	6.87701	7.85264	8.91268	7.93587	9.88948	1.21017		7.32353	6.52089	8.12617		P46097	12.3581	11.459	13.2572	14.3349	13.9746	14.6953	1.15996		12.1376	11.8325	12.4427		O70566	7.39861	6.3759	8.42132	10.6468	7.28024	14.0133	1.43902		9.24677	6.32292
Q8K010	8.04093	7.47363	8.60823	9.95673	8.85708	11.0564	1.23826		7.9938	7.11095	8.87666		Q5DU25	7.21289	6.6941	7.73169	8.93108	8.26424	9.59792	1.23821		7.33865	6.79071	7.88659		Q761V0	11.1251	9.81081	12.4394	14.339	13.3709	15.3072	1.28889		12.1411	11.3213	12.9608		Q8JZN7	6.99975	5.49181	8.50769	10.6566	8.20589	13.1074	1.52243		9.25534	7.12686
P49615	8.02318	7.38741	8.65896	9.95902	8.93061	10.9874	1.24128		7.99565	7.16998	8.82131		A2APV2	7.85928	6.43302	9.28554	8.94	8.50327	9.37672	1.13751		7.34598	6.98712	7.70483		P48774	12.2239	11.5424	12.9054	14.3552	13.8998	14.8106	1.17436		12.1548	11.7692	12.5403		Q9D3B1	6.08792	4.37529	7.80056	10.6597	8.37142	12.9479	1.75095		9.25798	7.27061
Q9CYT6	8.51662	7.92765	9.10558	9.96932	9.21247	10.7262	1.17057		8.00392	7.39627	8.61156		Q8C2Q3	9.78738	7.40232	12.1724	8.95109	7.15069	10.7515	0.914554		7.35509	5.8757	8.83448		Q9JKD3	11.1662	9.41204	12.9204	14.3795	11.562	17.197	1.28777		12.1753	9.78972	14.561		Q6WQJ1	8.49792	7.8274	9.16844	10.6663	7.56976	13.7629	1.25517		9.26376	6.57437
Q60676	7.62507	6.67513	8.57502	9.97288	8.62556	11.3202	1.30791		8.00677	6.92507	9.08848		P23818	8.70354	8.03278	9.37431	8.95315	8.48248	9.42383	1.02868		7.35679	6.97004	7.74354		Q9QYA2	13.6209	12.4528	14.789	14.3916	13.8271	14.9562	1.05659		12.1856	11.7076	12.6636		Q922B2	8.30543	7.34427	9.26659	10.6739	9.44712	11.9006	1.28517		9.27031	8.20487
Q61598	8.54978	8.17122	8.92835	9.98014	9.50168	10.4586	1.1673		8.0126	7.62847	8.39673		P51859	8.62471	7.74822	9.50119	8.95946	8.2636	9.65531	1.03881		7.36197	6.79019	7.93375		Q920I9	12.3132	10.909	13.7174	14.4014	13.4417	15.3611	1.16959		12.1939	11.3813	13.0064		Q9CZY3	9.51046	8.66718	10.3537	10.674	9.94649	11.4015	1.12234		9.27042	8.63857
Q8C0M9	11.7203	10.2894	13.1511	9.98184	7.47539	12.4883	0.851674		8.01397	6.00165	10.0263		Q9CQE8	7.47212	7.12149	7.82276	8.96364	7.96218	9.96509	1.19961		7.3654	6.5425	8.1883		P28571	12.0408	9.79646	14.2851	14.4023	10.2907	18.5139	1.19613		12.1946	8.7133	15.676		P28663	9.75433	8.99039	10.5183	10.6774	10.2543	11.1006	1.09464		9.27341	8.90588
P28663	7.36095	6.80199	7.9199	9.99039	8.36356	11.6172	1.35722		8.02084	6.71472	9.32695		P97315	7.13086	6.67377	7.58795	8.96745	8.22152	9.71338	1.25756		7.36853	6.7556	7.98146		Q6PIC6	15.6164	14.9781	16.2547	14.4097	13.4489	15.3705	0.922728		12.2009	11.3874	13.0144		Q9QZQ1	8.49017	7.3405	9.63983	10.6807	9.59685	11.7645	1.258		9.27621	8.33491
O35381	10.4145	9.58362	11.2454	9.99102	8.16423	11.8178	0.959335		8.02134	6.55469	9.48799		P12658	6.2045	5.70481	6.70419	8.97355	6.71832	11.2288	1.4463		7.37355	5.52043	9.22667		Q8K298	12.0166	11.0227	13.0105	14.4604	11.2303	17.6905	1.20337		12.2439	9.50888	14.9788		Q61316	9.51939	8.44389	10.5949	10.6835	9.83685	11.5301	1.12228		9.27863	8.54334
Q7TMB8	9.22285	8.2918	10.1539	9.99288	9.02196	10.9638	1.08349		8.02283	7.24333	8.80233		P15116	7.26061	6.77339	7.74784	8.98024	8.05211	9.90836	1.23684		7.37904	6.6164	8.14168		Q921C1	28.2164	22.8789	33.554	14.473	11.8447	17.1013	0.512928		12.2545	10.0291	14.4799		P12849	8.30865	6.20982	10.4075	10.7047	9.14501	12.2644	1.28838		9.29709	7.94248
P97461	11.4613	9.95993	12.9627	9.9988	6.98625	13.0114	0.872397		8.02758	5.60894	10.4462		Q7TQI3	7.17078	6.64091	7.70066	8.98059	7.88758	10.0736	1.25239		7.37933	6.48121	8.27745		Q80TJ1	12.2904	11.2694	13.3114	14.4954	13.2333	15.7575	1.17941		12.2735	11.2048	13.3421		P16460	9.4601	8.74891	10.1713	10.7171	10.0914	11.3427	1.13287		9.30782	8.76443
Q9JME5	7.89365	7.27	8.5173	10.0028	8.74276	11.2629	1.2672		8.03082	7.01917	9.04248		Q9QYX7	8.03059	7.42357	8.63762	8.98242	8.71264	9.2522	1.11853		7.38084	7.15916	7.60251		Q61011	30.3313	27.0725	33.5901	14.526	2.12485	26.9272	0.478912		12.2994	1.79914	22.7996		Q9D1N9	8.02221	6.06262	9.98179	10.7252	7.71751	13.7329	1.33694		9.31489	6.70269
Q8R5H6	9.57844	6.47869	12.6782	10.0057	8.72002	11.2913	1.0446		8.03309	7.00091	9.06527		Q9QUR8	3.06928	2.24248	3.89609	8.98791	6.05203	11.9238	2.92834		7.38534	4.97294	9.79774		Q3UYC0	10.1419	8.17179	12.112	14.5266	10.2426	18.8107	1.43234		12.2999	8.67254	15.9273		Q60770	9.85215	9.28626	10.418	10.7373	8.42655	13.0481	1.08985		9.32543	7.31849
Q8BHE8	20.8277	10.8078	30.8476	10.016	-23.0344	43.0665	0.4809		8.04143	-18.4933	34.5761		Q61598	7.34362	6.95943	7.72782	8.99498	8.01405	9.97592	1.22487		7.39116	6.58512	8.19719		O35215	15.1404	14.0612	16.2197	14.5392	2.41186	26.6665	0.960286		12.3105	2.04216	22.5789		Q6PB44	6.54581	3.95594	9.13567	10.7401	8.54433	12.9358	1.64076		9.3278	7.42079
P11798	8.94173	8.31535	9.56811	10.0305	9.48354	10.5775	1.12176		8.05304	7.61391	8.49217		Q99LF4	7.85049	7.43003	8.27095	8.99609	7.48752	10.5047	1.14593		7.39207	6.15248	8.63166		O89053	14.1345	12.8605	15.4085	14.5547	11.1358	17.9735	1.02973		12.3236	9.42883	15.2185		Q99K48	10.1285	6.90392	13.3531	10.7426	9.61997	11.8652	1.06063		9.32997	8.35499
Q6PHZ2	8.25166	7.47913	9.02419	10.0319	8.91649	11.1473	1.21574		8.05416	7.15864	8.94968		O55234	7.70849	7.10377	8.31321	9.0075	8.23394	9.78107	1.16852		7.40145	6.76581	8.03708		Q99PJ0	13.3711	12.4702	14.272	14.6373	13.9574	15.3172	1.0947		12.3936	11.818	12.9693		Q8K1Z0	11.4538	10.3653	12.5423	10.7428	8.99187	12.4938	0.937925		9.33018	7.80948
P56399	7.96435	7.42887	8.49984	10.0364	9.12418	10.9486	1.26016		8.05777	7.32539	8.79015		Q9D832	5.09774	4.24756	5.94792	9.02915	6.12102	11.9373	1.77121		7.41924	5.02963	9.80884		Q80U63	13.1868	11.6984	14.6752	14.6503	13.7088	15.5917	1.11098		12.4046	11.6074	13.2017		P62821	10.0995	9.26527	10.9337	10.745	10.2853	11.2047	1.06392		9.33209	8.93287
P39087	7.2476	4.70822	9.78698	10.0424	7.62106	12.4638	1.38562		8.0626	6.11861	10.0066		P46664	8.94202	8.24659	9.63745	9.02972	7.74246	10.317	1.00981		7.4197	6.36196	8.47744		Q9D6G9	11.2099	10.5405	11.8793	14.6558	13.2523	16.0593	1.3074		12.4093	11.2209	13.5976		Q8C4X2	8.01108	4.44397	11.5782	10.7529	9.43278	12.0731	1.34226		9.33897	8.19241
Q9ESJ4	7.78718	6.77741	8.79695	10.0467	8.83286	11.2604	1.29015		8.066	7.09151	9.0405		P62996	7.4772	5.5091	9.4453	9.03017	7.35503	10.7053	1.20769		7.42007	6.04361	8.79653		O08709	13.1557	12.0972	14.2142	14.6844	13.0139	16.3549	1.1162		12.4335	11.019	13.8479		P70195	9.76094	8.85426	10.6676	10.7548	7.72828	13.7814	1.10182		9.34063	6.71205
Q3V1U8	8.7694	7.07618	10.4626	10.0475	9.75879	10.3362	1.14574		8.06668	7.83489	8.29846		P09528	5.16261	4.84837	5.47686	9.03521	6.96077	11.1096	1.75012		7.42421	5.71965	9.12877		Q99NE5	10.7178	9.87117	11.5643	14.6932	13.4705	15.916	1.37092		12.441	11.4057	13.4763		Q0KL02	9.26369	8.24139	10.286	10.7591	10.2101	11.3082	1.16143		9.34436	8.86749
P49722	7.33665	6.49939	8.17391	10.0647	9.52605	10.6034	1.37184		8.08051	7.64803	8.51299		P31938	7.29917	6.88759	7.71075	9.03556	7.90478	10.1664	1.23789		7.4245	6.49534	8.35367		P60766	14.5259	13.7747	15.2771	14.6961	13.8469	15.5453	1.01172		12.4434	11.7243	13.1624		Q80TZ3	9.9044	9.05687	10.7519	10.7607	9.95138	11.5699	1.08645		9.34568	8.64282
P61358	8.72005	6.84747	10.5926	10.0779	9.07041	11.0854	1.15572		8.0911	7.28222	8.89997		P83882	16.4091	8.75781	24.0604	9.03674	6.71869	11.3548	0.550715		7.42547	5.52073	9.3302		P62702	12.195	11.1586	13.2314	14.745	11.7838	17.7063	1.2091		12.4848	9.97748	14.9922		Q8CIG8	8.21108	6.72217	9.69998	10.7706	8.4633	13.0779	1.31172		9.35432	7.35041
Q99020	10.6191	10.1405	11.0978	10.0848	8.10222	12.0674	0.949681		8.09663	6.50491	9.68836		Q9QUM9	7.45259	6.83413	8.07106	9.04165	8.17042	9.91288	1.21322		7.4295	6.71361	8.14539		Q9QYC0	12.7376	12.0129	13.4623	14.8302	13.9218	15.7386	1.16429		12.557	11.7878	13.3261		Q91YR1	8.69628	7.1851	10.2075	10.7717	9.38802	12.1554	1.23866		9.35526	8.15354
O54833	8.67517	7.00804	10.3423	10.0916	9.14892	11.0342	1.16327		8.10206	7.34526	8.85886		Q61879	8.07129	6.55727	9.58531	9.0418	8.23123	9.85236	1.12024		7.42963	6.76359	8.09566		Q99KE1	13.3012	8.20766	18.3948	14.8523	13.0953	16.6092	1.11661		12.5756	11.088	14.0633		Q8K274	9.55339	8.18717	10.9196	10.7727	8.72062	12.8247	1.12763		9.3561	7.5739
P41105	8.66016	8.05978	9.26054	10.1035	9.59053	10.6165	1.16667		8.11167	7.6998	8.52354		P58771	11.489	10.3619	12.6161	9.04427	3.73725	14.3513	0.787213		7.43166	3.07089	11.7924		P32037	12.5164	11.95	13.0827	14.8747	13.5366	16.2127	1.18842		12.5946	11.4617	13.7275		Q9QZ23	7.04755	4.75548	9.33961	10.7802	7.63786	13.9225	1.52964		9.36265	6.63352
Q9D3B1	9.654	4.60819	14.6998	10.1086	8.73655	11.4806	1.04709		8.11572	7.01418	9.21726		B9EJA2	7.13755	6.32868	7.94641	9.04575	6.97848	11.113	1.26735		7.43288	5.7342	9.13155		Q9CWU6	11.6811	10.3634	12.9988	14.8835	12.5144	17.2527	1.27416		12.6021	10.5961	14.6081		O09061	10.0268	8.51535	11.5382	10.7846	9.8829	11.6862	1.07558		9.36645	8.58334
Q9Z1G3	8.15025	7.57916	8.72134	10.1282	9.04702	11.2094	1.24269		8.13148	7.26344	8.99951		Q8R3S6	7.72422	6.6674	8.78105	9.05631	7.12197	10.9906	1.17246		7.44155	5.85211	9.03099		P28474	12.6365	9.3124	15.9606	14.8907	11.7085	18.0729	1.17838		12.6081	9.91374	15.3025		Q9CZX8	10.6365	10.0136	11.2593	10.7955	7.29561	14.2954	1.01495		9.37595	6.33627
Q04690	8.56418	7.98389	9.14448	10.1288	9.55959	10.6981	1.1827		8.13199	7.67496	8.58901		P48428	5.01687	4.72009	5.31366	9.0978	5.06001	13.1356	1.81344		7.47564	4.1578	10.7935		Q8CI94	12.4646	11.7447	13.1844	14.8975	14.3058	15.4892	1.19519		12.614	12.1129	13.115		A2APX8	8.38217	7.38377	9.38058	10.7964	10.0616	11.5311	1.28801		9.37669	8.73856
Q9D0I9	8.62675	8.0688	9.1847	10.13	9.34111	10.9189	1.17425		8.1329	7.49955	8.76625		Q9ES28	7.74915	7.15234	8.34595	9.0981	8.66816	9.52805	1.17408		7.47589	7.12261	7.82918		Q8BPN8	12.5363	11.1354	13.9371	14.9099	13.4639	16.356	1.18935		12.6245	11.4001	13.8488		P21278	9.76099	9.33357	10.1884	10.8152	10.2864	11.344	1.108		9.39307	8.93379
Q8C8R3	7.6127	7.22225	8.00315	10.1354	8.27183	11.9989	1.33138		8.13725	6.64108	9.63341		P70297	7.3332	6.86988	7.79652	9.10323	8.27627	9.9302	1.24137		7.48011	6.80059	8.15962		P06745	12.1165	11.3458	12.8872	14.9305	14.1153	15.7456	1.23224		12.6418	11.9516	13.3321		P50544	7.82183	5.36413	10.2795	10.8171	10.0637	11.5705	1.38294		9.3947	8.74033
Q9CQV8	8.40299	7.98431	8.82167	10.1432	9.56775	10.7186	1.20709		8.14349	7.68151	8.60546		P26883	8.63454	5.1337	12.1354	9.10338	7.87088	10.3359	1.0543		7.48023	6.46748	8.49298		Q9CPW0	14.7752	13.4795	16.071	14.9333	13.7092	16.1573	1.01069		12.6442	11.6078	13.6806		O08638	12.6161	10.4824	14.7499	10.8232	9.98342	11.663	0.85789		9.40002	8.67065
P47753	9.03809	8.08973	9.98646	10.1603	9.29618	11.0243	1.12416		8.15721	7.46348	8.85094		D3YWQ0	8.51501	4.44291	12.5871	9.10401	7.61363	10.5944	1.06917		7.48074	6.2561	8.70538		Q6R0H7	15.6931	13.5208	17.8655	14.9608	13.0742	16.8474	0.953331		12.6675	11.0701	14.2649		Q6P1F6	8.68599	7.95754	9.41444	10.8393	10.3194	11.3591	1.2479		9.41396	8.96247
Q9Z1A1	7.39901	6.41542	8.38259	10.1815	7.85119	12.5118	1.37606		8.17426	6.30337	10.0452		P28652	7.41086	6.84267	7.97905	9.10706	8.20373	10.0104	1.22888		7.48325	6.74098	8.22552		Q99J99	12.4064	11.4503	13.3624	14.9652	13.4083	16.522	1.20625		12.6712	11.353	13.9894		Q80U56	9.81678	0.676552	18.957	10.8453	8.52652	13.1641	1.10477		9.41918	7.40532
P49025	7.49039	3.95595	11.0248	10.1853	8.63306	11.7375	1.35978		8.17728	6.93109	9.42347		Q9JLM8	7.5193	7.21684	7.82175	9.11016	8.4418	9.77853	1.21157		7.4858	6.93661	8.035		Q9D8B7	13.0519	11.4596	14.6443	15.0077	8.01937	21.9961	1.14985		12.7073	6.79011	18.6244		O08529	10.5163	9.41021	11.6224	10.8572	8.81615	12.8983	1.03242		9.42956	7.65687
O35864	8.01881	7.43631	8.60131	10.1936	9.23884	11.1483	1.27121		8.18395	7.41745	8.95046		Q62348	6.86181	6.22452	7.49911	9.12393	8.05546	10.1924	1.32967		7.49711	6.61915	8.37507		Q8BX10	13.218	6.64754	19.7885	15.0192	14.4416	15.5969	1.13627		12.717	12.2279	13.2061		P61358	9.72025	8.58899	10.8515	10.8644	10.1564	11.5724	1.11771		9.4358	8.82089
P11627	8.00522	6.73225	9.27819	10.1958	8.44906	11.9426	1.27365		8.18578	6.78337	9.58818		Q9R1P0	7.76347	7.07461	8.45233	9.1302	7.82559	10.4348	1.17605		7.50226	6.43027	8.57426		Q9WUM4	13.2735	10.3647	16.1822	15.0206	14.0421	15.999	1.13162		12.7181	11.8896	13.5466		Q3UHJ0	9.82442	8.83394	10.8149	10.873	10.2416	11.5044	1.10673		9.44325	8.8949
Q2TPA8	7.89806	6.24514	9.55098	10.2005	9.308	11.0929	1.29151		8.18948	7.47297	8.906		Q8BTY2	8.1129	7.39544	8.83036	9.13422	8.48423	9.78422	1.12589		7.50557	6.97147	8.03967		Q8CHH9	12.6541	11.5546	13.7537	15.0273	14.2091	15.8455	1.18754		12.7238	12.031	13.4166		O88845	8.37495	5.78429	10.9656	10.8802	2.39815	19.3622	1.29913		9.44947	2.08281
Q810J8	6.86453	4.24179	9.48728	10.2036	7.7701	12.637	1.48642		8.19198	6.23826	10.1457		P80318	7.62007	7.16282	8.07731	9.13582	8.28577	9.98588	1.19892		7.50689	6.8084	8.20537		Q9DBC7	11.7033	10.9514	12.4553	15.0872	14.1164	16.0579	1.28913		12.7745	11.9526	13.5965		Q3V1U8	9.75149	6.70118	12.8018	10.8887	5.66819	16.1091	1.11662		9.45685	4.92285
P80315	8.90607	8.18547	9.62668	10.2148	9.77666	10.653	1.14695		8.20102	7.84924	8.55281		Q9Z2U1	7.59399	7.00753	8.18045	9.13987	8.01369	10.2661	1.20357		7.51021	6.58483	8.4356		Q9QXG2	11.3315	8.12088	14.5422	15.1238	-11.7528	42.0005	1.33466		12.8055	-9.9513	35.5624		Q8R4I7	7.05409	4.34759	9.7606	10.9079	9.78857	12.0273	1.54633		9.4736	8.50142
P40124	8.73784	8.21255	9.26312	10.2231	9.10654	11.3396	1.16998		8.20764	7.31123	9.10405		Q3UHD9	7.04713	6.61061	7.48365	9.14257	8.35651	9.92862	1.29735		7.51243	6.86652	8.15833		Q80Z24	11.2043	10.394	12.0146	15.1385	10.1094	20.1676	1.35113		12.818	8.55975	17.0762		Q922Q4	10.678	9.58428	11.7716	10.9126	9.91561	11.9095	1.02197		9.47762	8.61175
Q99LF4	9.81731	9.44557	10.189	10.2411	9.17889	11.3033	1.04317		8.2221	7.36932	9.07488		Q8C8R3	8.68746	8.11493	9.26	9.14735	8.56034	9.73435	1.05294		7.51635	7.03401	7.9987		Q80YD1	11.5749	8.38182	14.7681	15.1412	13.2775	17.0048	1.3081		12.8203	11.2423	14.3982		Q9CQ92	10.3195	9.5823	11.0567	10.9169	10.0097	11.8242	1.0579		9.48142	8.69349
P62900	9.29895	8.03254	10.5654	10.2544	9.16117	11.3477	1.10275		8.23282	7.35509	9.11056		Q6P9K9	7.56995	7.16844	7.97145	9.15958	8.6079	9.71127	1.20999		7.52641	7.07309	7.97973		Q61165	15.5515	12.5333	18.5696	15.2104	11.6881	18.7327	0.978069		12.8789	9.89648	15.8613		P80318	9.4459	8.48357	10.4082	10.9342	9.83601	12.0324	1.15756		9.49641	8.54262
P62717	8.75479	7.4164	10.0932	10.2567	9.28689	11.2264	1.17155		8.23461	7.45603	9.0132		O09061	7.50462	6.96049	8.04875	9.1603	7.91895	10.4016	1.22062		7.52699	6.50698	8.54701		P63141	15.9711	15.0455	16.8967	15.2907	12.9451	17.6363	0.957401		12.9469	10.9608	14.9329		P61089	10.1496	9.19031	11.1089	10.9538	10.0164	11.8912	1.07923		9.51341	8.69925
Q99LI8	6.56336	6.01842	7.1083	10.2686	8.11151	12.4256	1.56453		8.24417	6.51236	9.97597		P57776	7.36725	6.43854	8.29597	9.16583	7.58679	10.7449	1.24413		7.53154	6.23405	8.82903		Q60759	14.7589	10.7881	18.7298	15.2942	13.707	16.8815	1.03627		12.9499	11.6059	14.2938		O54833	10.0912	9.15338	11.0289	10.9569	9.67784	12.2359	1.08579		9.51609	8.40525
P12382	7.44155	6.99281	7.89029	10.2739	9.00181	11.5459	1.38061		8.24843	7.22715	9.2697		O54833	9.57983	8.60274	10.5569	9.16708	7.86877	10.4654	0.956915		7.53257	6.46575	8.59939		P35762	16.196	15.0763	17.3157	15.3044	12.4151	18.1937	0.944952		12.9585	10.5121	15.4049		Q9WVE8	8.63745	7.85488	9.42003	10.9582	7.68218	14.2341	1.26868		9.5172	6.67201
Q810B6	7.38054	4.57404	10.1871	10.2756	8.62135	11.9298	1.39225		8.24981	6.9217	9.57792		Q8VEK0	6.49062	6.00123	6.98	9.16745	6.83966	11.4952	1.41242		7.53287	5.62013	9.44561		Q920N7	11.5043	10.7213	12.2872	15.307	14.3539	16.2602	1.33055		12.9607	12.1536	13.7677		Q8K3H0	8.93673	6.20432	11.6691	10.9674	-14.282	36.2169	1.22723		9.52528	-12.404
O88703	6.90443	4.42283	9.38603	10.2814	8.82534	11.7376	1.48911		8.25451	7.08546	9.42355		P48722	7.57142	7.02757	8.11527	9.17001	8.29931	10.0407	1.21113		7.53498	6.81953	8.25043		Q9D0F9	13.5303	12.6073	14.4532	15.3082	13.4212	17.1952	1.1314		12.9616	11.3639	14.5594		Q9JI46	8.27328	7.50926	9.03731	10.9794	7.30254	14.6563	1.32709		9.53568	6.34229
Q8BIW1	6.95287	6.11103	7.79471	10.2839	8.73462	11.8332	1.47909		8.2565	7.01263	9.50036		Q3UHJ0	7.83888	7.51029	8.16747	9.17156	8.29	10.0531	1.17001		7.53625	6.81188	8.26063		Q60668	13.0253	10.3008	15.7499	15.3208	13.8336	16.808	1.17623		12.9723	11.7131	14.2315		Q8CC88	10.9485	9.97852	11.9185	10.9901	9.10022	12.8799	1.0038		9.54491	7.90358
Q9ESN6	6.81663	6.11027	7.52299	10.2868	9.30873	11.2649	1.50907		8.25881	7.47356	9.04407		P70168	7.72225	7.10814	8.33636	9.17688	8.23915	10.1146	1.18837		7.54062	6.77009	8.31115		Q5H8C4	12.1501	9.61497	14.6852	15.3279	13.9993	16.6565	1.26154		12.9783	11.8534	14.1033		P70206	9.18397	8.18063	10.1873	10.9926	10.316	11.6693	1.19694		9.54716	8.95949
Q8K400	8.15851	7.16843	9.14859	10.3076	9.41605	11.1991	1.26342		8.2755	7.55972	8.99129		Q5DQR4	6.00876	4.15298	7.86453	9.17858	8.50153	9.85563	1.52753		7.54202	6.98569	8.09835		Q9D880	13.7866	12.6727	14.9006	15.332	14.4273	16.2367	1.11209		12.9818	12.2158	13.7478		Q7TSH8	9.62821	8.27861	10.9778	11.0087	8.77782	13.2396	1.14338		9.56112	7.62358
Q9Z1N5	10.0382	9.45018	10.6263	10.311	8.0827	12.5393	1.02717		8.27822	6.48923	10.0672		Q7TNL5	8.03213	7.65681	8.40744	9.17965	8.79358	9.56572	1.14287		7.5429	7.22566	7.86014		Q9DBL7	12.5055	10.8332	14.1778	15.3485	11.9951	18.7019	1.22735		12.9958	10.1564	15.8352		Q9CR26	9.21106	7.76654	10.6556	11.0161	9.2218	12.8103	1.19596		9.5675	8.00918
Q99LD4	6.84206	4.96875	8.71537	10.3138	8.71261	11.9149	1.50741		8.28046	6.99496	9.56595		P55264	7.54356	6.802	8.28512	9.18946	8.36523	10.0137	1.21819		7.55096	6.87369	8.22822		P63001	14.6949	13.7633	15.6264	15.3538	15.0908	15.6169	1.04484		13.0003	12.7776	13.2231		Q8C729	10.5644	8.31402	12.8147	11.0481	6.82739	15.2689	1.04579		9.59536	5.92961
Q61545	9.51872	6.08927	12.9482	10.3151	8.70159	11.9286	1.08367		8.28154	6.98611	9.57697		Q9WV80	7.45144	7.04662	7.85626	9.20282	8.00657	10.3991	1.23504		7.56194	6.57898	8.5449		P10649	13.6525	12.7785	14.5265	15.3783	14.6274	16.1293	1.12641		13.0211	12.3852	13.6569		P12970	10.3324	9.19614	11.4686	11.0618	10.2006	11.9231	1.0706		9.60725	8.85927
Q8R2Y8	8.15426	7.09877	9.20975	10.3346	9.57448	11.0947	1.26739		8.29719	7.68692	8.90747		Q7TQK5	7.74697	5.08533	10.4086	9.20875	6.95267	11.4648	1.18869		7.56681	5.713	9.42061		O88844	14.5498	13.6172	15.4823	15.395	14.2169	16.5731	1.05809		13.0352	12.0377	14.0327		Q3B7Z2	7.81728	6.29219	9.34237	11.0853	9.77614	12.3946	1.41806		9.62768	8.49062
P39053	7.9173	7.38788	8.44673	10.3427	8.88008	11.8053	1.30634		8.30368	7.12942	9.47795		Q9CQV8	7.73479	7.24792	8.22166	9.21284	8.11752	10.3082	1.19109		7.57017	6.67015	8.47019		Q9QXS1	16.4903	15.7633	17.2174	15.4093	14.5296	16.289	0.934444		13.0473	12.3024	13.7921		Q922D8	10.3214	9.17299	11.4698	11.0855	8.67086	13.5002	1.07403		9.62781	7.53068
Q9Z1W9	7.08811	6.09771	8.07851	10.3489	8.32815	12.3696	1.46003		8.30863	6.6863	9.93097		Q8BJH1	7.13856	6.74367	7.53346	9.22014	8.02334	10.4169	1.2916		7.57617	6.59276	8.55957		Q9EPK2	14.6488	13.8802	15.4175	15.4253	14.2299	16.6208	1.05301		13.0608	12.0486	14.0731		P28867	8.11226	6.8041	9.42043	11.0864	6.95394	15.2189	1.36663		9.62861	6.03953
Q9R0P5	9.10299	8.47214	9.73384	10.3512	9.16166	11.5408	1.13713		8.31055	7.35548	9.26562		P27048	7.85849	5.92577	9.79122	9.22326	7.82458	10.6219	1.17367		7.57874	6.42944	8.72803		Q9EQK5	12.8043	10.8664	14.7422	15.4432	12.5701	18.3164	1.2061		13.076	10.6433	15.5087		Q8R5H6	9.35922	8.50978	10.2087	11.0878	10.406	11.7696	1.1847		9.62983	9.03768
P47757	8.74363	8.25504	9.23222	10.354	9.09056	11.6175	1.18418		8.31276	7.2984	9.32713		O08547	5.82963	5.41562	6.24363	9.22559	5.40782	13.0434	1.58254		7.58065	4.4436	10.7177		P70290	12.1642	9.96998	14.3584	15.4701	13.3242	17.6161	1.27178		13.0988	11.2818	14.9158		Q6PGN3	10.1251	8.70468	11.5456	11.0952	5.29681	16.8935	1.09581		9.63621	4.60031
O88507	6.04328	5.16533	6.92123	10.3566	8.0242	12.689	1.71374		8.31484	6.44227	10.1874		Q80TL0	7.65533	6.7983	8.51236	9.22654	8.16936	10.2837	1.20524		7.58143	6.71274	8.45012		P06151	13.5457	12.4979	14.5934	15.4732	13.5483	17.3982	1.1423		13.1014	11.4716	14.7313		Q80VP9	6.74791	4.58436	8.91146	11.0996	10.0819	12.1172	1.64489		9.64005	8.75621
Q9WTQ5	7.56182	7.04248	8.08116	10.3679	6.89239	13.8435	1.37109		8.32396	5.53359	11.1143		Q9R1P1	7.72137	6.95454	8.4882	9.22806	8.14747	10.3086	1.19513		7.58267	6.69476	8.47059		Q61625	15.3138	14.8397	15.7879	15.503	14.8677	16.1383	1.01236		13.1266	12.5887	13.6646		P59823	8.59542	7.00698	10.1838	11.1056	8.32909	13.8822	1.29204		9.6453	7.23385
P47911	8.71341	7.96627	9.46056	10.373	9.5647	11.1813	1.19046		8.32801	7.67907	8.97695		Q5SSM3	8.97935	8.41374	9.54496	9.22853	8.00554	10.4515	1.02775		7.58306	6.57813	8.58799		P40142	14.1718	13.491	14.8527	15.5111	15.0616	15.9606	1.0945		13.1335	12.7529	13.5141		A0A286YCX6	6.61573	5.27116	7.96029	11.1064	7.90534	14.3075	1.67879		9.64599	6.86583
Q9CR26	6.52146	5.53078	7.51213	10.3804	7.68114	13.0796	1.59173		8.33393	6.16684	10.501		Q8C522	4.91968	0.683678	9.15569	9.2378	7.90008	10.5755	1.87772		7.59068	6.49148	8.68988		Q8VIJ6	11.9529	8.78743	15.1183	15.5201	-92.9896	124.03	1.29844		13.1411	-78.7356	105.018		P47738	10.5079	9.72232	11.2934	11.1117	10.5149	11.7085	1.05746		9.65056	9.13225
Q9D1K7	7.9585	6.97191	8.94508	10.3939	9.41802	11.3698	1.30601		8.34479	7.5613	9.12827		Q8R326	7.62928	7.20759	8.05097	9.24426	8.47377	10.0147	1.21168		7.59599	6.96288	8.22909		P24472	13.8881	12.7106	15.0657	15.5295	14.5086	16.5503	1.11818		13.149	12.2847	14.0134		Q9CR95	10.0641	9.55032	10.5779	11.113	10.4427	11.7833	1.10422		9.6517	9.06957
Q8C7K6	7.55924	6.79279	8.3257	10.3981	8.84465	11.9516	1.37555		8.3482	7.10097	9.59543		Q8BZ98	8.10169	7.75421	8.44917	9.2606	8.85956	9.66164	1.14304		7.60941	7.27988	7.93895		Q925N0	14.3143	13.6171	15.0115	15.5499	13.6107	17.4891	1.08632		13.1663	11.5244	14.8083		Q9Z1G3	9.49488	8.59076	10.399	11.1133	10.5205	11.7061	1.17046		9.65199	9.13713
Q9WVE8	6.59617	5.61688	7.57546	10.3989	6.05453	14.7432	1.5765		8.34878	4.86091	11.8366		Q9D6Y9	8.7155	7.02871	10.4023	9.26301	5.55366	12.9724	1.06282		7.61139	4.56343	10.6594		P60469	9.5839	8.3561	10.8117	15.5648	11.1163	20.0133	1.62405		13.1789	9.41229	16.9455		P47857	9.79315	8.85521	10.7311	11.1234	10.2957	11.951	1.13583		9.66068	8.9419
P97447	7.50684	6.23966	8.77403	10.3996	9.39714	11.4021	1.38535		8.3494	7.54454	9.15427		E9PX29	6.1064	4.78865	7.42415	9.26633	8.15757	10.3751	1.51748		7.61412	6.70305	8.52519		Q62108	12.3547	11.6249	13.0844	15.6057	14.9264	16.285	1.26314		13.2136	12.6384	13.7887		P54285	9.07888	8.63473	9.52303	11.1264	10.5336	11.7192	1.22553		9.66334	9.14848
Q91YR1	8.21111	7.63685	8.78536	10.4134	8.40212	12.4247	1.26821		8.36046	6.74568	9.97523		Q8VHJ5	7.25039	6.47362	8.02715	9.26689	7.9968	10.537	1.27812		7.61458	6.57095	8.65821		O35598	15.1292	13.0467	17.2117	15.6497	13.4002	17.8992	1.0344		13.2508	11.3462	15.1555		P23819	9.54372	9.0544	10.033	11.1403	10.7078	11.5729	1.16729		9.67541	9.29973
Q9DBC7	4.43821	2.31504	6.56138	10.416	9.22443	11.6075	2.34688		8.3625	7.40588	9.31913		Q99LP6	7.43714	7.30102	7.57326	9.2749	5.65041	12.8994	1.24711		7.62117	4.64293	10.5994		Q8BGX0	13.4642	11.8667	15.0617	15.6803	12.6463	18.7142	1.16459		13.2767	10.7078	15.8456		Q3UH93	8.79604	6.82374	10.7683	11.1501	10.2457	12.0545	1.26763		9.68392	8.89843
Q8VCX5	8.5008	6.3558	10.6458	10.4204	8.54703	12.2938	1.22581		8.36606	6.86203	9.8701		Q8BJY1	5.05469	4.21073	5.89865	9.2797	6.64283	11.9166	1.83586		7.62511	5.4584	9.79181		Q8K0T7	11.8497	10.0111	13.6884	15.6839	14.0785	17.2894	1.32357		13.2798	11.9205	14.6392		P14131	10.0926	9.03986	11.1453	11.1526	9.76552	12.5396	1.10503		9.68607	8.4814
P84084	7.44119	6.92036	7.96202	10.4304	9.5679	11.293	1.40172		8.37413	7.68164	9.06663		P23819	8.41435	8.13583	8.69287	9.29044	8.76146	9.81941	1.10412		7.63393	7.19928	8.06859		P97820	5.90321	3.24102	8.5654	15.6945	8.67622	22.7128	2.65864		13.2888	7.34628	19.2312		Q99LP6	9.99815	9.31102	10.6853	11.1705	7.0932	15.2478	1.11726		9.70162	6.16048
Q6PGN3	7.55916	5.51886	9.59946	10.4309	8.15341	12.7084	1.3799		8.37448	6.546	10.203		Q9EPK7	7.65573	7.08224	8.22921	9.29452	8.19254	10.3965	1.21406		7.63729	6.7318	8.54278		E9PUL5	11.7244	11.3287	12.1201	15.7057	14.0225	17.389	1.33958		13.2983	11.8731	14.7235		P97490	4.23653	-4.20691	12.68	11.1733	9.67718	12.6695	2.63738		9.70409	8.40467
Q9QXY6	7.64779	7.10407	8.19152	10.4313	7.54166	13.3209	1.36396		8.37482	6.05486	10.6948		Q9CZN7	7.12967	6.22356	8.03577	9.29468	6.24474	12.3446	1.30366		7.63742	5.13129	10.1435		O35681	12.8847	12.0544	13.715	15.7147	14.9592	16.4702	1.21964		13.3059	12.6662	13.9455		P80315	9.5116	8.51141	10.5118	11.2083	10.1917	12.2248	1.17838		9.73442	8.85158
Q9QYI5	4.63225	2.30093	6.96358	10.4343	4.01612	16.8525	2.25253		8.37723	3.22436	13.5301		O08914	9.72112	4.13217	15.3101	9.29546	5.45177	13.1392	0.956213		7.63806	4.47971	10.7964		Q9CPU0	12.4953	11.6898	13.3008	15.7256	6.49553	24.9557	1.25852		13.3151	5.49986	21.1304		P47754	10.2089	9.38712	11.0307	11.2117	10.2418	12.1815	1.09822		9.73739	8.89508
Q9D0R2	7.37596	6.40322	8.34871	10.454	8.77208	12.136	1.41731		8.39306	7.04271	9.74342		Q8BJ42	8.26546	6.69325	9.83766	9.29581	8.32015	10.2715	1.12466		7.63834	6.83665	8.44004		F6SEU4	13.0716	12.1614	13.9819	15.7662	15.0386	16.4938	1.20614		13.3495	12.7334	13.9655		P18242	7.06007	6.55412	7.56602	11.2119	8.62577	13.7981	1.58807		9.7376	7.49152
O88544	9.24185	8.49298	9.99072	10.4763	7.44549	13.5071	1.13357		8.41092	5.97765	10.8442		Q61316	7.56343	7.19279	7.93406	9.29837	8.41644	10.1803	1.22939		7.64045	6.91577	8.36513		D3YTP3	17.0316	14.9994	19.0638	15.7971	14.4089	17.1854	0.927519		13.3757	12.2002	14.5511		Q99NB1	7.2466	5.32675	9.16645	11.2374	9.94907	12.5257	1.55071		9.75973	8.64081
Q5SQX6	8.40927	7.85525	8.9633	10.4814	9.29676	11.6661	1.24642		8.41508	7.46395	9.36621		P16332	7.82073	7.28155	8.35991	9.30582	8.091	10.5206	1.18989		7.64657	6.64836	8.64478		P62482	15.1523	14.4843	15.8203	15.7987	14.4087	17.1886	1.04266		13.377	12.2001	14.5539		Q68FF6	9.26228	8.34856	10.176	11.2406	10.6124	11.8688	1.21359		9.76252	9.21695
P48320	8.30784	7.4488	9.16687	10.4855	9.08593	11.885	1.26212		8.41829	7.29469	9.5419		Q9CZT8	8.8323	7.48289	10.1817	9.30641	8.60134	10.0115	1.05368		7.64705	7.0677	8.22641		Q9R0K7	14.6873	13.9413	15.4333	15.7995	15.3253	16.2737	1.07573		13.3777	12.9762	13.7792		P28661	9.79791	9.16131	10.4345	11.248	10.8939	11.6021	1.148		9.76891	9.46136
Q63844	9.40001	8.26163	10.5384	10.5116	8.94064	12.0825	1.11825		8.43927	7.17804	9.70051		O08688	7.72199	6.69237	8.75161	9.30645	8.0977	10.5152	1.20519		7.64709	6.65386	8.64032		Q62426	13.474	10.8073	16.1408	15.8085	11.0879	20.5291	1.17326		13.3853	9.38832	17.3823		P62900	10.243	9.26869	11.2173	11.2491	10.482	12.0162	1.09822		9.76991	9.10369
Q99KY4	6.74671	4.21271	9.28071	10.5421	6.38713	14.697	1.56255		8.46376	5.12794	11.7996		P49722	7.84736	7.25681	8.43791	9.3124	8.34316	10.2816	1.18669		7.65198	6.85555	8.4484		Q62425	15.4583	14.4445	16.472	15.841	13.7637	17.9183	1.02476		13.4128	11.6539	15.1717		P14115	9.46815	8.62835	10.308	11.2497	9.52276	12.9767	1.18817		9.77045	8.27056
P54763	9.88882	8.98271	10.7949	10.5454	7.27197	13.8189	1.0664		8.46645	5.83833	11.0946		Q8R5H6	8.0848	7.70534	8.46427	9.31936	8.78917	9.84955	1.1527		7.6577	7.22204	8.09335		Q9WUB3	13.1087	12.4472	13.7702	15.8527	15.1733	16.532	1.20933		13.4227	12.8475	13.9979		P62482	9.2149	8.6416	9.78819	11.2672	10.7597	11.7747	1.22272		9.78562	9.34482
P56371	5.97725	5.0273	6.92721	10.5502	3.76251	17.3379	1.76506		8.47029	3.02075	13.9198		P61021	7.37632	6.9184	7.83423	9.33537	8.50699	10.1637	1.26559		7.67085	6.99018	8.35153		P47199	13.2941	11.9393	14.6489	15.8541	13.6269	18.0812	1.19256		13.4239	11.5381	15.3096		P45952	9.31266	8.42676	10.1986	11.2781	10.7325	11.8236	1.21105		9.79505	9.32124
Q8CH09	6.61472	5.75678	7.47266	10.5549	4.11141	16.9983	1.59566		8.47401	3.30087	13.6472		Q61937	7.39288	7.08289	7.70287	9.34325	7.81466	10.8718	1.26382		7.67733	6.42129	8.93337		P45591	12.0923	10.6262	13.5584	15.9103	14.3292	17.4913	1.31573		13.4714	12.1327	14.8102		Q6PFD5	9.81438	9.0238	10.605	11.292	10.3613	12.2227	1.15056		9.80714	8.99881
Q922D8	8.50964	7.91795	9.10133	10.5563	9.96796	11.1446	1.24051		8.47516	8.00282	8.9475		A0A0U1RNF2	7.95427	7.07535	8.83319	9.3528	7.41725	11.2884	1.17582		7.68518	6.09474	9.27562		Q9D1G5	14.6177	13.8018	15.4337	15.9333	14.6742	17.1924	1.09		13.4909	12.4249	14.557		Q9CX86	5.44012	3.44272	7.43753	11.2933	5.53375	17.0528	2.07592		9.80825	4.80609
Q8CHC4	8.37883	7.7095	9.04815	10.5597	9.20217	11.9173	1.26029		8.47792	7.388	9.56785		Q9CZJ2	9.68041	7.05774	12.3031	9.35343	7.75751	10.9493	0.966222		7.68569	6.37433	8.99705		P52760	14.7585	13.9645	15.5526	15.9454	-21.2307	53.1214	1.08042		13.5012	-17.9763	44.9787		Q9DCT1	5.44869	4.29174	6.60563	11.2991	-5.33049	27.9286	2.07372		9.81329	-4.62955
Q9WUA3	8.52012	8.00088	9.03936	10.5868	9.81327	11.3604	1.24257		8.49967	7.87863	9.12071		O35864	7.70003	7.33613	8.06393	9.35695	7.8463	10.8676	1.21518		7.68859	6.44728	8.92989		Q05920	15.1446	14.0971	16.1921	15.9461	15.0177	16.8746	1.05293		13.5018	12.7157	14.288		G5E8K5	8.7865	7.47346	10.0995	11.3009	9.29836	13.3035	1.28617		9.81489	8.07567
Q9JI46	8.30782	7.77932	8.83631	10.5998	9.66201	11.5376	1.27589		8.51012	7.75719	9.26306		Q91VM5	8.02091	7.40493	8.63689	9.36065	8.31435	10.4069	1.16703		7.69162	6.83189	8.55136		Q9Z306	8.38561	4.48899	12.2822	15.9829	14.5719	17.3938	1.90599		13.5329	12.3382	14.7276		Q80X80	9.89414	9.43908	10.3492	11.3028	10.0902	12.5153	1.14237		9.81649	8.76341
Q3UHL1	6.37891	4.22895	8.52886	10.6163	8.86864	12.3639	1.66428		8.52333	7.12023	9.92643		Q9JL04	6.70427	5.11187	8.29666	9.36224	8.75299	9.9715	1.39646		7.69294	7.19231	8.19356		Q99MI1	12.4005	11.6937	13.1074	15.9873	14.9045	17.0702	1.28925		13.5367	12.6198	14.4536		Q6ZWR6	7.92213	4.36635	11.4779	11.3072	6.54215	16.0722	1.42729		9.82032	5.68189
Q91XM9	6.09195	5.61642	6.56748	10.6204	7.64063	13.6002	1.74335		8.52665	6.13432	10.919		P56399	7.79738	7.27697	8.31778	9.37397	8.36315	10.3848	1.20219		7.70257	6.87198	8.53315		P39098	15.4312	11.4199	19.4425	16.0217	12.8463	19.1971	1.03827		13.5658	10.8772	16.2545		Q99MN1	8.45986	5.02626	11.8935	11.3122	7.77901	14.8453	1.33716		9.82465	6.75611
Q9JJV2	9.7114	9.0058	10.417	10.6252	9.81302	11.4374	1.09409		8.53048	7.87843	9.18254		P54285	6.57835	5.6663	7.4904	9.37624	8.74451	10.008	1.42532		7.70443	7.18535	8.22352		O89051	1.95636	1.45535	2.45737	16.0269	-33.2621	65.316	8.19221		13.5702	-28.1635	55.304		Q6ZQ18	10.104	9.39828	10.8098	11.3168	10.7395	11.8942	1.12003		9.82873	9.32729
Q99KB8	8.78786	8.18126	9.39446	10.6339	9.71597	11.5519	1.21007		8.53751	7.80051	9.27452		Q8R001	7.27064	6.65664	7.88464	9.37918	8.35048	10.4079	1.29001		7.70685	6.86157	8.55213		P48193	14.5115	11.7096	17.3134	16.0374	13.3998	18.675	1.10515		13.5791	11.3458	15.8124		P84084	9.88926	8.52372	11.2548	11.3249	9.66732	12.9826	1.14518		9.83576	8.39611
Q91YP2	8.69829	6.70577	10.6908	10.6496	9.0057	12.2936	1.22434		8.55011	7.23027	9.86994		O70251	8.362	7.89952	8.82447	9.39648	8.9437	9.84925	1.12371		7.72106	7.34902	8.09311		P16388	16.8302	16.1218	17.5386	16.0783	14.8872	17.2694	0.955325		13.6137	12.6052	14.6222		Q9QUM9	10.3068	8.99374	11.6198	11.3293	10.6037	12.0549	1.09921		9.83957	9.2094
P61255	8.3817	6.63871	10.1247	10.6515	9.04	12.263	1.2708		8.5516	7.2578	9.84539		Q8CHU3	7.12508	6.08304	8.16712	9.39661	8.19073	10.6025	1.31881		7.72117	6.7303	8.71204		Q50H33	12.8506	11.8512	13.85	16.0911	14.1649	18.0173	1.25217		13.6245	11.9936	15.2555		P63325	9.73706	8.88445	10.5897	11.3359	9.95759	12.7143	1.16421		9.84531	8.64821
Q7TSH2	8.28628	7.54647	9.02609	10.6538	8.9493	12.3583	1.28572		8.55346	7.18499	9.92194		Q8K400	7.60508	7.02194	8.18822	9.40239	8.07022	10.7346	1.23633		7.72592	6.63128	8.82056		Q60854	13.253	9.64166	16.8643	16.1017	9.34523	22.8581	1.21495		13.6335	7.91274	19.3543		P55264	7.78098	6.36446	9.19749	11.3401	8.85699	13.8232	1.45741		9.84891	7.69233
Q3USB7	6.84311	5.99205	7.69417	10.6634	8.98984	12.3369	1.55826		8.56115	7.21754	9.90475		Q920N7	8.26808	5.93381	10.6023	9.40332	7.14465	11.662	1.1373		7.72669	5.87074	9.58264		Q8K411	14.8127	12.6574	16.968	16.1085	14.8654	17.3516	1.08748		13.6393	12.5867	14.6919		Q9CQE8	8.06068	7.85152	8.26983	11.3419	9.14566	13.5382	1.40707		9.8505	7.94305
Q9DBS2	7.72854	7.23871	8.21836	10.6646	9.2815	12.0477	1.3799		8.56215	7.4517	9.67259		Q9EQH3	8.0741	7.66031	8.48788	9.41402	8.78052	10.0475	1.16595		7.73548	7.21494	8.25603		B2RSH2	14.8542	14.1715	15.537	16.1123	14.6897	17.5349	1.08469		13.6425	12.438	14.8471		Q9CPW0	10.0332	9.52484	10.5416	11.3673	9.9786	12.7559	1.13296		9.87252	8.66645
Q920E5	8.04424	7.27382	8.81465	10.6659	8.2044	13.1274	1.32591		8.56318	6.58694	10.5394		Q8QZV4	7.98613	6.5848	9.38745	9.41517	8.37344	10.4569	1.17894		7.73642	6.88044	8.5924		P14094	16.6241	16.0626	17.1856	16.1226	15.4066	16.8386	0.969832		13.6512	13.045	14.2575		Q61151	9.32413	8.57497	10.0733	11.3734	10.4637	12.2831	1.21978		9.87782	9.08774
P84078	9.1575	8.57872	9.73628	10.6719	10.4857	10.8581	1.16537		8.56799	8.41849	8.71749		P15105	8.05097	7.63862	8.46332	9.41829	8.88114	9.95544	1.16983		7.73899	7.29761	8.18037		Q9Z2I8	12.809	9.81372	15.8043	16.1322	14.9283	17.336	1.25944		13.6594	12.64	14.6787		P17742	10.0436	9.3747	10.7125	11.381	11.0149	11.7472	1.13316		9.88448	9.56648
Q8C0C7	9.33091	8.28319	10.3786	10.6724	9.84965	11.4951	1.14377		8.56837	7.90784	9.2289		Q9R1P4	7.81151	7.16882	8.45421	9.42336	8.85398	9.99275	1.20634		7.74316	7.27529	8.21102		Q04736	11.3337	7.77321	14.8941	16.1489	15.0209	17.2768	1.42486		13.6735	12.7184	14.6285		Q9D1R9	11.2035	10.0231	12.3838	11.3852	10.1854	12.5851	1.01622		9.88812	8.84603
P63030	10.8686	7.78042	13.9567	10.6745	6.06586	15.2831	0.982145		8.57007	4.87001	12.2701		Q9ESJ4	8.44942	8.01482	8.88403	9.42523	8.46145	10.389	1.11549		7.74469	6.95275	8.53663		P17426	13.2888	12.005	14.5727	16.1546	14.7078	17.6015	1.21566		13.6784	12.4533	14.9034		O54901	10.1823	9.56241	10.8023	11.3997	10.7394	12.0601	1.11956		9.90071	9.32718
Q64010	7.86656	6.57075	9.16237	10.6786	9.15764	12.1996	1.35747		8.57339	7.35225	9.79453		Q3UMU9	7.70084	5.39438	10.0073	9.43073	8.13844	10.723	1.22464		7.74921	6.68734	8.81108		P25911	13.3434	10.9091	15.7777	16.19	15.2265	17.1535	1.21334		13.7083	12.8925	14.5241		Q07076	7.48603	6.36247	8.6096	11.4023	9.36275	13.4418	1.52314		9.90291	8.13159
Q9D0J4	6.936	5.40137	8.47063	10.6817	9.97483	11.3885	1.54003		8.57583	8.00834	9.14332		Q91W69	7.28839	6.09174	8.48503	9.43581	6.85552	12.0161	1.29464		7.75338	5.63317	9.8736		P04919	17.2514	11.9867	22.516	16.2479	8.01215	24.4837	0.941835		13.7573	6.78401	20.7307		Q9WUA3	10.0473	9.03142	11.0632	11.4177	10.8495	11.9859	1.1364		9.91636	9.42287
Q80UW2	9.5622	8.14639	10.978	10.7016	9.41533	11.9879	1.11916		8.59182	7.55914	9.6245		Q60864	7.57656	7.00918	8.14394	9.44041	8.76833	10.1125	1.246		7.75716	7.20492	8.30941		P70296	13.6175	12.7658	14.4692	16.2632	11.0997	21.4268	1.19429		13.7703	9.39826	18.1424		P62301	9.79057	9.1085	10.4726	11.421	8.43013	14.4119	1.16653		9.91919	7.32161
P62821	8.59628	8.07452	9.11803	10.703	9.90938	11.4967	1.24508		8.59298	7.9558	9.23017		P61202	7.88055	7.57578	8.18533	9.4443	8.24656	10.642	1.19843		7.76036	6.77618	8.74454		D3Z7P3	16.7429	15.5703	17.9156	16.2638	15.4698	17.0578	0.971383		13.7708	13.0985	14.4431		Q9R1P3	10.4637	9.07796	11.8494	11.4365	7.77444	15.0985	1.09297		9.93263	6.75214
Q9DBT5	8.2481	4.82204	11.6742	10.7069	10.197	11.2168	1.2981		8.59608	8.18669	9.00548		P62900	10.1203	9.5475	10.6931	9.45482	7.57099	11.3386	0.934245		7.769	6.22107	9.31694		Q8JZP2	12.6269	10.5634	14.6904	16.2967	15.2945	17.299	1.29064		13.7987	12.9501	14.6473		Q8BGB7	9.18907	8.15743	10.2207	11.4368	6.89971	15.9739	1.24461		9.93291	5.99243
Q9CZC8	8.5277	7.80309	9.25231	10.7191	9.87499	11.5633	1.25698		8.6059	7.92818	9.28361		Q9CYT6	7.89647	7.40907	8.38387	9.47108	8.13889	10.8033	1.19941		7.78237	6.68771	8.87703		Q99J47	13.0239	10.9713	15.0766	16.2988	12.6462	19.9513	1.25145		13.8004	10.7077	16.893		P62855	12.3028	8.30799	16.2977	11.4376	10.4193	12.4558	0.929671		9.9336	9.04925
P31648	6.88189	6.12549	7.63828	10.7231	7.32841	14.1177	1.55816		8.60907	5.88365	11.3345		P51880	9.62326	8.04005	11.2065	9.47308	8.73749	10.2087	0.984394		7.78401	7.17957	8.38844		O35857	14.8002	13.5229	16.0776	16.3164	14.6881	17.9446	1.10244		13.8153	12.4367	15.1939		B2RUS7	9.05617	8.34408	9.76826	11.4628	10.3141	12.6116	1.26575		9.95552	8.95781
Q9Z2Z6	17.296	10.0391	24.5528	10.7256	0.274433	21.1768	0.620122		8.61112	0.22033	17.0019		Q9Z2U0	7.80762	7.10103	8.51422	9.47472	8.86793	10.0815	1.21352		7.78535	7.28676	8.28395		Q9DCM0	23.7249	19.7241	27.7258	16.3264	-23.9177	56.5705	0.688153		13.8238	-20.2515	47.8991		Q9CZC8	9.4083	7.54577	11.2708	11.4721	10.2607	12.6834	1.21935		9.96353	8.91148
P60469	8.09215	5.70545	10.4788	10.7465	7.19082	14.3021	1.32801		8.62785	5.77318	11.4825		Q9ERB0	5.17154	4.09004	6.25305	9.48489	7.30824	11.6615	1.83405		7.79372	6.00517	9.58226		Q8BH44	12.121	10.0182	14.2239	16.3386	15.3066	17.3706	1.34795		13.8341	12.9603	14.7079		Q8BTX9	10.9068	10.3411	11.4725	11.4832	10.8747	12.0918	1.05285		9.97324	9.44469
P50396	8.72793	8.14878	9.30708	10.7571	9.90518	11.609	1.23249		8.6364	7.95242	9.32038		Q8CIG8	7.38498	6.51771	8.25226	9.48762	7.98129	10.994	1.28472		7.79596	6.55821	9.03371		Q9DBP5	12.7808	12.1286	13.4331	16.357	14.0648	18.6491	1.27981		13.8497	11.9089	15.7905		P47757	9.61422	8.78451	10.4439	11.4877	10.6297	12.3457	1.19486		9.9771	9.2319
Q6P3A8	6.0355	-0.879808	12.9508	10.7685	9.07744	12.4595	1.78419		8.64551	7.28787	10.0032		P84086	8.14312	7.86447	8.42176	9.50782	8.8332	10.1824	1.16759		7.81255	7.25822	8.36688		Q80Y17	16.3067	14.5087	18.1047	16.3672	13.1317	19.6026	1.00371		13.8583	11.1188	16.5978		Q99JY0	9.43573	8.25954	10.6119	11.4958	10.7485	12.2431	1.21832		9.98414	9.33509
O08529	9.57321	8.93202	10.2144	10.7719	9.96319	11.5805	1.12521		8.64824	7.99899	9.29748		P0DP28	7.21001	6.78089	7.63913	9.52496	7.67988	11.37	1.32107		7.82664	6.31054	9.34274		Q3UNH4	14.4417	13.0073	15.8761	16.3858	15.7331	17.0384	1.13461		13.8741	13.3215	14.4267		O09167	9.50079	7.78389	11.2177	11.4986	10.4271	12.57	1.21028		9.98657	9.056
P62264	9.59945	8.79939	10.3995	10.7741	9.89268	11.6555	1.12236		8.65001	7.94239	9.35764		Q8VHI6	11.6447	10.8638	12.4255	9.52595	7.1564	11.8955	0.818053		7.82745	5.8804	9.77451		P63056	10.7297	9.06682	12.3926	16.3873	15.8768	16.8979	1.52729		13.8754	13.4431	14.3077		Q99M87	8.7246	6.1129	11.3363	11.5021	10.7747	12.2296	1.31835		9.98964	9.35783
P62996	11.449	10.4497	12.4483	10.7774	8.87696	12.6779	0.941342		8.65271	7.12691	10.1785		Q9DC61	6.9421	2.59054	11.2937	9.54341	7.92504	11.1618	1.37471		7.8418	6.51199	9.1716		Q9D8B3	4.72308	3.50434	5.94183	16.3909	14.2759	18.5059	3.47038		13.8784	12.0876	15.6692		P39053	10.1671	9.23575	11.0985	11.5109	10.9854	12.0364	1.13217		9.99727	9.54084
P62082	9.22793	8.43685	10.019	10.7797	9.99547	11.5639	1.16816		8.65454	8.02491	9.28417		P80315	7.54835	7.0384	8.05831	9.54726	8.75903	10.3355	1.26481		7.84496	7.19728	8.49265		P17182	13.8133	12.9801	14.6464	16.4059	15.7075	17.1043	1.18769		13.8911	13.2998	14.4825		Q99KC8	7.07548	6.01877	8.13219	11.5114	7.86645	15.1564	1.62695		9.99772	6.83205
Q9DCZ1	8.99279	4.39409	13.5915	10.7816	9.41867	12.1446	1.19892		8.65607	7.56182	9.75032		O35678	8.84357	6.85232	10.8348	9.54746	8.46554	10.6294	1.07959		7.84513	6.95612	8.73414		P23819	13.4083	12.7572	14.0593	16.4346	15.8996	16.9697	1.22571		13.9155	13.4624	14.3685		Q6ZWV7	10.6555	6.88434	14.4267	11.5233	9.42057	13.6261	1.08145		10.0081	8.1818
P16045	9.18277	8.58906	9.77647	10.7866	10.0603	11.5129	1.17466		8.66007	8.07695	9.24318		Q8BFQ8	5.6594	4.21895	7.09985	9.56255	7.81593	11.3092	1.68968		7.85753	6.42233	9.29272		P05201	13.0891	11.9494	14.2288	16.4568	15.3135	17.6002	1.25729		13.9342	12.9661	14.9023		Q9CZD3	8.35244	7.83682	8.86806	11.5339	10.27	12.7978	1.38091		10.0173	8.91956
P13020	7.9428	7.32648	8.55911	10.8035	10.0633	11.5436	1.36016		8.67361	8.07935	9.26787		Q9Z0P5	7.86296	7.13688	8.58903	9.56332	7.8866	11.24	1.21625		7.85816	6.4804	9.23592		Q80UG5	16.4389	12.7418	20.136	16.4833	12.0748	20.8919	1.0027		13.9567	10.2239	17.6895		Q8C166	9.02718	7.57017	10.4842	11.5343	10.5185	12.55	1.27772		10.0176	9.13536
Q6PER3	7.82142	7.28115	8.36169	10.816	8.99445	12.6375	1.38287		8.68366	7.22124	10.1461		Q8C419	8.8744	7.50456	10.2442	9.56532	8.59099	10.5396	1.07786		7.8598	7.0592	8.66041		Q8BG05	13.6043	11.6976	15.511	16.4907	14.547	18.4345	1.21217		13.9629	12.3172	15.6087		Q5SSM3	8.82058	7.9062	9.73496	11.5472	10.594	12.5005	1.30912		10.0288	9.20089
Q6DFV3	8.09918	7.11149	9.08688	10.8193	7.99013	13.6484	1.33584		8.68629	6.41491	10.9577		Q9DB34	6.01033	4.03804	7.98261	9.57628	8.56377	10.5888	1.5933		7.86881	7.03683	8.70078		O70325	11.743	10.9327	12.5533	16.5338	15.3056	17.762	1.40797		13.9994	12.9595	15.0394		P84078	11.2785	10.5931	11.964	11.5477	11.2469	11.8486	1.02387		10.0292	9.76794
Q9DD18	9.31094	8.03156	10.5903	10.8199	9.05843	12.5813	1.16206		8.68679	7.2726	10.101		Q62048	6.34291	6.00331	6.68252	9.57948	8.48471	10.6743	1.51027		7.87144	6.97186	8.77102		Q64444	13.2293	12.1829	14.2757	16.5515	15.7869	17.316	1.25113		14.0144	13.367	14.6617		Q8BG51	10.7337	10.0287	11.4387	11.5498	10.5909	12.5086	1.07603		10.031	9.19821
P14869	8.51023	7.83502	9.18544	10.8231	9.10381	12.5423	1.27177		8.68935	7.30904	10.0697		Q04690	8.1659	7.4883	8.84351	9.59781	8.75358	10.442	1.17535		7.8865	7.1928	8.5802		O88851	14.3259	11.304	17.3479	16.5536	14.0681	19.0391	1.1555		14.0162	11.9117	16.1207		Q9WU79	9.95738	9.1193	10.7955	11.5534	9.96417	13.1426	1.16028		10.0342	8.65393
P45952	8.33737	6.28659	10.3881	10.8322	9.92597	11.7385	1.29924		8.6967	7.96912	9.42428		Q9JI46	7.70418	7.27436	8.134	9.62809	8.46803	10.7882	1.24972		7.91138	6.95816	8.8646		P26231	4.67512	2.9726	6.37763	16.5717	10.7304	22.413	3.54466		14.0315	9.08558	18.9774		Q9CZM2	9.74315	8.86591	10.6204	11.5598	10.804	12.3155	1.18645		10.0397	9.38329
Q8C729	9.47049	7.61095	11.33	10.8338	7.67072	13.9968	1.14395		8.69795	6.15847	11.2374		Q6PGF7	7.86265	7.26831	8.457	9.62818	8.16434	11.092	1.22455		7.91146	6.70862	9.11429		Q5DU14	16.4531	13.0628	19.8434	16.6016	15.0723	18.1309	1.00903		14.0568	12.762	15.3517		Q9CQI3	10.696	10.0255	11.3666	11.5656	10.453	12.6783	1.0813		10.0448	9.07846
Q9JHK4	6.29736	2.72398	9.87074	10.8367	9.61967	12.0537	1.72083		8.70027	7.7232	9.67734		Q9CZY3	7.53098	7.1591	7.90285	9.63275	8.41837	10.8471	1.27908		7.91521	6.91736	8.91306		Q8JZQ2	16.331	14.2147	18.4472	16.63	15.6835	17.5765	1.01831		14.0809	13.2795	14.8823		B8QI36	10.4224	8.09884	12.746	11.5757	6.45373	16.6977	1.11065		10.0535	5.60509
Q8CGA0	8.61291	7.25477	9.97104	10.8425	8.55882	13.1263	1.25887		8.70499	6.87149	10.5385		P84084	7.7616	7.13845	8.38476	9.63828	8.51702	10.7595	1.24179		7.91975	6.99842	8.84109		Q9CZW5	16.7746	15.4208	18.1284	16.6527	12.3571	20.9482	0.992732		14.1001	10.463	17.7372		Q8VHW2	9.65475	8.61502	10.6945	11.577	10.6834	12.4706	1.1991		10.0547	9.27856
P12658	7.95815	7.41291	8.50339	10.8518	10.098	11.6056	1.36361		8.71242	8.1072	9.31764		Q8BGB7	7.77941	7.36355	8.19527	9.63984	7.74674	11.5329	1.23915		7.92103	6.36548	9.47659		O09131	11.8566	10.1896	13.5235	16.6535	12.9368	20.3702	1.40458		14.1008	10.9538	17.2477		Q04690	9.64017	8.52612	10.7542	11.5804	10.3797	12.781	1.20126		10.0576	9.01486
P70704	8.84863	7.7544	9.94287	10.8531	10.3154	11.3908	1.22653		8.71344	8.28174	9.14515		Q9D1G1	7.93673	7.47003	8.40343	9.64124	8.65286	10.6296	1.21476		7.92219	7.11004	8.73434		P12960	15.5877	14.2828	16.8926	16.6581	15.6139	17.7023	1.06867		14.1047	13.2205	14.9888		Q61598	12.042	11.3211	12.763	11.5845	11.0124	12.1566	0.962007		10.0612	9.56433
Q8R326	10.4404	9.99214	10.8886	10.8597	9.82322	11.8962	1.04017		8.71877	7.88662	9.55091		Q9D0I9	7.30636	6.82254	7.79019	9.64395	8.45238	10.8355	1.31994		7.92441	6.9453	8.90353		P23242	14.867	13.9836	15.7504	16.6627	15.464	17.8615	1.12079		14.1086	13.0936	15.1236		Q8CHC4	10.0702	8.98611	11.1542	11.5867	11.0554	12.1179	1.15059		10.0631	9.60171
Q91V64	9.08414	7.44694	10.7213	10.8602	10.2545	11.466	1.19552		8.7192	8.23288	9.20552		Q80UM7	6.94857	4.86178	9.03537	9.6446	7.6261	11.6631	1.388		7.92494	6.26635	9.58354		Q9EQZ6	13.7289	13.1162	14.3416	16.6994	16.0934	17.3053	1.21637		14.1396	13.6265	14.6527		P27659	9.36272	8.41544	10.31	11.5893	10.6749	12.5037	1.23782		10.0654	9.27121
P61089	9.2339	8.61531	9.8525	10.8638	10.253	11.4745	1.17651		8.72202	8.23171	9.21233		Q6P1F6	7.97929	7.45409	8.50449	9.65688	8.54873	10.765	1.21024		7.93504	7.02447	8.84561		Q99KK7	10.0262	6.05937	13.993	16.7032	9.30446	24.102	1.66596		14.1428	7.87822	20.4075		V9GX34	8.85026	7.62505	10.0755	11.5973	9.97153	13.223	1.31039		10.0723	8.66032
Q8C2E7	9.12358	4.88394	13.3632	10.871	9.49152	12.2504	1.19152		8.72781	7.62031	9.83532		Q68FF6	8.93152	7.43714	10.4259	9.66054	8.95908	10.362	1.08162		7.93805	7.36165	8.51444		P17183	13.4727	12.2394	14.7059	16.7351	14.9332	18.537	1.24215		14.1698	12.6441	15.6955		Q7TMK9	9.99343	9.26969	10.7172	11.5994	10.1183	13.0805	1.1607		10.0741	8.78781
Q64514	7.98461	7.23165	8.73757	10.8898	9.63323	12.1464	1.36385		8.74296	7.73409	9.75183		A6H5Z3	6.89436	5.73709	8.05163	9.66064	8.65107	10.6702	1.40124		7.93813	7.10856	8.7677		P42208	16.883	15.9336	17.8323	16.7452	15.4834	18.0069	0.991838		14.1784	13.11	15.2467		P39688	8.5326	7.63094	9.43427	11.6084	10.148	13.0689	1.36048		10.082	8.81358
Q9CZ44	6.9228	6.00291	7.84269	10.8907	8.28866	13.4928	1.57317		8.74367	6.65459	10.8327		O54774	8.79521	8.21111	9.37931	9.6707	9.12785	10.2136	1.09954		7.9464	7.50033	8.39246		P14152	13.2313	12.4188	14.0438	16.7502	15.4753	18.0252	1.26596		14.1827	13.1032	15.2622		Q3USB7	8.80279	7.79849	9.80709	11.6092	10.6333	12.5851	1.3188		10.0826	9.23504
G5E870	10.7684	8.85135	12.6855	10.8957	7.37443	14.4171	1.01182		8.7477	5.9206	11.5748		P84078	7.88993	7.63639	8.14347	9.67599	8.76882	10.5832	1.22637		7.95074	7.20532	8.69616		O88343	15.3446	14.7041	15.9851	16.7914	16.0595	17.5234	1.09429		14.2175	13.5978	14.8373		P70168	9.32636	8.08217	10.5706	11.6123	10.168	13.0565	1.2451		10.0853	8.83094
P63276	10.2633	9.54515	10.9815	10.904	7.75925	14.0487	1.06242		8.7543	6.22955	11.279		Q8R574	7.50151	6.11991	8.88312	9.67714	7.88724	11.467	1.29003		7.95169	6.48093	9.42245		P63030	12.5104	9.3993	15.6215	16.8449	15.9148	17.775	1.34647		14.2628	13.4753	15.0503		Q9R1P1	10.2241	9.24735	11.2009	11.6128	10.6544	12.5713	1.13583		10.0858	9.25338
Q8BH57	9.41262	8.51312	10.3121	10.906	10.5567	11.2553	1.15866		8.75593	8.47553	9.03633		P49615	7.68693	7.24173	8.13212	9.67728	8.7149	10.6397	1.25893		7.9518	7.16102	8.74258		P60710	14.3394	9.52363	19.1553	16.8569	11.4026	22.3113	1.17556		14.273	9.65472	18.8913		P62918	10.3533	9.28437	11.4222	11.6184	10.7723	12.4646	1.1222		10.0907	9.35576
P49817	9.97491	6.64144	13.3084	10.9128	8.05107	13.7746	1.09403		8.76143	6.46384	11.059		Q9D5V5	7.42392	6.81951	8.02834	9.6774	8.89454	10.4603	1.30354		7.9519	7.30863	8.59517		P17427	14.3672	13.0773	15.6571	16.866	15.5279	18.2041	1.17392		14.2807	13.1477	15.4137		Q8BHD0	11.6988	10.0974	13.3002	11.6207	10.5135	12.7279	0.993325		10.0926	9.13104
Q9CR95	7.28795	6.97913	7.59676	10.9137	8.26477	13.5626	1.4975		8.76211	6.63541	10.8888		Q8K010	8.29346	7.36961	9.21731	9.68163	8.69794	10.6653	1.16738		7.95537	7.14707	8.76367		Q9R0P3	14.9819	12.0458	17.9179	16.9048	12.2504	21.5592	1.12835		14.3135	10.3726	18.2545		Q8VIJ6	9.11275	7.0073	11.2182	11.6221	4.09353	19.1507	1.27537		10.0939	3.55525
Q64518	10.7183	9.9533	11.4833	10.9228	6.53448	15.3111	1.01908		8.7694	5.24624	12.2926		Q8CG72	11.9677	10.6007	13.3348	9.68446	2.12585	17.2431	0.809214		7.9577	1.7468	14.1686		O88910	12.4822	11.8102	13.1542	16.9119	15.733	18.0908	1.35488		14.3195	13.3214	15.3177		O35459	9.73765	7.84167	11.6336	11.6227	9.15576	14.0896	1.19358		10.0943	7.95182
Q9DCN2	9.69086	9.03258	10.3491	10.9282	10.1902	11.6662	1.12768		8.77377	8.18124	9.3663		P08030	8.18345	7.53569	8.83122	9.68642	8.27498	11.0979	1.18366		7.95931	6.79954	9.11909		Q9CQ85	14.6325	13.2115	16.0535	16.9367	14.7083	19.165	1.15747		14.3405	12.4538	16.2273		Q8BTY1	11.7249	8.90618	14.5436	11.6334	7.49293	15.7739	0.992198		10.1037	6.50764
Q8VBW6	10.1175	8.9162	11.3189	10.9314	9.16393	12.6989	1.08044		8.77635	7.35731	10.1954		Q99K85	8.77539	8.09615	9.45464	9.69994	8.87961	10.5203	1.10536		7.97042	7.29636	8.64449		Q62261	13.8412	13.1811	14.5013	16.941	16.0469	17.8352	1.22396		14.3442	13.5871	15.1013		Q8BYL4	11.3104	10.9919	11.629	11.6402	9.08216	14.1983	1.02916		10.1096	7.88789
Q8VD04	5.70193	5.00479	6.39907	10.945	3.63198	18.2581	1.91953		8.78729	2.91595	14.6586		Q9ER72	9.0489	8.02404	10.0737	9.70404	8.81615	10.5919	1.0724		7.97379	7.24421	8.70337		Q4ACU6	11.5974	8.087	15.1078	16.962	16.1665	17.7576	1.46257		14.362	13.6884	15.0356		P63328	10.0747	9.27619	10.8731	11.6455	10.9439	12.347	1.15592		10.1142	9.50483
Q7TNC9	8.15268	7.81796	8.48741	10.9564	8.7106	13.2021	1.3439		8.79637	6.99334	10.5994		P11798	7.93047	7.37092	8.49003	9.71943	8.54601	10.8928	1.22558		7.98643	7.02224	8.95063		Q9Z0R4	12.4623	10.7272	14.1973	16.9755	14.9402	19.0108	1.36215		14.3734	12.6501	16.0967		Q8BG05	10.3373	8.52366	12.151	11.6488	10.8757	12.4219	1.12687		10.117	9.44563
P50518	9.01893	8.51727	9.52059	10.9585	9.17496	12.742	1.21505		8.79806	7.36616	10.23		Q6PEB6	7.99964	7.51409	8.48518	9.72266	7.75139	11.6939	1.21539		7.98909	6.3693	9.60888		P97300	14.7841	13.8006	15.7677	16.9837	15.8505	18.1168	1.14878		14.3803	13.4209	15.3398		P61255	7.23328	4.2204	10.2462	11.6502	7.63637	15.6639	1.61063		10.1182	6.63222
[truncated: 1,057 more rows]
[truncated: 1 more columns]

## Sheet: log2FC 21m vs 5m
protein ID	5m_Ctx_Hom Thalf	21m_Ctx_Hom tHalf	SCALED_21m_Ctx_Hom tHalf	5m_Cer_Hom thalf	21m_Cer_Hom tHalf	SCALED_21m_Cer_Hom tHalf	5m_Ctx_SF Thalf	21m_Ctx_SF tHalf	SCALED_21m_Ctx_SF tHalf	5m_Cer_SF thalf	21m_Cer_SF tHalf	SCALED_21m_Cer_SF tHalf		protein ID	log2FC Ctx Hom scaled-21m vs 5m	log2FC Cer Hom scaled-21m vs 5m	log2FC Ctx SF scaled-21m vs 5m	log2FC Cer SF scaled-21m vs 5m
[truncated: 2,902 more rows]

[truncated: 3 more sheets: >3timesSameDirection, Heatmap, for GO analysis]
