# Supplementary material for: Protein lifetimes in aged brains reveal a proteostatic adaptation linking physiological aging to neurodegeneration
Source: Sci Adv. 2022 May 20;8(20):eabn4437. doi: 10.1126/sciadv.abn4437 (PMC9122331; doi:10.1126/sciadv.abn4437)
Supplement: Supplementary file 2 — Tables S1 to S7 [file sciadv.abn4437_tables_s1_to_s7.zip › sciadv.abn4437_table_s5.xlsx]

## Sheet: readme
Supplementary Table 5
log2 fold changes of protein lifetimes (and LFQ abundance) in 21m aged vs. 5m adult mice, categorized as in Figure 1 and in Fornasiero et al, 2018
sheet name	description
all	all proteins with consistently (>3) up- or downregulated lifetime in the aged 21m vs. adult 5m brain
all categorized	all proteins that have a categorical annotation following Fornasiero et al, 2018
mitochondria	mitochondrial proteins
synapse	synaptic proteins
myelin	myelin proteins
transporters	transporters and channels
modification	protein modification and degradation
ribosome	ribosomal proteins
exo endo	exo- and endocytosis proteins
motors	molecular motors, membrane trafficking proteins and carrier vesicles
GTP	GTPases, kinases and phosphatases
cytoskeleton	cytoskeletal proteins
protein synthesis	protein synthesis, ER and chaperones
RNA	RNA-processing related proteins
DNA	DNA remodellin and nucleic-acid binding proteins
calcium	calcium related proteins

## Sheet: all
Protein ID	Gene name	average lifetime log2FC 21m vs 5m	category Fornasiero et al 2018	average LFQ log2FC21m vs 5m
Q8BJI1	Slc6a17	-0.0162431	Transporters / Channels	0.506113
P24288	Bcat1	0.268677		0.417873
Q91WG7	Dgkg	0.141027	Phosphatases and regulators	0.526014
Q8BH95	Echs1	-0.186031	Mitochondrial matrix	-0.566724
Q91V92	Acly	-0.0609326		0.0351565
O88685	Psmc3	0.178221	Proteasome	-1.54367
Q9D8W5	Psmd12	0.157743	Proteasome	-0.554722
Q99JI4	Psmd6	0.10912	Proteasome	-0.953659
Q8VDM4	Psmd2	0.0596139	Proteasome	0.148982
Q5SQX6	Cyfip2	-0.048473	Scaffolding and adaptor proteins	0.0701934
Q80X90	Flnb	-0.232468	Scaffolding and adaptor proteins	2.33887
Q8VHI6	Wasf3	-0.289898	Pathology	-1.65728
O55234	Psmb5	-0.014638	Proteasome	-0.254461
P70336	Rock2	0.08507	Kinases	-0.0649216
O55131	Septin7	-0.203326	Cytoskeleton (septins)	-0.550675
Q3TXS7	Psmd1	-0.0305344	Proteasome	-0.0800531
P18760	Cfl1	-0.0523545	Cytoskeleton (actin)	-0.253261
Q60692	Psmb6	-0.157396	Proteasome	1.13764
P99026	Psmb4	-0.158052	Proteasome	-0.920568
P62334	Psmc6	-0.103211		-0.992777
Q61696	Hspa1a	0.133475	Chaperones and Heat Shock Proteins	-1.16053
P05213	Tuba1b	0.146925	Cytoskeleton (tubulins)	-0.740407
P68369	Tuba1a	0.053859	Cytoskeleton (tubulins)	-0.747758
Q9QZQ1	Afdn	0.132875	Cytoskeleton (actin associated proteins)	0.439618
Q60598	Cttn	0.0887937	Cytoskeleton (actin associated proteins)	-0.698102
Q9QXZ0	Macf1	0.0351168	Cytoskeleton (actin associated proteins)	0.639925
Q8BH44	Coro2b	-0.00890697	Cytoskeleton (actin associated proteins)	0.307065
O88342	Wdr1	-0.0632603	Cytoskeleton (actin associated proteins)	-0.418393
P68368	Tuba4a	0.0104202	Cytoskeleton (tubulins)	-0.631276
Q60631	Grb2	0.144322	Transporters / Channels	-1.17693
Q9R0P5	Dstn	-0.122829	Cytoskeleton (actin associated proteins)	-0.493564
Q8R5H6	Wasf1	-0.126195	Cytoskeleton (actin associated proteins)	-0.0594111
P58771	Tpm1	-1.46828	Cytoskeleton (actin associated proteins)	-3.80201
Q61792	Lasp1	-0.154809	Cell adhesion molecules	-1.2187
Q91YD9	Wasl	0.287375		-0.359486
Q8CJ19	Mical3	0.201238		0.211402
P26043	Rdx	0.084655		-0.608132
Q91YR1	Twf1	0.0176307		-0.0923917
O35643	Ap1b1	-0.0522926	Clathrin endocytosis	-0.544963
Q9CQI6	Cotl1	-0.0797051		0.340621
Q9DBG3	Ap2b1	-0.042172	Clathrin endocytosis	-0.50913
Q9JM52	Mink1	0.143521		-0.484043
P08228	Sod1	-0.0962094	Pathology	-2.45757
P09671	Sod2	-0.153867	Nucleic acid-binding proteins	-0.531367
Q4KMM3	Oxr1	-0.00205817	Mitochondrial OM	-0.771138
Q99J99	Mpst	0.0396373	Mitochondrial IM	0.114135
Q9CYH2	Prxl2a	0.0323609		0.617618
P62746	Rhob	-0.117695	Small GTPases and related proteins	-0.817948
Q8BWT1	Acaa2	0.0232517	Mitochondrial matrix	-0.224661
Q3TY86	Aifm3	0.113429	Mitochondrial IM (CI)	0.0844488
O54988	Slk	0.151582	Kinases	-0.13138
P60521	Gabarapl2	0.345216	Transporters / Channels	-1.63059
P35290	Rab24	0.049689	Small GTPases and related proteins	0.438746
Q8BHC1	Rab39b	-0.0593929	Small GTPases and related proteins	0.476264
Q6VNB8	Wdfy3	-0.0682374		1.48216
Q56A07	Scn2b	0.15551	Transporters / Channels	-0.710713
O54991	Cntnap1	0.112447	Neuronal adhesion molecules	0.154956
Q61330	Cntn2	0.156494	Myelin	-0.0651757
Q9QXL2	Kif21a	0.500402	Molecular motors	0.389412
O08553	Dpysl2	0.0640297	Cytoskeleton (microtubule associated proteins)	-0.538941
P97427	Crmp1	0.00227276	Signalling molecules	-0.364346
P70206	Plxna1	0.166027	Scaffolding and adaptor proteins	0.834323
P97798	Neo1	0.214553	Phosphatases and regulators	0.0339585
Q9D394	Rufy3	0.0608781	Phosphatases and regulators	-0.68018
O35098	Dpysl4	-0.141315	Phosphatases and regulators	-0.634343
Q62188	Dpysl3	-0.166237	Phosphatases and regulators	-0.58477
P28740	Kif2a	-0.131986	Molecular motors	-0.59336
Q80TS3	Adgrl3	0.00679375	Metabotropic receptors	1.03075
Q8CJH3	Plxnb1	-0.313142		0.126693
P11881	Itpr1	-0.130828	Postsynaptic proteins	-0.0326044
P14824	Anxa6	-0.0110545	Membrane trafficking proteins	-2.21119
E9Q401	Ryr2	0.13702	Ionotropic receptors and ion channels	0.941041
G5E829	Atp2b1	-0.147635	Ionotropic receptors and ion channels	0.365693
O55143	Atp2a2	-0.0266391	Endoplasmic reticulum	-0.250629
Q9R0K7	Atp2b2	-0.164312	Endoplasmic reticulum	-0.139775
Q6PHZ2	Camk2d	-0.0397316	Ca2+/calmodulin-dependent protein kinase	-0.300465
P28652	Camk2b	-0.0453671	Ca2+/calmodulin-dependent protein kinase	-1.0499
P11798	Camk2a	-0.0618174	Ca2+/calmodulin-dependent protein kinase	0.0931852
Q923T9	Camk2g	-0.075014	Ca2+/calmodulin-dependent protein kinase	-0.271775
Q61290	Cacna1e	0.143863	Ca2+ channels	1.98283
Q8R0S4	Cacnb4	0.0485702	Ca2+ channels	-0.456149
P97445	Cacna1a	-0.066659	Ca2+ channels	0.0763298
Q9JM76	Arpc3	-0.0953543	Cytoskeleton (actin)	-2.03606
Q8K596	Slc8a2	-0.025318		0.23667
Q9CVB6	Arpc2	-0.143076	Cytoskeleton (actin)	-0.0470641
P59999	Arpc4	-0.163549	Cytoskeleton (actin)	-0.534556
Q9R0Q6	Arpc1a	-0.110375	Cytoskeleton (actin associated proteins)	-0.0703852
P61161	Actr2	-0.0594754		-0.285719
B1AWC9	Pde4b	0.249661		-0.641546
Q5M8N0	Cnrip1	-0.0690377	Phosphatases and regulators	-0.0083378
P47746	Cnr1	0.16639		0.483675
Q8R2Y0	Abhd6	0.0961943		0.533472
O08917	Flot1	0.140582	Endocytic proteins	0.187746
Q99JY9	Actr3	-0.109676		-0.128954
O70589	Cask	-0.0842684	Kinases	-0.400938
P10852	Slc3a2	-0.0795401		-1.56106
P17742	Ppia	-0.0602732	Protein modification and degradation	-1.50644
Q99L47	St13	0.106678		-2.29075
Q99LX0	Park7	0.0434007	Phosphatases and regulators	-0.327596
Q9CQN1	Trap1	-0.0229481	Mitochondrial matrix	0.139373
P60710	Actb	-0.0736608	Cytoskeleton (actin)	1.34889
P63038	Hspd1	-0.135973	Mitochondrial matrix	-1.64391
P63260	Actg1	-0.136282	Cytoskeleton (actin)	-0.931809
P09103	P4hb	-0.0507133	Endoplasmic reticulum	-0.565058
Q9JKR6	Hyou1	-0.0716684	Endoplasmic reticulum	-0.179417
Q63810	Ppp3r1	0.439456	Ca2+ binding proteins	-1.64081
P35564	Canx	-0.134504	Endoplasmic reticulum	-0.541552
P12849	Prkar1b	0.336431	Phosphatases and regulators	0.0784994
Q9D832	Dnajb4	0.501822	Chaperones and Heat Shock Proteins	-0.225783
Q9QYI5	Dnajb2	0.411614	Chaperones and Heat Shock Proteins	-1.21573
Q9DBC7	Prkar1a	0.304029	Phosphatases and regulators	-0.302385
P31324	Prkar2b	-0.171709	Phosphatases and regulators	-0.0429862
Q9QYJ3	Dnajb1	0.198516	Chaperones and Heat Shock Proteins	-0.179774
P23927	Cryab	0.173446	Chaperones and Heat Shock Proteins	-1.22009
P05132	Prkaca	0.161348	Kinases	-0.239741
P60766	Cdc42	-0.0986264		0.123023
Q61699	Hsph1	0.0769686	Chaperones and Heat Shock Proteins	-0.719942
P42932	Cct8	0.0579587	Chaperones and Heat Shock Proteins	-1.25596
P80313	Cct7	0.0183052	Chaperones and Heat Shock Proteins	-1.04034
P48722	Hspa4l	-0.00127074	Chaperones and Heat Shock Proteins	-0.480792
P80314	Cct2	-0.0109416	Chaperones and Heat Shock Proteins	-2.41116
P11983	Tcp1	-0.0132476	Chaperones and Heat Shock Proteins	-1.0612
P80318	Cct3	-0.0309668	Chaperones and Heat Shock Proteins	-0.883858
Q8K0U4	Hspa12a	-0.0452575	Chaperones and Heat Shock Proteins	-0.462099
P61750	Arf4	0.185155	GTPases and regulators	0.856967
Q9CZJ2	Hspa12b	-0.551115	Chaperones and Heat Shock Proteins	1.50842
P84084	Arf5	0.0825458		0.181952
P45878	Fkbp2	-0.413067		-2.25551
Q8BLF1	Nceh1	-0.0499542	Endoplasmic reticulum	-0.0172906
Q8CHC4	Synj1	-0.0236048	Synaptic vesicle proteins	-0.29704
Q7M6Y3	Picalm	0.0312409	Endocytic proteins	-1.27231
Q9JKY5	Hip1r	-0.0276057	Cytoskeleton (actin associated proteins)	0.106976
P84078	Arf1	-0.111152		-0.287703
Q61548	Snap91	-0.166908	Clathrin endocytosis	-2.0555
Q8CFE4	Scyl2	-0.260509		0.864688
Q9DBL7	Coasy	0.0805022	Mitochondrial matrix	0.128577
P48036	Anxa5	-0.0365535	Membrane trafficking proteins	-2.23841
Q8BTM8	Flna	0.0600782	Scaffolding and adaptor proteins	1.24171
Q8BHL5	Elmo2	0.225797	Phosphatases and regulators	-0.497182
P28661	Septin4	0.0440148	Phosphatases and regulators	-0.28112
P26040	Ezr	0.0808633	Myelin	-0.18014
Q5SYD0	Myo1d	0.129552	Molecular motors	0.187282
Q7TT50	Cdc42bpb	0.0285728	Kinases	-0.0213628
Q9Z2Q6	Septin5	-0.0219844	Cytoskeleton (septins)	-0.276481
P42208	Septin2	-0.0695874	Cytoskeleton (septins)	-0.317062
Q922J3	Clip1	0.389653	Cytoskeleton (microtubule associated proteins)	-1.39567
P15508	Sptb	0.0243251	Cytoskeleton (all)	-0.582168
Q91ZU6	Dst	0.124416	Cytoskeleton (actin associated proteins)	1.00171
Q9QYC0	Add1	-0.0186157	Cytoskeleton (actin associated proteins)	-0.919578
O89053	Coro1a	-0.0960762	Cytoskeleton (actin associated proteins)	-0.248622
Q9QXS1	Plec	-0.179243	Cytoskeleton (actin associated proteins)	0.104173
Q99LD4	Gps1	0.224055	Transporters / Channels	-0.337295
P61202	Cops2	-0.201323		-1.57324
P40124	Cap1	-0.0377102		0.0505803
Q9QUI0	Rhoa	-0.0944605		-0.440913
P26041	Msn	-0.120711		-0.483948
Q8CIE6	Copa	0.10073	Endocytic proteins	-0.0277607
O08807	Prdx4	0.273663	Mitochondrial (others)	0.621644
P35700	Prdx1	-0.0560645	Mitochondrial (others)	-0.111101
Q61171	Prdx2	-0.0991005	Mitochondrial (others)	-0.404389
P99029	Prdx5	-0.1034	Mitochondrial (others)	-2.68184
Q8K2T1	Nmral1	0.226036		-0.415125
Q9R0P3	Esd	-0.0231174		-0.079071
P20108	Prdx3	-0.165967		0.548846
Q8C163	Exog	-0.189942	Mitochondrial matrix	-0.0360725
P24547	Impdh2	0.209051		0.156927
Q9JL04	Fmn2	0.346983	Cytoskeleton (actin associated proteins)	0.654307
Q8R1V4	Tmed4	-0.223045		0.603416
Q99P47	Cntnap4	0.278958	Neuronal adhesion molecules	-0.362723
G3X972	Sec24c	-0.00603464		-0.104506
P46638	Rab11b	0.0411159	Small GTPases and related proteins	-0.580752
P39054	Dnm2	-0.178918	Endocytic proteins	-0.601251
Q6PIE5	Atp1a2	-0.096353	Transporters / Channels	-0.010024
P14094	Atp1b1	-0.131718	Transporters / Channels	-0.438295
P54071	Idh2	-0.0680561	Mitochondrial matrix	0.406834
P30275	Ckmt1	-0.0802524	Mitochondrial IM	-0.442234
P51881	Slc25a5	-0.163731	Mitochondrial IM	0.426846
Q9D1D4	Tmed10	0.018949		0.0587191
Q6PIC6	Atp1a3	-0.134615	Endoplasmic reticulum	-0.23896
Q0VF55	Atp2b3	-0.111162		0.150764
Q9WUA3	Pfkp	-0.0175093		-0.383989
P47857	Pfkm	-0.0451114		-0.590217
P14231	Atp1b2	-0.0460408		-1.3008
Q99KF1	Tmed9	-0.0644824		0.607893
Q8BH66	Atl1	-0.0596605	Endoplasmic reticulum	0.191697
P57759	Erp29	-0.111661	Endoplasmic reticulum	-2.53376
Q8C7X2	Emc1	0.282691		0.705146
P61620	Sec61a1	0.175124		0.87051
Q3TZZ7	Esyt2	-0.161083		0.0204245
Q8R180	Ero1a	-0.314571		0.0919193
Q6P5F9	Xpo1	-0.178566	Importins / exportins (nuclear)	-0.980463
Q8BFZ9	Erlin2	-0.16455		-0.0771605
Q920N7	Syt12	-0.0572048	Tagmins	-0.149251
Q7TQF7	Amph	-0.178302	Presynaptic active zone	-2.26647
O88712	Ctbp1	-0.169739	Phosphatases and regulators	-1.18623
Q3U1J4	Ddb1	0.186734	DNA remodelling and transcription regulators	0.208603
Q9D0M3	Cyc1	-0.0325027	Mitochondrial IM (CIII)	-0.801555
Q8R1I1	Uqcr10	-0.0713256	Mitochondrial IM (CIII)	-2.06475
Q8K406	Lgi3	0.322111		0.630217
Q80UP3	Dgkz	-0.0432152	Phosphatases and regulators	0.00312637
Q9DCN2	Cyb5r3	-0.0565673	Mitochondrial OM	0.440354
Q9DB77	Uqcrc2	-0.0997987	Mitochondrial IM (CIII)	-1.42852
P45952	Acadm	0.108839	Mitochondrial matrix	0.542709
Q8VCW8	Acsf2	0.106821	Mitochondrial matrix	0.456017
P51174	Acadl	-0.0522945	Mitochondrial matrix	-0.0952719
Q9DBL1	Acadsb	-0.0611759	Mitochondrial matrix	0.742372
P47934	Crat	-0.0666352	Mitochondrial matrix	0.918659
Q9DCS3	Mecr	-0.0723428	Mitochondrial matrix	-0.839167
P41216	Acsl1	-0.105457	Mitochondrial matrix	0.842697
Q61425	Hadh	-0.141127	Mitochondrial matrix	-0.660528
P50544	Acadvl	0.157129	Mitochondrial IM	0.563519
P51660	Hsd17b4	0.0116594	Mitochondrial (others)	-0.161054
Q5SWU9	Acaca	0.130079	Lipid binding proteins	0.925038
Q05816	Fabp5	-0.5207	Lipid binding proteins	-1.06091
Q99PU5	Acsbg1	-0.000244372	Endoplasmic reticulum	-0.681528
Q9R0H0	Acox1	0.252017		-0.321681
P47740	Aldh3a2	0.122275		0.11358
Q91WC3	Acsl6	0.0558823		0.251507
Q00612	G6pdx	-0.0314296		-0.0685077
Q9DB73	Cyb5r1	-0.0370289		0.636911
Q8K2C9	Hacd3	-0.0409368		-0.358494
Q91YX5	Lpgat1	-0.109702		0.93053
P31648	Slc6a1	-0.018874	Synaptic vesicle proteins	-0.799595
O35633	Slc32a1	-0.133471	Synaptic vesicle proteins	-0.347239
P22723	Gabrg2	0.0753269	Neurotransmitter receptors	1.4804
P63137	Gabrb2	-0.0590149	Neurotransmitter receptors	-0.0622292
Q9WV18	Gabbr1	-0.0901756	Neurotransmitter receptors	0.305993
Q8BWF0	Aldh5a1	-0.0945549	Mitochondrial matrix	0.47577
P61922	Abat	-0.122678	Mitochondrial matrix	0.33678
P48318	Gad1	0.132001	DNA remodelling and transcription regulators	-0.302434
Q8C1B7	Septin11	-0.0971612	Cytoskeleton (septins)	-0.12636
Q3USB7	Plcl1	0.19172		0.672318
Q4VAE3	Tmem65	-0.186109		0.184576
Q9CQI3	Gmfb	-0.03023	Phosphatases and regulators	-0.759859
P03995	Gfap	-0.231809		-1.67471
P32037	Slc2a3	0.0706436	Transporters / Channels	-0.7892
Q3UGY8	Arfgef3	0.434076	Phosphatases and regulators	0.999055
Q9CZ13	Uqcrc1	-0.144828	Mitochondrial IM (CIII)	-0.0632226
P43006	Slc1a2	-0.103415	Transporters / Channels	-0.244455
Q3TXX4	Slc17a7	-0.275403	Synaptic vesicle proteins	-0.290496
Q9Z2W8	Gria4	0.258259	Neurotransmitter receptors	0.00371686
Q9QYS2	Grm3	-0.0598946	Neurotransmitter receptors	0.380871
P23819	Gria2	-0.0746018	Neurotransmitter receptors	0.0164904
P23818	Gria1	-0.074609	Neurotransmitter receptors	-0.391088
P26443	Glud1	-0.0994032	Mitochondrial matrix	0.373176
P05201	Got1	-0.0267462	Mitochondrial (others)	-1.23836
P56564	Slc1a3	-0.198197	Membrane trafficking proteins	-1.04387
P15105	Glul	-0.0743735		0.160273
D3Z7P3	Gls	-0.176115		0.19006
O09131	Gsto1	0.396225		-0.0611513
Q99JP7	Ggt7	0.188036		-0.140096
P19157	Gstp1	0.122129		-1.71518
Q9DCM2	Gstk1	0.0887243		0.000703061
O70325	Gpx4	0.0593449		0.0594297
P48774	Gstm5	-0.0581339		0.0871333
Q9CPU4	Mgst3	-0.105249		0.144889
P10649	Gstm1	-0.107956		-0.391026
Q9WVL0	Gstz1	-0.139909		-1.0548
Q8K212	Pacs1	0.0901004	Phosphatases and regulators	-0.140495
P61211	Arl1	0.303539		0.115331
Q923S9	Rab30	0.0459723	Small GTPases and related proteins	0.747097
Q80ZJ1	Rap2a	-0.133389	Small GTPases and related proteins	-0.196245
Q9CR68	Uqcrfs1	-0.16488	Mitochondrial IM (CIII)	-0.457879
Q9CQ69	Uqcrq	-0.205656	Mitochondrial IM (CIII)	-1.10579
Q9D855	Uqcrb	-0.239045	Mitochondrial IM (CIII)	-3.44827
Q9EQZ6	Rapgef4	0.0401917	Phosphatases and regulators	-0.0976859
O54829	Rgs7	-0.0315427	Phosphatases and regulators	-0.0365855
Q04690	Nf1	-0.0339496	Phosphatases and regulators	0.578829
Q5DU25	Iqsec2	0.134837	GTPases and regulators	0.728659
Q8CIQ7	Dock3	0.11756	GTPases and regulators	1.5412
P19536	Cox5b	-0.119397	Mitochondrial IM (CIV)	-0.622915
P50396	Gdi1	-0.0653766	GTPases and regulators	-0.111422
Q61411	Hras	-0.0847426	GTPases and regulators	-0.264052
P19783	Cox4i1	-0.164854	Mitochondrial IM (CIV)	-2.20356
P63001	Rac1	-0.0918884	GTPases and regulators	0.197672
P21279	Gnaq	-0.121563	GTPases and regulators	-0.760601
Q9EPK2	Rp2	-0.162932	GTPases and regulators	-0.00245231
Q812A2	Srgap3	0.101023		-0.983898
P12787	Cox5a	-0.219624	Mitochondrial IM (CIV)	-1.31267
Q61598	Gdi2	-0.173574		-0.371138
P01942	Hba	-0.0460983		-1.86245
Q6GSS7	Hist2h2aa1;	-0.18422		-1.05306
Q00493	Cpe	0.658849		-0.000948125
Q3UHD1	Adgrb1	0.208123	Membrane trafficking proteins	1.58925
Q8CGC7	Eprs1	-0.0349359	Protein synthesis	0.423259
P34884	Mif	0.0717996		-3.94786
P24527	Lta4h	-0.0260633		0.157433
Q62417	Sorbs1	0.140492	Scaffolding and adaptor proteins	-0.19188
Q9JHR7	Ide	0.55991		0.0480103
Q60770	Stxbp3	-0.240506		1.21544
Q9R1V6	Adam22	-0.0509224	Metabotropic receptors	-0.5181
Q9QUR8	Sema7a	0.372368		-0.629641
P05622	Pdgfrb	0.00687752	Kinases
Q71LX4	Tln2	0.0852558	Cell adhesion molecules	0.2886
Q60771	Cldn11	0.272744	Myelin	0.191546
O70172	Pip4k2a	-0.337946	Phosphatases and regulators	-1.08312
O70161	Pip5k1c	0.162202	Kinases	-1.10302
P26645	Marcks	-0.31846		-3.72127
P56391	Cox6b1	-1.29113	Mitochondrial IM (CIV)	-3.56954
P55012	Slc12a2	-0.0741277		-0.252892
Q91WS0	Cisd1	-0.296673	Mitochondrial OM	-3.12093
P22315	Fech	-0.10988	Mitochondrial IM	0.445785
Q91V61	Sfxn3	-0.132061	Mitochondrial IM	0.250893
Q62351	Tfrc	0.0289301	Endocytic proteins	-0.198207
P09528	Fth1	0.483642		-1.23328
P28271	Aco1	0.00907099		-0.332346
O35459	Ech1	0.159747	Mitochondrial matrix	1.24015
Q8QZT1	Acat1	-0.148754	Mitochondrial matrix	0.217632
P70404	Idh3g	-0.178655	Mitochondrial matrix	-0.047303
Q9D6R2	Idh3a	-0.245306	Mitochondrial matrix	-1.61571
Q80XN0	Bdh1	-0.27971	Mitochondrial matrix	-0.197031
Q9D0K2	Oxct1	-0.105842	Mitochondrial IM	0.199667
P40142	Tkt	-0.0777869	Endoplasmic reticulum	-0.231507
P00416	mt-Co3	-0.161527		-0.280922
O88307	Sorl1	1.19458		0.424412
Q3B7Z2	Osbp	0.149145		-0.207844
Q99LR1	Abhd12	0.116508		0.513515
Q9D379	Ephx1	-0.0313877		0.18889
Q9CQW2	Arl8b	0.141985	Small GTPases and related proteins	0.525255
Q61207	Psap	1.52969	Phosphatases and regulators	-1.65545
P11438	Lamp1	0.336842	Late endosome (Lamps)	-0.465998
O88485	Dync1i1	-0.0817	Molecular motors	-1.26499
Q9JHU4	Dync1h1	-0.034925	Molecular motors	0.198383
Q9D0M5	Dynll2	-0.168519	Molecular motors	-2.08248
O88531	Ppt1	1.50999		-0.118833
Q8VEH3	Arl8a	0.127212		0.0905598
Q9ESN9	Mapk8ip3	0.566278	Scaffolding and adaptor proteins	0.537444
P61255	Rpl26	0.272088	Ribosome	0.480621
Q61831	Mapk10	0.260071	Kinases	0.00702428
P27659	Rpl3	0.0483954	Ribosome	0.314433
P47809	Map2k4	0.0912488	Kinases	-0.323165
Q9CZM2	Rpl15	-0.00451677	Ribosome	1.41477
Q8R570	Snap47	0.236017	SNAREs	-0.622344
Q60930	Vdac2	-0.149091	Transporters / Channels	0.367814
O88703	Hcn2	0.174885	Ionotropic receptors and ion channels	0.956019
P62482	Kcnab2	0.0012002	Ionotropic receptors and ion channels	-0.386155
P63141	Kcna2	-0.0866112	Ionotropic receptors and ion channels	0.941289
P35279	Rab6a	0.312274	Small GTPases and related proteins	-0.276207
P35288	Rab23	0.13318	Small GTPases and related proteins	0.0857015
Q8K0T0	Rtn1	-0.0864561	Endoplasmic reticulum	-0.77498
Q9WVK4	Ehd1	0.149329		-1.67083
P50247	Ahcy	-0.0308369		-0.0116884
P14873	Map1b	0.250975	Postsynaptic proteins	-0.673709
Q8VHJ5	Mark1	0.207151	Kinases	-0.292285
P51410	Rpl9	-0.0245536	Ribosome	0.0767778
A2AGT5	Ckap5	0.239222	Cytoskeleton (microtubule associated proteins)	-1.19401
Q8BRT1	Clasp2	0.186957	Cytoskeleton (microtubule associated proteins)	-2.74077
P63005	Pafah1b1	0.122508	Cytoskeleton (microtubule associated proteins)	-0.158289
Q7TSJ2	Map6	-0.116309	Cytoskeleton (microtubule associated proteins)	-1.2477
P62751	Rpl23a	-0.0401888	Ribosome	0.655674
P10637	Mapt	0.0892444	Cytoskeleton (microtubule associated proteins)	-2.54049
Q8JZN7	Rhot2	0.39241	Mitochondrial OM	0.443145
Q6PCP5	Mff	0.0636835	Mitochondrial OM	-0.35882
Q9CQ92	Fis1	-0.060573	Mitochondrial OM	-1.37312
Q8BG51	Rhot1	-0.0628942	Mitochondrial OM	0.696636
O88741	Gdap1	-0.0819751	Mitochondrial OM	0.181709
Q60931	Vdac3	-0.120112	Mitochondrial OM	0.338306
Q60932	Vdac1	-0.145432	Mitochondrial OM	0.101415
O09167	Rpl21	-0.0405935	Ribosome	0.532514
P14148	Rpl7	-0.0422834	Ribosome	1.51237
Q9CZW5	Tomm70	-0.20781	Mitochondrial OM	-1.1847
O88441	Mtx2	-0.306551	Mitochondrial OM	-0.815621
P52196	Tst	0.018699	Mitochondrial matrix	-2.60828
Q8C5H8	Nadk2	-0.0222251	Mitochondrial matrix	1.4634
Q91VM9	Ppa2	-0.0631345	Mitochondrial matrix	0.436941
Q9CPR4	Rpl17	-0.0447045	Ribosome	0.581347
Q64433	Hspe1	-0.110203	Mitochondrial matrix	-2.61983
Q8BP67	Rpl24	-0.0501166	Ribosome	0.968824
P08249	Mdh2	-0.177052	Mitochondrial matrix	-0.0219322
P05202	Got2	-0.18686	Mitochondrial matrix	-0.967067
Q8JZU2	Slc25a1	-0.0398664	Mitochondrial IM	0.549382
Q8VCX5	Micu1	-0.0518652	Mitochondrial IM	1.40063
Q9DCZ4	Apoo	-0.0897092	Mitochondrial IM	-1.3551
Q9D8E6	Rpl4	-0.051668	Ribosome	0.465397
Q9CQ85	Timm22	-0.101942	Mitochondrial IM	0.9639
Q9CQS4	Slc25a46	-0.114525	Mitochondrial IM	0.470442
Q9Z2I0	Letm1	-0.133474	Mitochondrial IM	-1.00607
Q99JB2	Stoml2	-0.134283	Mitochondrial IM	0.142494
Q8CGK3	Lonp1	-0.146978	Mitochondrial IM	-0.225383
Q8VEM8	Slc25a3	-0.164759	Mitochondrial IM	0.648347
Q8CAQ8	Immt	-0.167783	Mitochondrial IM	-0.252523
Q64521	Gpd2	-0.169892	Mitochondrial IM	0.0455161
Q8BK08	Tmem11	-0.177058	Mitochondrial IM	1.595
Q9DB41	Slc25a18	-0.177963	Mitochondrial IM	2.6427
O09111	Ndufb11	-0.179613	Mitochondrial IM	1.04444
Q9D6M3	Slc25a22	-0.179926	Mitochondrial IM	0.451457
Q9CRB9	Chchd3	-0.2725	Mitochondrial IM	-1.05751
A2ASZ8	Slc25a25	-0.307003	Mitochondrial IM	0.986416
Q78IK4	Apool	-0.888383	Mitochondrial IM	-2.96621
Q80U63	Mfn2	-0.164482	GTPases and regulators	0.0789095
Q8BX70	Vps13c	0.0515926	Carrier vesicles	1.42159
Q9EP89	Lactb	0.223241		1.45106
Q91VN4	Chchd6	-0.468861		-1.1401
O88653	Lamtor3	0.141527		-2.04233
P41105	Rpl28	-0.060352	Ribosome	0.901672
Q810U4	Nrcam	-0.019101	Neuronal adhesion molecules	-0.47392
Q9D2P8	Mobp	0.874079	Myelin	1.24337
P60202	Plp1	0.252743	Myelin	-0.325538
P20917	Mag	-0.0675994	Myelin	-0.9576
P16330	Cnp	-0.166969	Myelin	-0.525431
Q64331	Myo6	0.115984	Molecular motors	0.147379
Q9CXW4	Rpl11	-0.0621393	Ribosome	0.144116
Q5EBJ4	Ermn	-0.132473		-1.49225
Q6URW6	Myh14	0.0661247	Molecular motors	0.595882
P62918	Rpl8	-0.0673198	Ribosome	0.647227
Q61879	Myh10	-0.0727876	Molecular motors	0.0578613
P97434	Mprip	0.170927	Cytoskeleton (actin associated proteins)	-0.593402
P62835	Rap1a	-0.28	Small GTPases and related proteins	-0.14053
Q3UNH4	Gprin1	-0.0795974	Phosphatases and regulators	-0.583842
P55066	Ncan	-0.499532	Extracellular matrix components	1.10667
P47962	Rpl5	-0.0680301	Ribosome	-0.0136392
P12960	Cntn1	-0.00307144	Myelin	-0.146087
P13595	Ncam1	-0.124511	Myelin	-0.94937
P12023	App	0.681485	Membrane trafficking proteins	-1.03343
O35136	Ncam2	-0.076136	Cell adhesion molecules	-0.18934
P17183	Eno2	-0.00901859		-1.725
O35927	Ctnnd2	0.0145672	Phosphatases and regulators	-0.413899
P35803	Gpm6b	-0.114168	Myelin	-0.231954
Q8JZQ2	Afg3l2	-0.12843	Mitochondrial IM	-0.104191
Q9JKC6	Cend1	-0.173852	Membrane trafficking proteins	-2.65212
P62830	Rpl23	-0.0815112	Ribosome	-0.706367
Q8BMG7	Rab3gap2	0.0478623		0.183978
P19246	Nefh	-0.224635	Cytoskeleton (neurofilaments)	-0.754077
P08553	Nefm	-0.306907	Cytoskeleton (neurofilaments)	-1.02046
P08551	Nefl	-0.468641	Cytoskeleton (neurofilaments)	-2.79094
Q9QXS6	Dbn1	-0.108324	Postsynaptic proteins	-0.631723
Q99PJ0	Ntm	-0.116403	Nucleic acid-binding proteins	-0.439535
Q69ZK9	Nlgn2	0.0675887	Neuronal adhesion molecules	-0.115535
Q91XV3	Basp1	-0.458677	Lipid binding proteins	-1.6498
Q5RJI5	Brsk1	0.00874363	Kinases	0.0359641
Q91V14	Slc12a5	-0.118632	Ionotropic receptors and ion channels	-0.379086
E9Q7X7	Nrxn2	0.221263		0.793394
P61329	Fgf12	0.112394		-0.184006
P11627	L1cam	-0.0821473	Neuronal adhesion molecules	-0.440219
Q8BLK3	Lsamp	-0.2106	Cell adhesion molecules	-0.561786
Q11011	Npepps	-0.0334033	Protein modification and degradation	-0.360471
Q91YP2	Nln	-0.0457498	Mitochondrial IM	0.915314
Q8BW75	Maob	-0.0490584		0.959649
Q8BTG7	Ndrg4	0.491498		-1.17701
Q99JG2	Gpr37l1	-0.0756268		-0.703397
P31650	Slc6a11	-0.0807853	Synaptic vesicle proteins	-0.355072
Q4KUS2	Unc13a	-0.0853695	Synaptic exocytosis cofactors	0.708758
P47708	Rph3a	-0.0520981	Small GTPases and related proteins	-0.797537
O88737	Bsn	-0.127187	Presynaptic active zone	-0.537941
Q8BHE3	Atcay	-0.0701693	Phosphatases and regulators	-0.664919
P62889	Rpl30	-0.0853288	Ribosome	-1.88765
Q91ZX7	Lrp1	0.320129	Endocytic proteins	0.378945
A2APX8	Scn1a	0.172018		0.899358
Q8C0M9	Asrgl1	-0.397988		-1.57128
O88587	Comt	0.437835		-0.438638
Q3U0M1	Trappc9	0.0085165	Transporters / Channels	1.64261
Q99MI1	Erc1	-0.133808	Presynaptic active zone	-2.16917
Q9CPU0	Glo1	-0.0743935		-1.94402
Q91XM9	Dlg2	0.186054	Postsynaptic active zone	-0.554536
P70175	Dlg3	-0.00030746	Postsynaptic active zone	-0.378896
P15116	Cdh2	0.110429	Neuronal adhesion molecules	-2.50331
P62717	Rpl18a	-0.0931578	Ribosome	0.748306
Q6ZWR6	Syne1	0.232738	Cytoskeleton (actin associated proteins)	0.29496
P61358	Rpl27	-0.0992265	Ribosome	0.674849
Q91YE6	Ipo9	0.242959	Importins / exportins (nuclear)	-0.0741873
Q9EPL8	Ipo7	0.0867738	Importins / exportins (nuclear)	-1.6989
Q9D7G0	Prps1	0.205254	Phosphatases and regulators	-0.127201
Q9DBP5	Cmpk1	-0.0639653	Phosphatases and regulators	-0.236673
Q3THK7	Gmps	0.113195		-0.701001
Q9DBF1	Aldh7a1	0.0390283	Mitochondrial matrix	0.482268
Q922Q4	Pycr2	-0.0406173		-1.45901
O08709	Prdx6	-0.115049	Mitochondrial (others)	-0.830156
O88343	Slc4a4	-0.125442	Membrane trafficking proteins	0.0350894
P00920	Ca2	0.0408997		-0.393506
Q5DTL9	Slc4a10	-0.18216	Membrane trafficking proteins	0.116788
Q8BTY2	Slc4a7	-0.132124		0.101417
P12970	Rpl7a	-0.103628	Ribosome	1.18376
Q80TL0	Ppm1e	-0.0503653	Phosphatases and regulators	0.37823
Q9R1C6	Dgke	-0.0812713	Phosphatases and regulators	0.337819
D3YZU1	Shank1	-0.175563	Postsynaptic proteins	-0.651795
O35350	Capn1	-0.131727	Protein modification and degradation	-0.358911
O88696	Clpp	-0.264727	Mitochondrial matrix	-0.223128
P18242	Ctsd	0.486597		0.39021
P47911	Rpl6	-0.107679	Ribosome	0.418223
P35979	Rpl12	-0.116657	Ribosome	-1.411
P62911	Rpl32	-0.125662	Ribosome	1.2821
Q9CR57	Rpl14	-0.125845	Ribosome	0.885624
Q6PDI5	Ecpas	0.0169365	Proteasome	1.25683
P53026	Rpl10a	-0.127337	Ribosome	-0.902814
Q6ZWV7	Rpl35	-0.162893	Ribosome	2.19234
Q9D1R9	Rpl34	-0.176554	Ribosome	0.519887
P19253	Rpl13a	-0.190012	Ribosome	2.38799
Q64514	Tpp2	-0.023143		0.0292518
P62900	Rpl31	-0.222408	Ribosome	0.213624
O70456	Sfn	-0.153999	Scaffolding and adaptor proteins	2.31798
P61294	Rab6b	0.299693	Small GTPases and related proteins	-0.396526
O35963	Rab33b	0.296107	Small GTPases and related proteins	0.816238
Q91V41	Rab14	0.0158447	Small GTPases and related proteins	0.309176
O55142	Rpl35a	-0.452719	Ribosome	-1.14556
Q8R361	Rab11fip5	0.128418	GTPases and regulators	0.351563
P62754	Rps6	0.0894828	Ribosome	0.605966
P62852	Rps25	0.0709647	Ribosome	-1.18616
P62270	Rps18	-0.0490011	Ribosome	-1.24728
P63325	Rps10	-0.060958	Ribosome	-0.937548
Q6ZWU9	Rps27	-0.0622928	Ribosome	0.552038
B2RXC1	Trappc11	-0.0488789		1.32346
P60867	Rps20	-0.0713973	Ribosome	-1.88661
P10605	Ctsb	0.337936		-0.157626
Q9CPY7	Lap3	0.0378934		0.0836484
P00493	Hprt1	0.0990036		-0.261491
Q9DCW4	Etfb	-0.0732989	Mitochondrial matrix	-0.299179
Q99LC5	Etfa	-0.0955397	Mitochondrial matrix	0.303323
Q8JZN5	Acad9	-0.124268	Mitochondrial matrix	0.19545
Q9CPQ8	Atp5mg	-0.13526	Mitochondrial IM (CV)	-1.14035
Q91VR2	Atp5f1c	-0.147405	Mitochondrial IM (CV)	-0.198671
Q06185	Atp5me	-0.153379	Mitochondrial IM (CV)	-1.53574
Q9DB20	Atp5po	-0.161696	Mitochondrial IM (CV)	-0.281896
Q03265	Atp5f1a	-0.182531	Mitochondrial IM (CV)	0.0739642
P56480	Atp5f1b	-0.204226	Mitochondrial IM (CV)	-1.03418
Q9DCX2	Atp5pd	-0.368397	Mitochondrial IM (CV)	-4.0095
Q62425	Ndufa4	-0.0882587	Mitochondrial IM (CIV)	-1.41433
Q9CPQ1	Cox6c	-0.117369	Mitochondrial IM (CIV)	-2.70091
P62301	Rps13	-0.0747483	Ribosome	-0.155833
Q6ZWN5	Rps9	-0.0823557	Ribosome	1.07605
P62082	Rps7	-0.0949695	Ribosome	-0.00861849
P97351	Rps3a	-0.0954219	Ribosome	-0.818801
P14131	Rps16	-0.0960965	Ribosome	-1.26812
P62908	Rps3	-0.097332	Ribosome	-0.34806
P14206	Rpsa	-0.101553	Ribosome	-1.99088
P62281	Rps11	-0.10461	Ribosome	0.592452
P62264	Rps14	-0.119644	Ribosome	0.171824
P25444	Rps2	-0.150667	Ribosome	0.706216
P63323	Rps12	-0.195344	Ribosome	-2.35446
Q8K2B3	Sdha	-0.113707	Mitochondrial IM (CII)	0.639647
Q9CZB0	Sdhc	-0.132538	Mitochondrial IM (CII)	2.32209
Q9CQA3	Sdhb	-0.138499	Mitochondrial IM (CII)	-2.09235
P97461	Rps5	-0.290908	Ribosome	-1.08771
Q9CZX8	Rps19	-0.307912	Ribosome	-1.69993
Q99LC3	Ndufa10	-0.117863	Mitochondrial IM (CI)	-0.327404
Q99LY9	Ndufs5	-0.13454	Mitochondrial IM (CI)	-0.354398
P62983	Rps27a	0.400167	Protein synthesis	-0.49171
Q9CQJ8	Ndufb9	-0.138409	Mitochondrial IM (CI)	0.998462
Q9CXZ1	Ndufs4	-0.143377	Mitochondrial IM (CI)	-0.528145
P52503	Ndufs6	-0.145865	Mitochondrial IM (CI)	-0.338852
Q9CQH3	Ndufb5	-0.146033	Mitochondrial IM (CI)	0.372897
Q9DCJ5	Ndufa8	-0.150745	Mitochondrial IM (CI)	-0.461165
Q9ERS2	Ndufa13	-0.151433	Mitochondrial IM (CI)	-1.65032
Q9CR61	Ndufb7	-0.154166	Mitochondrial IM (CI)	0.114256
Q91WD5	Ndufs2	-0.15505	Mitochondrial IM (CI)	-0.215308
Q91VD9	Ndufs1	-0.155565	Mitochondrial IM (CI)	-0.318284
Q91YT0	Ndufv1	-0.162343	Mitochondrial IM (CI)	0.211139
Q9D1H6	Ndufaf4	-0.169455	Mitochondrial IM (CI)	-0.458686
Q9D6J6	Ndufv2	-0.169875	Mitochondrial IM (CI)	-1.25622
Q9D8B4	Ndufa11	-0.183232	Mitochondrial IM (CI)	0.773051
Q921G7	Etfdh	-0.0887799	Mitochondrial IM	0.80616
Q9CQC7	Ndufb4	-0.169677	Mitochondrial IM	-0.269955
P48962	Slc25a4	-0.190257	Mitochondrial IM	0.424487
P67778	Phb	-0.19776	Mitochondrial IM	-0.795324
Q9CQ54	Ndufc2	-0.200361	Mitochondrial IM	-2.83709
O35129	Phb2	-0.251593	Mitochondrial IM	-0.121659
Q8K1Z0	Coq9	-0.343634	Mitochondrial IM	-3.44234
Q9CQQ7	Atp5pb	-0.192388	Mitochondrial (others)	-0.0768275
P62897	Cycs	-0.365688	Mitochondrial (others)	-3.06964
P00397	Mtco1	-0.118834		0.497701
P03921	Mtnd5	-0.131568		-0.310533
Q8K183	Pdxk	-0.107111	Phosphatases and regulators	-0.322446
P03911	Mtnd4	-0.165304		0.0894614
P00405	Mtco2	-0.177596		0.256423
P61164	Actr1a	0.0153989	Cytoskeleton (centrosome)	-0.181356
Q8R5C5	Actr1b	0.0330441	Cytoskeleton (centrosome)	-0.0701424
P57776	Eef1d	0.189345	GTPases and regulators	-0.684699
P62631	Eef1a2	0.114901	GTPases and regulators	-0.470832
Q9D8N0	Eef1g	-0.153087	Protein synthesis	-0.623352
Q8R1B4	Eif3c	0.0942866	Endoplasmic reticulum	-0.583485
Q8JZQ9	Eif3b	0.0901948	Endoplasmic reticulum	0.200865
P23116	Eif3a	0.0406905	Endoplasmic reticulum	0.152256
Q6NZJ6	Eif4g1	0.130408	RNA processing / Translation related	-0.932771
Q80XI3	Eif4g3	0.0545074	RNA processing / Translation related	-0.893574
P10630	Eif4a2	0.211838	Protein synthesis	-0.610795
Q8VDD5	Myh9	-0.0518054	Molecular motors	0.371067
O35658	C1qbp	-0.170766	Mitochondrial matrix	0.38674
P62259	Ywhae	-0.0597535	Scaffolding and adaptor proteins	-2.51376
Q9CQV8	Ywhab	-0.0791081	Scaffolding and adaptor proteins	-2.00373
Q04447	Ckb	-0.0749056	Kinases	-1.40406
A6H5Z3	Exoc6b	0.506815	Exocyst	-0.661734
Q6PGF7	Exoc8	0.242412	Exocyst	-0.792101
Q9D4H1	Exoc2	0.0781282	Exocyst	-0.032692
O35382	Exoc4	-0.022665	Exocyst	0.211494
Q9CZW4	Acsl3	0.509048	Mitochondrial matrix	0.770331
Q8CIG8	Prmt5	0.0872226		0.553417
P62137	Ppp1ca	0.0669701	Phosphatases and regulators	-0.188025
P51863	Atp6v0d1	-0.119713	Transporters / Channels	-0.464422
P50518	Atp6v1e1	-0.00849924	Synaptic vesicle proteins	-3.56797
P62814	Atp6v1b2	-0.0447465	Synaptic vesicle proteins	-0.115464
Q9QZM0	Ubqln2	0.431704		-2.20002
Q9Z1G4	Atp6v0a1	-0.0556353	Synaptic vesicle proteins	0.0752846
P20029	Hspa5	-0.0316066	Endoplasmic reticulum	-0.546269
P14211	Calr	-0.0912695	Endoplasmic reticulum	0.088951
P29341	Pabpc1	-0.0858572	Nucleic acid-binding proteins	-0.711684
Q8QZY1	Eif3l	-0.203878	Endoplasmic reticulum	0.338473
P63017	Hspa8	0.0249559	Presynaptic active zone	-0.491139
Q8CGY8	Ogt	0.0263012	Mitochondrial (others)	-0.373749
P62881	Gnb5	0.339266	GTPases and regulators	-0.1751
P62880	Gnb2	-0.069106	Signalling molecules	0.306238
P62874	Gnb1	-0.0721178	Signalling molecules	0.0693045
P29387	Gnb4	-0.258362	Signalling molecules	0.288473
B2RSH2	Gnai1	-0.028311	GTPases and regulators	-0.0906906
O70443	Gnaz	-0.0874204	GTPases and regulators	0.328517
Q8CGF6	Wdr47	0.0920861	Cytoskeleton (actin associated proteins)	-0.501095
P11499	Hsp90ab1	0.142353	Cytoskeleton (microtubule associated proteins)	-0.773562
Q9JMC3	Dnaja4	0.334569	Chaperones and Heat Shock Proteins	0.878247
P63037	Dnaja1	0.308433	Chaperones and Heat Shock Proteins	-0.587363
Q9QYJ0	Dnaja2	0.0920136	Chaperones and Heat Shock Proteins	-0.578106
P17156	Hspa2	-0.0944103	Chaperones and Heat Shock Proteins	0.20852
P16858	Gapdh	-0.0463902		-0.15784
Q920Q4	Vps16	0.246983	Carrier vesicles	0.45732
P70122	Sbds	0.379489	Protein synthesis	-0.377949
P68040	Rack1	-0.0404662	Phosphatases and regulators	0.318115
P18653	Rps6ka1	-0.174541		-0.461189
P70297	Stam	0.20727		-0.876287
Q62095	Ddx3y	0.442903	Nucleic acid-binding proteins	-0.5227
Q9CY58	Serbp1	0.255311	Nucleic acid-binding proteins	-0.798308
Q99LI8	Hgs	0.166523		-0.768474
Q9D1G5	Lrrc57	-0.0783362		-0.193101
Q7TMK9	Syncrip	-0.0774145	Nucleic acid-binding proteins	-0.21459
P68033	Actc1	-0.156476	Cytoskeleton (actin)	-0.356301
Q61735	Cd47	-0.0108734	Cell adhesion molecules	-1.05392
Q05512	Mark2	-0.0383007	Kinases	-0.264136
P68510	Ywhah	0.42779	Scaffolding and adaptor proteins	-3.2674
Q6PB66	Lrpprc	-0.0974776	Mitochondrial matrix	-0.494567
Q91W50	Csde1	0.599166		-0.200273
P61222	Abce1	0.359383		-0.234154
P61982	Ywhag	-0.0916903	Scaffolding and adaptor proteins	-3.17563
P47199	Cryz	-0.0521645		-0.110388
Q99LF4	Rtcb	-0.0733619		-0.693365
Q8BPM0	Daam1	0.138422	Scaffolding and adaptor proteins	1.62816
Q60634	Flot2	0.15306	Phosphatases and regulators	0.0339274
Q8K4G5	Ablim1	0.0664229	Cytoskeleton (actin associated proteins)	-0.789986
Q8CIB5	Fermt2	0.231046		-0.653123
P63101	Ywhaz	-0.141945	Postsynaptic proteins	-3.8462
O08529	Capn2	-0.0756744		-0.285497
Q62167	Ddx3x	0.20439	Nucleic acid-binding proteins	-0.828479
Q91VR5	Ddx1	-0.110352	Nucleic acid-binding proteins	-0.429972
P35235	Ptpn11	0.0782582	Phosphatases and regulators	0.245997
P31938	Map2k1	0.0262617	Kinases	-0.653251
Q9D880	Timm50	-0.0941124	Mitochondrial IM	0.38685
Q9QYA2	Tomm40	-0.155187	Mitochondrial OM	0.580651
Q9CPQ3	Tomm22	-0.206168	Mitochondrial OM	-0.852069
Q9WV54	Asah1	0.517678		0.516904
Q9JL62	Gltp	-0.786908		-3.2221
Q99K48	Nono	-0.245649	Nucleic acid-binding proteins	-0.560888
Q60854	Serpinb6	0.0388673		1.09965
Q60597	Ogdh	-0.139551	Mitochondrial matrix	0.526598
O08749	Dld	-0.149227	Mitochondrial matrix	0.491489
E9Q7L0	Ogdhl	-0.133446		0.394828
Q922H2	Pdk3	-0.270528	Mitochondrial matrix	0.709343
P12382	Pfkl	0.0411751		-0.422282
Q8CAA7	Pgm2l1	0.0294765		-0.0779333
P05063	Aldoc	0.0228443		-0.905342
P05064	Aldoa	0.0060857		-0.46734
P17182	Eno1	-0.0414064		-0.936959
Q8BMF4	Dlat	-0.117733	Mitochondrial matrix	0.356839
Q6ZQI3	Mlec	-0.0521042		0.173187
Q9D0F9	Pgm1	-0.0610044		-1.38787
P35486	Pdha1	-0.147668	Mitochondrial matrix	0.372422
Q9R0Q9	Mpdu1	-0.237863		1.84078
P17809	Slc2a1	-0.26628		-0.165637
P46096	Syt1	-0.0572387	Tagmins	-0.250136
P46097	Syt2	-0.163359	Tagmins	-0.120506
Q9JIS5	Sv2a	-0.0635804	Synaptic vesicle proteins	0.0713182
Q64332	Syn2	-0.0708995	Synaptic vesicle proteins	-0.164153
Q8BG39	Sv2b	-0.0850097	Synaptic vesicle proteins	0.559175
O88935	Syn1	-0.110196	Synaptic vesicle proteins	-0.90734
Q8BGN8	Synpr	-0.155086	Synaptic vesicle proteins	-1.66596
Q9D051	Pdhb	-0.147765	Mitochondrial matrix	0.543991
P63011	Rab3a	-0.109362	Small GTPases and related proteins	-0.501032
Q8BPN8	Dmxl2	-0.0573724	Scaffolding and adaptor proteins	-0.09651
Q9Z2Y3	Homer1	-0.104728	Postsynaptic proteins	-0.749824
P33173	Kif1a	0.565573	Molecular motors	0.433752
Q9CQW1	Ykt6	-0.0514152	Endoplasmic reticulum	0.0890728
O08599	Stxbp1	-0.0349957	Endocytic proteins	-0.294464
Q80TJ1	Cadps	-0.0593581		-0.304648
P60904	Dnajc5	-0.164777	Synaptic vesicle proteins	-2.6852
P49312	Hnrnpa1	-0.318213	RNA processing / Translation related	-0.950826
O88569	Hnrnpa2b1	-0.159634	Nucleic acid-binding proteins	-0.986165
Q6R891	Ppp1r9b	-0.0172299	Scaffolding and adaptor proteins	-1.56648
Q80TE7	Lrrc7	-0.172359	Scaffolding and adaptor proteins	0.577888
Q9D415	Dlgap1	0.278173	Postsynaptic active zone	-0.0841517
B1AZP2	Dlgap4	-0.0507192	Postsynaptic active zone	-0.805727
Q80Z38	Shank2	-0.091242	Postsynaptic active zone	-0.675014
Q60668	Hnrnpd	-0.174099	Nucleic acid-binding proteins	-0.47798
Q9D2N4	Dtna	0.23152	Nucleic acid-binding proteins	-1.00927
Q64487	Ptprd	0.154323	Metabotropic receptors	-0.0643973
Q9WVQ1	Magi2	0.422461	Maguk proteins	0.855017
P01831	Thy1	-0.178327	Endoplasmic reticulum	-4.41091
Q8BUV3	Gphn	0.109093	Cytoskeleton (intermediate filaments)	-0.201843
P97797	Sirpa	-0.00694142	Cytoskeleton (actin associated proteins)	-2.5382
P97300	Nptn	-0.126517	Cell adhesion molecules	-0.964828
F8VPU2	Farp1	-0.108118		0.130756
Q62277	Syp	-0.0692545	Synaptic vesicle proteins	-0.38706
Q62443	Nptx1	0.638499	Membrane trafficking proteins	-0.716481
Q920Q6	Msi2	0.294892		0.405026
P70232	Chl1	0.0959481		-0.521326
Q9EPU0	Upf1	0.128545	Nucleic acid-binding proteins	0.267595
Q9WUM5	Suclg1	-0.124697	Mitochondrial matrix	0.235525
Q9DBG6	Rpn2	0.195235	Endoplasmic reticulum	0.836647
O54734	Ddost	0.0197887	Endoplasmic reticulum	0.603467
Q91YQ5	Rpn1	0.0161838	Endoplasmic reticulum	0.54385
Q9CZU6	Cs	-0.165045	Mitochondrial matrix	-0.661079
P51150	Rab7a	0.112469	Small GTPases and related proteins	-0.1442
E9Q3L2	Pi4ka	-0.0465664		0.49287
P42669	Pura	-0.0975559	Nucleic acid-binding proteins	-0.922672
O35295	Purb	-0.117652	Nucleic acid-binding proteins	-0.996082
P26638	Sars1	0.0706612		-0.265209
Q9D0R2	Tars1	0.154598	t-RNA synthetases	0.546174
Q99MN1	Kars1	0.105357	t-RNA synthetases	0.273748
Q8BGQ7	Aars1	0.0719973	t-RNA synthetases	-0.46063
Q91WQ3	Yars1	0.0291035	t-RNA synthetases	-0.416198
Q9D0I9	Rars1	-0.0883501	t-RNA synthetases	0.156671
O88910	Mpp3	0.0156637	Maguk proteins	-0.385406
Q01853	Vcp	-0.00676219	Endoplasmic reticulum	-0.402785
P38647	Hspa9	-0.126978	Mitochondrial matrix	-0.051362
Q9CZD3	Gars1	0.26813	Mitochondrial matrix	-0.295699
Q8BFR5	Tufm	-0.143419	Mitochondrial matrix	0.23203
O35857	Timm44	-0.0899735	Mitochondrial matrix	0.154173
P58252	Eef2	0.171985	GTPases and regulators	-0.506337
Q64727	Vcl	0.0290807	Membrane trafficking proteins	-1.21044
P60229	Eif3e	0.195516	Endoplasmic reticulum	-1.32864
Q02257	Jup	0.129077	Cell adhesion molecules	-0.724241
P26039	Tln1	-0.122578	Cell adhesion molecules	-0.324014
Q68FD5	Cltc	-0.0643535	Clathrin endocytosis	0.105147
P63242	Eif5a	0.0208663	Endoplasmic reticulum	-0.853771
Q9CWF2	Tubb2b	-0.139551	Cytoskeleton (tubulins)	-0.300258
P63330	Ppp2ca	0.123388	Phosphatases and regulators	-0.183079
Q8VDN2	Atp1a1	-0.0683252	Transporters / Channels	-0.322813
P35278	Rab5c	-0.0772689	Small GTPases and related proteins	-0.00331034
P35276	Rab3d	-0.130001	Small GTPases and related proteins	-2.35875
P28738	Kif5c	0.238554	Molecular motors	-0.2664
O88487	Dync1i2	0.102696	Molecular motors	-0.82449
Q6PDL0	Dync1li2	0.0722938	Molecular motors	-0.30517
P17427	Ap2a2	-0.041145	Clathrin endocytosis	-0.36005
Q99104	Myo5a	-0.11066	Molecular motors	-0.0903858
Q9DCT2	Ndufs3	-0.0485667	Mitochondrial IM (CI)	-0.659935
Q9EPL2	Clstn1	0.582226		0.386636
Q9DC70	Ndufs7	-0.100852	Mitochondrial IM (CI)	0.448824
Q9CQZ5	Ndufa6	-0.135792	Mitochondrial IM (CI)	-0.689718
Q9QZ88	Vps29	0.0430019	Carrier vesicles	-0.353959
Q8C0E2	Vps26b	-0.0142341	Carrier vesicles	-0.272734
Q9EQH3	Vps35	-0.0654035	Carrier vesicles	-0.664453
Q6P8X1	Snx6	0.266603	Carrier vesicles	-0.393917
P99024	Tubb5	0.0346944	Cytoskeleton (tubulins)	-1.01638
P40336	Vps26a	0.237061	Carrier vesicles	0.046297
Q9CWK8	Snx2	-0.125565	Carrier vesicles	-0.765739
P47754	Capza2	-0.0415075	Cytoskeleton (actin)	-0.612201
Q6ZPJ3	Ube2o	0.0625189	Ubiquitin pathway	0.171937
P56399	Usp5	0.0379772	Ubiquitin pathway	-0.507909
Q02053	Uba1	-0.0466126	Ubiquitin pathway	-0.409426
P68037	Ube2l3	-0.150648	Ubiquitin pathway	-2.45807
Q8BHN3	Ganab	-0.106207		-0.184981
O08795	Prkcsh	-0.111732		-0.524711
Q8R050	Gspt1	0.0890915		-0.599632
Q8CDG3	Vcpip1	0.107077	Protein modification and degradation	-0.396477
O35526	Stx1a	-0.56781	SNAREs	-1.82186
P61089	Ube2n	-0.0597458	Protein modification and degradation	-1.21289
Q6ZQ38	Cand1	-0.0970557	Phosphatases and regulators	-1.44131
Q9ESN6	Trim2	0.179731		-0.518416
Q8BH57	Wdr48	-0.0423256		-0.171114
P60879	Snap25	0.328677	SNAREs	-3.84128
Q9QY76	Vapb	-0.0722941	Endoplasmic reticulum	-1.89366
P56371	Rab4a	0.0760507	Small GTPases and related proteins	-0.136644
P61264	Stx1b	-0.0480878	SNAREs	-2.19257
P97390	Vps45	0.0288345	Carrier vesicles	0.0384738
Q9R1R2	Trim3	0.298123	Transporters / Channels	-0.970783
P35293	Rab18	0.0584168	Small GTPases and related proteins	-0.0459001
Q9D1G1	Rab1b	-0.0364158	Small GTPases and related proteins	-0.193063
P62823	Rab3c	-0.0707134	Small GTPases and related proteins	-0.198827
P62821	Rab1A	-0.0731641	Small GTPases and related proteins	0.10694
Q6PHN9	Rab35	-0.0902228	Small GTPases and related proteins	0.356904
P49025	Cit	0.162917	Kinases	1.72144
Q8R1Q8	Dync1li1	-0.041294	Molecular motors	-1.21853
Q6PH08	Erc2	-0.0689028	Endoplasmic reticulum	-0.498312
Q9WV55	Vapa	-0.0896906	Endoplasmic reticulum	-1.55227
P60469	Ppfia3	0.0941362	Presynaptic active zone	-1.31123
Q8K400	Stxbp5	0.0253108	SNAREs	0.81757
P63085	Mapk1	0.140206	Kinases	-2.1153
Q9CQR6	Ppp6c	0.0288998		0.024629
A2A5R2	Arfgef2	0.106612		0.821023
Q9JLN9	Mtor	-0.0356486		0.278573
Q3TLI0	Trappc10	-0.145989		0.836441
Q9JJZ2	Tuba8	0.295747	Cytoskeleton (tubulins)	-0.861889
P55088	Aqp4	-0.141016		-1.16203
P83510	Tnik	0.205359	Phosphatases and regulators	0.00774244
Q9QYG0	Ndrg2	0.076594	Phosphatases and regulators	-2.03135
Q8BK63	Csnk1a1	0.294208	Kinases	0.296377
Q9DC28	Csnk1d	0.134885	Kinases	0.383515
Q8BP47	NARS1	0.200019	t-RNA synthetases	-0.542179
Q52KF3	Spire1	0.133555	Transporters / Channels	0.832625
Q9D6F9	Tubb4a	0.112303	Cytoskeleton (tubulins)	-0.4452
P35282	Rab21	0.0429031	Small GTPases and related proteins	0.0113253
P84096	Rhog	-0.111483	Small GTPases and related proteins	-0.242599
O35239	Ptpn9	-0.380944	Signalling molecules	0.649856
P70441	Slc9a3r1	-0.0272688	Scaffolding and adaptor proteins	-1.52522
O70318	Epb41l2	-0.135594	Scaffolding and adaptor proteins	0.0846012
Q9ERD7	Tubb3	0.0587387	Cytoskeleton (tubulins)	-0.515433
Q8BIZ1	Anks1b	0.237122	Protein modification and degradation	0.464071
Q62446	Fkbp3	0.112787	Protein modification and degradation	-1.14802
Q99K85	Psat1	-0.00963563	Protein modification and degradation	-0.628866
Q08642	Padi2	-0.094676	Protein modification and degradation	0.195353
P68372	Tubb4b	0.0569849	Cytoskeleton (tubulins)	-0.985826
Q8BSS9	Ppfia2	0.0221395	Presynaptic active zone	0.00253539
D3YVF0	Akap5	0.109912	Postsynaptic proteins	1.20928
Q9QWY8	Asap1	0.225438	Phosphatases and regulators	-0.562305
Q6ZPE2	Sbf1	0.203302	Phosphatases and regulators	0.463118
P97447	Fhl1	0.189334	Phosphatases and regulators	0.0673569
Q8K0S0	Phyhip	0.181492	Phosphatases and regulators	-0.286757
Q9WTQ5	Akap12	0.0960908	Phosphatases and regulators	-1.06399
Q9EPN1	Nbea	0.0714288	Phosphatases and regulators	0.203698
Q9D154	Serpinb1a	0.0288104	Phosphatases and regulators	-0.529702
Q6GQT9	Nomo1	0.0200343	Phosphatases and regulators	0.70384
Q9CZC8	Scrn1	0.00804501	Phosphatases and regulators	-0.986819
Q6P9K8	Caskin1	-0.0147671	Phosphatases and regulators	-1.04737
Q80SW1	Ahcyl1	-0.083047	Phosphatases and regulators	-0.24235
Q922F4	Tubb6	-0.184241	Cytoskeleton (tubulins)	0.684266
Q9EPW0	Inpp4a	-0.145865	Phosphatases and regulators	-0.456274
Q80WQ2	Vac14	-0.158874	Phosphatases and regulators	-0.00415052
Q8R366	Igsf8	-0.233148	Phosphatases and regulators	0.359753
Q9D0L7	Armc10	-0.624662	Phosphatases and regulators	-1.69216
P60335	Pcbp1	0.219405	Nucleic acid-binding proteins	-1.60451
Q61990	Pcbp2	-0.0574601	Nucleic acid-binding proteins	-1.86112
P35762	Cd81	-0.105233	Myelin	-1.06274
Q61768	Kif5b	0.13994	Molecular motors	-0.373293
Q922Q1	Mtarc2	-0.0112823	Mitochondrial OM	0.643767
Q8BX10	Pgam5	-0.0913771	Mitochondrial OM	0.670484
Q64516	Gk	-0.105221	Mitochondrial OM	0.667174
Q62465	Vat1	-0.251459	Mitochondrial OM	-1.0223
P47802	Mtx1	-0.341486	Mitochondrial OM	-0.277112
Q99JY0	Hadhb	0.0835958	Mitochondrial matrix	0.418198
Q9CZ42	Naxd	0.0756867	Mitochondrial matrix	-0.764917
O88986	Gcat	0.0142901	Mitochondrial matrix	1.00414
P42125	Eci1	-0.0502743	Mitochondrial matrix	-0.269398
Q9D7B6	Acad8	-0.0552406	Mitochondrial matrix	1.20734
Q8BMS1	Hadha	-0.0699201	Mitochondrial matrix	0.18135
Q99MN9	Pccb	-0.0753963	Mitochondrial matrix	0.476891
Q05920	Pc	-0.0773922	Mitochondrial matrix	0.563288
Q8BIJ6	Iars2	-0.0920974	Mitochondrial matrix	0.540217
P17710	Hk1	-0.115377	Mitochondrial matrix	0.13464
Q99KI0	Aco2	-0.160419	Mitochondrial matrix	-0.0171496
Q91ZA3	Pcca	-0.165834	Mitochondrial matrix	0.339412
Q9JLZ3	Auh	-0.175677	Mitochondrial matrix	-0.260406
P97807	Fh	-0.186764	Mitochondrial matrix	-1.04174
Q8R4N0	Clybl	-0.198303	Mitochondrial matrix	0.639449
Q60649	Clpb	-0.23522	Mitochondrial matrix	0.418027
Q99L13	Hibadh	-0.290474	Mitochondrial matrix	-2.80045
Q8BH59	Slc25a12	-0.129777	Mitochondrial IM (CIV)	0.448427
Q9QXX4	Slc25a13	-0.22545	Mitochondrial IM (CIV)	1.08168
Q9QYB1	Clic4	0.167443	Mitochondrial IM	-2.04112
Q99L43	Cds2	0.0136912	Mitochondrial IM	0.260653
Q8R0F8	Fahd1	-0.0635197	Mitochondrial IM	-0.447324
Q791T5	Mtch1	-0.0710334	Mitochondrial IM	1.39045
Q66GT5	Ptpmt1	-0.157065	Mitochondrial IM	1.38182
Q9JII6	Akr1a1	0.000227992	Mitochondrial (others)	-0.943964
Q9DBJ1	Pgam1	-0.0192108	Mitochondrial (others)	-2.38678
Q9D172	Gatd3a	-0.143065	Mitochondrial (others)	0.266748
O55125	Nipsnap1	-0.185475	Mitochondrial (others)	0.199375
Q8C419	Gpr158	-0.0646658	Metabotropic receptors	0.211513
Q8BMK4	Ckap4	0.20819	Membrane trafficking proteins	-2.7887
Q9CRY7	Gdpd1	-0.120827	Membrane trafficking proteins	-0.0312536
Q9JLB0	Mpp6	0.15211	Maguk proteins	-0.487872
Q9D5V5	Cul5	0.0172636	Protein modification and degradation	-0.381259
Q8C8R3	Ank2	-0.00971122	Lipid binding proteins	-0.248806
Q8R3V5	Sh3glb2	-0.158467	Lipid binding proteins	-1.38486
Q99MK8	Grk2	0.202974	Kinases	-0.646161
Q69Z98	Brsk2	0.1926	Kinases	-0.872055
Q3UH66	Wnk2	0.11592	Kinases	-0.18027
Q5PR73	Diras2	0.373192	GTPases and regulators	0.0648481
Q91YM2	Arhgap35	0.141871	GTPases and regulators	1.00863
Q6ZQ82	Arhgap26	-0.056493	GTPases and regulators	-0.472473
Q80XI4	Pip4k2b	0.0414577	Endoplasmic reticulum	-0.628482
Q9WUB3	Pygm	0.0111749	Endoplasmic reticulum	-0.136455
P70296	Pebp1	-0.0456394	Endoplasmic reticulum	-2.94701
Q3UGR5	Hdhd2	-0.085224	Endoplasmic reticulum	-2.58269
Q99JY8	Plpp3	-0.177844	Endoplasmic reticulum	0.299725
A2AG50	Map7d2	0.695183	Cytoskeleton (microtubule associated proteins)	-0.45263
Q8R001	Mapre2	0.0444865	Cytoskeleton (microtubule associated proteins)	-1.07735
Q8BL65	Ablim2	0.0976816	Cytoskeleton (actin associated proteins)	-0.510808
Q9CZY3	Ube2v1	-0.164791	Ubiquitin pathway	-0.891666
Q8CBE3	Wdr37	0.0169239	Cytoskeleton (actin associated proteins)	0.162729
Q9WUM4	Coro1c	-0.0603886	Cytoskeleton (actin associated proteins)	-0.33132
Q61595	Ktn1	0.0208562	Cell adhesion molecules	-0.417789
Q640R3	Hepacam	-0.146212	Cell adhesion molecules	-0.271539
P62748	Hpcal1	0.21331	Ca2+ binding proteins	-4.5431
E9PX29	Sptbn4	0.293317		-0.0985464
E9PWR4	Dip2c	0.183806		0.298478
G5E895	Akr1b10	0.175499		0.655925
Q8CFX3	Pcdh1	0.0799249		-0.381377
E9PY16	Adap1	0.075467		0.220741
Q9CZN7	Shmt2	-0.0515527		-0.106645
Q68FG2	Sptbn2	-0.0649816		-0.735574
D3YTP3	Mtx3	-0.100995		0.891622
A8DUK4	Hbb-bs	-0.107458		-2.45888
O54833	Csnk2a2	-0.252447	Kinases	-0.0993074
Q91VA7	Idh3b	-0.170657		-0.638982
E9Q2E4	Hectd4	-1.07893		-0.0457066
O35465	Fkbp8	0.714719		0.134926
Q8C0L0	Tmx4	0.426143		1.06903
Q9QYF9	Ndrg3	0.379377		-2.10617
O88848	Arl6	0.348949		0.25396
P97393	Arhgap5	0.322557		0.868611
Q9EQK5	Mvp	0.321991		-0.144904
Q91W90	Txndc5	0.320132		0.280115
Q8BVQ5	Ppme1	0.289992		-0.371011
A2AJA9	Ajm1	0.287786		0.215751
Q148V7	Relch	0.255848		-1.31238
Q9D819	Ppa1	0.229541		-0.226624
Q91Z53	Grhpr	0.207929		-0.560746
Q8C7K6	Pcyox1l	0.191852		-0.400465
Q9CRD0	Ociad1	0.181829		-0.688161
Q9CPV4	Glod4	0.168868		-0.402999
Q62086	Pon2	0.161105		1.05148
Q9Z0S1	Bpnt1	0.154733		-1.0106
Q8CDN6	Txnl1	0.125822		0.236486
Q9DCL9	Paics	0.123883		-0.305189
Q8CCN5	Bcas3	0.123523		-0.357619
Q3UYC0	Ppm1h	0.120172		-0.0650766
Q8BGC4	Zadh2	0.108913		-1.00228
A2AQ25	Skt	0.106285		0.832474
Q8BVI4	Qdpr	0.100746		-1.1242
E9Q8I9	Fry	0.099883		1.02907
Q8JZW4	Cpne5	0.0952755		1.31572
Q99LB2	Dhrs4	0.0916907		0.148846
Q8K274	Fn3krp	0.0820714		-0.346745
Q8BGB7	Enoph1	0.0802429		-0.44957
Q9JI46	Nudt3	0.0786674		0.180294
O89112	Lancl1	0.0671024		0.197495
P23506	Pcmt1	0.05698		-1.45823
Q8BLJ3	Plcxd3	0.0551387		-0.283413
P97494	Gclc	0.0517554		0.612776
Q8BGT8	Phyhipl	0.0399505		0.0731874
Q9JJK2	Lancl2	0.0303009		-0.831915
Q3UH60	Dip2b	0.0210556		0.211372
Q8R574	Prpsap2	0.0171517		-0.58723
Q61753	Phgdh	0.0115729		-1.63905
Q9D7N9	Apmap	0.00451654		-0.0477909
Q8BH55	Thnsl1	-0.00419178		1.27238
P37040	Por	-0.0210606		-0.366053
P14152	Mdh1	-0.0223241		-1.4774
Q922D8	Mthfd1	-0.0243986		-0.319953
Q8BRV5	Kiaa1671	-0.0253553
P06801	Me1	-0.0376273		0.263692
P09411	Pgk1	-0.0379706		-0.945421
Q99J08	Sec14l2	-0.0477947		0.313124
Q9CYT6	Cap2	-0.0608281		-0.225103
Q91ZJ5	Ugp2	-0.0611302		-0.0622008
P08003	Pdia4	-0.0655225		-0.91687
P06151	Ldha	-0.0693742		0.0735585
O88851	Rbbp9	-0.0708506		0.360796
P70202	Lxn	-0.0716997		-0.461171
Q8R016	Blmh	-0.0755209		-0.339747
Q8R0Y6	Aldh1l1	-0.0758885		-0.118643
P28660	Nckap1	-0.0763867	Cytoskeleton (actin associated proteins)	0.31277
Q9CPT4	Mydgf	-0.0784503		0.0047831
Q9DCD0	Pgd	-0.0801331		-1.57774
Q9JLJ2	Aldh9a1	-0.0813941		0.606076
Q9CWS0	Ddah1	-0.0844061		-0.247781
P28474	Adh5	-0.0844313		-0.205894
Q6ZQ18	Efr3b	-0.0846349		-0.413145
P85094	Isoc2a	-0.0894058		-1.00927
O88844	Idh1	-0.0942854		-0.623169
Q8VHQ9	Acot11	-0.0958999		0.405234
Q8R164	Bphl	-0.098277		0.297982
P16125	Ldhb	-0.0984153		-0.15537
P13707	Gpd1	-0.0998791		-0.884034
P17751	Tpi1	-0.101001		-3.87131
Q80U56	Avl9	-0.1067		-0.0348087
Q8K4Z0	Lgi2	-0.107489		0.409195
Q7TMB8	Cyfip1	-0.0870461	Scaffolding and adaptor proteins	0.32195
Q920I9	Wdr7	-0.113409		-0.0147589
Q922Q9	Chid1	-0.115386		0.272027
P53810	Pitpna	-0.115807		-0.903627
Q8CC88	Vwa8	-0.116548		1.37207
Q3UHB1	Nt5dc3	-0.128191		0.996924
O08688	Capn5	-0.137115		0.879651
Q9D6K8	Fundc2	-0.142227		-0.907958
Q99PT1	Arhgdia	-0.142819		-0.223575
Q3TDK6	Rogdi	-0.143132		-0.6685
O55126	Nipsnap2	-0.148224		-0.467168
Q8C729	Fam126b	-0.15132		-0.802892
Q9ERI6	Rdh14	-0.152997		0.418509
Q3V1U8	Elmod1	-0.177974		0.65401
Q80YN3	Bcas1	-0.17897		-2.1374
Q9CQF9	Pcyox1	-0.184728		0.354533
Q8C996	Tmem163	-0.197241		-1.10324
Q3TC72	Fahd2	-0.213477		0.603931
P07356	Anxa2	-0.23427		-2.31488
B1AR13	Cisd3	-0.239672		-0.864543
Q93092	Taldo1	-0.259083		-2.53461

## Sheet: all categorized
Protein ID	Gene name	average lifetime log2FC 21m vs 5m	category Fornasiero et al 2018	average LFQ log2FC 21m vs 5m
Q8BJI1	Slc6a17	-0.0162431	Transporters / Channels	0.830912
Q91WG7	Dgkg	0.141027	Phosphatases and regulators	0.822406
Q8BH95	Echs1	-0.186031	Mitochondrial matrix	-0.241925
P51863	Atp6v0d1	-0.119713	Transporters / Channels	-0.139623
P50518	Atp6v1e1	-0.00849924	Synaptic vesicle proteins	-3.24317
P62814	Atp6v1b2	-0.0447465	Synaptic vesicle proteins	0.209335
Q8BTM8	Flna	0.0600782	Scaffolding and adaptor proteins	1.56651
Q5SQX6	Cyfip2	-0.048473	Scaffolding and adaptor proteins	0.394992
Q80X90	Flnb	-0.232468	Scaffolding and adaptor proteins	2.66367
Q8VHI6	Wasf3	-0.289898	Pathology	-1.33248
Q64727	Vcl	0.0290807	Membrane trafficking proteins	-1.05048
P70336	Rock2	0.08507	Kinases	0.259877
O55131	Septin7	-0.203326	Cytoskeleton (septins)	-0.225875
P47754	Capza2	-0.0415075	Cytoskeleton (actin)	-0.287402
P18760	Cfl1	-0.0523545	Cytoskeleton (actin)	0.0715379
P60710	Actb	-0.0736608	Cytoskeleton (actin)	1.50884
Q9JM76	Arpc3	-0.0953543	Cytoskeleton (actin)	-1.71126
P63260	Actg1	-0.136282	Cytoskeleton (actin)	-0.60701
Q9CVB6	Arpc2	-0.143076	Cytoskeleton (actin)	0.277735
P68033	Actc1	-0.156476	Cytoskeleton (actin)	-0.0315017
P59999	Arpc4	-0.163549	Cytoskeleton (actin)	-0.209757
Q9QZQ1	Afdn	0.132875	Cytoskeleton (actin associated proteins)	0.764417
Q60598	Cttn	0.0887937	Cytoskeleton (actin associated proteins)	-0.373303
Q9QXZ0	Macf1	0.0351168	Cytoskeleton (actin associated proteins)	0.964724
Q8BH44	Coro2b	-0.00890697	Cytoskeleton (actin associated proteins)	0.631864
O88342	Wdr1	-0.0632603	Cytoskeleton (actin associated proteins)	-0.0935942
P28660	Nckap1	-0.0763867	Cytoskeleton (actin associated proteins)	0.637569
Q9R0Q6	Arpc1a	-0.110375	Cytoskeleton (actin associated proteins)	0.254414
Q9R0P5	Dstn	-0.122829	Cytoskeleton (actin associated proteins)	-0.168765
Q8R5H6	Wasf1	-0.126195	Cytoskeleton (actin associated proteins)	0.265388
P58771	Tpm1	-1.46828	Cytoskeleton (actin associated proteins)	-3.50562
Q61792	Lasp1	-0.154809	Cell adhesion molecules	-0.8939
P08228	Sod1	-0.0962094	Pathology	-2.13277
P09671	Sod2	-0.153867	Nucleic acid-binding proteins	-0.206568
Q4KMM3	Oxr1	-0.00205817	Mitochondrial OM	-0.446339
Q99J99	Mpst	0.0396373	Mitochondrial IM	0.438934
P62746	Rhob	-0.117695	Small GTPases and related proteins	-0.493149
Q8BWT1	Acaa2	0.0232517	Mitochondrial matrix	0.100138
Q3TY86	Aifm3	0.113429	Mitochondrial IM (CI)	0.409248
O54988	Slk	0.151582	Kinases	0.193419
P60521	Gabarapl2	0.345216	Transporters / Channels	-1.30579
P35290	Rab24	0.049689	Small GTPases and related proteins	0.763545
Q8BHC1	Rab39b	-0.0593929	Small GTPases and related proteins	0.801063
Q56A07	Scn2b	0.15551	Transporters / Channels	-0.385913
O54991	Cntnap1	0.112447	Neuronal adhesion molecules	0.479755
Q61330	Cntn2	0.156494	Myelin	0.259623
Q9QXL2	Kif21a	0.500402	Molecular motors	0.714211
O08553	Dpysl2	0.0640297	Cytoskeleton (microtubule associated proteins)	-0.214142
P97427	Crmp1	0.00227276	Signalling molecules	-0.039547
P70206	Plxna1	0.166027	Scaffolding and adaptor proteins	1.15912
P97798	Neo1	0.214553	Phosphatases and regulators	0.358758
Q9D394	Rufy3	0.0608781	Phosphatases and regulators	-0.355381
O35098	Dpysl4	-0.141315	Phosphatases and regulators	-0.309544
Q62188	Dpysl3	-0.166237	Phosphatases and regulators	-0.259971
P28740	Kif2a	-0.131986	Molecular motors	-0.268561
Q80TS3	Adgrl3	0.00679375	Metabotropic receptors	1.35555
P11881	Itpr1	-0.130828	Postsynaptic proteins	0.292195
P14824	Anxa6	-0.0110545	Membrane trafficking proteins	-1.88639
E9Q401	Ryr2	0.13702	Ionotropic receptors and ion channels	1.26584
G5E829	Atp2b1	-0.147635	Ionotropic receptors and ion channels	0.690492
O55143	Atp2a2	-0.0266391	Endoplasmic reticulum	0.0741702
Q9R0K7	Atp2b2	-0.164312	Endoplasmic reticulum	0.185024
Q6PHZ2	Camk2d	-0.0397316	Ca2+/calmodulin-dependent protein kinase	0.0243343
P28652	Camk2b	-0.0453671	Ca2+/calmodulin-dependent protein kinase	-0.725102
P11798	Camk2a	-0.0618174	Ca2+/calmodulin-dependent protein kinase	0.417984
Q923T9	Camk2g	-0.075014	Ca2+/calmodulin-dependent protein kinase	0.053024
Q61290	Cacna1e	0.143863	Ca2+ channels	2.30763
Q8R0S4	Cacnb4	0.0485702	Ca2+ channels	-0.13135
P97445	Cacna1a	-0.066659	Ca2+ channels	0.401129
Q63810	Ppp3r1	0.439456	Ca2+ binding proteins	-1.48086
P12849	Prkar1b	0.336431	Phosphatases and regulators	0.403298
Q9DBC7	Prkar1a	0.304029	Phosphatases and regulators	0.022414
P31324	Prkar2b	-0.171709	Phosphatases and regulators	0.281813
P05132	Prkaca	0.161348	Kinases	0.0850584
Q5M8N0	Cnrip1	-0.0690377	Phosphatases and regulators	0.316461
O08917	Flot1	0.140582	Endocytic proteins	0.512546
O70589	Cask	-0.0842684	Kinases	-0.0761387
P17742	Ppia	-0.0602732	Protein modification and degradation	-1.18164
P63017	Hspa8	0.0249559	Presynaptic active zone	-0.16634
Q99LX0	Park7	0.0434007	Phosphatases and regulators	-0.00279725
Q9CQN1	Trap1	-0.0229481	Mitochondrial matrix	0.464172
P38647	Hspa9	-0.126978	Mitochondrial matrix	0.273437
P63038	Hspd1	-0.135973	Mitochondrial matrix	-1.31911
P20029	Hspa5	-0.0316066	Endoplasmic reticulum	-0.22147
P09103	P4hb	-0.0507133	Endoplasmic reticulum	-0.240258
Q9JKR6	Hyou1	-0.0716684	Endoplasmic reticulum	0.145382
P14211	Calr	-0.0912695	Endoplasmic reticulum	0.41375
P35564	Canx	-0.134504	Endoplasmic reticulum	-0.216753
P11499	Hsp90ab1	0.142353	Cytoskeleton (microtubule associated proteins)	-0.448762
Q9D832	Dnajb4	0.501822	Chaperones and Heat Shock Proteins	0.0990159
Q9QYI5	Dnajb2	0.411614	Chaperones and Heat Shock Proteins	-0.89093
Q9JMC3	Dnaja4	0.334569	Chaperones and Heat Shock Proteins	1.20305
P63037	Dnaja1	0.308433	Chaperones and Heat Shock Proteins	-0.262564
Q9QYJ3	Dnajb1	0.198516	Chaperones and Heat Shock Proteins	-0.0198193
P23927	Cryab	0.173446	Chaperones and Heat Shock Proteins	-0.895289
Q61696	Hspa1a	0.133475	Chaperones and Heat Shock Proteins	-0.835733
Q9QYJ0	Dnaja2	0.0920136	Chaperones and Heat Shock Proteins	-0.253307
Q61699	Hsph1	0.0769686	Chaperones and Heat Shock Proteins	-0.395143
P42932	Cct8	0.0579587	Chaperones and Heat Shock Proteins	-0.931166
P80313	Cct7	0.0183052	Chaperones and Heat Shock Proteins	-0.71554
P48722	Hspa4l	-0.00127074	Chaperones and Heat Shock Proteins	-0.155993
P80314	Cct2	-0.0109416	Chaperones and Heat Shock Proteins	-2.08636
P11983	Tcp1	-0.0132476	Chaperones and Heat Shock Proteins	-0.736404
P80318	Cct3	-0.0309668	Chaperones and Heat Shock Proteins	-0.559059
Q8K0U4	Hspa12a	-0.0452575	Chaperones and Heat Shock Proteins	-0.1373
P17156	Hspa2	-0.0944103	Chaperones and Heat Shock Proteins	0.533319
Q9CZJ2	Hspa12b	-0.551115	Chaperones and Heat Shock Proteins	1.54334
Q8BLF1	Nceh1	-0.0499542	Endoplasmic reticulum	0.307508
Q8CHC4	Synj1	-0.0236048	Synaptic vesicle proteins	0.0277586
Q7M6Y3	Picalm	0.0312409	Endocytic proteins	-0.947507
Q9JKY5	Hip1r	-0.0276057	Cytoskeleton (actin associated proteins)	0.431775
Q68FD5	Cltc	-0.0643535	Clathrin endocytosis	0.429946
Q61548	Snap91	-0.166908	Clathrin endocytosis	-1.7307
Q9DBL7	Coasy	0.0805022	Mitochondrial matrix	0.453376
P48036	Anxa5	-0.0365535	Membrane trafficking proteins	-1.91361
O35658	C1qbp	-0.170766	Mitochondrial matrix	0.711539
Q8BHL5	Elmo2	0.225797	Phosphatases and regulators	-0.172383
P28661	Septin4	0.0440148	Phosphatases and regulators	0.0436788
P26040	Ezr	0.0808633	Myelin	0.144659
Q5SYD0	Myo1d	0.129552	Molecular motors	0.512081
Q7TT50	Cdc42bpb	0.0285728	Kinases	0.303436
Q9Z2Q6	Septin5	-0.0219844	Cytoskeleton (septins)	0.0483181
P42208	Septin2	-0.0695874	Cytoskeleton (septins)	0.00773741
Q922J3	Clip1	0.389653	Cytoskeleton (microtubule associated proteins)	-1.23571
P15508	Sptb	0.0243251	Cytoskeleton (all)	-0.257369
Q91ZU6	Dst	0.124416	Cytoskeleton (actin associated proteins)	1.32651
Q9QYC0	Add1	-0.0186157	Cytoskeleton (actin associated proteins)	-0.594779
O89053	Coro1a	-0.0960762	Cytoskeleton (actin associated proteins)	0.0761769
Q9QXS1	Plec	-0.179243	Cytoskeleton (actin associated proteins)	0.428972
Q02257	Jup	0.129077	Cell adhesion molecules	-0.399442
P26039	Tln1	-0.122578	Cell adhesion molecules	0.000785218
O08807	Prdx4	0.273663	Mitochondrial (others)	0.946443
P35700	Prdx1	-0.0560645	Mitochondrial (others)	0.213698
Q61171	Prdx2	-0.0991005	Mitochondrial (others)	-0.0795896
P99029	Prdx5	-0.1034	Mitochondrial (others)	-2.35704
Q8C163	Exog	-0.189942	Mitochondrial matrix	0.288727
Q9JL04	Fmn2	0.346983	Cytoskeleton (actin associated proteins)	0.979106
Q3U1J4	Ddb1	0.186734	DNA remodelling and transcription regulators	0.533403
Q99P47	Cntnap4	0.278958	Neuronal adhesion molecules	0.107919
P62881	Gnb5	0.339266	GTPases and regulators	0.149699
P46638	Rab11b	0.0411159	Small GTPases and related proteins	-0.255953
P39054	Dnm2	-0.178918	Endocytic proteins	-0.276452
Q6PIE5	Atp1a2	-0.096353	Transporters / Channels	0.314775
P14094	Atp1b1	-0.131718	Transporters / Channels	-0.113496
P54071	Idh2	-0.0680561	Mitochondrial matrix	0.731633
P30275	Ckmt1	-0.0802524	Mitochondrial IM	-0.117435
P51881	Slc25a5	-0.163731	Mitochondrial IM	0.751645
Q04447	Ckb	-0.0749056	Kinases	-1.07927
Q6PIC6	Atp1a3	-0.134615	Endoplasmic reticulum	0.0858393
Q01853	Vcp	-0.00676219	Endoplasmic reticulum	-0.0779863
Q8BH66	Atl1	-0.0596605	Endoplasmic reticulum	0.516496
P57759	Erp29	-0.111661	Endoplasmic reticulum	-2.20897
Q920N7	Syt12	-0.0572048	Tagmins	0.175548
Q7TQF7	Amph	-0.178302	Presynaptic active zone	-1.94167
A6H5Z3	Exoc6b	0.506815	Exocyst	-0.336935
Q6PGF7	Exoc8	0.242412	Exocyst	-0.632146
Q9D4H1	Exoc2	0.0781282	Exocyst	0.292107
O35382	Exoc4	-0.022665	Exocyst	0.536293
Q80UP3	Dgkz	-0.0432152	Phosphatases and regulators	0.327925
Q9DCN2	Cyb5r3	-0.0565673	Mitochondrial OM	0.765153
Q9CZW4	Acsl3	0.509048	Mitochondrial matrix	1.09513
P45952	Acadm	0.108839	Mitochondrial matrix	0.867508
Q8VCW8	Acsf2	0.106821	Mitochondrial matrix	0.780816
P51174	Acadl	-0.0522945	Mitochondrial matrix	0.229527
Q9DBL1	Acadsb	-0.0611759	Mitochondrial matrix	1.06717
P47934	Crat	-0.0666352	Mitochondrial matrix	1.24346
Q9DCS3	Mecr	-0.0723428	Mitochondrial matrix	-0.514368
P41216	Acsl1	-0.105457	Mitochondrial matrix	1.1675
Q61425	Hadh	-0.141127	Mitochondrial matrix	-0.335729
P50544	Acadvl	0.157129	Mitochondrial IM	0.888318
P51660	Hsd17b4	0.0116594	Mitochondrial (others)	0.163745
Q5SWU9	Acaca	0.130079	Lipid binding proteins	1.24984
Q05816	Fabp5	-0.5207	Lipid binding proteins	-0.736107
Q99PU5	Acsbg1	-0.000244372	Endoplasmic reticulum	-0.356729
P31648	Slc6a1	-0.018874	Synaptic vesicle proteins	-0.474796
O35633	Slc32a1	-0.133471	Synaptic vesicle proteins	-0.0224398
P22723	Gabrg2	0.0753269	Neurotransmitter receptors	1.80519
P63137	Gabrb2	-0.0590149	Neurotransmitter receptors	0.26257
Q9WV18	Gabbr1	-0.0901756	Neurotransmitter receptors	0.630792
Q8BWF0	Aldh5a1	-0.0945549	Mitochondrial matrix	0.800569
P61922	Abat	-0.122678	Mitochondrial matrix	0.661579
P48318	Gad1	0.132001	DNA remodelling and transcription regulators	0.0223649
Q8C1B7	Septin11	-0.0971612	Cytoskeleton (septins)	0.198439
Q9CQI3	Gmfb	-0.03023	Phosphatases and regulators	-0.43506
P32037	Slc2a3	0.0706436	Transporters / Channels	-0.464401
Q3UGY8	Arfgef3	0.434076	Phosphatases and regulators	1.15901
Q922H2	Pdk3	-0.270528	Mitochondrial matrix	1.03414
P43006	Slc1a2	-0.103415	Transporters / Channels	0.0803438
Q3TXX4	Slc17a7	-0.275403	Synaptic vesicle proteins	0.0343034
Q9Z2W8	Gria4	0.258259	Neurotransmitter receptors	0.328516
Q9QYS2	Grm3	-0.0598946	Neurotransmitter receptors	0.70567
P23819	Gria2	-0.0746018	Neurotransmitter receptors	0.341289
P23818	Gria1	-0.074609	Neurotransmitter receptors	-0.0662885
P26443	Glud1	-0.0994032	Mitochondrial matrix	0.697975
P05201	Got1	-0.0267462	Mitochondrial (others)	-0.913562
P56564	Slc1a3	-0.198197	Membrane trafficking proteins	-0.719066
Q8K212	Pacs1	0.0901004	Phosphatases and regulators	0.184304
Q923S9	Rab30	0.0459723	Small GTPases and related proteins	1.0719
Q80ZJ1	Rap2a	-0.133389	Small GTPases and related proteins	0.128554
P62880	Gnb2	-0.069106	Signalling molecules	0.631037
P62874	Gnb1	-0.0721178	Signalling molecules	0.394104
P29387	Gnb4	-0.258362	Signalling molecules	0.613272
Q9EQZ6	Rapgef4	0.0401917	Phosphatases and regulators	0.227113
O54829	Rgs7	-0.0315427	Phosphatases and regulators	0.288213
Q04690	Nf1	-0.0339496	Phosphatases and regulators	0.903628
Q5DU25	Iqsec2	0.134837	GTPases and regulators	1.05346
Q8CIQ7	Dock3	0.11756	GTPases and regulators	1.866
B2RSH2	Gnai1	-0.028311	GTPases and regulators	0.234108
P50396	Gdi1	-0.0653766	GTPases and regulators	0.213377
Q61411	Hras	-0.0847426	GTPases and regulators	0.0607473
O70443	Gnaz	-0.0874204	GTPases and regulators	0.653316
P63001	Rac1	-0.0918884	GTPases and regulators	0.522471
P21279	Gnaq	-0.121563	GTPases and regulators	-0.435802
Q9EPK2	Rp2	-0.162932	GTPases and regulators	0.322347
Q3UHD1	Adgrb1	0.208123	Membrane trafficking proteins	1.91405
Q8CGC7	Eprs1	-0.0349359	Protein synthesis	0.748059
Q62417	Sorbs1	0.140492	Scaffolding and adaptor proteins	0.132919
Q9R1V6	Adam22	-0.0509224	Metabotropic receptors	-0.193301
P05622	Pdgfrb	0.00687752	Kinases	0
Q71LX4	Tln2	0.0852558	Cell adhesion molecules	0.613399
Q60771	Cldn11	0.272744	Myelin	0.516345
O70172	Pip4k2a	-0.337946	Phosphatases and regulators	-0.758321
O70161	Pip5k1c	0.162202	Kinases	-0.778223
O35643	Ap1b1	-0.0522926	Clathrin endocytosis	-0.220164
Q91WS0	Cisd1	-0.296673	Mitochondrial OM	-2.79614
P22315	Fech	-0.10988	Mitochondrial IM	0.770584
Q91V61	Sfxn3	-0.132061	Mitochondrial IM	0.575692
Q62351	Tfrc	0.0289301	Endocytic proteins	0.126592
O35459	Ech1	0.159747	Mitochondrial matrix	1.56495
Q8QZT1	Acat1	-0.148754	Mitochondrial matrix	0.542431
P70404	Idh3g	-0.178655	Mitochondrial matrix	0.277496
Q9D6R2	Idh3a	-0.245306	Mitochondrial matrix	-1.29091
Q80XN0	Bdh1	-0.27971	Mitochondrial matrix	0.127768
Q9D0K2	Oxct1	-0.105842	Mitochondrial IM	0.524466
P40142	Tkt	-0.0777869	Endoplasmic reticulum	0.0932918
O54833	Csnk2a2	-0.252447	Kinases	0.225492
Q9CQW2	Arl8b	0.141985	Small GTPases and related proteins	0.850054
Q61207	Psap	1.52969	Phosphatases and regulators	-1.33065
P11438	Lamp1	0.336842	Late endosome (Lamps)	-0.141199
Q9QZ88	Vps29	0.0430019	Carrier vesicles	-0.0291603
Q8C0E2	Vps26b	-0.0142341	Carrier vesicles	0.0520646
Q9EQH3	Vps35	-0.0654035	Carrier vesicles	-0.339654
Q9ESN9	Mapk8ip3	0.566278	Scaffolding and adaptor proteins	0.862243
P35235	Ptpn11	0.0782582	Phosphatases and regulators	0.570796
Q61831	Mapk10	0.260071	Kinases	0.331823
P63085	Mapk1	0.140206	Kinases	-1.7905
P47809	Map2k4	0.0912488	Kinases	-0.16321
P31938	Map2k1	0.0262617	Kinases	-0.328452
Q8R570	Snap47	0.236017	SNAREs	-0.297545
Q60930	Vdac2	-0.149091	Transporters / Channels	0.692613
O88703	Hcn2	0.174885	Ionotropic receptors and ion channels	1.28082
P62482	Kcnab2	0.0012002	Ionotropic receptors and ion channels	-0.0613563
P63141	Kcna2	-0.0866112	Ionotropic receptors and ion channels	1.26609
P35279	Rab6a	0.312274	Small GTPases and related proteins	0.0485919
P35288	Rab23	0.13318	Small GTPases and related proteins	0.410501
Q8K0T0	Rtn1	-0.0864561	Endoplasmic reticulum	-0.450181
P14873	Map1b	0.250975	Postsynaptic proteins	-0.34891
Q8VHJ5	Mark1	0.207151	Kinases	-0.13233
Q05512	Mark2	-0.0383007	Kinases	0.0606626
A2AGT5	Ckap5	0.239222	Cytoskeleton (microtubule associated proteins)	-0.869214
Q8BRT1	Clasp2	0.186957	Cytoskeleton (microtubule associated proteins)	-2.41597
P63005	Pafah1b1	0.122508	Cytoskeleton (microtubule associated proteins)	0.16651
Q7TSJ2	Map6	-0.116309	Cytoskeleton (microtubule associated proteins)	-0.922897
P61164	Actr1a	0.0153989	Cytoskeleton (centrosome)	0.143443
P10637	Mapt	0.0892444	Cytoskeleton (microtubule associated proteins)	-2.21569
Q8JZN7	Rhot2	0.39241	Mitochondrial OM	0.767944
Q6PCP5	Mff	0.0636835	Mitochondrial OM	-0.0340206
Q9CQ92	Fis1	-0.060573	Mitochondrial OM	-1.04832
Q8BG51	Rhot1	-0.0628942	Mitochondrial OM	1.02143
O88741	Gdap1	-0.0819751	Mitochondrial OM	0.506508
Q60931	Vdac3	-0.120112	Mitochondrial OM	0.663106
Q60932	Vdac1	-0.145432	Mitochondrial OM	0.426214
Q9QYA2	Tomm40	-0.155187	Mitochondrial OM	0.90545
Q9CPQ3	Tomm22	-0.206168	Mitochondrial OM	-0.52727
Q9CZW5	Tomm70	-0.20781	Mitochondrial OM	-0.859898
O88441	Mtx2	-0.306551	Mitochondrial OM	-0.490822
P52196	Tst	0.018699	Mitochondrial matrix	-2.28348
Q8C5H8	Nadk2	-0.0222251	Mitochondrial matrix	1.7882
Q91VM9	Ppa2	-0.0631345	Mitochondrial matrix	0.76174
O35857	Timm44	-0.0899735	Mitochondrial matrix	0.478972
Q64433	Hspe1	-0.110203	Mitochondrial matrix	-2.29503
Q60597	Ogdh	-0.139551	Mitochondrial matrix	0.851397
P08249	Mdh2	-0.177052	Mitochondrial matrix	0.302867
P05202	Got2	-0.18686	Mitochondrial matrix	-0.642268
Q8JZU2	Slc25a1	-0.0398664	Mitochondrial IM	0.874181
Q8VCX5	Micu1	-0.0518652	Mitochondrial IM	1.72543
Q9DCZ4	Apoo	-0.0897092	Mitochondrial IM	-1.03031
Q9D880	Timm50	-0.0941124	Mitochondrial IM	0.711649
Q9CQ85	Timm22	-0.101942	Mitochondrial IM	1.2887
Q9CQS4	Slc25a46	-0.114525	Mitochondrial IM	0.795242
Q9Z2I0	Letm1	-0.133474	Mitochondrial IM	-0.681275
Q99JB2	Stoml2	-0.134283	Mitochondrial IM	0.467293
Q8CGK3	Lonp1	-0.146978	Mitochondrial IM	0.099416
Q8VEM8	Slc25a3	-0.164759	Mitochondrial IM	0.973146
Q8CAQ8	Immt	-0.167783	Mitochondrial IM	0.0722759
Q64521	Gpd2	-0.169892	Mitochondrial IM	0.370315
Q8BK08	Tmem11	-0.177058	Mitochondrial IM	1.9198
Q9DB41	Slc25a18	-0.177963	Mitochondrial IM	2.80265
O09111	Ndufb11	-0.179613	Mitochondrial IM	1.36924
Q9D6M3	Slc25a22	-0.179926	Mitochondrial IM	0.776256
Q9CRB9	Chchd3	-0.2725	Mitochondrial IM	-0.732714
A2ASZ8	Slc25a25	-0.307003	Mitochondrial IM	1.31122
Q78IK4	Apool	-0.888383	Mitochondrial IM	-2.64141
Q80U63	Mfn2	-0.164482	GTPases and regulators	0.403709
Q8BX70	Vps13c	0.0515926	Carrier vesicles	1.74639
Q810U4	Nrcam	-0.019101	Neuronal adhesion molecules	-0.149121
Q9D2P8	Mobp	0.874079	Myelin	1.56817
P60202	Plp1	0.252743	Myelin	-0.000738808
P20917	Mag	-0.0675994	Myelin	-0.632801
P16330	Cnp	-0.166969	Myelin	-0.200632
Q64331	Myo6	0.115984	Molecular motors	0.472178
Q6URW6	Myh14	0.0661247	Molecular motors	0.920681
Q8VDD5	Myh9	-0.0518054	Molecular motors	0.695866
Q61879	Myh10	-0.0727876	Molecular motors	0.38266
P97434	Mprip	0.170927	Cytoskeleton (actin associated proteins)	-0.12276
P62835	Rap1a	-0.28	Small GTPases and related proteins	0.184269
Q3UNH4	Gprin1	-0.0795974	Phosphatases and regulators	-0.259043
P55066	Ncan	-0.499532	Extracellular matrix components	1.26662
O35526	Stx1a	-0.56781	SNAREs	-1.49706
P12960	Cntn1	-0.00307144	Myelin	0.178712
P13595	Ncam1	-0.124511	Myelin	-0.624571
P12023	App	0.681485	Membrane trafficking proteins	-0.708631
O35136	Ncam2	-0.076136	Cell adhesion molecules	0.135459
O35927	Ctnnd2	0.0145672	Phosphatases and regulators	-0.0890999
P35803	Gpm6b	-0.114168	Myelin	0.0928452
Q8JZQ2	Afg3l2	-0.12843	Mitochondrial IM	0.220608
Q9JKC6	Cend1	-0.173852	Membrane trafficking proteins	-2.32732
P49025	Cit	0.162917	Kinases	2.04624
P19246	Nefh	-0.224635	Cytoskeleton (neurofilaments)	-0.429278
P08553	Nefm	-0.306907	Cytoskeleton (neurofilaments)	-0.695659
P08551	Nefl	-0.468641	Cytoskeleton (neurofilaments)	-2.46614
Q9QXS6	Dbn1	-0.108324	Postsynaptic proteins	-0.306924
Q99PJ0	Ntm	-0.116403	Nucleic acid-binding proteins	-0.114736
Q69ZK9	Nlgn2	0.0675887	Neuronal adhesion molecules	0.209264
Q91XV3	Basp1	-0.458677	Lipid binding proteins	-1.48984
Q5RJI5	Brsk1	0.00874363	Kinases	0.360763
Q91V14	Slc12a5	-0.118632	Ionotropic receptors and ion channels	-0.0542871
P11627	L1cam	-0.0821473	Neuronal adhesion molecules	-0.11542
Q8BLK3	Lsamp	-0.2106	Cell adhesion molecules	-0.236986
Q11011	Npepps	-0.0334033	Protein modification and degradation	-0.0356719
Q91YP2	Nln	-0.0457498	Mitochondrial IM	1.24011
P31650	Slc6a11	-0.0807853	Synaptic vesicle proteins	-0.0302733
Q4KUS2	Unc13a	-0.0853695	Synaptic exocytosis cofactors	1.03356
P47708	Rph3a	-0.0520981	Small GTPases and related proteins	-0.472738
O88737	Bsn	-0.127187	Presynaptic active zone	-0.213142
Q8BHE3	Atcay	-0.0701693	Phosphatases and regulators	-0.504964
Q6PH08	Erc2	-0.0689028	Endoplasmic reticulum	-0.173513
Q91ZX7	Lrp1	0.320129	Endocytic proteins	0.703744
Q3U0M1	Trappc9	0.0085165	Transporters / Channels	1.96741
Q99MI1	Erc1	-0.133808	Presynaptic active zone	-1.84437
Q91XM9	Dlg2	0.186054	Postsynaptic active zone	-0.229737
P70175	Dlg3	-0.00030746	Postsynaptic active zone	-0.0540971
P15116	Cdh2	0.110429	Neuronal adhesion molecules	-2.17851
P49312	Hnrnpa1	-0.318213	RNA processing / Translation related	-0.626027
Q6ZWR6	Syne1	0.232738	Cytoskeleton (actin associated proteins)	0.619759
Q6P5F9	Xpo1	-0.178566	Importins / exportins (nuclear)	-0.655664
Q91YE6	Ipo9	0.242959	Importins / exportins (nuclear)	0.0857679
Q9EPL8	Ipo7	0.0867738	Importins / exportins (nuclear)	-1.3741
Q9D7G0	Prps1	0.205254	Phosphatases and regulators	0.197599
Q9DBP5	Cmpk1	-0.0639653	Phosphatases and regulators	0.0881261
Q9DBF1	Aldh7a1	0.0390283	Mitochondrial matrix	0.807067
O08709	Prdx6	-0.115049	Mitochondrial (others)	-0.505357
O88343	Slc4a4	-0.125442	Membrane trafficking proteins	0.359888
Q5DTL9	Slc4a10	-0.18216	Membrane trafficking proteins	0.441587
P63330	Ppp2ca	0.123388	Phosphatases and regulators	0.14172
Q80TL0	Ppm1e	-0.0503653	Phosphatases and regulators	0.538185
Q9R1C6	Dgke	-0.0812713	Phosphatases and regulators	0.662618
D3YZU1	Shank1	-0.175563	Postsynaptic proteins	-0.326996
O35350	Capn1	-0.131727	Protein modification and degradation	-0.0341122
O88696	Clpp	-0.264727	Mitochondrial matrix	-0.063173
O88685	Psmc3	0.178221	Proteasome	-1.21887
Q9D8W5	Psmd12	0.157743	Proteasome	-0.229923
Q99JI4	Psmd6	0.10912	Proteasome	-0.62886
Q8VDM4	Psmd2	0.0596139	Proteasome	0.473781
Q6PDI5	Ecpas	0.0169365	Proteasome	1.58163
O55234	Psmb5	-0.014638	Proteasome	0.0703378
Q3TXS7	Psmd1	-0.0305344	Proteasome	0.244746
Q60692	Psmb6	-0.157396	Proteasome	1.46243
P99026	Psmb4	-0.158052	Proteasome	-0.595769
O70456	Sfn	-0.153999	Scaffolding and adaptor proteins	2.46663
P61294	Rab6b	0.299693	Small GTPases and related proteins	-0.071727
O35963	Rab33b	0.296107	Small GTPases and related proteins	1.14104
Q91V41	Rab14	0.0158447	Small GTPases and related proteins	0.633975
P61750	Arf4	0.185155	GTPases and regulators	1.15336
Q8R361	Rab11fip5	0.128418	GTPases and regulators	0.676362
Q6P8X1	Snx6	0.266603	Carrier vesicles	-0.069118
P40336	Vps26a	0.237061	Carrier vesicles	0.371096
Q9CWK8	Snx2	-0.125565	Carrier vesicles	-0.44094
Q9DCW4	Etfb	-0.0732989	Mitochondrial matrix	0.0256197
Q99LC5	Etfa	-0.0955397	Mitochondrial matrix	0.628122
Q8JZN5	Acad9	-0.124268	Mitochondrial matrix	0.520249
Q9CPQ8	Atp5mg	-0.13526	Mitochondrial IM (CV)	-0.815549
Q91VR2	Atp5f1c	-0.147405	Mitochondrial IM (CV)	0.126128
Q06185	Atp5me	-0.153379	Mitochondrial IM (CV)	-1.21094
Q9DB20	Atp5po	-0.161696	Mitochondrial IM (CV)	0.0429031
Q03265	Atp5f1a	-0.182531	Mitochondrial IM (CV)	0.398763
P56480	Atp5f1b	-0.204226	Mitochondrial IM (CV)	-0.70938
Q9DCX2	Atp5pd	-0.368397	Mitochondrial IM (CV)	-3.6847
Q62425	Ndufa4	-0.0882587	Mitochondrial IM (CIV)	-1.08954
Q9CPQ1	Cox6c	-0.117369	Mitochondrial IM (CIV)	-2.37611
P19536	Cox5b	-0.119397	Mitochondrial IM (CIV)	-0.298116
P19783	Cox4i1	-0.164854	Mitochondrial IM (CIV)	-1.87877
P12787	Cox5a	-0.219624	Mitochondrial IM (CIV)	-0.98787
P56391	Cox6b1	-1.29113	Mitochondrial IM (CIV)	-3.24474
Q9D0M3	Cyc1	-0.0325027	Mitochondrial IM (CIII)	-0.476756
Q8R1I1	Uqcr10	-0.0713256	Mitochondrial IM (CIII)	-1.73995
Q9DB77	Uqcrc2	-0.0997987	Mitochondrial IM (CIII)	-1.10372
Q9CZ13	Uqcrc1	-0.144828	Mitochondrial IM (CIII)	0.261576
Q9CR68	Uqcrfs1	-0.16488	Mitochondrial IM (CIII)	-0.13308
Q9CQ69	Uqcrq	-0.205656	Mitochondrial IM (CIII)	-0.780994
Q9D855	Uqcrb	-0.239045	Mitochondrial IM (CIII)	-3.12347
Q8K2B3	Sdha	-0.113707	Mitochondrial IM (CII)	0.964446
Q9CZB0	Sdhc	-0.132538	Mitochondrial IM (CII)	2.64689
Q9CQA3	Sdhb	-0.138499	Mitochondrial IM (CII)	-1.76755
Q9DCT2	Ndufs3	-0.0485667	Mitochondrial IM (CI)	-0.335136
Q9DC70	Ndufs7	-0.100852	Mitochondrial IM (CI)	0.773623
Q99LC3	Ndufa10	-0.117863	Mitochondrial IM (CI)	-0.00260455
Q99LY9	Ndufs5	-0.13454	Mitochondrial IM (CI)	-0.0295988
Q9CQZ5	Ndufa6	-0.135792	Mitochondrial IM (CI)	-0.364919
Q9CQJ8	Ndufb9	-0.138409	Mitochondrial IM (CI)	1.32326
Q9CXZ1	Ndufs4	-0.143377	Mitochondrial IM (CI)	-0.203346
P52503	Ndufs6	-0.145865	Mitochondrial IM (CI)	-0.0140531
Q9CQH3	Ndufb5	-0.146033	Mitochondrial IM (CI)	0.697697
Q9DCJ5	Ndufa8	-0.150745	Mitochondrial IM (CI)	-0.136366
Q9ERS2	Ndufa13	-0.151433	Mitochondrial IM (CI)	-1.32552
Q9CR61	Ndufb7	-0.154166	Mitochondrial IM (CI)	0.439055
Q91WD5	Ndufs2	-0.15505	Mitochondrial IM (CI)	0.109491
Q91VD9	Ndufs1	-0.155565	Mitochondrial IM (CI)	0.00651473
Q91YT0	Ndufv1	-0.162343	Mitochondrial IM (CI)	0.535938
Q9D1H6	Ndufaf4	-0.169455	Mitochondrial IM (CI)	-0.133887
Q9D6J6	Ndufv2	-0.169875	Mitochondrial IM (CI)	-0.931419
Q9D8B4	Ndufa11	-0.183232	Mitochondrial IM (CI)	1.09785
Q921G7	Etfdh	-0.0887799	Mitochondrial IM	1.13096
Q9CQC7	Ndufb4	-0.169677	Mitochondrial IM	0.0548435
P48962	Slc25a4	-0.190257	Mitochondrial IM	0.749286
P67778	Phb	-0.19776	Mitochondrial IM	-0.470524
Q9CQ54	Ndufc2	-0.200361	Mitochondrial IM	-2.51229
O35129	Phb2	-0.251593	Mitochondrial IM	0.20314
Q8K1Z0	Coq9	-0.343634	Mitochondrial IM	-3.28239
Q9CQQ7	Atp5pb	-0.192388	Mitochondrial (others)	0.247972
P62897	Cycs	-0.365688	Mitochondrial (others)	-2.74484
P61255	Rpl26	0.272088	Ribosome	0.640576
P62754	Rps6	0.0894828	Ribosome	0.930765
P62852	Rps25	0.0709647	Ribosome	-0.86136
P27659	Rpl3	0.0483954	Ribosome	0.639233
Q9CZM2	Rpl15	-0.00451677	Ribosome	1.73957
P51410	Rpl9	-0.0245536	Ribosome	0.401577
P62751	Rpl23a	-0.0401888	Ribosome	0.980473
O09167	Rpl21	-0.0405935	Ribosome	0.857313
P14148	Rpl7	-0.0422834	Ribosome	1.83717
Q9CPR4	Rpl17	-0.0447045	Ribosome	0.906146
P62270	Rps18	-0.0490011	Ribosome	-0.922484
Q8BP67	Rpl24	-0.0501166	Ribosome	1.29362
Q9D8E6	Rpl4	-0.051668	Ribosome	0.790196
P41105	Rpl28	-0.060352	Ribosome	1.22647
P63325	Rps10	-0.060958	Ribosome	-0.612749
Q9CXW4	Rpl11	-0.0621393	Ribosome	0.468915
Q6ZWU9	Rps27	-0.0622928	Ribosome	0.876837
P62918	Rpl8	-0.0673198	Ribosome	0.972026
P47962	Rpl5	-0.0680301	Ribosome	0.31116
P60867	Rps20	-0.0713973	Ribosome	-1.72666
P62301	Rps13	-0.0747483	Ribosome	0.168966
P62830	Rpl23	-0.0815112	Ribosome	-0.381568
Q6ZWN5	Rps9	-0.0823557	Ribosome	1.40085
P62889	Rpl30	-0.0853288	Ribosome	-1.7277
P62717	Rpl18a	-0.0931578	Ribosome	1.07311
P62082	Rps7	-0.0949695	Ribosome	0.316181
P97351	Rps3a	-0.0954219	Ribosome	-0.494002
P14131	Rps16	-0.0960965	Ribosome	-0.943323
P62908	Rps3	-0.097332	Ribosome	-0.0232607
P61358	Rpl27	-0.0992265	Ribosome	0.999648
P14206	Rpsa	-0.101553	Ribosome	-1.83092
P12970	Rpl7a	-0.103628	Ribosome	1.50856
P62281	Rps11	-0.10461	Ribosome	0.917251
P47911	Rpl6	-0.107679	Ribosome	0.743022
P35979	Rpl12	-0.116657	Ribosome	-1.0862
P62264	Rps14	-0.119644	Ribosome	0.496623
P62911	Rpl32	-0.125662	Ribosome	1.6069
Q9CR57	Rpl14	-0.125845	Ribosome	1.21042
P53026	Rpl10a	-0.127337	Ribosome	-0.578015
P25444	Rps2	-0.150667	Ribosome	1.03101
Q6ZWV7	Rpl35	-0.162893	Ribosome	2.51714
Q9D1R9	Rpl34	-0.176554	Ribosome	0.844686
P19253	Rpl13a	-0.190012	Ribosome	2.71279
P63323	Rps12	-0.195344	Ribosome	-2.02966
P62900	Rpl31	-0.222408	Ribosome	0.248547
P97461	Rps5	-0.290908	Ribosome	-0.927753
Q9CZX8	Rps19	-0.307912	Ribosome	-1.37513
O55142	Rpl35a	-0.452719	Ribosome	-0.820758
P70122	Sbds	0.379489	Protein synthesis	-0.0531498
P68040	Rack1	-0.0404662	Phosphatases and regulators	0.642914
Q7TMB8	Cyfip1	-0.0870461	Scaffolding and adaptor proteins	0.646749
Q62095	Ddx3y	0.442903	Nucleic acid-binding proteins	-0.197901
Q9CY58	Serbp1	0.255311	Nucleic acid-binding proteins	-0.638353
Q62167	Ddx3x	0.20439	Nucleic acid-binding proteins	-0.50368
Q9EPU0	Upf1	0.128545	Nucleic acid-binding proteins	0.592394
Q7TMK9	Syncrip	-0.0774145	Nucleic acid-binding proteins	0.110209
P29341	Pabpc1	-0.0858572	Nucleic acid-binding proteins	-0.386885
Q91VR5	Ddx1	-0.110352	Nucleic acid-binding proteins	-0.105173
O88569	Hnrnpa2b1	-0.159634	Nucleic acid-binding proteins	-0.661366
Q60668	Hnrnpd	-0.174099	Nucleic acid-binding proteins	-0.153181
Q6PB66	Lrpprc	-0.0974776	Mitochondrial matrix	-0.169768
Q8BPM0	Daam1	0.138422	Scaffolding and adaptor proteins	1.95296
Q60634	Flot2	0.15306	Phosphatases and regulators	0.358726
Q8K4G5	Ablim1	0.0664229	Cytoskeleton (actin associated proteins)	-0.465187
Q60631	Grb2	0.144322	Transporters / Channels	-0.852132
P68510	Ywhah	0.42779	Scaffolding and adaptor proteins	-2.9426
P62259	Ywhae	-0.0597535	Scaffolding and adaptor proteins	-2.18896
Q9CQV8	Ywhab	-0.0791081	Scaffolding and adaptor proteins	-1.84378
P61982	Ywhag	-0.0916903	Scaffolding and adaptor proteins	-2.85083
P63101	Ywhaz	-0.141945	Postsynaptic proteins	-3.5214
Q99K48	Nono	-0.245649	Nucleic acid-binding proteins	-0.525966
Q8CGY8	Ogt	0.0263012	Mitochondrial (others)	-0.0489504
Q9DBG6	Rpn2	0.195235	Endoplasmic reticulum	1.16145
O54734	Ddost	0.0197887	Endoplasmic reticulum	0.928266
Q91YQ5	Rpn1	0.0161838	Endoplasmic reticulum	0.868649
P46096	Syt1	-0.0572387	Tagmins	0.0746626
P46097	Syt2	-0.163359	Tagmins	0.204293
Q9JIS5	Sv2a	-0.0635804	Synaptic vesicle proteins	0.396117
Q64332	Syn2	-0.0708995	Synaptic vesicle proteins	0.160646
Q8BG39	Sv2b	-0.0850097	Synaptic vesicle proteins	0.883974
O88935	Syn1	-0.110196	Synaptic vesicle proteins	-0.582541
Q8BGN8	Synpr	-0.155086	Synaptic vesicle proteins	-1.34116
Q8K400	Stxbp5	0.0253108	SNAREs	1.14237
P63011	Rab3a	-0.109362	Small GTPases and related proteins	-0.176233
Q8BPN8	Dmxl2	-0.0573724	Scaffolding and adaptor proteins	0.228289
Q9Z2Y3	Homer1	-0.104728	Postsynaptic proteins	-0.425025
P33173	Kif1a	0.565573	Molecular motors	0.758551
Q9CQW1	Ykt6	-0.0514152	Endoplasmic reticulum	0.413872
O08599	Stxbp1	-0.0349957	Endocytic proteins	0.0303355
P60904	Dnajc5	-0.164777	Synaptic vesicle proteins	-2.3604
P60879	Snap25	0.328677	SNAREs	-3.51648
P61264	Stx1b	-0.0480878	SNAREs	-1.86777
Q6R891	Ppp1r9b	-0.0172299	Scaffolding and adaptor proteins	-1.24169
Q80TE7	Lrrc7	-0.172359	Scaffolding and adaptor proteins	0.902687
Q9D415	Dlgap1	0.278173	Postsynaptic active zone	0.240647
B1AZP2	Dlgap4	-0.0507192	Postsynaptic active zone	-0.480928
Q80Z38	Shank2	-0.091242	Postsynaptic active zone	-0.350215
P62137	Ppp1ca	0.0669701	Phosphatases and regulators	0.136774
Q9D2N4	Dtna	0.23152	Nucleic acid-binding proteins	-0.684474
Q64487	Ptprd	0.154323	Metabotropic receptors	0.260402
Q9WVQ1	Magi2	0.422461	Maguk proteins	1.17982
P01831	Thy1	-0.178327	Endoplasmic reticulum	-4.08611
Q8BUV3	Gphn	0.109093	Cytoskeleton (intermediate filaments)	0.122956
P97797	Sirpa	-0.00694142	Cytoskeleton (actin associated proteins)	-2.2134
P97300	Nptn	-0.126517	Cell adhesion molecules	-0.640029
Q62277	Syp	-0.0692545	Synaptic vesicle proteins	-0.0622612
Q62443	Nptx1	0.638499	Membrane trafficking proteins	-0.391682
Q61735	Cd47	-0.0108734	Cell adhesion molecules	-0.729123
Q8BMF4	Dlat	-0.117733	Mitochondrial matrix	0.681638
Q9WUM5	Suclg1	-0.124697	Mitochondrial matrix	0.560324
P35486	Pdha1	-0.147668	Mitochondrial matrix	0.697221
Q9D051	Pdhb	-0.147765	Mitochondrial matrix	0.86879
O08749	Dld	-0.149227	Mitochondrial matrix	0.816288
Q9CZU6	Cs	-0.165045	Mitochondrial matrix	-0.33628
P51150	Rab7a	0.112469	Small GTPases and related proteins	0.180599
O88712	Ctbp1	-0.169739	Phosphatases and regulators	-0.861432
P42669	Pura	-0.0975559	Nucleic acid-binding proteins	-0.597873
O35295	Purb	-0.117652	Nucleic acid-binding proteins	-0.671283
Q9D0R2	Tars1	0.154598	t-RNA synthetases	0.870973
Q99MN1	Kars1	0.105357	t-RNA synthetases	0.598547
Q8BGQ7	Aars1	0.0719973	t-RNA synthetases	-0.135831
Q91WQ3	Yars1	0.0291035	t-RNA synthetases	-0.0913991
Q9D0I9	Rars1	-0.0883501	t-RNA synthetases	0.48147
Q6NZJ6	Eif4g1	0.130408	RNA processing / Translation related	-0.607972
Q80XI3	Eif4g3	0.0545074	RNA processing / Translation related	-0.568775
P10630	Eif4a2	0.211838	Protein synthesis	-0.285995
Q9CZD3	Gars1	0.26813	Mitochondrial matrix	0.0290996
Q8BFR5	Tufm	-0.143419	Mitochondrial matrix	0.556829
P57776	Eef1d	0.189345	GTPases and regulators	-0.524744
P58252	Eef2	0.171985	GTPases and regulators	-0.181538
P62631	Eef1a2	0.114901	GTPases and regulators	-0.146033
P60229	Eif3e	0.195516	Endoplasmic reticulum	-1.16868
Q8R1B4	Eif3c	0.0942866	Endoplasmic reticulum	-0.258685
Q8JZQ9	Eif3b	0.0901948	Endoplasmic reticulum	0.525664
P23116	Eif3a	0.0406905	Endoplasmic reticulum	0.477055
P63242	Eif5a	0.0208663	Endoplasmic reticulum	-0.528972
Q8QZY1	Eif3l	-0.203878	Endoplasmic reticulum	0.663272
Q8VDN2	Atp1a1	-0.0683252	Transporters / Channels	0.00198592
P35278	Rab5c	-0.0772689	Small GTPases and related proteins	0.321489
P35276	Rab3d	-0.130001	Small GTPases and related proteins	-1.98654
P28738	Kif5c	0.238554	Molecular motors	0.0583992
O88487	Dync1i2	0.102696	Molecular motors	-0.499691
Q6PDL0	Dync1li2	0.0722938	Molecular motors	0.0196287
O88485	Dync1i1	-0.0817	Molecular motors	-0.940186
Q99104	Myo5a	-0.11066	Molecular motors	0.234413
Q8R5C5	Actr1b	0.0330441	Cytoskeleton (centrosome)	0.254657
Q9JJZ2	Tuba8	0.295747	Cytoskeleton (tubulins)	-0.565497
P05213	Tuba1b	0.146925	Cytoskeleton (tubulins)	-0.415608
Q9D6F9	Tubb4a	0.112303	Cytoskeleton (tubulins)	-0.120401
Q9ERD7	Tubb3	0.0587387	Cytoskeleton (tubulins)	-0.190634
P68372	Tubb4b	0.0569849	Cytoskeleton (tubulins)	-0.661027
P68369	Tuba1a	0.053859	Cytoskeleton (tubulins)	-0.422959
P99024	Tubb5	0.0346944	Cytoskeleton (tubulins)	-0.69158
P68368	Tuba4a	0.0104202	Cytoskeleton (tubulins)	-0.306477
Q9CWF2	Tubb2b	-0.139551	Cytoskeleton (tubulins)	-0.265336
Q922F4	Tubb6	-0.184241	Cytoskeleton (tubulins)	1.00906
Q6ZPJ3	Ube2o	0.0625189	Ubiquitin pathway	0.496736
P56399	Usp5	0.0379772	Ubiquitin pathway	-0.18311
Q02053	Uba1	-0.0466126	Ubiquitin pathway	-0.0846269
P68037	Ube2l3	-0.150648	Ubiquitin pathway	-2.13327
Q9CZY3	Ube2v1	-0.164791	Ubiquitin pathway	-0.421024
Q99LD4	Gps1	0.224055	Transporters / Channels	-0.17734
P62983	Rps27a	0.400167	Protein synthesis	-0.166911
Q8CDG3	Vcpip1	0.107077	Protein modification and degradation	-0.0716783
Q9D5V5	Cul5	0.0172636	Protein modification and degradation	-0.0564601
P61089	Ube2n	-0.0597458	Protein modification and degradation	-0.88809
Q6ZQ38	Cand1	-0.0970557	Phosphatases and regulators	-1.11651
Q9QY76	Vapb	-0.0722941	Endoplasmic reticulum	-1.56886
P56371	Rab4a	0.0760507	Small GTPases and related proteins	0.188155
P17427	Ap2a2	-0.041145	Clathrin endocytosis	-0.0352514
P97390	Vps45	0.0288345	Carrier vesicles	0.363273
Q9R1R2	Trim3	0.298123	Transporters / Channels	-0.645984
P35293	Rab18	0.0584168	Small GTPases and related proteins	0.278899
Q9D1G1	Rab1b	-0.0364158	Small GTPases and related proteins	0.131736
P62823	Rab3c	-0.0707134	Small GTPases and related proteins	0.125972
P62821	Rab1A	-0.0731641	Small GTPases and related proteins	0.431739
Q6PHN9	Rab35	-0.0902228	Small GTPases and related proteins	0.681703
Q9JHU4	Dync1h1	-0.034925	Molecular motors	0.523182
Q8R1Q8	Dync1li1	-0.041294	Molecular motors	-0.893731
Q9D0M5	Dynll2	-0.168519	Molecular motors	-1.75768
Q9WV55	Vapa	-0.0896906	Endoplasmic reticulum	-1.22747
Q8CIE6	Copa	0.10073	Endocytic proteins	0.297038
Q9DBG3	Ap2b1	-0.042172	Clathrin endocytosis	-0.184331
Q920Q4	Vps16	0.246983	Carrier vesicles	0.782119
P83510	Tnik	0.205359	Phosphatases and regulators	0.332541
Q9QYG0	Ndrg2	0.076594	Phosphatases and regulators	-1.70655
Q8BK63	Csnk1a1	0.294208	Kinases	0.621176
Q9DC28	Csnk1d	0.134885	Kinases	0.708314
Q8BP47	NARS1	0.200019	t-RNA synthetases	-0.21738
Q52KF3	Spire1	0.133555	Transporters / Channels	1.15742
Q9Z1G4	Atp6v0a1	-0.0556353	Synaptic vesicle proteins	0.400084
P35282	Rab21	0.0429031	Small GTPases and related proteins	0.336124
P84096	Rhog	-0.111483	Small GTPases and related proteins	0.0822
O35239	Ptpn9	-0.380944	Signalling molecules	0.974655
P70441	Slc9a3r1	-0.0272688	Scaffolding and adaptor proteins	-1.20042
O70318	Epb41l2	-0.135594	Scaffolding and adaptor proteins	0.4094
Q9D8N0	Eef1g	-0.153087	Protein synthesis	-0.298553
Q8BIZ1	Anks1b	0.237122	Protein modification and degradation	0.78887
Q62446	Fkbp3	0.112787	Protein modification and degradation	-0.823217
Q99K85	Psat1	-0.00963563	Protein modification and degradation	-0.304067
Q08642	Padi2	-0.094676	Protein modification and degradation	0.520152
P60469	Ppfia3	0.0941362	Presynaptic active zone	-0.98643
Q8BSS9	Ppfia2	0.0221395	Presynaptic active zone	0.327334
D3YVF0	Akap5	0.109912	Postsynaptic proteins	1.53408
Q9QWY8	Asap1	0.225438	Phosphatases and regulators	-0.237506
Q6ZPE2	Sbf1	0.203302	Phosphatases and regulators	0.787917
P97447	Fhl1	0.189334	Phosphatases and regulators	0.392156
Q8K0S0	Phyhip	0.181492	Phosphatases and regulators	0.0380416
Q9WTQ5	Akap12	0.0960908	Phosphatases and regulators	-0.739189
Q9EPN1	Nbea	0.0714288	Phosphatases and regulators	0.528497
Q9D154	Serpinb1a	0.0288104	Phosphatases and regulators	-0.204903
Q6GQT9	Nomo1	0.0200343	Phosphatases and regulators	1.02864
Q9CZC8	Scrn1	0.00804501	Phosphatases and regulators	-0.66202
Q6P9K8	Caskin1	-0.0147671	Phosphatases and regulators	-0.722568
Q80SW1	Ahcyl1	-0.083047	Phosphatases and regulators	0.0824493
Q8K183	Pdxk	-0.107111	Phosphatases and regulators	0.0023535
Q9EPW0	Inpp4a	-0.145865	Phosphatases and regulators	-0.131474
Q80WQ2	Vac14	-0.158874	Phosphatases and regulators	0.320649
Q8R366	Igsf8	-0.233148	Phosphatases and regulators	0.684552
Q9D0L7	Armc10	-0.624662	Phosphatases and regulators	-1.53221
P60335	Pcbp1	0.219405	Nucleic acid-binding proteins	-1.27971
Q61990	Pcbp2	-0.0574601	Nucleic acid-binding proteins	-1.53632
P35762	Cd81	-0.105233	Myelin	-0.737945
Q61768	Kif5b	0.13994	Molecular motors	-0.0484938
Q922Q1	Mtarc2	-0.0112823	Mitochondrial OM	0.968566
Q8BX10	Pgam5	-0.0913771	Mitochondrial OM	0.995283
Q64516	Gk	-0.105221	Mitochondrial OM	0.991973
Q62465	Vat1	-0.251459	Mitochondrial OM	-0.697504
P47802	Mtx1	-0.341486	Mitochondrial OM	-0.117157
Q99JY0	Hadhb	0.0835958	Mitochondrial matrix	0.742997
Q9CZ42	Naxd	0.0756867	Mitochondrial matrix	-0.440118
O88986	Gcat	0.0142901	Mitochondrial matrix	1.32894
P42125	Eci1	-0.0502743	Mitochondrial matrix	0.0554013
Q9D7B6	Acad8	-0.0552406	Mitochondrial matrix	1.67798
Q8BMS1	Hadha	-0.0699201	Mitochondrial matrix	0.506149
Q99MN9	Pccb	-0.0753963	Mitochondrial matrix	0.80169
Q05920	Pc	-0.0773922	Mitochondrial matrix	0.888087
Q8BIJ6	Iars2	-0.0920974	Mitochondrial matrix	0.865016
P17710	Hk1	-0.115377	Mitochondrial matrix	0.459439
Q99KI0	Aco2	-0.160419	Mitochondrial matrix	0.307649
Q91ZA3	Pcca	-0.165834	Mitochondrial matrix	0.664211
Q9JLZ3	Auh	-0.175677	Mitochondrial matrix	0.064393
P97807	Fh	-0.186764	Mitochondrial matrix	-0.71694
Q8R4N0	Clybl	-0.198303	Mitochondrial matrix	0.964248
Q60649	Clpb	-0.23522	Mitochondrial matrix	0.742826
Q99L13	Hibadh	-0.290474	Mitochondrial matrix	-2.47565
Q8BH59	Slc25a12	-0.129777	Mitochondrial IM (CIV)	0.773226
Q9QXX4	Slc25a13	-0.22545	Mitochondrial IM (CIV)	1.40648
Q9QYB1	Clic4	0.167443	Mitochondrial IM	-1.71632
Q99L43	Cds2	0.0136912	Mitochondrial IM	0.585452
Q8R0F8	Fahd1	-0.0635197	Mitochondrial IM	-0.122525
Q791T5	Mtch1	-0.0710334	Mitochondrial IM	1.71525
Q66GT5	Ptpmt1	-0.157065	Mitochondrial IM	1.70662
Q9JII6	Akr1a1	0.000227992	Mitochondrial (others)	-0.619165
Q9DBJ1	Pgam1	-0.0192108	Mitochondrial (others)	-2.06198
Q9D172	Gatd3a	-0.143065	Mitochondrial (others)	0.591547
O55125	Nipsnap1	-0.185475	Mitochondrial (others)	0.524174
Q8C419	Gpr158	-0.0646658	Metabotropic receptors	0.536312
Q8BMK4	Ckap4	0.20819	Membrane trafficking proteins	-2.46391
Q9CRY7	Gdpd1	-0.120827	Membrane trafficking proteins	0.293545
Q9JLB0	Mpp6	0.15211	Maguk proteins	-0.163073
O88910	Mpp3	0.0156637	Maguk proteins	-0.060607
Q8C8R3	Ank2	-0.00971122	Lipid binding proteins	0.0759927
Q8R3V5	Sh3glb2	-0.158467	Lipid binding proteins	-1.22491
Q99MK8	Grk2	0.202974	Kinases	-0.321362
Q69Z98	Brsk2	0.1926	Kinases	-0.547256
Q3UH66	Wnk2	0.11592	Kinases	0.144529
Q5PR73	Diras2	0.373192	GTPases and regulators	0.389647
Q91YM2	Arhgap35	0.141871	GTPases and regulators	1.33343
Q6ZQ82	Arhgap26	-0.056493	GTPases and regulators	-0.147674
Q80XI4	Pip4k2b	0.0414577	Endoplasmic reticulum	-0.303683
Q9WUB3	Pygm	0.0111749	Endoplasmic reticulum	0.188344
P70296	Pebp1	-0.0456394	Endoplasmic reticulum	-2.62221
Q3UGR5	Hdhd2	-0.085224	Endoplasmic reticulum	-2.2579
Q99JY8	Plpp3	-0.177844	Endoplasmic reticulum	0.624524
A2AG50	Map7d2	0.695183	Cytoskeleton (microtubule associated proteins)	-0.292675
Q8R001	Mapre2	0.0444865	Cytoskeleton (microtubule associated proteins)	-0.752555
Q8BL65	Ablim2	0.0976816	Cytoskeleton (actin associated proteins)	-0.186009
Q8CGF6	Wdr47	0.0920861	Cytoskeleton (actin associated proteins)	-0.176296
Q8CBE3	Wdr37	0.0169239	Cytoskeleton (actin associated proteins)	0.487528
Q9WUM4	Coro1c	-0.0603886	Cytoskeleton (actin associated proteins)	-0.00652052
Q61595	Ktn1	0.0208562	Cell adhesion molecules	-0.0929901
Q640R3	Hepacam	-0.146212	Cell adhesion molecules	0.0532599
P62748	Hpcal1	0.21331	Ca2+ binding proteins	-4.21831

## Sheet: mitochondria
Protein ID	average lifetime log2FC 21m vs 5m	Gene name	category Fornasiero et al 2018	average LFQ log2FC21m vs 5m		Protein ID	average lifetime log2FC 21m vs 5m	Gene name	category Fornasiero et al 2018	average LFQ log2FC21m vs 5m		Protein ID	average lifetime log2FC 21m vs 5m	Gene name	category Fornasiero et al 2018	average LFQ log2FC21m vs 5m		Protein ID	average lifetime log2FC 21m vs 5m	Gene name	category Fornasiero et al 2018	average LFQ log2FC21m vs 5m		Protein ID	average lifetime log2FC 21m vs 5m	Gene name	category Fornasiero et al 2018	average LFQ log2FC21m vs 5m
O08807	0.273663	Prdx4	Mitochondrial (others)	0.946443		Q99J99	0.0396373	Mpst	Mitochondrial IM	0.438934		Q3TY86	0.113429	Aifm3	Mitochondrial IM (CI)	0.409248		Q8BH95	-0.186031	Echs1	Mitochondrial matrix	-0.241925		Q4KMM3	-0.00205817	Oxr1	Mitochondrial OM	-0.446339
P35700	-0.0560645	Prdx1	Mitochondrial (others)	0.213698		P30275	-0.0802524	Ckmt1	Mitochondrial IM	-0.117435		Q9DCT2	-0.0485667	Ndufs3	Mitochondrial IM (CI)	-0.335136		Q8BWT1	0.0232517	Acaa2	Mitochondrial matrix	0.100138		Q9DCN2	-0.0565673	Cyb5r3	Mitochondrial OM	0.765153
Q61171	-0.0991005	Prdx2	Mitochondrial (others)	-0.0795896		P51881	-0.163731	Slc25a5	Mitochondrial IM	0.751645		Q9DC70	-0.100852	Ndufs7	Mitochondrial IM (CI)	0.773623		Q9CQN1	-0.0229481	Trap1	Mitochondrial matrix	0.464172		Q91WS0	-0.296673	Cisd1	Mitochondrial OM	-2.79614
P99029	-0.1034	Prdx5	Mitochondrial (others)	-2.35704		P50544	0.157129	Acadvl	Mitochondrial IM	0.888318		Q99LC3	-0.117863	Ndufa10	Mitochondrial IM (CI)	-0.00260455		P38647	-0.126978	Hspa9	Mitochondrial matrix	0.273437		Q8JZN7	0.39241	Rhot2	Mitochondrial OM	0.767944
P51660	0.0116594	Hsd17b4	Mitochondrial (others)	0.163745		P22315	-0.10988	Fech	Mitochondrial IM	0.770584		Q99LY9	-0.13454	Ndufs5	Mitochondrial IM (CI)	-0.0295988		P63038	-0.135973	Hspd1	Mitochondrial matrix	-1.31911		Q6PCP5	0.0636835	Mff	Mitochondrial OM	-0.0340206
P05201	-0.0267462	Got1	Mitochondrial (others)	-0.913562		Q91V61	-0.132061	Sfxn3	Mitochondrial IM	0.575692		Q9CQZ5	-0.135792	Ndufa6	Mitochondrial IM (CI)	-0.364919		Q9DBL7	0.0805022	Coasy	Mitochondrial matrix	0.453376		Q9CQ92	-0.060573	Fis1	Mitochondrial OM	-1.04832
O08709	-0.115049	Prdx6	Mitochondrial (others)	-0.505357		Q9D0K2	-0.105842	Oxct1	Mitochondrial IM	0.524466		Q9CQJ8	-0.138409	Ndufb9	Mitochondrial IM (CI)	1.32326		O35658	-0.170766	C1qbp	Mitochondrial matrix	0.711539		Q8BG51	-0.0628942	Rhot1	Mitochondrial OM	1.02143
Q9CQQ7	-0.192388	Atp5pb	Mitochondrial (others)	0.247972		Q8JZU2	-0.0398664	Slc25a1	Mitochondrial IM	0.874181		Q9CXZ1	-0.143377	Ndufs4	Mitochondrial IM (CI)	-0.203346		Q8C163	-0.189942	Exog	Mitochondrial matrix	0.288727		O88741	-0.0819751	Gdap1	Mitochondrial OM	0.506508
Q8CGY8	0.0263012	Ogt	Mitochondrial (others)	-0.0489504		Q8VCX5	-0.0518652	Micu1	Mitochondrial IM	1.72543		P52503	-0.145865	Ndufs6	Mitochondrial IM (CI)	-0.0140531		P54071	-0.0680561	Idh2	Mitochondrial matrix	0.731633		Q60931	-0.120112	Vdac3	Mitochondrial OM	0.663106
Q9JII6	0.000227992	Akr1a1	Mitochondrial (others)	-0.619165		Q9DCZ4	-0.0897092	Apoo	Mitochondrial IM	-1.03031		Q9CQH3	-0.146033	Ndufb5	Mitochondrial IM (CI)	0.697697		Q9CZW4	0.509048	Acsl3	Mitochondrial matrix	1.09513		Q60932	-0.145432	Vdac1	Mitochondrial OM	0.426214
Q9DBJ1	-0.0192108	Pgam1	Mitochondrial (others)	-2.06198		Q9D880	-0.0941124	Timm50	Mitochondrial IM	0.711649		Q9DCJ5	-0.150745	Ndufa8	Mitochondrial IM (CI)	-0.136366		P45952	0.108839	Acadm	Mitochondrial matrix	0.867508		Q9QYA2	-0.155187	Tomm40	Mitochondrial OM	0.90545
Q9D172	-0.143065	Gatd3a	Mitochondrial (others)	0.591547		Q9CQ85	-0.101942	Timm22	Mitochondrial IM	1.2887		Q9ERS2	-0.151433	Ndufa13	Mitochondrial IM (CI)	-1.32552		Q8VCW8	0.106821	Acsf2	Mitochondrial matrix	0.780816		Q9CPQ3	-0.206168	Tomm22	Mitochondrial OM	-0.52727
O55125	-0.185475	Nipsnap1	Mitochondrial (others)	0.524174		Q9CQS4	-0.114525	Slc25a46	Mitochondrial IM	0.795242		Q9CR61	-0.154166	Ndufb7	Mitochondrial IM (CI)	0.439055		P51174	-0.0522945	Acadl	Mitochondrial matrix	0.229527		Q9CZW5	-0.20781	Tomm70	Mitochondrial OM	-0.859898
						Q9Z2I0	-0.133474	Letm1	Mitochondrial IM	-0.681275		Q91WD5	-0.15505	Ndufs2	Mitochondrial IM (CI)	0.109491		Q9DBL1	-0.0611759	Acadsb	Mitochondrial matrix	1.06717		O88441	-0.306551	Mtx2	Mitochondrial OM	-0.490822
						Q99JB2	-0.134283	Stoml2	Mitochondrial IM	0.467293		Q91VD9	-0.155565	Ndufs1	Mitochondrial IM (CI)	0.00651473		P47934	-0.0666352	Crat	Mitochondrial matrix	1.24346		Q922Q1	-0.0112823	Mtarc2	Mitochondrial OM	0.968566
						Q8CGK3	-0.146978	Lonp1	Mitochondrial IM	0.099416		Q91YT0	-0.162343	Ndufv1	Mitochondrial IM (CI)	0.535938		Q9DCS3	-0.0723428	Mecr	Mitochondrial matrix	-0.514368		Q8BX10	-0.0913771	Pgam5	Mitochondrial OM	0.995283
						Q8VEM8	-0.164759	Slc25a3	Mitochondrial IM	0.973146		Q9D1H6	-0.169455	Ndufaf4	Mitochondrial IM (CI)	-0.133887		P41216	-0.105457	Acsl1	Mitochondrial matrix	1.1675		Q64516	-0.105221	Gk	Mitochondrial OM	0.991973
						Q8CAQ8	-0.167783	Immt	Mitochondrial IM	0.0722759		Q9D6J6	-0.169875	Ndufv2	Mitochondrial IM (CI)	-0.931419		Q61425	-0.141127	Hadh	Mitochondrial matrix	-0.335729		Q62465	-0.251459	Vat1	Mitochondrial OM	-0.697504
						Q64521	-0.169892	Gpd2	Mitochondrial IM	0.370315		Q9D8B4	-0.183232	Ndufa11	Mitochondrial IM (CI)	1.09785		Q8BWF0	-0.0945549	Aldh5a1	Mitochondrial matrix	0.800569		P47802	-0.341486	Mtx1	Mitochondrial OM	-0.117157
						Q8BK08	-0.177058	Tmem11	Mitochondrial IM	1.9198		Q8K2B3	-0.113707	Sdha	Mitochondrial IM (CII)	0.964446		P61922	-0.122678	Abat	Mitochondrial matrix	0.661579
						Q9DB41	-0.177963	Slc25a18	Mitochondrial IM	2.80265		Q9CZB0	-0.132538	Sdhc	Mitochondrial IM (CII)	2.64689		Q922H2	-0.270528	Pdk3	Mitochondrial matrix	1.03414
						O09111	-0.179613	Ndufb11	Mitochondrial IM	1.36924		Q9CQA3	-0.138499	Sdhb	Mitochondrial IM (CII)	-1.76755		P26443	-0.0994032	Glud1	Mitochondrial matrix	0.697975
						Q9D6M3	-0.179926	Slc25a22	Mitochondrial IM	0.776256		Q9D0M3	-0.0325027	Cyc1	Mitochondrial IM (CIII)	-0.476756		O35459	0.159747	Ech1	Mitochondrial matrix	1.56495
						Q9CRB9	-0.2725	Chchd3	Mitochondrial IM	-0.732714		Q8R1I1	-0.0713256	Uqcr10	Mitochondrial IM (CIII)	-1.73995		Q8QZT1	-0.148754	Acat1	Mitochondrial matrix	0.542431
						A2ASZ8	-0.307003	Slc25a25	Mitochondrial IM	1.31122		Q9DB77	-0.0997987	Uqcrc2	Mitochondrial IM (CIII)	-1.10372		P70404	-0.178655	Idh3g	Mitochondrial matrix	0.277496
						Q78IK4	-0.888383	Apool	Mitochondrial IM	-2.64141		Q9CZ13	-0.144828	Uqcrc1	Mitochondrial IM (CIII)	0.261576		Q9D6R2	-0.245306	Idh3a	Mitochondrial matrix	-1.29091
						Q8JZQ2	-0.12843	Afg3l2	Mitochondrial IM	0.220608		Q9CR68	-0.16488	Uqcrfs1	Mitochondrial IM (CIII)	-0.13308		Q80XN0	-0.27971	Bdh1	Mitochondrial matrix	0.127768
						Q91YP2	-0.0457498	Nln	Mitochondrial IM	1.24011		Q9CQ69	-0.205656	Uqcrq	Mitochondrial IM (CIII)	-0.780994		P52196	0.018699	Tst	Mitochondrial matrix	-2.28348
						Q921G7	-0.0887799	Etfdh	Mitochondrial IM	1.13096		Q9D855	-0.239045	Uqcrb	Mitochondrial IM (CIII)	-3.12347		Q8C5H8	-0.0222251	Nadk2	Mitochondrial matrix	1.7882
						Q9CQC7	-0.169677	Ndufb4	Mitochondrial IM	0.0548435		Q62425	-0.0882587	Ndufa4	Mitochondrial IM (CIV)	-1.08954		Q91VM9	-0.0631345	Ppa2	Mitochondrial matrix	0.76174
						P48962	-0.190257	Slc25a4	Mitochondrial IM	0.749286		Q9CPQ1	-0.117369	Cox6c	Mitochondrial IM (CIV)	-2.37611		O35857	-0.0899735	Timm44	Mitochondrial matrix	0.478972
						P67778	-0.19776	Phb	Mitochondrial IM	-0.470524		P19536	-0.119397	Cox5b	Mitochondrial IM (CIV)	-0.298116		Q64433	-0.110203	Hspe1	Mitochondrial matrix	-2.29503
						Q9CQ54	-0.200361	Ndufc2	Mitochondrial IM	-2.51229		P19783	-0.164854	Cox4i1	Mitochondrial IM (CIV)	-1.87877		Q60597	-0.139551	Ogdh	Mitochondrial matrix	0.851397
						O35129	-0.251593	Phb2	Mitochondrial IM	0.20314		P12787	-0.219624	Cox5a	Mitochondrial IM (CIV)	-0.98787		P08249	-0.177052	Mdh2	Mitochondrial matrix	0.302867
						Q8K1Z0	-0.343634	Coq9	Mitochondrial IM	-3.28239		P56391	-1.29113	Cox6b1	Mitochondrial IM (CIV)	-3.24474		P05202	-0.18686	Got2	Mitochondrial matrix	-0.642268
						Q9QYB1	0.167443	Clic4	Mitochondrial IM	-1.71632		Q8BH59	-0.129777	Slc25a12	Mitochondrial IM (CIV)	0.773226		Q9DBF1	0.0390283	Aldh7a1	Mitochondrial matrix	0.807067
						Q99L43	0.0136912	Cds2	Mitochondrial IM	0.585452		Q9QXX4	-0.22545	Slc25a13	Mitochondrial IM (CIV)	1.40648		O88696	-0.264727	Clpp	Mitochondrial matrix	-0.063173
						Q8R0F8	-0.0635197	Fahd1	Mitochondrial IM	-0.122525		Q9CPQ8	-0.13526	Atp5mg	Mitochondrial IM (CV)	-0.815549		Q9DCW4	-0.0732989	Etfb	Mitochondrial matrix	0.0256197
						Q791T5	-0.0710334	Mtch1	Mitochondrial IM	1.71525		Q91VR2	-0.147405	Atp5f1c	Mitochondrial IM (CV)	0.126128		Q99LC5	-0.0955397	Etfa	Mitochondrial matrix	0.628122
						Q66GT5	-0.157065	Ptpmt1	Mitochondrial IM	1.70662		Q06185	-0.153379	Atp5me	Mitochondrial IM (CV)	-1.21094		Q8JZN5	-0.124268	Acad9	Mitochondrial matrix	0.520249
												Q9DB20	-0.161696	Atp5po	Mitochondrial IM (CV)	0.0429031		Q6PB66	-0.0974776	Lrpprc	Mitochondrial matrix	-0.169768
												Q03265	-0.182531	Atp5f1a	Mitochondrial IM (CV)	0.398763		Q8BMF4	-0.117733	Dlat	Mitochondrial matrix	0.681638
												P56480	-0.204226	Atp5f1b	Mitochondrial IM (CV)	-0.70938		Q9WUM5	-0.124697	Suclg1	Mitochondrial matrix	0.560324
												Q9DCX2	-0.368397	Atp5pd	Mitochondrial IM (CV)	-3.6847		P35486	-0.147668	Pdha1	Mitochondrial matrix	0.697221
												P62897	-0.365688	Cycs	Mitochondrial (others)	-2.74484		Q9D051	-0.147765	Pdhb	Mitochondrial matrix	0.86879
																		O08749	-0.149227	Dld	Mitochondrial matrix	0.816288
																		Q9CZU6	-0.165045	Cs	Mitochondrial matrix	-0.33628
																		Q9CZD3	0.26813	Gars1	Mitochondrial matrix	0.0290996
																		Q8BFR5	-0.143419	Tufm	Mitochondrial matrix	0.556829
																		Q99JY0	0.0835958	Hadhb	Mitochondrial matrix	0.742997
																		Q9CZ42	0.0756867	Naxd	Mitochondrial matrix	-0.440118
																		O88986	0.0142901	Gcat	Mitochondrial matrix	1.32894
																		P42125	-0.0502743	Eci1	Mitochondrial matrix	0.0554013
																		Q9D7B6	-0.0552406	Acad8	Mitochondrial matrix	1.67798
																		Q8BMS1	-0.0699201	Hadha	Mitochondrial matrix	0.506149
																		Q99MN9	-0.0753963	Pccb	Mitochondrial matrix	0.80169
																		Q05920	-0.0773922	Pc	Mitochondrial matrix	0.888087
																		Q8BIJ6	-0.0920974	Iars2	Mitochondrial matrix	0.865016
																		P17710	-0.115377	Hk1	Mitochondrial matrix	0.459439
																		Q99KI0	-0.160419	Aco2	Mitochondrial matrix	0.307649
																		Q91ZA3	-0.165834	Pcca	Mitochondrial matrix	0.664211
																		Q9JLZ3	-0.175677	Auh	Mitochondrial matrix	0.064393
																		P97807	-0.186764	Fh	Mitochondrial matrix	-0.71694
																		Q8R4N0	-0.198303	Clybl	Mitochondrial matrix	0.964248
																		Q60649	-0.23522	Clpb	Mitochondrial matrix	0.742826
																		Q99L13	-0.290474	Hibadh	Mitochondrial matrix	-2.47565

## Sheet: synapse
Protein ID	average lifetime log2FC 21m vs 5m	Gene name	category Fornasiero et al 2018	average LFQ log2FC21m vs 5m				Protein ID	average lifetime log2FC 21m vs 5m	Gene name	category Fornasiero et al 2018	average LFQ log2FC21m vs 5m			Protein ID	average lifetime log2FC 21m vs 5m	Gene name	category Fornasiero et al 2018	average LFQ log2FC21m vs 5m
Q91XM9	0.186054	Dlg2	Postsynaptic active zone	-0.229737				P50518	-0.00849924	Atp6v1e1	Synaptic vesicle proteins	-3.24317			Q80TS3	0.00679375	Adgrl3	Metabotropic receptors	1.35555
P70175	-0.00030746	Dlg3	Postsynaptic active zone	-0.0540971				P62814	-0.0447465	Atp6v1b2	Synaptic vesicle proteins	0.209335			Q9R1V6	-0.0509224	Adam22	Metabotropic receptors	-0.193301
Q9D415	0.278173	Dlgap1	Postsynaptic active zone	0.240647				Q8CHC4	-0.0236048	Synj1	Synaptic vesicle proteins	0.0277586			Q64487	0.154323	Ptprd	Metabotropic receptors	0.260402
B1AZP2	-0.0507192	Dlgap4	Postsynaptic active zone	-0.480928				P31648	-0.018874	Slc6a1	Synaptic vesicle proteins	-0.474796			Q8C419	-0.0646658	Gpr158	Metabotropic receptors	0.536312
Q80Z38	-0.091242	Shank2	Postsynaptic active zone	-0.350215				O35633	-0.133471	Slc32a1	Synaptic vesicle proteins	-0.0224398			P22723	0.0753269	Gabrg2	Neurotransmitter receptors	1.80519
P11881	-0.130828	Itpr1	Postsynaptic proteins	0.292195				Q3TXX4	-0.275403	Slc17a7	Synaptic vesicle proteins	0.0343034			P63137	-0.0590149	Gabrb2	Neurotransmitter receptors	0.26257
P14873	0.250975	Map1b	Postsynaptic proteins	-0.34891				P31650	-0.0807853	Slc6a11	Synaptic vesicle proteins	-0.0302733			Q9WV18	-0.0901756	Gabbr1	Neurotransmitter receptors	0.630792
Q9QXS6	-0.108324	Dbn1	Postsynaptic proteins	-0.306924				Q9JIS5	-0.0635804	Sv2a	Synaptic vesicle proteins	0.396117			Q9Z2W8	0.258259	Gria4	Neurotransmitter receptors	0.328516
D3YZU1	-0.175563	Shank1	Postsynaptic proteins	-0.326996				Q64332	-0.0708995	Syn2	Synaptic vesicle proteins	0.160646			Q9QYS2	-0.0598946	Grm3	Neurotransmitter receptors	0.70567
P63101	-0.141945	Ywhaz	Postsynaptic proteins	-3.5214				Q8BG39	-0.0850097	Sv2b	Synaptic vesicle proteins	0.883974			P23819	-0.0746018	Gria2	Neurotransmitter receptors	0.341289
Q9Z2Y3	-0.104728	Homer1	Postsynaptic proteins	-0.425025				O88935	-0.110196	Syn1	Synaptic vesicle proteins	-0.582541			P23818	-0.074609	Gria1	Neurotransmitter receptors	-0.0662885
D3YVF0	0.109912	Akap5	Postsynaptic proteins	1.53408				Q8BGN8	-0.155086	Synpr	Synaptic vesicle proteins	-1.34116
O88737	-0.127187	Bsn	Presynaptic active zone	-0.213142				P60904	-0.164777	Dnajc5	Synaptic vesicle proteins	-2.3604						synaptic receptors
Q99MI1	-0.133808	Erc1	Presynaptic active zone	-1.84437				Q62277	-0.0692545	Syp	Synaptic vesicle proteins	-0.0622612
P60469	0.0941362	Ppfia3	Presynaptic active zone	-0.98643				Q9Z1G4	-0.0556353	Atp6v0a1	Synaptic vesicle proteins	0.400084
Q8BSS9	0.0221395	Ppfia2	Presynaptic active zone	0.327334
			synaptic scaffold

## Sheet: myelin
Protein ID	average lifetime log2FC 21m vs 5m	Gene name	category Fornasiero et al 2018
Q61330	0.156494	Cntn2	Myelin
P26040	0.0808633	Ezr	Myelin
Q60771	0.272744	Cldn11	Myelin
Q9D2P8	0.874079	Mobp	Myelin
P60202	0.252743	Plp1	Myelin
P20917	-0.0675994	Mag	Myelin
P16330	-0.166969	Cnp	Myelin
P12960	-0.00307144	Cntn1	Myelin
P13595	-0.124511	Ncam1	Myelin
P35803	-0.114168	Gpm6b	Myelin
P35762	-0.105233	Cd81	Myelin

## Sheet: transporters
Protein ID	average lifetime log2FC 21m vs 5m	Gene name	category Fornasiero et al 2018
Q8BJI1	-0.0162431	Slc6a17	Transporters / Channels
P51863	-0.119713	Atp6v0d1	Transporters / Channels
P60521	0.345216	Gabarapl2	Transporters / Channels
Q56A07	0.15551	Scn2b	Transporters / Channels
Q6PIE5	-0.096353	Atp1a2	Transporters / Channels
P14094	-0.131718	Atp1b1	Transporters / Channels
P32037	0.0706436	Slc2a3	Transporters / Channels
P43006	-0.103415	Slc1a2	Transporters / Channels
Q60930	-0.149091	Vdac2	Transporters / Channels
Q3U0M1	0.0085165	Trappc9	Transporters / Channels
Q60631	0.144322	Grb2	Transporters / Channels
Q8VDN2	-0.0683252	Atp1a1	Transporters / Channels
Q99LD4	0.224055	Gps1	Transporters / Channels
Q9R1R2	0.298123	Trim3	Transporters / Channels
Q52KF3	0.133555	Spire1	Transporters / Channels

## Sheet: modification
Protein ID	average lifetime log2FC 21m vs 5m	Gene name	category Fornasiero et al 2018	average LFQ log2FC21m vs 5m			Protein ID	average lifetime log2FC 21m vs 5m	Gene name	category Fornasiero et al 2018	average LFQ log2FC21m vs 5m		Protein ID	average lifetime log2FC 21m vs 5m	Gene name	category Fornasiero et al 2018	average LFQ log2FC21m vs 5m		Protein ID	average lifetime log2FC 21m vs 5m	Gene name	category Fornasiero et al 2018	average LFQ log2FC21m vs 5m
P17742	-0.0602732	Ppia	Protein modification and degradation	-1.18164			O88685	0.178221	Psmc3	Proteasome	-1.21887		Q6ZPJ3	0.0625189	Ube2o	Ubiquitin pathway	0.496736		Q8CDG3	0.107077	Vcpip1	Protein modification and degradation	-0.0716783
Q11011	-0.0334033	Npepps	Protein modification and degradation	-0.0356719			Q9D8W5	0.157743	Psmd12	Proteasome	-0.229923		P56399	0.0379772	Usp5	Ubiquitin pathway	-0.18311		Q9D5V5	0.0172636	Cul5	Protein modification and degradation	-0.0564601
O35350	-0.131727	Capn1	Protein modification and degradation	-0.0341122			Q99JI4	0.10912	Psmd6	Proteasome	-0.62886		Q02053	-0.0466126	Uba1	Ubiquitin pathway	-0.0846269		P61089	-0.0597458	Ube2n	Protein modification and degradation	-0.88809
O88685	0.178221	Psmc3	Proteasome	-1.21887			Q8VDM4	0.0596139	Psmd2	Proteasome	0.473781		P68037	-0.150648	Ube2l3	Ubiquitin pathway	-2.13327		Q8BIZ1	0.237122	Anks1b	Protein modification and degradation	0.78887
Q9D8W5	0.157743	Psmd12	Proteasome	-0.229923			Q6PDI5	0.0169365	Ecpas	Proteasome	1.58163		Q9CZY3	-0.164791	Ube2v1	Ubiquitin pathway	-0.421024		Q62446	0.112787	Fkbp3	Protein modification and degradation	-0.823217
Q99JI4	0.10912	Psmd6	Proteasome	-0.62886			O55234	-0.014638	Psmb5	Proteasome	0.0703378								Q99K85	-0.00963563	Psat1	Protein modification and degradation	-0.304067
Q8VDM4	0.0596139	Psmd2	Proteasome	0.473781			Q3TXS7	-0.0305344	Psmd1	Proteasome	0.244746								Q08642	-0.094676	Padi2	Protein modification and degradation	0.520152
Q6PDI5	0.0169365	Ecpas	Proteasome	1.58163			Q60692	-0.157396	Psmb6	Proteasome	1.46243								P17742	-0.0602732	Ppia	Protein modification and degradation	-1.18164
O55234	-0.014638	Psmb5	Proteasome	0.0703378			P99026	-0.158052	Psmb4	Proteasome	-0.595769								Q11011	-0.0334033	Npepps	Protein modification and degradation	-0.0356719
Q3TXS7	-0.0305344	Psmd1	Proteasome	0.244746															O35350	-0.131727	Capn1	Protein modification and degradation	-0.0341122
Q60692	-0.157396	Psmb6	Proteasome	1.46243
P99026	-0.158052	Psmb4	Proteasome	-0.595769
Q6ZPJ3	0.0625189	Ube2o	Ubiquitin pathway	0.496736
P56399	0.0379772	Usp5	Ubiquitin pathway	-0.18311
Q02053	-0.0466126	Uba1	Ubiquitin pathway	-0.0846269
P68037	-0.150648	Ube2l3	Ubiquitin pathway	-2.13327
Q9CZY3	-0.164791	Ube2v1	Ubiquitin pathway	-0.421024
Q8CDG3	0.107077	Vcpip1	Protein modification and degradation	-0.0716783
Q9D5V5	0.0172636	Cul5	Protein modification and degradation	-0.0564601
P61089	-0.0597458	Ube2n	Protein modification and degradation	-0.88809
Q8BIZ1	0.237122	Anks1b	Protein modification and degradation	0.78887
Q62446	0.112787	Fkbp3	Protein modification and degradation	-0.823217
Q99K85	-0.00963563	Psat1	Protein modification and degradation	-0.304067
Q08642	-0.094676	Padi2	Protein modification and degradation	0.520152

## Sheet: ribosome
Protein ID	average lifetime log2FC 21m vs 5m	Gene name	category Fornasiero et al 2018	average LFQ log2FC21m vs 5m
P61255	0.272088	Rpl26	Ribosome	0.640576
P62754	0.0894828	Rps6	Ribosome	0.930765
P62852	0.0709647	Rps25	Ribosome	-0.86136
P27659	0.0483954	Rpl3	Ribosome	0.639233
Q9CZM2	-0.00451677	Rpl15	Ribosome	1.73957
P51410	-0.0245536	Rpl9	Ribosome	0.401577
P62751	-0.0401888	Rpl23a	Ribosome	0.980473
O09167	-0.0405935	Rpl21	Ribosome	0.857313
P14148	-0.0422834	Rpl7	Ribosome	1.83717
Q9CPR4	-0.0447045	Rpl17	Ribosome	0.906146
P62270	-0.0490011	Rps18	Ribosome	-0.922484
Q8BP67	-0.0501166	Rpl24	Ribosome	1.29362
Q9D8E6	-0.051668	Rpl4	Ribosome	0.790196
P41105	-0.060352	Rpl28	Ribosome	1.22647
P63325	-0.060958	Rps10	Ribosome	-0.612749
Q9CXW4	-0.0621393	Rpl11	Ribosome	0.468915
Q6ZWU9	-0.0622928	Rps27	Ribosome	0.876837
P62918	-0.0673198	Rpl8	Ribosome	0.972026
P47962	-0.0680301	Rpl5	Ribosome	0.31116
P60867	-0.0713973	Rps20	Ribosome	-1.72666
P62301	-0.0747483	Rps13	Ribosome	0.168966
P62830	-0.0815112	Rpl23	Ribosome	-0.381568
Q6ZWN5	-0.0823557	Rps9	Ribosome	1.40085
P62889	-0.0853288	Rpl30	Ribosome	-1.7277
P62717	-0.0931578	Rpl18a	Ribosome	1.07311
P62082	-0.0949695	Rps7	Ribosome	0.316181
P97351	-0.0954219	Rps3a	Ribosome	-0.494002
P14131	-0.0960965	Rps16	Ribosome	-0.943323
P62908	-0.097332	Rps3	Ribosome	-0.0232607
P61358	-0.0992265	Rpl27	Ribosome	0.999648
P14206	-0.101553	Rpsa	Ribosome	-1.83092
P12970	-0.103628	Rpl7a	Ribosome	1.50856
P62281	-0.10461	Rps11	Ribosome	0.917251
P47911	-0.107679	Rpl6	Ribosome	0.743022
P35979	-0.116657	Rpl12	Ribosome	-1.0862
P62264	-0.119644	Rps14	Ribosome	0.496623
P62911	-0.125662	Rpl32	Ribosome	1.6069
Q9CR57	-0.125845	Rpl14	Ribosome	1.21042
P53026	-0.127337	Rpl10a	Ribosome	-0.578015
P25444	-0.150667	Rps2	Ribosome	1.03101
Q6ZWV7	-0.162893	Rpl35	Ribosome	2.51714
Q9D1R9	-0.176554	Rpl34	Ribosome	0.844686
P19253	-0.190012	Rpl13a	Ribosome	2.71279
P63323	-0.195344	Rps12	Ribosome	-2.02966
P62900	-0.222408	Rpl31	Ribosome	0.248547
P97461	-0.290908	Rps5	Ribosome	-0.927753
Q9CZX8	-0.307912	Rps19	Ribosome	-1.37513
O55142	-0.452719	Rpl35a	Ribosome	-0.820758

## Sheet: exo endo
Protein ID	average lifetime log2FC 21m vs 5m	Gene name	category Fornasiero et al 2018					Protein ID	average lifetime log2FC 21m vs 5m	Gene name	category Fornasiero et al 2018			Protein ID	average lifetime log2FC 21m vs 5m	Gene name	category Fornasiero et al 2018			Protein ID	average lifetime log2FC 21m vs 5m	Gene name	category Fornasiero et al 2018
Q68FD5	-0.0643535	Cltc	Clathrin endocytosis					Q68FD5	-0.0643535	Cltc	Clathrin endocytosis			O08917	0.140582	Flot1	Endocytic proteins			A6H5Z3	0.506815	Exoc6b	Exocyst
Q61548	-0.166908	Snap91	Clathrin endocytosis					Q61548	-0.166908	Snap91	Clathrin endocytosis			Q7M6Y3	0.0312409	Picalm	Endocytic proteins			Q6PGF7	0.242412	Exoc8	Exocyst
O35643	-0.0522926	Ap1b1	Clathrin endocytosis					O35643	-0.0522926	Ap1b1	Clathrin endocytosis			P39054	-0.178918	Dnm2	Endocytic proteins			Q9D4H1	0.0781282	Exoc2	Exocyst
P17427	-0.041145	Ap2a2	Clathrin endocytosis					P17427	-0.041145	Ap2a2	Clathrin endocytosis			Q62351	0.0289301	Tfrc	Endocytic proteins			O35382	-0.022665	Exoc4	Exocyst
Q9DBG3	-0.042172	Ap2b1	Clathrin endocytosis					Q9DBG3	-0.042172	Ap2b1	Clathrin endocytosis			Q91ZX7	0.320129	Lrp1	Endocytic proteins
O08917	0.140582	Flot1	Endocytic proteins											O08599	-0.0349957	Stxbp1	Endocytic proteins
Q7M6Y3	0.0312409	Picalm	Endocytic proteins											Q8CIE6	0.10073	Copa	Endocytic proteins
P39054	-0.178918	Dnm2	Endocytic proteins
Q62351	0.0289301	Tfrc	Endocytic proteins
Q91ZX7	0.320129	Lrp1	Endocytic proteins
O08599	-0.0349957	Stxbp1	Endocytic proteins
Q8CIE6	0.10073	Copa	Endocytic proteins
A6H5Z3	0.506815	Exoc6b	Exocyst
Q6PGF7	0.242412	Exoc8	Exocyst
Q9D4H1	0.0781282	Exoc2	Exocyst
O35382	-0.022665	Exoc4	Exocyst

[truncated: 7 more sheets: motors, GTP, cytoskeleton, protein synthesis, RNA, DNA, calcium]
