# Supplementary material for: Protein lifetimes in aged brains reveal a proteostatic adaptation linking physiological aging to neurodegeneration
Source: Sci Adv. 2022 May 20;8(20):eabn4437. doi: 10.1126/sciadv.abn4437 (PMC9122331; doi:10.1126/sciadv.abn4437)
Supplement: Supplementary file 2 — Tables S1 to S7 [file sciadv.abn4437_tables_s1_to_s7.zip › sciadv.abn4437_table_s6.xlsx]

## Sheet: readme
Supplementary Table 6
Differences in relative lifetime changes (log2FC 21m vs. 5m) between datasets (cortex - cerebellum and homogenate - synaptic fraction)
sheet name	description
Hom vs SF	differences in log2FC 21m vs 5m (row z-score) between homogenate and synaptic fraction
Webgestalt Hom-SF	GO analysis using Webgestalt and the non-redundant categories biological process, molecular function and cellular component
Ctx vs Cer	differences in log2FC 21m vs 5m (row z-score) between cortex and cerebellum
Webgestalt Ctx - Cer	GO analysis using Webgestalt and the non-redundant categories biological process, molecular function and cellular component
cell type	cell type assignment according to Sharma et al. 2015; cell type was only assigned to a protein when its expression surpassed the other cell types by log2FC >1

## Sheet: Hom vs SF
gene name	Ctx Hom 21m vs 5m	Cer Hom 21m vs 5m	Ctx SF 21m vs 5m	Cer SF 21m vs 5m	protein ID
Mydgf	-0.910322	-0.812668	0.746313	0.976678	Q9CPT4
Aldh7a1	-0.889465	-0.833307	0.984836	0.737936	Q9DBF1
Rps13	-0.73135	-0.990514	0.889233	0.832631	P62301
Kars1	-0.775393	-0.945198	0.748163	0.972429	Q99MN1
Faah	-0.967549	-0.74722	0.72454	0.990229	O08914
Rpl18a	-0.982927	-0.7276	0.711214	0.999313	P62717
Bpnt1	-0.976448	-0.732166	1.01368	0.694933	Q9Z0S1
Gria2	-0.734922	-0.973302	0.690469	1.01776	P23819
Rhoa	-0.674078	-1.03388	0.758681	0.949274	Q9QUI0
Myh10	-0.793888	-0.911927	0.648912	1.0569	Q61879
Actc1	-0.656311	-1.04806	0.948082	0.756287	P68033
Septin11	-0.652248	-1.04974	0.961092	0.740895	Q8C1B7
Stxbp5	-0.80087	-0.898904	1.08006	0.619713	Q8K400
Cfl2	-0.654616	-1.03596	0.659243	1.03134	P45591
Rps3	-0.587674	-1.10235	0.920377	0.769651	P62908
Gstp1	-0.937481	-0.747815	1.10891	0.576387	P19157
Canx	-0.663038	-1.0182	0.605709	1.07553	P35564
Hagh	-0.826756	-0.8541	0.545174	1.13568	Q99KB8
Acsl6	-0.594075	-1.08587	1.00855	0.671398	Q91WC3
Lancl1	-1.14297	-0.530474	0.759188	0.914253	O89112
Gstm5	-1.15871	-0.510792	0.872656	0.796844	P48774
Rps4x	-0.550385	-1.11183	1.03038	0.631838	P62702
Tubb3	-0.789171	-0.872523	1.17385	0.487846	Q9ERD7
Ahcyl2	-0.483306	-1.17754	0.812707	0.848135	Q68FL4
Dbn1	-0.527214	-1.13361	0.660383	1.00044	Q9QXS6
Pkm	-0.483249	-1.17479	0.752187	0.905849	P52480
Cryz	-0.665436	-0.990295	1.14863	0.507097	P47199
Slc2a1	-0.488899	-1.16104	0.664039	0.985904	P17809
Rps14	-0.878374	-0.761573	1.20969	0.43026	P62264
Glod4	-0.536535	-1.10087	0.536162	1.10125	Q9CPV4
Camk2d	-0.541086	-1.08536	1.13458	0.491866	Q6PHZ2
Sptb	-0.376639	-1.24268	0.847027	0.772292	P15508
Gpr158	-1.24065	-0.378007	0.746623	0.872036	Q8C419
Rps16	-0.490971	-1.12731	0.510212	1.10807	P14131
Ptpra	-1.14935	-0.468239	0.533608	1.08398	P18052
Ero1a	-1.05191	-0.562107	0.436209	1.17781	Q8R180
Dars1	-0.825733	-0.784216	1.2562	0.35375	Q922B2
Plcb4	-0.443474	-1.16587	1.07771	0.531636	Q91UZ1
Rack1	-1.1027	-0.501122	0.45061	1.15321	P68040
Park7	-0.39105	-1.21185	0.584809	1.01809	Q99LX0
Actg1	-0.343878	-1.25383	0.669764	0.927943	P63260
Dgkz	-0.816954	-0.760349	1.29388	0.283423	Q80UP3
Usp5	-1.03527	-0.532949	0.328837	1.23938	P56399
Sccpdh	-1.27125	-0.293594	0.973943	0.5909	Q8R127
Bsn	-0.844712	-0.720095	0.261052	1.30375	O88737
Ckap5	-1.31874	-0.231803	0.825828	0.724712	A2AGT5
Rps10	-1.29881	-0.247167	0.941772	0.604206	P63325
Mettl7a1	-0.812684	-0.733263	1.32383	0.222114	Q8C6B0
Sv2b	-0.642785	-0.902947	0.235804	1.30993	Q8BG39
Abce1	-0.633035	-0.903504	0.219421	1.31712	P61222
Cltc	-1.27773	-0.257541	0.520119	1.01516	Q68FD5
Hbb-bs	-0.64305	-0.888804	1.32415	0.207704	A8DUK4
Prdx6	-0.344169	-1.18651	1.1541	0.376576	O08709
Ppt1	-0.854842	-0.675168	0.198027	1.33198	O88531
Qdpr	-1.01159	-0.517827	0.24559	1.28383	Q8BVI4
Tmed9	-0.964217	-0.565099	1.30389	0.225424	Q99KF1
Cttn	-1.09019	-0.438863	0.290237	1.23881	Q60598
Gdpd1	-0.855641	-0.667593	1.33698	0.186258	Q9CRY7
Ahcyl1	-0.24235	-1.27601	1.04235	0.476007	Q80SW1
Kif5b	-1.18385	-0.333433	1.16866	0.348621	Q61768
Tln1	-1.00596	-0.510722	1.29548	0.221208	P26039
Sptbn1	-0.170898	-1.34552	0.831106	0.685307	Q62261
Rps2	-0.839604	-0.672963	1.34715	0.165413	P25444
Bin1	-1.33481	-0.176476	0.605395	0.90589	O08539
Rtcb	-0.191756	-1.31459	0.528969	0.977379	Q99LF4
Nf1	-0.543178	-0.962673	1.32056	0.185288	Q04690
Rab3a	-1.11384	-0.390369	0.264423	1.23978	P63011
Rpl21	-0.924049	-0.579549	1.33483	0.168767	O09167
Sipa1l1	-0.36955	-1.12827	0.264822	1.233	Q8C0T5
Sfpq	-0.133444	-1.36403	0.762694	0.734783	Q8VIJ6
Vps35	-0.201415	-1.29464	1.03461	0.461445	Q9EQH3
Dnaja4	-0.388692	-1.10558	0.242062	1.25221	Q9JMC3
Snap47	-1.05276	-0.43797	1.28792	0.202811	Q8R570
Vps16	-0.311845	-1.16842	0.270058	1.21021	Q920Q4
Prxl2a	-0.209247	-1.26981	1.09307	0.385992	Q9CYH2
Abhd12	-0.691753	-0.784837	0.0997995	1.37679	Q99LR1
Stxbp1	-1.25803	-0.2164	0.360686	1.11375	O08599
Aco1	-0.610702	-0.86193	0.103941	1.36869	P28271
Eno2	-0.448932	-1.01786	0.147439	1.31935	P17183
Blmh	-0.255917	-1.21054	1.17699	0.289474	Q8R016
Rps6ka1	-1.286	-0.179586	0.386407	1.07918	P18653
Cfl1	-0.0794652	-1.38472	0.778467	0.685722	P18760
Hepacam	-0.397005	-1.0551	1.30694	0.145167	Q640R3
Pura	-0.963654	-0.487921	1.35019	0.101381	P42669
Dnm2	-1.20217	-0.249208	0.256948	1.19443	P39054
Nckap1	-0.976717	-0.468379	0.0970513	1.34805	P28660
Rps7	-1.11028	-0.332312	1.27642	0.166175	P62082
Dctn4	-0.711333	-0.73006	0.0416495	1.39974	Q8CBY8
Dip2b	-1.37358	-0.0672199	0.908555	0.532246	Q3UH60
Akr1b10	-0.365749	-1.07336	1.30205	0.137061	G5E895
Dync1i1	-0.222022	-1.21636	0.251909	1.18647	O88485
Rps27	-0.298647	-1.13736	0.176641	1.25937	Q6ZWU9
Rpl4	-0.987629	-0.448221	0.0883001	1.34755	Q9D8E6
Rpl17	-0.189227	-1.24566	1.15509	0.2798	Q9CPR4
Atp6v1c1	-1.23674	-0.191225	0.258821	1.16915	Q9Z1G3
Aldh3a2	-1.36522	-0.0606613	0.953692	0.47219	P47740
Ndufa11	-0.859494	-0.566147	1.39272	0.0329223	Q9D8B4
Ap1b1	-0.513113	-0.910817	0.0436325	1.3803	O35643
Arl6	-0.914635	-0.503208	0.0362081	1.38163	O88848
Rpl27	-1.25205	-0.158958	0.251831	1.15918	P61358
Rock2	-1.3853	-0.0239787	0.495663	0.913614	P70336
Dlg1	-0.0245692	-1.38116	0.930649	0.475076	Q811D0
Sec24c	-1.16017	-0.243083	0.149207	1.25405	G3X972
Slc12a5	0.00911438	-1.41099	0.586015	0.815856	Q91V14
Twf1	-1.28751	-0.113014	1.11788	0.282637	Q91YR1
Slc4a4	-0.596743	-0.803268	1.41367	-0.0136624	O88343
Cct3	-0.0901506	-1.30737	0.307531	1.08999	P80318
Hnrnpm	-0.477483	-0.919145	0.00842434	1.3882	Q9D0E1
Arpc4	0.0258022	-1.4199	0.772743	0.621356	P59999
Fgf12	-0.00124544	-1.39227	0.483865	0.909649	P61329
Naxd	-0.0840437	-1.30873	0.302522	1.09025	Q9CZ42
Hpcal1	0.0184917	-1.40692	0.526344	0.862085	P62748
Ywhah	-0.687416	-0.698579	-0.0414935	1.42749	P68510
Atp2b3	-1.23434	-0.143067	0.185071	1.19234	Q0VF55
Grhpr	-0.314514	-1.06218	0.0460042	1.33069	Q91Z53
Mpp3	-1.30023	-0.0761982	0.266125	1.1103	O88910
Ugp2	-1.39655	0.0209958	0.914851	0.460706	Q91ZJ5
Ablim2	-0.00289549	-1.37265	0.979115	0.39643	Q8BL65
Syt2	0.0563726	-1.43044	0.629532	0.74454	P46097
Prkcsh	-0.0390489	-1.33332	0.312658	1.05971	O08795
Slc6a11	-0.899571	-0.472702	-0.0300203	1.40229	P31650
Pdia3	0.0661228	-1.43482	0.69523	0.673471	P27773
Dst	-1.03195	-0.336617	1.34959	0.0189797	Q91ZU6
Psmb5	-1.21018	-0.158005	0.148116	1.22007	O55234
Wdr7	-1.305	-0.0627204	0.260953	1.10677	Q920I9
Rpl18	-0.609017	-0.753734	1.43385	-0.0711008	P35980
Eif3b	0.0576565	-1.4186	0.509927	0.851016	Q8JZQ9
Fermt2	-1.08269	-0.270518	0.0289119	1.3243	Q8CIB5
Akr1a1	-0.632182	-0.718532	1.44081	-0.0900979	Q9JII6
Rpl24	-1.30641	-0.0435059	1.11099	0.238925	Q8BP67
Myh9	-0.667648	-0.681445	1.44261	-0.0935193	Q8VDD5
Hacd3	-0.0154811	-1.33359	0.28	1.06907	Q8K2C9
Rpl28	-0.721594	-0.627456	-0.0921671	1.44122	P41105
Sfn	-0.943313	-0.399654	1.39559	-0.0526222	O70456
Slc17a7	0.11014	-1.44526	0.605032	0.730088	Q3TXX4
Suclg2	0.0934975	-1.4263	0.851782	0.481024	Q9Z2I8
Copa	-1.04841	-0.279222	1.34995	-0.0223126	Q8CIE6
Hyou1	-0.921825	-0.402853	-0.0828333	1.40751	Q9JKR6
Arpc3	0.0268321	-1.34997	0.273297	1.04984	Q9JM76
Atp5pd	0.12266	-1.44522	0.557097	0.765464	Q9DCX2
Mlec	-1.3474	0.0253693	1.05471	0.267325	Q6ZQI3
Atp6v0a1	-1.44833	0.129635	0.569694	0.748996	Q9Z1G4
Fundc2	-1.41328	0.0974837	0.910376	0.405417	Q9D6K8
Kpnb1	-0.690621	-0.6229	-0.140851	1.45437	P70168
Septin7	-1.2336	-0.078787	1.20884	0.103549	O55131
Ywhae	-0.613958	-0.698041	-0.142476	1.45447	P62259
Magi2	-1.32332	0.0116882	1.09655	0.21509	Q9WVQ1
Tln2	-1.4237	0.115288	0.426361	0.882048	Q71LX4
Gapdh	0.133994	-1.43984	0.485126	0.820715	P16858
Dlg3	-0.346543	-0.958851	-0.0917783	1.39717	P70175
Pfkm	-0.00738715	-1.2942	0.16196	1.13963	P47857
Gstm1	0.125928	-1.41271	0.926672	0.360107	P10649
Lta4h	0.143218	-1.42486	0.893771	0.387869	P24527
Npepps	-0.0370328	-1.24147	0.0735191	1.20498	Q11011
Vapa	0.185521	-1.4557	0.493947	0.776232	Q9WV55
Syt12	-0.373436	-0.895932	-0.156582	1.42595	Q920N7
Psd3	0.0754419	-1.34282	0.193231	1.07415	Q2PFD7
Vac14	-1.44031	0.173396	0.417934	0.848981	Q80WQ2
Dhrs4	0.204888	-1.46783	0.686222	0.576717	Q99LB2
Mobp	-0.0291182	-1.23182	1.21647	0.0444728	Q9D2P8
Tubb4b	-0.951951	-0.299952	1.40704	-0.155134	P68372
Cryab	-1.15549	-0.0925676	1.28639	-0.0383383	P23927
Rdx	-1.29857	0.0564374	1.14024	0.101896	P26043
Trappc9	-1.03042	-0.210079	-0.129643	1.37014	Q3U0M1
Plpp3	-1.27188	0.0387045	1.17357	0.059606	Q99JY8
Rps11	-1.47067	0.241704	0.72294	0.506027	P62281
Rps9	-1.22101	-0.00677985	-0.000659533	1.22845	Q6ZWN5
Rab39b	-1.47262	0.247204	0.514082	0.711335	Q8BHC1
Hnrnpd	0.22007	-1.44489	0.373898	0.850921	Q60668
Nptn	0.00297932	-1.22536	-0.0017394	1.22412	P97300
Pgm1	-0.29288	-0.926139	1.41991	-0.200887	Q9D0F9
Rpl10a	-0.005845	-1.21154	1.23763	-0.0202488	P53026
Mark2	-1.11455	-0.102003	1.31798	-0.101425	Q05512
Tst	0.224028	-1.44021	0.347272	0.86891	P52196
Cask	0.137662	-1.35058	0.147433	1.06548	O70589
Erc1	0.235229	-1.44759	0.36718	0.845181	Q99MI1
Ganab	-0.254181	-0.957605	1.4072	-0.19541	Q8BHN3
Ctsd	-0.387811	-0.822766	-0.243213	1.45379	P18242
Kif21a	-0.683376	-0.523059	-0.2719	1.47834	Q9QXL2
Arhgap26	-1.23266	0.0303442	1.21632	-0.0140094	Q6ZQ82
Aldoc	-1.47569	0.274773	0.713857	0.487066	P05063
Rhob	-0.618912	-0.57876	-0.285691	1.48336	P62746
Glo1	-0.239679	-0.954717	-0.214522	1.40892	Q9CPU0
Afdn	-0.987883	-0.205089	-0.20052	1.39349	Q9QZQ1
Dhrs1	0.261881	-1.45346	0.829167	0.362415	Q99L04
Gabra1	-1.34843	0.162107	0.117889	1.06844	P62812
Akr1b1	-1.24218	0.0564424	-0.0198415	1.20558	P45376
Hba	-0.686649	-0.489711	1.48171	-0.305348	P01942
Rnpep	-0.589006	-0.586925	-0.311252	1.48718	Q8VCT3
Psma4	-0.681112	-0.493881	-0.307451	1.48244	Q9R1P0
Dnajc5	-0.348447	-0.826215	-0.280436	1.4551	P60904
Dync1li1	-0.16983	-1.00312	-0.212582	1.38554	Q8R1Q8
Plxnb1	-1.35774	0.186581	1.05244	0.118721	Q8CJH3
Cyb5r3	0.307028	-1.47568	0.433976	0.73468	Q9DCN2
Pygm	-1.47861	0.311388	0.716902	0.450324	Q9WUB3
Cap1	0.306751	-1.46966	0.394604	0.768304	P40124
Cct6a	0.21918	-1.38052	1.01181	0.14954	P80317
Add1	-0.938372	-0.222734	1.41595	-0.254841	Q9QYC0
Tmed10	-0.553679	-0.604596	1.48939	-0.33111	Q9D1D4
Rpl5	-0.314474	-0.840706	1.4514	-0.296223	P47962
Cotl1	-0.484676	-0.664651	1.48649	-0.337162	Q9CQI6
Psat1	-1.49107	0.342967	0.57667	0.571433	Q99K85
Capzb	0.243378	-1.3906	0.991316	0.155901	P47757
Csnk1a1	-0.776857	-0.36888	-0.322695	1.46843	Q8BK63
Rps6	-1.11809	-0.0256067	1.31185	-0.168154	P62754
Gpx4	-1.32385	0.180643	0.0418261	1.10138	O70325
Pgam1	-0.245401	-0.891176	-0.297644	1.43422	Q9DBJ1
Rpl9	-0.747651	-0.386751	-0.340546	1.47495	P51410
Cdc42bpa	-1.38407	0.251124	1.00208	0.130873	Q3UU96
Macf1	-1.28424	0.156781	1.15134	-0.0238742	Q9QXZ0
Shank1	0.27167	-1.39222	0.984595	0.135957	D3YZU1
Hsp90aa1	0.124458	-1.24409	-0.0765688	1.1962	P07901
Prdx2	0.297414	-1.41571	0.18365	0.93465	Q61171
Syp	-1.31856	0.209038	0.00604108	1.10348	Q62277
Hsd17b4	-0.726913	-0.382517	-0.36991	1.47934	P51660
Psmb3	-0.427256	-0.678919	-0.380911	1.48709	Q9R1P1
Map4	0.205189	-1.31061	1.11361	-0.00818825	P27546
Abr	-0.307621	-0.794674	-0.361633	1.46393	Q5SSL4
Ppia	0.312386	-1.41161	0.158694	0.940528	P17742
Pcbp1	-0.411641	-0.684583	-0.39025	1.48647	P60335
Rpl23a	-0.461824	-0.627561	1.49325	-0.403861	P62751
Nrcam	-0.150567	-0.936546	1.41226	-0.32515	Q810U4
Coasy	-0.342597	-0.740837	1.4763	-0.392862	Q9DBL7
Rpl11	-1.4618	0.378384	0.799637	0.283784	Q9CXW4
Myo5a	0.39542	-1.47789	0.349385	0.733085	Q99104
Alg2	-0.97516	-0.105917	-0.311951	1.39303	Q9DBE8
Atp2b2	0.33908	-1.41397	0.929883	0.145008	Q9R0K7
Tubb4a	-1.42523	0.353483	0.168812	0.902931	Q9D6F9
Mdh1	-0.0288601	-1.04084	-0.284809	1.35451	P14152
Rasal1	-0.334802	-0.728488	-0.414907	1.4782	Q9Z268
Psmb4	0.423641	-1.48439	0.695485	0.365264	P99026
Cct7	0.438146	-1.49615	0.458725	0.599279	P80313
Gria1	-1.47818	0.426222	0.725979	0.325982	P23818
Eno1	0.447401	-1.49891	0.537256	0.514253	P17182
Tfrc	0.448669	-1.49872	0.549655	0.5004	Q62351
Rps23	0.288975	-1.33701	1.0624	-0.0143622	P62267
Dstn	-0.761037	-0.277348	-0.430749	1.46913	Q9R0P5
Cds2	0.42854	-1.46463	0.258761	0.777332	Q99L43
Vwa5a	-0.60132	-0.433338	1.49594	-0.461286	Q99KC8
Pa2g4	0.431774	-1.46477	0.775796	0.257202	P50580
Yars1	0.470212	-1.49967	0.514702	0.514755	Q91WQ3
Atp2b1	-0.841568	-0.187412	1.4438	-0.414823	G5E829
Gad2	-0.838171	-0.189276	-0.417356	1.4448	P48320
Stx1b	0.119774	-1.1429	-0.248707	1.27184	P61264
Cyfip1	0.478169	-1.49819	0.452695	0.567323	Q7TMB8
Mapk10	-0.790555	-0.228045	-0.440502	1.4591	Q61831
Gpi	-0.0630975	-0.94949	-0.383038	1.39563	P06745
Esd	-0.062399	-0.949614	1.39546	-0.383447	Q9R0P3
Grin1	-0.143351	-0.86736	-0.421027	1.43174	P35438
Gars1	0.242371	-1.25103	-0.154264	1.16292	Q9CZD3
Calr	0.407877	-1.41347	0.909079	0.096514	P14211
Cadps	-1.38266	0.380126	0.0315652	0.970964	Q80TJ1
Acot11	0.271803	-1.27407	1.13383	-0.131562	Q8VHQ9
Arpc1a	0.452662	-1.44801	0.816259	0.179092	Q9R0Q6
Actr2	-0.236072	-0.755626	1.46579	-0.474091	P61161
Relch	-0.989339	0.000808197	-0.381123	1.36965	Q148V7
Rps18	-1.49567	0.507407	0.401505	0.586762	P62270
Dnpep	-0.26364	-0.72407	-0.485541	1.47325	Q9Z2W0
Capn1	-0.608595	-0.378731	1.49336	-0.506029	O35350
Trappc10	-1.49824	0.511799	0.551505	0.434939	Q3TLI0
Septin3	-1.30668	0.321406	1.0859	-0.100627	Q9Z1S5
Ehd3	-0.986264	0.00100864	-0.385415	1.37067	Q9QXY6
Cct4	0.480595	-1.459	0.20487	0.77354	P80315
Acadsb	-1.06374	0.086375	1.32036	-0.342998	Q9DBL1
Hnrnpa3	0.494059	-1.46952	0.242118	0.733344	Q8BG05
Ddx1	0.524945	-1.49903	0.448931	0.525157	Q91VR5
Psmd3	-0.946881	-0.024441	-0.417413	1.38874	P14685
Picalm	-1.42622	0.455643	0.106291	0.864286	Q7M6Y3
Anxa6	0.530723	-1.49774	0.422117	0.544902	P14824
Vps26b	-1.49357	0.528158	0.592945	0.372462	Q8C0E2
Syncrip	-0.488738	-0.469295	1.49931	-0.541274	Q7TMK9
Unc13a	0.541467	-1.49887	0.447963	0.509441	Q4KUS2
Pgk1	0.529496	-1.48365	0.299278	0.654872	P09411
Hsdl2	-1.48907	0.541215	0.616317	0.331536	Q2TPA8
Vcl	-1.48074	0.541462	0.278434	0.660841	Q64727
Actbl2	0.449951	-1.3891	0.931607	0.00754124	Q8BFZ3
Ubr4	-0.815045	-0.12387	-0.499969	1.43888	A2AN08
Osbp	-1.35747	0.419832	0.989121	-0.0514817	Q3B7Z2
Atp6v1e1	-0.536013	-0.395341	-0.564538	1.49589	P50518
Psmd7	-0.941625	0.0108111	-0.451113	1.38193	P26516
Eif4a2	0.489125	-1.41749	0.864526	0.0638381	P10630
Arpc2	0.488433	-1.41664	0.866463	0.0617423	Q9CVB6
Arhgap5	-1.01399	0.0923319	-0.41626	1.33792	P97393
Rtn4	0.512898	-1.43119	0.82452	0.0937729	Q99P72
Ca2	-1.44059	0.524398	0.797223	0.118966	P00920
Sacs	0.135987	-1.04677	-0.402231	1.31301	Q9JLC8
Phgdh	-1.017	0.107538	1.33239	-0.422932	Q61753
Ctbp1	-1.49092	0.582947	0.341942	0.566034	O88712
Iqsec1	0.28222	-1.19017	-0.284826	1.19278	Q8R0S2
Actr1b	-0.27865	-0.628829	1.48213	-0.57465	Q8R5C5
Wasf1	0.26424	-1.16423	1.21477	-0.314772	Q8R5H6
Prkar2b	-0.498386	-0.400061	-0.596711	1.49516	P31324
Slc4a7	0.0736175	-0.971102	1.35671	-0.459223	Q8BTY2
Trio	-1.32374	0.427749	-0.127915	1.02391	Q0KL02
Ank1	-1.45568	0.565567	0.157864	0.732253	Q02357
Got1	0.000936204	-0.890738	-0.506601	1.3964	P05201
Vcpip1	-0.627356	-0.261427	-0.590768	1.47955	Q8CDG3
Prrt2	-1.28083	0.401553	-0.197403	1.07668	E9PUL5
Coro2b	-0.645626	-0.231211	-0.597266	1.4741	Q8BH44
Chl1	0.618756	-1.49133	0.514925	0.357653	P70232
Slc3a2	-0.587749	-0.282596	1.48301	-0.612668	P10852
Csrp1	0.252353	-1.11983	1.24184	-0.374358	P97315
Prex1	0.191151	-1.05791	1.29031	-0.423549	Q69ZK0
Rpn2	-0.688452	-0.178122	-0.595993	1.46257	Q9DBG6
Sbf1	-1.43447	0.568275	0.0836618	0.782533	Q6ZPE2
Eprs1	-0.529669	-0.335905	1.4892	-0.623624	Q8CGC7
Lancl2	-1.49275	0.632847	0.402562	0.457337	Q9JJK2
Ank2	-1.48245	0.624592	0.280148	0.577709	Q8C8R3
Aldh6a1	-0.927488	0.0703209	-0.511483	1.36865	Q9EQ20
Tubb2b	-0.27965	-0.571934	1.48222	-0.630638	Q9CWF2
Fry	-1.2493	0.398155	-0.252106	1.10325	E9Q8I9
Rps8	-1.0747	0.225462	1.27126	-0.42202	P62242
Rpl7	-1.13195	0.288969	1.22145	-0.378465	P14148
Acadvl	-0.11363	-0.727809	1.44624	-0.604798	P50544
Farsb	-0.661191	-0.175434	-0.626216	1.46284	Q9WUA2
Rps25	-1.28374	0.45094	-0.21681	1.0496	P62852
Ppp3ca	-1.1477	0.320305	-0.373031	1.20043	P63328
Vps29	-0.408574	-0.41801	-0.662977	1.48956	Q9QZ88
Gabbr2	0.509799	-1.33564	0.96752	-0.141679	Q80T41
Hsph1	-1.36533	0.542384	-0.0900528	0.913003	Q61699
Dmxl2	-1.33926	0.519525	-0.138089	0.95782	Q8BPN8
Pygb	-1.28499	0.467031	1.03992	-0.221959	Q8CI94
Fn3krp	-0.475171	-0.340876	-0.670181	1.48623	Q8K274
Ak4	0.405593	-1.21823	-0.308257	1.12089	Q9WUR9
Kif1a	-0.649163	-0.161562	-0.649115	1.45984	P33173
Actr3	0.674474	-1.48514	0.479045	0.331618	Q99JY9
Dtna	-0.395546	-0.413973	1.48747	-0.677947	Q9D2N4
Pcyox1l	0.479618	-1.2891	-0.219988	1.02947	Q8C7K6
Atp6v1h	-1.1606	0.351243	-0.370592	1.17995	Q8BVE3
Syt1	-1.27108	0.46393	1.05295	-0.245794	P46096
Cct5	0.631411	-1.43792	0.0803872	0.72612	P80316
Pik3r4	-0.927562	0.122817	-0.546506	1.35125	Q8VD65
Septin5	-1.25289	0.449084	1.07478	-0.270972	Q9Z2Q6
Nsf	-1.04084	0.238482	-0.475718	1.27807	P46460
Fmnl2	-0.986784	0.187734	1.31379	-0.514743	A2APV2
Gprin1	-1.42988	0.631107	0.74445	0.0543196	Q3UNH4
Bcat1	-1.25895	0.4621	-0.26641	1.06326	P24288
Clcn4	0.305925	-1.09736	-0.437656	1.22909	Q61418
Akap12	-1.05636	0.268594	-0.472621	1.26039	Q9WTQ5
Septin8	0.593024	-1.37711	0.863468	-0.0793764	Q8CHH9
Msn	0.636234	-1.41377	0.00523598	0.772297	P26041
Ank3	-1.40211	0.626761	0.800397	-0.0250507	G5E8K5
Sars1	0.0742403	-0.849047	-0.605936	1.38074	P26638
Fkbp3	0.708367	-1.48177	0.344927	0.428477	Q62446
Arf4	-0.284932	-0.488066	1.47779	-0.704795	P61750
Ina	0.289336	-1.05277	-0.489066	1.2525	P46660
Cycs	0.60554	-1.3668	-0.106919	0.868182	P62897
Mfn2	0.655305	-1.41651	0.0102385	0.750971	Q80U63
Septin6	-1.38699	0.627537	-0.0641646	0.823616	Q9R1T4
Grk2	0.13096	-0.889654	-0.596245	1.35494	Q99MK8
Rpl7a	-1.25083	0.49233	-0.293567	1.05207	P12970
Psmd2	-0.605436	-0.151639	-0.699393	1.45647	Q8VDM4
Tars1	-0.854301	0.100115	1.37101	-0.616826	Q9D0R2
Gabrb2	0.412447	-1.15032	1.15456	-0.41669	P63137
Slc4a10	0.160946	-0.89859	1.34211	-0.604465	Q5DTL9
Pip4k2b	-0.727147	-0.00874206	1.41685	-0.680963	Q80XI4
Psmd12	-0.283141	-0.451069	-0.738977	1.47319	Q9D8W5
Snx27	0.166024	-0.899553	1.33996	-0.606428	Q3UHD6
Trim23	-1.33541	0.604198	0.906114	-0.174904	Q8BGX0
Ephx1	-0.855683	0.127032	-0.632219	1.36087	Q9D379
Cmpk1	-0.278074	-0.449878	-0.744024	1.47198	Q9DBP5
Decr1	0.280077	-1.00639	-0.54375	1.27007	Q9CQ62
Phb2	0.62762	-1.34118	0.882494	-0.168937	O35129
Arl6ip5	0.475622	-1.1882	-0.388048	1.10063	Q8R5J9
Ap2m1	-1.41953	0.717419	0.0165657	0.685545	P84091
Vapb	-0.442509	-0.255882	-0.767683	1.46607	Q9QY76
Alcam	-0.894983	0.196707	-0.629769	1.32804	Q61490
Trim3	-0.689656	-0.00816124	-0.718995	1.41681	Q9R1R2
Dpysl2	-0.513354	-0.18241	1.4572	-0.761431	O08553
Cct8	0.45128	-1.14638	-0.44004	1.13514	P42932
Atl2	0.280772	-0.975645	1.27691	-0.582042	Q6PA06
Ddx3y	-0.568123	-0.126482	1.4473	-0.752697	Q62095
Scn2a	0.243518	-0.930044	-0.615919	1.30244	B1AWN6
Wars1	-0.0201846	-0.665231	-0.734827	1.42024	P32921
Aldh1l1	-0.946984	0.262556	-0.606486	1.29091	Q8R0Y6
Atp6v1a	-0.859917	0.180707	-0.659701	1.33891	P50516
Gdap1	-1.4589	0.78464	0.217497	0.456766	O88741
Coro1c	-1.45651	0.791086	0.207501	0.457926	Q9WUM4
Gpd1	0.787986	-1.45171	0.492104	0.171618	P13707
Atp8a1	0.65825	-1.31933	-0.220616	0.8817	P70704
Pi4ka	-1.30315	0.644342	0.908023	-0.249211	E9Q3L2
Camk2a	0.772184	-1.4289	0.59887	0.0578417	P11798
Plpbp	0.801168	-1.45633	0.221274	0.433892	Q9Z2Y8
Erc2	-1.22389	0.576055	-0.369045	1.01688	Q6PH08
Tecr	-0.983091	0.336292	-0.601605	1.2484	Q9CY27
Wdr48	0.302178	-0.945716	-0.62882	1.27236	Q8BH57
Ctnna2	-1.24754	0.604418	-0.338566	0.981685	Q61301
Flna	-0.244749	-0.394752	1.45549	-0.815984	Q8BTM8
Tecpr1	-1.41727	0.778631	0.620274	0.0183656	Q80VP0
Pafah1b1	0.29317	-0.929727	1.27928	-0.642725	P63005
Sgip1	-1.29585	0.66071	-0.266616	0.901753	Q8VD37
Rab4b	0.308638	-0.943672	-0.634478	1.26951	Q91ZR1
Exoc4	-0.51975	-0.112436	-0.805823	1.43801	O35382
Letm1	0.802164	-1.4325	0.545196	0.0851358	Q9Z2I0
Ergic1	0.276983	-0.904996	1.2905	-0.662483	Q9DC16
Agl	-1.32675	0.699728	-0.212583	0.839602	F8VPN4
Cdc42bpb	-1.45372	0.832182	0.288354	0.333188	Q7TT50
Rpl23	-0.0483069	-0.571069	1.42318	-0.803805	P62830
Wdr1	-1.08585	0.467346	1.14926	-0.530761	O88342
Aldh9a1	-0.421339	-0.194505	-0.831159	1.447	Q9JLJ2
Eif2s3x	0.0873722	-0.702755	1.3822	-0.766821	Q9Z0N1
Prkca	0.522841	-1.13806	-0.4805	1.09571	P20444
Vamp2	-0.660636	0.0495073	-0.784016	1.39514	P63044
Hadh	0.743307	-1.34865	0.774594	-0.169251	Q61425
Mpdu1	0.842728	-1.44381	0.411364	0.18972	Q9R0Q9
Apmap	0.837063	-1.42787	0.502766	0.0880365	Q9D7N9
Slc8a2	0.000287453	-0.583205	-0.824332	1.40725	Q8K596
Nlgn2	0.480724	-1.06162	1.14869	-0.56779	Q69ZK9
Ywhaz	-0.711282	0.130765	-0.784097	1.36461	P63101
Cap2	0.716295	-1.2962	0.855033	-0.275123	Q9CYT6
Pclo	-1.18276	0.607956	-0.442753	1.01756	Q9QYX7
Atp6v1b2	-0.837789	0.266293	-0.7301	1.3016	P62814
Cit	-0.162694	-0.408329	-0.864219	1.43524	P49025
Kiaa1671	0.781058	-1.34819	0.737172	-0.170043	Q8BRV5
Pacs1	-1.31858	0.751942	-0.234079	0.800714	Q8K212
Gsk3a	-1.10666	0.550241	-0.533499	1.08992	Q2NL51
Dctn1	0.83502	-1.38482	-0.0670583	0.616859	O08788
Cacna2d1	0.789018	-1.33619	-0.196704	0.743877	O08532
Ran	0.688028	-1.23498	0.92611	-0.379157	P62827
Tuba1b	-0.77403	0.231022	1.32033	-0.777323	P05213
Exoc2	-1.3772	0.838166	-0.0879258	0.626957	Q9D4H1
Ogt	-1.41349	0.880404	0.0605849	0.472503	Q8CGY8
Hnrnpa2b1	0.692838	-1.21545	-0.411775	0.934391	O88569
Rpl32	-0.6676	0.153297	-0.837964	1.35227	P62911
Ptges3	-0.777917	0.265669	-0.791031	1.30328	Q9R0Q7
Ahcy	0.785209	-1.29448	0.792262	-0.282988	P50247
Sec22b	0.502684	-1.00923	-0.641283	1.14783	O08547
Uba1	0.505887	-1.00949	-0.642128	1.14573	Q02053
Rab3d	0.0871502	-0.589428	1.37338	-0.871099	P35276
Ass1	-1.11889	0.617508	-0.537056	1.03843	P16460
Rpl8	-1.42089	0.92344	0.296633	0.20082	P62918
Nefh	0.678934	-1.17277	0.968624	-0.474787	P19246
Rtn1	0.887234	-1.38101	0.549966	-0.0561866	Q8K0T0
Eif3l	-0.290905	-0.202452	-0.926498	1.41986	Q8QZY1
Reep5	0.879179	-1.37201	0.580483	-0.0876561	Q60870
Gphn	-1.34227	0.853032	-0.174285	0.663526	Q8BUV3
Fahd2	0.75258	-1.2361	-0.386239	0.869764	Q3TC72
Htt	-1.05502	0.577538	-0.609605	1.08709	P42859
Eef2	0.218188	-0.694546	-0.847303	1.32366	P58252
Ldhb	0.928856	-1.40004	0.0537745	0.417407	P16125
Cend1	-1.40747	0.953627	0.284472	0.169375	Q9JKC6
Uggt1	0.445298	-0.89288	1.19958	-0.751994	Q6P5E4
Ipo7	0.297284	-0.742712	-0.840488	1.28592	Q9EPL8
Sptan1	-1.23017	0.78948	-0.398645	0.839335	P16546
Pabpc1	-1.15049	0.720352	-0.514645	0.944781	P29341
Asah1	-0.516157	0.103538	-0.94211	1.35473	Q9WV54
Dlg4	-1.31094	0.901623	-0.233939	0.643258	Q62108
Gclc	0.749287	-1.15653	0.917091	-0.509843	P97494
Syne1	-1.15438	0.747457	0.919677	-0.512759	Q6ZWR6
Sv2a	-1.34715	0.950109	-0.120592	0.517631	Q9JIS5
Dync1h1	0.970699	-1.36422	-0.0474044	0.440921	Q9JHU4
Tpi1	0.768279	-1.16108	-0.505196	0.898001	P17751
Clpp	0.987645	-1.38044	0.340966	0.0518293	O88696
Ppm1h	-1.0798	0.687098	-0.605152	0.997855	Q3UYC0
Dnm1	-1.17409	0.782509	-0.487044	0.878625	P39053
Syn1	-0.429985	0.0386995	1.36549	-0.9742	O88935
Nrxn3	-1.03633	0.648176	-0.651667	1.03982	Q6P9K9
Hsp90ab1	0.900277	-1.28407	-0.291335	0.675126	P11499
Gria3	-1.35129	0.969657	-0.0928808	0.474511	Q9Z2W9
Mag	-1.38086	1.00367	0.274457	0.102734	P20917
Capn2	0.373598	-0.750349	-0.866714	1.24347	O08529
Ap3d1	-1.36439	0.992764	-0.0188736	0.390503	O54774
Prkcb	0.691906	-1.062	-0.628879	0.998969	P68404
Ube2n	0.299215	-0.668237	-0.909984	1.27901	P61089
Itpr1	0.938481	-1.30596	0.599788	-0.232306	P11881
Impa1	0.569533	-0.936504	-0.746906	1.11388	O55023
Hcn1	-1.32117	0.959672	0.546944	-0.185447	O88704
Ppfia3	-0.279721	-0.0668303	-1.02197	1.36852	P60469
Nbea	-1.27194	0.927059	-0.308848	0.653724	Q9EPN1
Ap2b1	-1.30125	0.95922	-0.234052	0.576081	Q9DBG3
Tuba1a	-0.933993	0.593663	1.0968	-0.756471	P68369
Cacna2d3	-1.36008	1.02286	0.0151564	0.322061	Q9Z1L5
Nceh1	0.972757	-1.30678	-0.213961	0.547985	Q8BLF1
Eif3a	-1.05586	0.723744	0.974205	-0.642091	P23116
Hectd4	-0.0438632	-0.282175	1.35995	-1.03391	E9Q2E4
Asrgl1	0.945726	-1.27127	0.629937	-0.304395	Q8C0M9
Nrxn1	-1.03493	0.711469	-0.666046	0.989505	Q9CS84
Lxn	1.02109	-1.33701	0.402762	-0.0868413	P70202
Farp1	0.542093	-0.857189	1.13778	-0.822687	F8VPU2
Gpm6a	-0.954239	0.640561	-0.745911	1.05959	P35802
Actb	-0.504166	0.19118	-0.996825	1.30981	P60710
Tkt	0.85538	-1.16617	0.811169	-0.500379	P40142
Vps45	-0.154642	-0.155278	-1.05002	1.35994	P97390
Ywhag	0.865832	-1.17477	-0.486827	0.795767	P61982
Erlin2	0.673884	-0.982696	1.02976	-0.720953	Q8BFZ9
P4hb	1.05287	-1.35739	0.188288	0.11623	P09103
Map1a	-1.14552	0.841294	-0.531162	0.835389	Q9QYR6
Rps3a	1.06162	-1.35266	0.167	0.124033	P97351
Psmd6	0.312187	-0.60258	1.26262	-0.972227	Q99JI4
Tprg1l	-1.23336	0.945763	-0.377254	0.664853	Q9DBS2
Nefm	0.895893	-1.181	0.759794	-0.474686	P08553
Atp2b4	-0.812793	0.532039	-0.863837	1.14459	Q6Q477
Gja1	0.739396	-1.01732	0.969545	-0.691625	P23242
Dnaja2	0.709047	-0.986178	-0.723498	1.00063	Q9QYJ0
Rpl6	-0.706865	0.435995	1.20163	-0.930765	P47911
Synj1	-1.34267	1.07425	0.194156	0.0742672	Q8CHC4
Sacm1l	0.638635	-0.90407	1.06534	-0.799907	Q9EP69
Arhgef7	-1.02379	0.762279	0.948249	-0.686734	Q9ES28
Eif4g1	-0.242548	-0.0157859	-1.07656	1.33489	Q6NZJ6
Syn2	-0.773359	0.52053	-0.898037	1.15087	Q64332
Cyfip2	-0.958167	0.706006	-0.754737	1.0069	Q5SQX6
Inpp1	0.347994	-0.599248	1.24103	-0.989774	P49442
Ncam1	-1.23936	0.989383	-0.351384	0.601361	P13595
Ddb1	-0.678591	0.436571	-0.955938	1.19796	Q3U1J4
Myh11	-0.303571	0.0632068	-1.07877	1.31913	O08638
Snd1	-0.597355	0.357642	-0.995161	1.23487	Q78PY7
Anxa5	-0.12623	-0.112222	1.33229	-1.09384	P48036
Psmb7	-0.720133	0.482313	-0.934775	1.17259	P70195
Jup	1.09831	-1.32718	0.169787	0.0590798	Q02257
Ap3b2	-1.0135	0.784916	-0.701368	0.929952	Q9JME5
Ndufb7	0.531169	-0.75595	1.14223	-0.917449	Q9CR61
Capza2	-0.133955	-0.0869528	-1.10406	1.32497	P47754
Ctnnb1	-1.23625	1.01647	-0.345259	0.565035	Q02248
Eif3c	-0.0990193	-0.115594	1.32259	-1.10797	Q8R1B4
Rims1	-0.981485	0.787734	-0.739005	0.932756	Q99NE5
Madd	-0.723658	0.536074	-0.948165	1.13575	Q80U28
Rab30	-1.26962	1.08652	-0.217296	0.400395	Q923S9
Map1b	-0.829044	0.651787	-0.878881	1.05614	P14873
Asap1	-1.09957	0.923363	-0.591174	0.767377	Q9QWY8
Kif5c	0.163606	-0.339355	-1.10431	1.28006	P28738
Gsta4	0.617176	-0.789745	1.0814	-0.90883	P24472
Rpn1	1.10208	-1.27346	-0.187297	0.358681	Q91YQ5
Cox4i1	0.568951	-0.736582	-0.945673	1.1133	P19783
Elp1	0.76208	-0.923585	0.961997	-0.800492	Q7TT37
Psmb1	0.0710229	-0.232187	-1.12939	1.29055	O09061
Pdk3	1.10776	-1.26319	0.365076	-0.209646	Q922H2
Shmt2	1.10151	-1.25608	-0.236562	0.391133	Q9CZN7
Dclk1	-0.444779	0.290561	-1.08605	1.24026	Q9JLM8
Dnajc6	-0.815045	0.669528	-0.895964	1.04148	Q80TZ3
Rph3a	-0.645204	0.501599	-1.00565	1.14925	P47708
Psma6	-0.319794	0.193877	-1.13124	1.25716	Q9QUM9
Cadm3	-1.04065	0.915032	-0.669274	0.794887	Q99N28
Ap2a1	-1.18575	1.06154	-0.417183	0.541393	P17426
Acsbg1	1.15935	-1.27584	-0.0450979	0.161594	Q99PU5
FAM120A	-0.483269	0.368854	1.2026	-1.08819	Q6A0A9
Rab6b	1.16825	-1.27525	0.0134108	0.0935864	P61294
Tmem30a	0.956124	-1.06132	-0.638012	0.743211	Q8VEK0
Tomm40	1.07308	-1.17651	0.530755	-0.427327	Q9QYA2
Ldha	1.17094	-1.27227	0.000163603	0.101161	P06151
Add3	-0.492691	0.391452	-1.08931	1.19055	Q9QYB5
Ap1m1	-0.947985	0.848805	-0.779848	0.879028	P35585
Acad9	-1.27076	1.17485	0.0359118	0.0599927	Q8JZN5
Prdx4	1.17465	-1.26855	0.104333	-0.0104357	O08807
Elmo2	-0.670024	0.581241	-1.00663	1.09541	Q8BHL5
Slk	-0.70767	0.627691	-0.985196	1.06517	O54988
Rpl12	-0.604113	0.530037	-1.04725	1.12133	P35979
Ptprd	-1.09582	1.02731	-0.574627	0.643135	Q64487
Slc32a1	-1.11292	1.04878	-0.542129	0.606275	O35633
Gsr	1.13358	-1.19283	-0.351431	0.410674	P47791
Mogs	0.947143	-1.00556	-0.709053	0.76747	Q80UM7
Ndrg2	-0.775737	0.718768	-0.941047	0.998016	Q9QYG0
Rab2a	-0.745779	0.700547	-0.965318	1.01055	P53994
Acsf2	1.08153	-1.1241	0.553158	-0.510585	Q8VCW8
Mthfd1	-0.0747035	0.0400086	-1.20581	1.2405	Q922D8
Ctsb	0.823148	-0.854091	0.907793	-0.876851	P10605
Hsdl1	1.07858	-1.10867	-0.535886	0.565981	Q8BTX9
Rdh11	0.86908	-0.895166	0.862466	-0.83638	Q9QYF1
Pip5k1c	-1.23203	1.20637	0.127794	-0.102135	O70161
Srcin1	-1.20751	1.1869	-0.247539	0.268151	Q9QWI6
Sorbs1	-0.407918	0.401829	1.15892	-1.15284	Q62417
Dnm3	-1.20697	1.20829	-0.204687	0.203362	Q8BZ98
Purb	-0.574406	0.579918	1.07746	-1.08297	O35295
Ndufs5	1.18206	-1.17527	0.329364	-0.336155	Q99LY9
Gabbr1	0.707612	-0.699462	0.998423	-1.00657	Q9WV18
Psmd1	0.061008	-0.0357443	-1.23629	1.21103	Q3TXS7
Atl1	1.19549	-1.16547	0.310605	-0.340624	Q8BH66
Arf5	-0.659263	0.69346	-1.03786	1.00366	P84084
Lsamp	-1.20529	1.24256	-0.0549713	0.0177013	Q8BLK3
Eif3h	0.252836	-0.207829	-1.22497	1.17997	Q91WK2
Hip1r	-1.1585	1.20377	0.299686	-0.344953	Q9JKY5
Wdfy3	-0.291312	0.337175	1.16037	-1.20623	Q6VNB8
Add2	-1.11923	1.1699	0.409043	-0.459716	Q9QYB8
Ryr2	-0.177828	0.228789	-1.2327	1.18173	E9Q401
Arf6	-0.593101	0.644894	1.03028	-1.08207	P62331
Lgi1	-1.15722	1.21567	-0.3303	0.271845	Q9JIA1
Cct2	1.25098	-1.1828	-0.163942	0.0957615	P80314
Nlgn3	-1.1601	1.22912	-0.300074	0.231062	Q8BYM5
Rpl35	-0.3421	0.413481	1.12824	-1.19962	Q6ZWV7
Prkcg	1.04253	-0.969758	0.660049	-0.732823	P63318
Crmp1	-1.1777	1.25955	-0.14869	0.0668388	P97427
Palm	-1.16916	1.26173	-0.181968	0.0894039	Q9Z0P4
Ephb2	1.21574	-1.12019	-0.410118	0.314562	P54763
Acot2	0.974933	-0.876348	-0.848248	0.749664	Q9QYR9
Eif5a	1.16743	-1.06227	0.448996	-0.554162	P63242
Tagln3	-1.03006	1.13964	-0.617903	0.50833	Q9R1Q8
Samm50	-0.950434	1.06654	-0.748136	0.632034	Q8BGH2
Map2k1	-0.220543	0.345263	-1.25072	1.126	P31938
Idh2	0.753293	-0.623288	0.943861	-1.07387	P54071
Rab14	-0.580377	0.711028	-1.10192	0.971271	Q91V41
Paics	0.153727	-0.0214919	-1.28414	1.15191	Q9DCL9
Olfm1	-1.11328	1.24886	-0.377438	0.241857	O88998
Syt7	-0.92341	1.06123	-0.780109	0.642289	Q9R0N7
Rab4a	-1.15128	1.2903	-0.0725722	-0.0664512	P56371
Atic	-0.526797	0.66623	0.99539	-1.13482	Q9CWJ9
Scn2b	-0.45801	0.600104	-1.17105	1.02895	Q56A07
Dnajb4	0.0546165	0.0946298	1.1454	-1.29465	Q9D832
Cadm2	-0.692699	0.861146	-1.02348	0.855034	Q8BLQ9
Csnk2a2	-0.650757	0.820152	0.88729	-1.05668	O54833
Ap2a2	-1.09534	1.26534	-0.388872	0.218871	P17427
Psma2	-1.09137	1.26465	-0.398532	0.225249	P49722
Ecpas	0.0682819	0.109592	1.12916	-1.30703	Q6PDI5
Pcyox1	-1.06776	1.25496	-0.459276	0.27208	Q9CQF9
Pgm2l1	1.28538	-1.09337	0.162757	-0.354766	Q8CAA7
Rps27a	-0.534663	0.727719	-1.13718	0.944127	P62983
Camkv	-0.953527	1.15247	-0.708901	0.509956	Q3UHL1
Itgav	-0.943736	1.14821	-0.722752	0.518283	P43406
Fis1	0.625037	-0.416767	-1.20276	0.994488	Q9CQ92
Eef1a1	1.30349	-1.09088	-0.316404	0.103793	P10126
Csnk2a1	-0.0904121	0.306776	-1.307	1.09063	Q60737
Dnm1l	-0.806994	1.02849	-0.906498	0.684999	Q8K1M6
Myo18a	-0.603245	0.824957	-1.09344	0.871733	Q9JMH9
Eef1a2	1.04762	-0.825354	-0.884627	0.662365	P62631
Eef1g	-0.528361	0.752436	-1.14392	0.919847	Q9D8N0
Rab3c	0.142236	0.0868603	1.09912	-1.32822	P62823
Negr1	-0.828989	1.06548	-0.876389	0.639894	Q80Z24
Pfkp	0.420926	-0.182316	-1.29428	1.05567	Q9WUA3
Nomo1	0.5972	-0.357934	0.995403	-1.23467	Q6GQT9
Exoc6b	-0.781319	1.02199	-0.931542	0.690868	A6H5Z3
Slc12a2	0.117899	0.122911	1.09244	-1.33325	P55012
Ptprz1	-1.06745	1.30975	0.119428	-0.361724	B9EKR1
Ppp6c	0.0411126	0.202649	1.08798	-1.33174	Q9CQR6
Dpysl5	-0.791468	1.0376	-0.918889	0.672753	Q9EQF6
Dpp10	-0.921577	1.17553	-0.733844	0.47989	Q6NXK7
Ddost	-0.0634876	0.319861	1.06781	-1.32418	O54734
Vcp	-0.0921739	0.348554	-1.31923	1.06285	Q01853
Tmed4	-0.747464	1.01318	0.697637	-0.963358	Q8R1V4
Ppp2ca	-0.581568	0.847875	-1.10974	0.843429	P63330
Syt3	1.17571	-0.908758	-0.748389	0.481441	O35681
C2cd2l	1.07137	-0.803608	-0.898908	0.631145	Q80X80
Eps15l1	-0.526673	0.801093	-1.14796	0.873535	Q60902
Rab6a	1.32987	-1.05026	0.0715041	-0.351117	P35279
Ppp2r2a	0.0387135	0.24149	1.06425	-1.34445	Q6P1F6
Necap1	-0.922913	1.2125	-0.708775	0.419191	Q9CR95
Wnk2	-1.02622	1.31821	0.142577	-0.434567	Q3UH66
Flot2	-0.995944	1.29143	-0.532876	0.237393	Q60634
Plcxd3	-0.0883507	0.387305	-1.33217	1.03321	Q8BLJ3
Fahd1	-0.716157	1.01632	-0.989475	0.689311	Q8R0F8
Flnb	0.0227605	0.285782	1.04369	-1.35223	Q80X90
Itfg1	1.26616	-0.95709	0.310797	-0.619863	Q99KW9
Itsn1	-0.432744	0.748735	-1.20733	0.891338	Q9Z0R4
Rab12	-0.701426	1.02306	-1.00035	0.678713	P35283
Slc6a17	-0.941255	1.26543	-0.641762	0.317582	Q8BJI1
Gnao1	-0.965283	1.29017	-0.581324	0.256439	P18872
Iqsec2	-0.666863	0.994523	-1.03347	0.705807	Q5DU25
Dpp6	-0.984767	1.31865	-0.510207	0.176326	Q9Z218
Nme1	0.791115	-0.456141	0.859638	-1.19461	P15532
Ppib	0.625441	-0.279925	-1.28424	0.938722	P24369
Mtmr2	-1.0074	1.36183	0.00684861	-0.361274	Q9Z2D1
Map2	-0.955323	1.31094	-0.568688	0.213076	P20357
Adam22	0.807735	-0.450853	-1.1984	0.841513	Q9R1V6
Rpl3	1.13653	-0.77872	0.541469	-0.89928	P27659
Mical3	-0.91218	1.28412	-0.660203	0.288262	Q8CJ19
Matr3	0.814393	-0.426921	0.825929	-1.2134	Q8K310
Fmn2	-0.698105	1.08935	-0.986013	0.59477	Q9JL04
Vps13c	-0.959582	1.35172	0.0998779	-0.492016	Q8BX70
Strap	0.53183	-0.13369	0.945488	-1.34363	Q9Z1Z2
Clybl	1.38852	-0.989782	-0.279486	-0.119256	Q8R4N0
Tubb5	-0.0366685	0.457447	0.951693	-1.37247	P99024
Csnk1d	0.31084	0.111716	-1.39484	0.97228	Q9DC28
Ptpn11	-0.768245	1.19329	-0.881675	0.456634	P35235
Nos1	-0.100071	0.528946	0.929729	-1.3586	Q9Z0J4
Slc16a1	1.19218	-0.762832	-0.887217	0.457872	P53986
Adh5	1.06721	-0.635731	-1.04152	0.610041	P28474
Hnrnpa1	1.16806	-0.733282	0.49093	-0.925704	P49312
Hspa8	0.91818	-0.461326	-1.18753	0.730678	P63017
Gpr37l1	0.402943	0.0550462	0.93928	-1.39727	Q99JG2
Arfgef2	-0.265739	0.727678	-1.30176	0.839818	A2A5R2
Rab1b	0.63043	-0.167346	-1.34225	0.879163	Q9D1G1
Pdia4	0.917267	-0.453942	-1.19219	0.728864	P08003
Upf1	-0.444201	0.909525	-1.19889	0.733564	Q9EPU0
Ckb	1.37284	-0.906622	0.0707679	-0.536982	Q04447
Timm44	1.41254	-0.9458	-0.258483	-0.20826	O35857
Map1lc3a	-0.851094	1.3183	-0.696522	0.229318	Q91VR7
Marcks	1.37338	-0.904988	-0.538447	0.0700574	P26645
Tmx2	1.33358	-0.861605	-0.664833	0.192857	Q9D710
Fkbp8	0.0514081	0.42246	-1.40025	0.926382	O35465
Snap91	-0.212987	0.693044	0.846042	-1.3261	Q61548
Ndufb4	0.550235	-0.0701032	0.89507	-1.3752	Q9CQC7
Tpp2	-0.893825	1.38202	0.0490989	-0.537294	Q64514
Ntm	-0.915936	1.40417	-0.431442	-0.0567924	Q99PJ0
Ap1g1	-0.830836	1.32419	0.219432	-0.712791	P22892
Hadha	1.07138	-0.576443	0.588405	-1.08334	Q8BMS1
Caskin1	-0.892016	1.39387	0.00936162	-0.511217	Q6P9K8
Sema7a	1.41882	-0.905161	-0.390461	-0.123197	Q9QUR8
Timm50	-0.896635	1.41155	-0.445879	-0.0690354	Q9D880
Aak1	-0.778602	1.29656	-0.796829	0.278869	Q3UHJ0
Llgl1	-0.188909	0.717515	0.810354	-1.33896	Q80Y17
Coro1b	0.360397	0.172012	-1.42784	0.895431	Q9WUM3
Acaa2	0.642125	-0.104805	-1.37146	0.83414	Q8BWT1
Mras	1.08589	-0.547304	0.560245	-1.09883	O08989
Por	-0.824385	1.36559	0.122517	-0.663726	P37040
Ttc7b	-0.0699929	0.611416	0.841652	-1.38307	E9Q6P5
Cdk5	0.798288	-0.256068	-1.30797	0.765752	P49615
Mecr	-0.869573	1.41872	-0.474937	-0.0742111	Q9DCS3
Ddx3x	-0.569908	1.12369	-1.07036	0.516585	Q62167
Coro1a	0.281877	0.281491	0.876465	-1.43983	O89053
Pkp4	1.33322	-0.766295	0.203678	-0.770604	Q68FH0
Aldoa	1.05433	-0.480348	-1.15097	0.576985	P05064
Septin9	-0.0184745	0.594767	0.825374	-1.40167	Q80UG5
Gsk3b	-0.672024	1.25049	-0.928512	0.35005	Q9WV60
Acsl3	1.35211	-0.766918	-0.7467	0.161512	Q9CZW4
Rab5c	-0.616768	1.20204	-1.00095	0.415676	P35278
Atp1a1	0.0236278	0.564119	-1.4138	0.826057	Q8VDN2
Prpsap2	0.0985049	0.491835	-1.42966	0.839322	Q8R574
Atp6v1d	-0.0615797	0.65627	-1.39021	0.795515	P57746
Slc9a3r1	-0.783708	1.38661	-0.676531	0.0736279	P70441
Mccc1	1.40487	-0.801167	-0.619844	0.0161392	Q99MR8
Glud1	1.08522	-0.477311	0.535602	-1.14351	P26443
Tcp1	1.38042	-0.762464	0.092359	-0.710318	P11983
Plcl1	-0.821818	1.44614	-0.17361	-0.450716	Q3USB7
Prdx1	0.945674	-0.320249	0.637962	-1.26339	P35700
Bcr	-0.0869237	0.717877	0.751774	-1.38273	Q6PAJ1
Cacnb4	1.45207	-0.820503	-0.218742	-0.412824	Q8R0S4
Brsk2	1.13727	-0.504696	-1.10743	0.474853	Q69Z98
Mtx2	0.819562	-0.186313	0.706387	-1.33964	O88441
Akap5	-0.439385	1.07648	-1.1686	0.53151	D3YVF0
Lman2	-0.41667	1.05665	0.547498	-1.18748	Q9DBH5
Actn4	-0.555216	1.19745	0.40401	-1.04624	P57780
Syn3	-0.733194	1.37543	-0.747959	0.105724	Q8JZP2
Sirpa	-0.743923	1.39265	-0.70952	0.0607957	P97797
Hadhb	1.44885	-0.798519	-0.164325	-0.486005	Q99JY0
Acsl1	0.955975	-0.297045	-1.27307	0.614141	P41216
Cntfr	-0.75868	1.42131	-0.635251	-0.0273765	O88507
Epb41l3	-0.792725	1.45749	-0.217626	-0.447143	Q9WV92
Mpp6	-0.762859	1.42855	-0.0538199	-0.611873	Q9JLB0
Atp6v0d1	-0.627043	1.2991	0.252759	-0.924812	P51863
Slc6a1	-0.789987	1.464	-0.389422	-0.284587	P31648
Nipsnap2	-0.753409	1.42915	-0.622129	-0.0536072	O55126
Cnrip1	-0.126912	0.803098	0.689115	-1.3653	Q5M8N0
Scamp5	-0.77748	1.46021	-0.464384	-0.218341	Q9JKD3
Clstn1	-0.0174572	0.701888	0.723811	-1.40824	Q9EPL2
Syngap1	-0.770589	1.45506	-0.507675	-0.176796	F6SEU4
Rab7a	-0.188136	0.872705	-1.33442	0.649853	P51150
Dlg2	-0.741969	1.43378	-0.623818	-0.0679885	Q91XM9
Slc1a2	0.117633	0.577105	0.750761	-1.4455	P43006
Sec61a1	0.364605	0.331598	-1.46943	0.773227	P61620
Diras2	-0.58281	1.28044	-0.9723	0.274672	Q5PR73
Rpl14	0.0753006	0.623508	-1.436	0.737196	Q9CR57
Idh1	0.885998	-0.182151	0.63147	-1.33532	O88844
Tmem65	1.46742	-0.761165	-0.447748	-0.258507	Q4VAE3
Txnl1	0.516506	0.189906	-1.45947	0.753059	Q8CDN6
Prkaca	-0.687058	1.39376	-0.763025	0.0563205	P05132
Pde4b	-0.54944	1.26049	0.298877	-1.00993	B1AWC9
Rab1A	-0.416989	1.12842	-1.16186	0.45043	P62821
Actr1a	1.46514	-0.7529	-0.227928	-0.48431	P61164
Atp1a2	1.36959	-0.656623	0.111985	-0.824948	Q6PIE5
Gmfb	-0.46083	1.17399	-1.11654	0.403381	Q9CQI3
Pfkl	-0.526252	1.24016	0.325037	-1.03895	P12382
Mtch2	0.81569	-0.0983165	-1.37546	0.65809	Q791V5
Camk2g	1.18325	-0.46325	0.390379	-1.11038	Q923T9
Gad1	-0.135931	0.856025	-1.35741	0.637319	P48318
Lap3	-0.703748	1.425	-0.687736	-0.0335193	Q9CPY7
Cyb5r1	1.46952	-0.748171	-0.259257	-0.462094	Q9DB73
Sptbn2	-0.726165	1.44971	-0.12804	-0.595506	Q68FG2
Ykt6	-0.465246	1.19461	-1.10308	0.373711	Q9CQW1
Wdr37	-0.723023	1.45298	-0.141728	-0.588226	Q8CBE3
Echs1	1.46484	-0.733889	-0.521201	-0.209751	Q8BH95
Cisd1	1.32704	-0.589553	-0.925273	0.187786	Q91WS0
Mapt	-0.736666	1.47426	-0.445853	-0.291736	P10637
Scrn1	0.852005	-0.114255	0.628345	-1.3661	Q9CZC8
Nefl	0.861942	-0.122286	0.62228	-1.36194	P08551
Camk2b	1.02098	-0.278558	0.524451	-1.26687	P28652
Plxna1	-0.685864	1.42847	-0.697895	-0.0447128	P70206
Pycr2	-0.720748	1.47497	-0.478514	-0.275706	Q922Q4
Me1	0.375107	0.380311	0.72441	-1.47983	P06801
Mtch1	0.617755	0.137811	0.697843	-1.45341	Q791T5
Bcas3	-0.234391	0.993722	-1.29325	0.533922	Q8CCN5
Anks1b	-0.720002	1.48023	-0.352178	-0.408046	Q8BIZ1
Vdac2	1.40534	-0.63602	0.0181854	-0.787506	Q60930
Gfap	0.46189	0.308855	0.708758	-1.4795	P03995
Ezr	-0.638002	1.41238	-0.773396	-0.00098024	P26040
Tomm22	1.16023	-0.384755	0.388526	-1.164	Q9CPQ3
Tuba4a	0.508489	0.267756	0.700103	-1.47635	P68368
Phb	1.34634	-0.565776	0.140107	-0.920671	P67778
Plcb1	-0.495814	1.28366	-1.02481	0.236966	Q9Z1B3
Cox5a	1.47733	-0.684415	-0.528179	-0.26474	P12787
Ndufb11	-0.205116	1.00286	0.505004	-1.30275	O09111
Pebp1	0.332556	0.473157	-1.48474	0.679027	P70296
Mtor	-0.570619	1.37919	0.0676022	-0.876168	Q9JLN9
Lamp1	0.464733	0.346624	0.674766	-1.48612	P11438
Chid1	1.22413	-0.407715	0.299607	-1.11602	Q922Q9
Mmut	-0.446967	1.26391	-1.06766	0.250714	P16332
Uqcrq	0.566045	0.255681	-1.47778	0.656049	Q9CQ69
Cdc42	0.945139	-0.122247	0.524821	-1.34771	P60766
Rpl13a	0.0191742	0.803901	0.592118	-1.41519	P19253
Dgke	1.09711	-0.272677	0.419091	-1.24353	Q9R1C6
Lrp1	-0.338326	1.16398	-1.18414	0.358483	Q91ZX7
Grm3	-0.625638	1.45505	-0.143204	-0.686213	Q9QYS2
Sec14l2	0.299475	0.533379	-1.4839	0.651046	Q99J08
Ogdhl	1.3602	-0.524661	-0.93037	0.0948282	E9Q7L0
Ctnnd2	-0.652613	1.49088	-0.41689	-0.421381	O35927
Gstk1	0.0429267	0.795399	0.584356	-1.42268	Q9DCM2
Bdh1	-0.0273502	0.866134	0.554591	-1.39337	Q80XN0
Tomm70	1.48387	-0.644257	-0.296108	-0.543502	Q9CZW5
Pdgfrb	1.4667	-0.626441	-0.192824	-0.647437	P05622
Rab11b	1.1839	-0.341997	-1.17162	0.329721	P46638
Serpinb1a	0.219368	0.629391	-1.47213	0.623368	Q9D154
Dlgap4	-0.634061	1.49099	-0.490791	-0.366134	B1AZP2
Gabarapl2	-0.33229	1.1933	-1.17042	0.309402	P60521
Homer1	-0.100772	0.963624	0.487546	-1.3504	Q9Z2Y3
Vdac3	1.469	-0.598304	-0.66451	-0.206182	Q60931
Clic4	-0.570412	1.44137	-0.105471	-0.765485	Q9QYB1
Acadl	1.38585	-0.51188	0.0296367	-0.90361	P51174
Atp2a2	0.232509	0.642492	0.599401	-1.4744	O55143
Kcna2	-0.550458	1.43319	-0.0854425	-0.797288	P63141
Neo1	-0.590866	1.47469	-0.235012	-0.648807	P97798
Epb41l1	-0.565134	1.45003	-0.137081	-0.747819	Q9Z2H5
Mtnd4	-0.427431	1.31329	0.148763	-1.03462	P03911
Rpl15	-0.145572	1.03417	0.425899	-1.3145	Q9CZM2
Ube2v1	0.954298	-0.0644058	0.474079	-1.36397	Q9CZY3
Amph	-0.0561668	0.948515	0.475516	-1.36786	Q7TQF7
Txndc5	1.32424	-0.429504	0.1278	-1.02254	Q91W90
Cpe	-0.0449742	0.945251	-1.37188	0.471607	Q00493
Acadm	1.49608	-0.586578	-0.499942	-0.409557	P45952
Hspa4l	-0.54369	1.45329	-0.753686	-0.155914	P48722
Aifm3	-0.527131	1.4388	-0.112007	-0.799658	Q3TY86
Adgrl3	-0.49934	1.4115	-0.869788	-0.0423723	Q80TS3
Inpp4a	1.49404	-0.580386	-0.539376	-0.374275	Q9EPW0
Kcnab2	0.886276	0.0381874	0.482687	-1.40715	P62482
G6pdx	-0.565655	1.49249	-0.570607	-0.356233	Q00612
Rbbp9	0.90157	0.0270827	-1.40114	0.472487	O88851
Ddah1	0.178187	0.750945	0.528583	-1.45771	Q9CWS0
Myh14	1.4954	-0.566038	-0.38873	-0.540628	Q6URW6
Rps19	0.742934	0.188296	0.529121	-1.46035	Q9CZX8
Sbds	1.49645	-0.56159	-0.403085	-0.531773	P70122
Fth1	0.271535	0.668453	-1.47936	0.539375	P09528
Phyhip	0.380527	0.560412	-1.49479	0.553849	Q8K0S0
Etfb	1.42051	-0.475635	-0.0790358	-0.865839	Q9DCW4
Lrpprc	-0.239656	1.18483	-1.21153	0.26635	Q6PB66
Osbpl8	-0.550918	1.49676	-0.539637	-0.406202	B9EJ86
Rab33b	1.46226	-0.510123	-0.20378	-0.748358	O35963
Gcat	-0.538002	1.49543	-0.567905	-0.389522	O88986
Cul5	1.19534	-0.23489	-1.20643	0.245981	Q9D5V5
Pcdh1	-0.534092	1.49614	-0.39873	-0.563318	Q8CFX3
Fech	-0.508762	1.47229	-0.247937	-0.715586	P22315
Slc1a4	1.03061	-0.0654502	0.374095	-1.33926	O35874
Nipsnap1	-0.379761	1.34655	0.0529133	-1.0197	O55125
Ndufs2	-0.262122	1.22968	0.205822	-1.17338	Q91WD5
Rab35	1.1125	-0.14476	-1.28172	0.313975	Q6PHN9
Cand1	1.3034	-0.332457	0.114223	-1.08516	Q6ZQ38
Ndufs4	0.381327	0.607427	0.504824	-1.49358	Q9CXZ1
Flot1	-0.468647	1.46325	-0.766226	-0.22838	O08917
Prdx3	0.374831	0.630179	0.486777	-1.49179	P20108
Mpst	-0.445482	1.45658	-0.796025	-0.215076	Q99J99
Mink1	-0.438732	1.45211	-0.811179	-0.202197	Q9JM52
Plec	1.08887	-0.0707224	0.294372	-1.31252	Q9QXS1
Arl8b	0.80981	0.215828	-1.454	0.428366	Q9CQW2
C1qbp	0.468432	0.559542	0.470675	-1.49865	O35658
Vwa8	1.49682	-0.465844	-0.589814	-0.441166	Q8CC88
Hspa5	1.49785	-0.466561	-0.456539	-0.57475	P20029
Cox6b1	1.37421	-0.339975	-0.0369478	-0.997291	P56391
Chchd6	0.538915	0.496874	0.463497	-1.49929	Q91VN4
Ppp1r9b	-0.447485	1.48353	-0.341656	-0.694387	Q6R891
Cd47	-0.456992	1.49365	-0.411456	-0.625201	Q61735
Rhot2	-0.32681	1.36477	-0.0230346	-1.01492	Q8JZN7
Dlst	1.20037	-0.162178	0.185847	-1.22404	Q9D2G2
Ptp4a1	1.47833	-0.438983	-0.317517	-0.721826	Q63739
Mff	1.33875	-0.299162	0.0177406	-1.05733	Q6PCP5
Slc2a3	-0.444527	1.4862	-0.680647	-0.361023	P32037
Ptpn9	0.376991	0.664868	0.446824	-1.48868	O35239
Nln	0.99797	0.0567815	0.322501	-1.37725	Q91YP2
Taldo1	0.990969	0.0665073	-1.38151	0.32403	Q93092
Rhog	-0.373357	1.43089	-0.88511	-0.172426	P84096
Eci1	1.45245	-0.381828	-0.242506	-0.828119	P42125
Chchd3	1.17341	-0.100601	0.183854	-1.25666	Q9CRB9
Shank2	-0.412846	1.4883	-0.403185	-0.672273	Q80Z38
Rab3gap2	-0.295827	1.37716	-1.00503	-0.0763052	Q8BMG7
Ndufv1	0.284483	0.80331	0.373195	-1.46099	Q91YT0
Tnik	-0.358874	1.44803	-0.845648	-0.243508	P83510
Brsk1	0.972672	0.121107	0.301952	-1.39573	Q5RJI5
Mapre2	0.17103	0.9319	0.31285	-1.41578	Q8R001
Nmral1	1.49027	-0.38647	-0.653298	-0.450499	Q8K2T1
Ndufaf4	-0.0118737	1.11861	0.200331	-1.30707	Q9D1H6
Ppp1cc	-0.372747	1.48069	-0.388394	-0.719553	P63087
Gnb2	-0.385578	1.49413	-0.507007	-0.601544	P62880
Cntn1	-0.227399	1.33913	-0.0376734	-1.07406	P12960
Gnai1	-0.374124	1.48888	-0.452625	-0.662127	B2RSH2
Lonp1	1.0912	0.0242576	0.21252	-1.32798	Q8CGK3
Oxr1	0.0630381	1.05471	0.234518	-1.35226	Q4KMM3
Rab21	1.29938	-0.180034	-1.13095	0.0116028	P35282
Pgam5	1.0313	0.0888493	-1.36666	0.246507	Q8BX10
Ppfia2	0.175042	0.945136	-1.41117	0.290992	Q8BSS9
Ppa2	1.49377	-0.372295	-0.585364	-0.536107	Q91VM9
Prkar1a	-0.363675	1.49023	-0.641939	-0.48462	Q9DBC7
Cnr1	0.151576	0.979745	-1.39547	0.264153	P47746
Thnsl1	1.4407	-0.308863	-0.87289	-0.258945	Q8BH55
Mtarc2	-0.281579	1.42378	-0.918423	-0.223774	Q922Q1
Rhot1	1.4914	-0.347474	-0.553327	-0.590601	Q8BG51
Rab18	0.607099	0.541815	-1.49039	0.341476	P35293
Ncam2	-0.313302	1.4649	-0.791228	-0.36037	O35136
Idh3a	0.838588	0.317002	0.296443	-1.45203	Q9D6R2
Rapgef4	1.37837	-0.217448	-1.01575	-0.145173	Q9EQZ6
Mapk8ip3	-0.029377	1.19182	-1.25318	0.0907392	Q9ESN9
Slc25a1	1.36186	-0.190288	-0.125992	-1.04558	Q8JZU2
Ube2o	0.27144	0.908687	-1.428	0.247868	Q6ZPJ3
Cacna1e	-0.120689	1.30626	-1.12959	-0.0559778	Q61290
Arhgdia	0.329086	0.858227	-1.44521	0.257899	Q99PT1
Abhd6	0.664444	0.525674	-1.48219	0.292068	Q8R2Y0
Pdcd6ip	0.27727	0.919159	0.227179	-1.42361	Q9WU78
Gnb4	-0.160936	1.35953	-0.147935	-1.05066	P29387
Gpm6b	-0.191292	1.39135	-0.207917	-0.992136	P35803
Slc8a1	-0.280705	1.48179	-0.55469	-0.646395	P70414
Lrrc57	0.589187	0.612531	0.281071	-1.48279	Q9D1G5
Gpd2	0.432704	0.770142	-1.46636	0.263514	Q64521
Adap1	1.16507	0.0392686	0.0745401	-1.27888	E9PY16
Trap1	-0.232258	1.43926	-0.873833	-0.333169	Q9CQN1
Adam23	0.08627	1.12392	0.100987	-1.31117	Q9R1V7
Isoc2a	1.24043	-0.0299207	-0.00203183	-1.20848	P85094
Pdxk	1.07727	0.135717	-1.34318	0.130189	Q8K183
Dlat	0.564538	0.65056	0.264184	-1.47928	Q8BMF4
Ndufs3	1.41263	-0.195651	-0.272569	-0.944408	Q9DCT2
Sdhb	1.22541	-0.00411013	0.00276061	-1.22406	Q9CQA3
Septin2	0.117892	1.10595	0.100155	-1.32399	P42208
mt-Co3	1.36043	-0.13518	-0.176555	-1.0487	P00416
Mtx3	1.18116	0.0468959	0.0373626	-1.26541	D3YTP3
Hspa2	0.452663	0.776667	-1.46209	0.23276	P17156
Ppp1ca	-0.187574	1.41897	-0.304932	-0.926468	P62137
Ndufs1	0.138865	1.09456	0.098131	-1.33155	Q91VD9
Psma7	-0.198311	1.43331	-0.349459	-0.885539	Q9Z2U0
Ermn	0.830437	0.404867	0.214054	-1.44936	Q5EBJ4
Fam126b	1.21444	0.0344153	-0.0144636	-1.2344	Q8C729
Dip2c	-0.0798157	1.3364	-1.08554	-0.171046	E9PWR4
Cntnap2	0.403089	0.854306	0.182831	-1.44023	Q9CPW0
Dlgap1	-0.211394	1.46923	-0.576053	-0.681785	Q9D415
Dpysl4	0.334109	0.925617	-1.41668	0.156949	O35098
Slc25a46	-0.152053	1.41402	-0.330045	-0.931926	Q9CQS4
Atp5pb	0.193078	1.07136	0.0803459	-1.34479	Q9CQQ7
Ndufa10	0.189279	1.0786	0.0721221	-1.34	Q99LC3
Emc1	1.46588	-0.193438	-0.59037	-0.682076	Q8C7X2
Myo1d	1.19428	0.0839224	-0.0268274	-1.25137	Q5SYD0
Inpp5a	1.43805	-0.157047	-0.432072	-0.848927	Q7TNC9
Tollip	0.294057	0.991552	0.100149	-1.38576	Q9QZ06
Padi2	1.4355	-0.147405	-0.43426	-0.853834	Q08642
Slc25a13	0.655749	0.632453	0.174514	-1.46272	Q9QXX4
Gnaq	1.37709	-0.0820479	-0.288141	-1.0069	P21279
Immt	0.444027	0.852021	0.138434	-1.43448	Q8CAQ8
Ndufa13	0.96401	0.333745	0.0985225	-1.39628	Q9ERS2
Ppp1cb	-0.113177	1.41271	-0.378604	-0.920927	P62141
Ndufs7	0.151109	1.15016	-0.015161	-1.28611	Q9DC70
Atp5f1a	1.07346	0.234474	0.0306352	-1.33857	Q03265
Cstb	1.11048	0.199148	-1.31421	0.00458106	Q62426
Ktn1	0.673481	0.639399	0.142236	-1.45512	Q61595
Fscn1	1.40793	-0.091886	-0.39033	-0.925711	Q61553
Map6	0.734302	0.582045	0.134177	-1.45052	Q7TSJ2
Dync1li2	1.31174	0.00510794	-1.11244	-0.204417	Q6PDL0
Ptrh2	1.15532	0.16299	-1.27952	-0.038797	Q8R2Y8
Rp2	0.138299	1.18029	-1.25865	-0.0599458	Q9EPK2
Maob	-0.115073	1.4345	-0.488638	-0.830787	Q8BW75
Idh3b	0.351426	0.970301	0.067674	-1.3894	Q91VA7
Atp5po	1.02659	0.302401	0.0324846	-1.36147	Q9DB20
Mtco2	1.39279	-0.0572324	-0.380552	-0.955006	P00405
Crat	-0.065162	1.40106	-0.932954	-0.402949	P47934
Hspa12a	1.0958	0.241744	-0.0182866	-1.31926	Q8K0U4
Mpc2	0.655815	0.681881	0.109044	-1.44674	Q9D023
Ndrg1	0.0487794	1.29034	-0.202644	-1.13648	Q62433
Ndufa12	0.167606	1.17381	-0.0814734	-1.25994	Q7TMF3
Aldh5a1	0.608528	0.738326	0.093893	-1.44075	Q8BWF0
Rars1	1.44219	-0.0919492	-0.681045	-0.669193	Q9D0I9
Gltp	0.707372	0.642951	0.091178	-1.4415	Q9JL62
Etfdh	0.0945548	1.25986	-0.183967	-1.17045	Q921G7
Hk1	0.7275	0.62865	-1.43833	0.082178	P17710
Prkacb	0.092769	1.26746	-1.15961	-0.200612	P68181
Ndufs8	0.525419	0.83851	0.0565092	-1.42044	Q8K3J1
Dync1i2	0.330153	1.03418	-0.014801	-1.34954	O88487
Gna13	1.42163	-0.0555911	-0.536652	-0.829387	P27601
Aldh1a1	1.3982	-0.0294263	-0.916113	-0.452663	P24549
Arf1	1.37353	-0.00343161	-0.980695	-0.389404	P84078
Cyc1	-0.0421438	1.41313	-0.510138	-0.860846	Q9D0M3
Hras	-0.00220103	1.37431	-0.394554	-0.977551	Q61411
Aldh2	0.0715685	1.30137	-1.11005	-0.262884	P47738
Tomm40l	-0.0268636	1.40209	-0.897154	-0.478069	Q9CZR3
Idh3g	0.316352	1.06084	-0.0458668	-1.33133	P70404
Rab5a	-0.0528311	1.4309	-0.698605	-0.679467	Q9CQD1
Fh	1.09063	0.292324	-0.0714726	-1.31148	P97807
Rtn3	0.683608	0.700792	0.0437651	-1.42817	Q9ES97
Pitrm1	1.31057	0.0761108	-0.296365	-1.09031	Q8K411
Pak2	0.468808	0.918187	0.00481377	-1.39181	Q8CIN4
Cd81	-0.0391865	1.42678	-0.699709	-0.687881	P35762
Ndufa6	0.520131	0.867932	0.0175858	-1.40565	Q9CQZ5
Phyhipl	0.965856	0.422505	-0.0141663	-1.37419	Q8BGT8
Ociad1	0.174523	1.21413	-0.178945	-1.20971	Q9CRD0
Pc	0.153601	1.23518	-0.201244	-1.18754	Q05920
Hspa4	0.178706	1.21078	-1.21278	-0.176709	Q61316
Oxct1	-0.0228589	1.41481	-0.816484	-0.575462	Q9D0K2
Slc25a3	1.19172	0.200711	-0.162311	-1.23012	Q8VEM8
Ndufs6	0.909324	0.487093	-0.00506998	-1.39135	P52503
Rpl34	0.147326	1.25765	-0.249911	-1.15506	Q9D1R9
Pdha1	1.37823	0.0290553	-0.469754	-0.937532	P35486
Kcna1	0.896743	0.511942	-0.0182041	-1.39048	P16388
Mtx1	0.757498	0.651646	0.00560911	-1.41475	P47802
Auh	0.911469	0.498047	-0.0236541	-1.38586	Q9JLZ3
Mtnd5	1.16922	0.249586	-0.178297	-1.2405	P03921
Spire1	0.231737	1.19176	-1.21813	-0.205363	Q52KF3
Thy1	0.384413	1.03924	-0.0958637	-1.32779	P01831
Sptbn4	0.260989	1.16722	-1.23832	-0.18989	E9PX29
Trim2	0.200439	1.23119	-0.25798	-1.17365	Q9ESN6
Hsd17b12	0.582642	0.849545	-1.39182	-0.0403635	O70503
Glul	0.0518042	1.38512	-0.566197	-0.87073	P15105
Sfxn3	0.161762	1.27692	-0.32667	-1.11202	Q91V61
Fasn	0.0397564	1.39996	-0.752472	-0.687248	P19096
Bphl	0.209372	1.23216	-0.274133	-1.16739	Q8R164
Grin2b	0.295384	1.15137	-0.203509	-1.24325	Q01097
Etfa	1.28316	0.163814	-0.349444	-1.09753	Q99LC5
Rgs7	0.271627	1.17781	-0.230472	-1.21896	O54829
Gstz1	0.737155	0.718238	-0.0637495	-1.39164	Q9WVL0
L1cam	0.348795	1.11077	-0.191561	-1.268	P11627
Napb	0.279496	1.18319	-1.20685	-0.255837	P28663
Myo16	0.269752	1.193	-0.265462	-1.19729	Q5DU14
Atp1a3	0.437527	1.03127	-0.157176	-1.31162	Q6PIC6
Ndufb5	0.591928	0.879185	-0.105251	-1.36586	Q9CQH3
Got2	1.04089	0.431623	-0.167872	-1.30464	P05202
Acot7	0.53557	0.938061	-0.125499	-1.34813	Q91V12
Ajm1	1.04449	0.429198	-0.171628	-1.30206	A2AJA9
Rab24	0.345366	1.1304	-1.24482	-0.230947	P35290
Abat	0.982054	0.496121	-0.148777	-1.3294	P61922
Ndufa4	0.163873	1.31673	-0.472652	-1.00795	Q62425
Aldh4a1	0.505009	0.982083	-0.162701	-1.32439	Q8CHT0
Rac1	0.355983	1.13654	-0.262648	-1.22987	P63001
Usp9x	0.168103	1.33263	-0.937091	-0.563644	P70398
Atp5f1b	1.07326	0.427775	-0.231589	-1.26944	P56480
Lgi3	0.998645	0.507739	-0.200783	-1.3056	Q8K406
Hsp90b1	0.811975	0.695119	-0.152779	-1.35431	P08113
Arl8a	0.990722	0.51947	-1.30659	-0.203607	Q8VEH3
Spryd4	1.3518	0.160626	-0.716636	-0.795787	Q91WK1
Rab10	0.341818	1.17308	-0.333434	-1.18147	P61027
Slc25a12	0.62532	0.892739	-0.184687	-1.33337	Q8BH59
Mdh2	1.30531	0.213524	-0.539011	-0.97982	P08249
Pmpca	0.480125	1.03902	-0.24187	-1.27727	Q9DC61
Tjp2	0.173757	1.34546	-0.706996	-0.81222	Q9Z0U1
Rasa3	1.27948	0.240104	-0.48529	-1.0343	Q60790
Ndufb10	0.711772	0.814177	-0.18581	-1.34014	Q9DCS9
Eif4g3	0.467938	1.0612	-1.2574	-0.271732	Q80XI3
Aldh18a1	0.283225	1.24655	-0.452006	-1.07777	Q9Z110
Cs	1.20829	0.322269	-0.401358	-1.1292	Q9CZU6
Ablim1	0.449348	1.08311	-1.24097	-0.291486	Q8K4G5
Gnb1	0.227064	1.30674	-0.587202	-0.946604	P62874
Pck2	1.24254	0.291843	-1.07844	-0.455942	Q8BH04
Them4	0.700242	0.83938	-1.32654	-0.213086	Q3UUI3
Tmem11	0.2688	1.2722	-0.523597	-1.0174	Q8BK08
Agk	0.212065	1.32928	-0.780129	-0.761214	Q9ESW4
Drg1	0.840366	0.70111	-0.216592	-1.32488	P32233
Aspa	1.32884	0.212952	-0.759562	-0.782234	Q8R3P0
Nfs1	0.218078	1.32448	-0.706312	-0.836249	Q9Z1J3
Apoo	1.21837	0.327026	-1.10019	-0.445208	Q9DCZ4
Mgst3	0.873133	0.677022	-0.23759	-1.31257	Q9CPU4
Atp1b1	0.432019	1.11913	-0.352561	-1.19859	P14094
Ogdh	0.740483	0.811489	-0.233372	-1.3186	Q60597
Dock3	0.690666	0.864724	-0.245899	-1.30949	Q8CIQ7
Maoa	0.491695	1.06473	-0.323603	-1.23283	Q64133
Cox5b	1.00132	0.55776	-0.294309	-1.26477	P19536
Ckmt1	0.351299	1.20991	-1.09206	-0.469155	P30275
Ndufb9	0.929466	0.633551	-0.274953	-1.28806	Q9CQJ8
Slc1a3	1.29232	0.27358	-0.903471	-0.662426	P56564
Gk	1.24561	0.321197	-0.540674	-1.02614	Q64516
Trappc11	1.07579	0.492474	-0.353775	-1.21449	B2RXC1
Pccb	0.283667	1.2861	-0.914078	-0.655692	Q99MN9
Vdac1	0.630072	0.943274	-0.29906	-1.27429	Q60932
Sucla2	0.694022	0.880773	-0.286109	-1.28869	Q9Z2I9
Uqcrfs1	0.412942	1.16717	-0.4593	-1.12082	Q9CR68
Ndufa9	0.645675	0.935851	-0.312916	-1.26861	Q9DC69
Cox6c	0.702697	0.884782	-0.312423	-1.27506	Q9CPQ1
Rrbp1	1.13239	0.457502	-1.1446	-0.445294	Q99PL5
Pip4k2a	0.566361	1.02434	-0.368279	-1.22243	O70172
Gnai3	0.596086	0.995358	-0.355496	-1.23595	Q9DC51
Slc25a5	1.10608	0.486951	-0.428679	-1.16435	P51881
Nfasc	0.390149	1.20304	-0.540299	-1.05288	Q810U3
Ndufv2	0.80463	0.789629	-0.318472	-1.27579	Q9D6J6
Scamp1	1.03762	0.558456	-0.387092	-1.20898	Q8K021
Afg3l2	0.929482	0.672605	-0.35365	-1.24844	Q8JZQ2
Myo6	0.625322	0.976884	-1.23188	-0.370327	Q64331
Arhgap21	0.531916	1.07301	-0.429754	-1.17517	Q6DFV3
Atp5f1c	1.02139	0.584468	-0.399329	-1.20653	Q91VR2
Cacna1a	1.21826	0.388038	-0.997027	-0.60927	P97445
Iars2	0.660969	0.949525	-0.378236	-1.23226	Q8BIJ6
Gdi1	0.887653	0.725077	-1.24562	-0.367112	P50396
Ralb	0.382874	1.23169	-0.935593	-0.678973	Q9JIW9
Pcca	0.969649	0.645934	-0.397004	-1.21858	Q91ZA3
Aco2	1.16587	0.449796	-0.54972	-1.06595	Q99KI0
Sdha	1.18117	0.436046	-0.577313	-1.03991	Q8K2B3
Gfm1	1.24001	0.37756	-0.732798	-0.884774	Q8K0D5
Gatd3a	0.585337	1.03613	-0.443844	-1.17763	Q9D172
Cnp	0.404023	1.21865	-0.67878	-0.943889	P16330
Pitpna	1.23085	0.392049	-0.896316	-0.726583	P53810
Cat	0.5703	1.05365	-0.461283	-1.16267	P24270
Capn5	0.417063	1.20749	-0.656644	-0.967909	O08688
Dld	0.558574	1.06644	-0.47313	-1.15189	O08749
Cul3	0.424761	1.20037	-0.642051	-0.983084	Q9JLV5
Hibch	0.619506	1.00693	-0.43929	-1.18715	Q8QZS1
Gnas	0.787619	0.839025	-0.393375	-1.23327	Q6R0H7
Vat1	0.85116	0.779395	-1.22681	-0.403748	Q62465
Atp1b2	1.22616	0.404559	-0.855685	-0.775032	P14231
Slc25a22	1.13029	0.500449	-0.548584	-1.08215	Q9D6M3
Sirt2	0.754797	0.878407	-0.413486	-1.21972	Q8VDQ8
Ndufa8	1.16699	0.467406	-0.612185	-1.02221	Q9DCJ5
Cntn2	0.689909	0.946543	-0.438032	-1.19842	Q61330
Rap2a	1.04273	0.59705	-0.494448	-1.14533	Q80ZJ1
Slc25a4	0.961553	0.679168	-0.454187	-1.18653	P48962
Plp1	0.466029	1.17861	-0.678665	-0.965975	P60202
Acot13	0.74907	0.896558	-1.19767	-0.447959	Q9CQR4
Gdi2	1.1899	0.45856	-0.737158	-0.911299	Q61598
Ivd	1.13112	0.518549	-1.03811	-0.611554	Q9JHI5
Oat	1.18786	0.46295	-0.903077	-0.747736	P29758
Septin4	1.05502	0.599504	-1.10903	-0.545494	P28661
Nt5dc3	1.14311	0.512264	-0.653415	-1.00196	Q3UHB1
Mtco1	1.15281	0.504468	-0.68155	-0.975724	P00397
Hspa9	0.596985	1.06429	-0.574744	-1.08653	P38647
Sod2	0.923297	0.739532	-0.501175	-1.16165	P09671
Dnaja1	0.984527	0.687201	-1.1197	-0.552031	P63037
Rala	1.0058	0.666317	-0.565515	-1.1066	P63321
Sfxn5	1.07051	0.602048	-0.620865	-1.0517	Q925N0
Gsn	1.12486	0.55255	-0.732564	-0.944844	P13020
Prdx5	1.10323	0.574919	-0.690333	-0.987819	P99029
Uqcrb	0.589432	1.08983	-0.673957	-1.0053	Q9D855
Acly	0.635056	1.04492	-1.05641	-0.623575	Q91V92
Zadh2	0.705789	0.976148	-0.581602	-1.10033	Q8BGC4
Pdhb	0.691664	0.991414	-0.594232	-1.08885	Q9D051
Acat1	0.824169	0.859521	-0.554998	-1.12869	Q8QZT1
Atp1b3	0.64115	1.04272	-1.04683	-0.637037	P97370
Atp5mg	0.797927	0.891924	-0.580364	-1.10949	Q9CPQ8
Stxbp5l	1.10333	0.588297	-0.792064	-0.89956	Q5DQR4
Atp5f1d	1.04166	0.653787	-0.689247	-1.0062	Q9D3D9
Tufm	0.774382	0.921687	-0.610862	-1.08521	Q8BFR5
Nras	1.03749	0.659339	-1.0054	-0.691428	P08556
Fah	1.06676	0.630683	-0.957394	-0.740045	P35505
Hspd1	0.651053	1.04867	-0.976113	-0.723614	P63038
Gna11	1.00878	0.69148	-1.02155	-0.678708	P21278
Atp5me	0.98577	0.714563	-0.660309	-1.04002	Q06185
Uqcrc2	0.695391	1.00826	-0.695885	-1.00776	Q9DB77
Gls	0.757382	0.947021	-0.65595	-1.04845	D3Z7P3
Cntnap1	0.902471	0.804911	-1.0538	-0.653584	O54991
Opa1	0.762294	0.947962	-1.02511	-0.685147	P58281
Hspe1	0.701193	1.00912	-0.972231	-0.738084	Q64433
Mbp	0.762763	0.947902	-0.687272	-1.02339	P04370
Slc25a11	0.743418	0.970416	-0.720888	-0.992946	Q9CR62
Me2	0.806556	0.907459	-1.02592	-0.688099	Q99KE1
Gnai2	0.684422	1.02981	-0.827333	-0.886896	P08752
Ap3m2	1.01996	0.695963	-0.818517	-0.897409	Q8R2R9
Suclg1	0.772815	0.949012	-0.761445	-0.960383	Q9WUM5
Hdlbp	0.747721	0.975622	-0.816288	-0.907055	Q8VDJ3
Rab5b	0.898794	0.82647	-0.760528	-0.964736	P61021
Aars1	0.881471	0.846776	-0.943371	-0.784876	Q8BGQ7
Rab8a	0.818497	0.911099	-0.910692	-0.818904	P55258
Rap1a	0.831625	0.899752	-0.863121	-0.868256	P62835

## Sheet: Webgestalt Hom-SF
description	normalizedEnrichmentScore	FDR	log10 FDR		description	normalizedEnrichmentScore	FDR	log10 FDR		description	normalizedEnrichmentScore	FDR	log10 FDR
dicarboxylic acid metabolic process	2.45088	0.000752557	3.12346		organelle inner membrane	3.29182	0	4		mRNA binding	-2.49233	0	4
generation of precursor metabolites and energy	2.29999	0.00225767	2.64634		mitochondrial membrane part	3.14787	0	4		structural constituent of ribosome	-2.78039	0	4
NADH dehydrogenase complex assembly	2.23254	0.00401364	2.39646		mitochondrial protein complex	3.0855	0	4		rRNA binding	-2.2838	0.0015449	2.8111
nucleoside triphosphate metabolic process	2.15349	0.00501705	2.29955		oxidoreductase complex	2.9298	0	4		electron transfer activity	2.25352	0.00350063	2.45585
mitochondrion organization	2.18782	0.00507976	2.29416		respiratory chain	2.73634	0	4		G-protein beta/gamma-subunit complex binding	1.98759	0.0253795	1.59552
antibiotic metabolic process	2.1379	0.00548292	2.26099		mitochondrial matrix	2.53091	0	4		metal cluster binding	2.00774	0.0319432	1.49562
ribose phosphate metabolic process	2.10501	0.00549367	2.26014		NADH dehydrogenase complex	2.44667	0	4		actin binding	-1.9416	0.0431607	1.36491
purine-containing compound metabolic process	2.16021	0.00571944	2.24265		ribosome	-2.7385	0	4		heme-copper terminal oxidase activity	1.7672	0.109395	0.961004
mitochondrial transport	2.10787	0.00593684	2.22644		cytosolic part	-2.76991	0	4		transferase activity, transferring acyl groups	1.77141	0.126198	0.898949
tricarboxylic acid metabolic process	2.10946	0.00658488	2.18145		GTPase complex	2.20843	0.000397462	3.4007		clathrin binding	-1.79481	0.132089	0.879133
regulation of supramolecular fiber organization	-2.37177	0.0065987	2.18054		myelin sheath	2.09188	0.0017665	2.75289		drug transmembrane transporter activity	1.78782	0.1374	0.862015
regulation of cellular amide metabolic process	-2.20455	0.0257349	1.58948		contractile fiber	-2.26747	0.00300004	2.52287		oxidoreductase activity, acting on a heme group of donors	1.71331	0.143651	0.842692
ribonucleoprotein complex biogenesis	-2.13311	0.0323337	1.49035		cytochrome complex	1.99977	0.00381563	2.41843		SNARE binding	-1.75984	0.146186	0.835093
protein polymerization	-2.14951	0.0351931	1.45354		Schaffer collateral - CA1 synapse	-2.00316	0.0303754	1.51748		GTPase activity	1.6379	0.170043	0.769441
regulation of protein complex assembly	-2.06141	0.0506781	1.29518		polysome	-1.96692	0.0330004	1.48148		scaffold protein binding	-1.66183	0.175655	0.755338
posttranscriptional regulation of gene expression	-2.03015	0.0587285	1.23115		postsynaptic specialization	-1.83867	0.0462006	1.33535		coenzyme binding	1.64712	0.177365	0.751132
cellular component maintenance	-1.99075	0.0756023	1.12146		actin cytoskeleton	-1.90246	0.0470006	1.3279		structural constituent of cytoskeleton	-1.67607	0.177664	0.750401
actin filament-based movement	-1.95855	0.0784513	1.1054		excitatory synapse	-1.84555	0.0496673	1.30393		oxidoreductase activity, acting on NAD(P)H	1.6116	0.187045	0.728054
ribonucleoprotein complex subunit organization	-1.96955	0.0803392	1.09507		neuron to neuron synapse	-1.86543	0.0498756	1.30211		PDZ domain binding	-1.67956	0.195816	0.708151
regulation of cellular component size	-1.9227	0.0891425	1.04992		cell cortex	-1.79837	0.0516257	1.28713		neurotransmitter receptor activity	-1.6239	0.202979	0.692549

## Sheet: Ctx vs Cer
Gene name	Ctx Hom log2FC 21m vs 5m	Ctx SF 21m vs 5m	Cer SF 21m vs 5m	Cer Hom 21m vs 5m	Protein ID
Ap1m1	-0.947985	-0.779848	0.879028	0.848805	P35585
Rims1	-0.981485	-0.739005	0.932756	0.787734	Q99NE5
Ndrg2	-0.775737	-0.941047	0.998016	0.718768	Q9QYG0
Cadm2	-0.692699	-1.02348	0.855034	0.861146	Q8BLQ9
Ap3b2	-1.0135	-0.701368	0.929952	0.784916	Q9JME5
Dnm1l	-0.806994	-0.906498	0.684999	1.02849	Q8K1M6
Cyfip2	-0.958167	-0.754737	1.0069	0.706006	Q5SQX6
Exoc6b	-0.781319	-0.931542	0.690868	1.02199	A6H5Z3
Rab2a	-0.745779	-0.965318	1.01055	0.700547	P53994
Dnajc6	-0.815045	-0.895964	1.04148	0.669528	Q80TZ3
Dpysl5	-0.791468	-0.918889	0.672753	1.0376	Q9EQF6
Cadm3	-1.04065	-0.669274	0.794887	0.915032	Q99N28
Map1b	-0.829044	-0.878881	1.05614	0.651787	P14873
Fahd1	-0.716157	-0.989475	0.689311	1.01632	Q8R0F8
Negr1	-0.828989	-0.876389	0.639894	1.06548	Q80Z24
Syt7	-0.92341	-0.780109	0.642289	1.06123	Q9R0N7
Rab12	-0.701426	-1.00035	0.678713	1.02306	P35283
Nrxn1	-1.03493	-0.666046	0.989505	0.711469	Q9CS84
Iqsec2	-0.666863	-1.03347	0.705807	0.994523	Q5DU25
Gpm6a	-0.954239	-0.745911	1.05959	0.640561	P35802
Samm50	-0.950434	-0.748136	0.632034	1.06654	Q8BGH2
Arf5	-0.659263	-1.03786	1.00366	0.69346	P84084
Myo18a	-0.603245	-1.09344	0.871733	0.824957	Q9JMH9
Slk	-0.70767	-0.985196	1.06517	0.627691	O54988
Ppp2ca	-0.581568	-1.10974	0.843429	0.847875	P63330
Asap1	-1.09957	-0.591174	0.767377	0.923363	Q9QWY8
Nrxn3	-1.03633	-0.651667	1.03982	0.648176	Q6P9K9
Ppm1h	-1.0798	-0.605152	0.997855	0.687098	Q3UYC0
Fmn2	-0.698105	-0.986013	0.59477	1.08935	Q9JL04
Rab14	-0.580377	-1.10192	0.971271	0.711028	Q91V41
Map1a	-1.14552	-0.531162	0.835389	0.841294	Q9QYR6
Elmo2	-0.670024	-1.00663	1.09541	0.581241	Q8BHL5
Atp2b4	-0.812793	-0.863837	1.14459	0.532039	Q6Q477
Eps15l1	-0.526673	-1.14796	0.873535	0.801093	Q60902
Eef1g	-0.528361	-1.14392	0.919847	0.752436	Q9D8N0
Rps27a	-0.534663	-1.13718	0.944127	0.727719	P62983
Madd	-0.723658	-0.948165	1.13575	0.536074	Q80U28
Syn2	-0.773359	-0.898037	1.15087	0.52053	Q64332
Ptprd	-1.09582	-0.574627	0.643135	1.02731	Q64487
Itgav	-0.943736	-0.722752	0.518283	1.14821	P43406
Pabpc1	-1.15049	-0.514645	0.944781	0.720352	P29341
Htt	-1.05502	-0.609605	1.08709	0.577538	P42859
Camkv	-0.953527	-0.708901	0.509956	1.15247	Q3UHL1
Dnm1	-1.17409	-0.487044	0.878625	0.782509	P39053
Ass1	-1.11889	-0.537056	1.03843	0.617508	P16460
Dpp10	-0.921577	-0.733844	0.47989	1.17553	Q6NXK7
Slc32a1	-1.11292	-0.542129	0.606275	1.04878	O35633
Psmb7	-0.720133	-0.934775	1.17259	0.482313	P70195
Rpl12	-0.604113	-1.04725	1.12133	0.530037	P35979
Rph3a	-0.645204	-1.00565	1.14925	0.501599	P47708
Ptpn11	-0.768245	-0.881675	0.456634	1.19329	P35235
Tagln3	-1.03006	-0.617903	0.50833	1.13964	Q9R1Q8
Upf1	-0.444201	-1.19889	0.733564	0.909525	Q9EPU0
Ddx3x	-0.569908	-1.07036	0.516585	1.12369	Q62167
Gsk3a	-1.10666	-0.533499	1.08992	0.550241	Q2NL51
Itsn1	-0.432744	-1.20733	0.891338	0.748735	Q9Z0R4
Ddb1	-0.678591	-0.955938	1.19796	0.436571	Q3U1J4
Necap1	-0.922913	-0.708775	0.419191	1.2125	Q9CR95
Scn2b	-0.45801	-1.17105	1.02895	0.600104	Q56A07
Sptan1	-1.23017	-0.398645	0.839335	0.78948	P16546
Pclo	-1.18276	-0.442753	1.01756	0.607956	Q9QYX7
Rab5c	-0.616768	-1.00095	0.415676	1.20204	P35278
Tprg1l	-1.23336	-0.377254	0.664853	0.945763	Q9DBS2
Akap5	-0.439385	-1.1686	0.53151	1.07648	D3YVF0
Ap2a1	-1.18575	-0.417183	0.541393	1.06154	P17426
Gsk3b	-0.672024	-0.928512	0.35005	1.25049	Q9WV60
Erc2	-1.22389	-0.369045	1.01688	0.576055	Q6PH08
Snd1	-0.597355	-0.995161	1.23487	0.357642	Q78PY7
Ncam1	-1.23936	-0.351384	0.601361	0.989383	P13595
Ctnna2	-1.24754	-0.338566	0.981685	0.604418	Q61301
Tecr	-0.983091	-0.601605	1.2484	0.336292	Q9CY27
Slc6a17	-0.941255	-0.641762	0.317582	1.26543	Q8BJI1
Add3	-0.492691	-1.08931	1.19055	0.391452	Q9QYB5
Ctnnb1	-1.23625	-0.345259	0.565035	1.01647	Q02248
Nbea	-1.27194	-0.308848	0.653724	0.927059	Q9EPN1
Rab1A	-0.416989	-1.16186	0.45043	1.12842	P62821
Gmfb	-0.46083	-1.11654	0.403381	1.17399	Q9CQI3
Aak1	-0.778602	-0.796829	0.278869	1.29656	Q3UHJ0
Mical3	-0.91218	-0.660203	0.288262	1.28412	Q8CJ19
Ptges3	-0.777917	-0.791031	1.30328	0.265669	Q9R0Q7
Ykt6	-0.465246	-1.10308	0.373711	1.19461	Q9CQW1
Atp6v1b2	-0.837789	-0.7301	1.3016	0.266293	P62814
Arfgef2	-0.265739	-1.30176	0.839818	0.727678	A2A5R2
Sgip1	-1.29585	-0.266616	0.901753	0.66071	Q8VD37
Diras2	-0.58281	-0.9723	0.274672	1.28044	Q5PR73
Aldh1l1	-0.946984	-0.606486	1.29091	0.262556	Q8R0Y6
Pacs1	-1.31858	-0.234079	0.800714	0.751942	Q8K212
Map1lc3a	-0.851094	-0.696522	0.229318	1.3183	Q91VR7
Gnao1	-0.965283	-0.581324	0.256439	1.29017	P18872
Dlg4	-1.31094	-0.233939	0.643258	0.901623	Q62108
Rpl7a	-1.25083	-0.293567	1.05207	0.49233	P12970
Agl	-1.32675	-0.212583	0.839602	0.699728	F8VPN4
Ap2b1	-1.30125	-0.234052	0.576081	0.95922	Q9DBG3
Atp6v1h	-1.1606	-0.370592	1.17995	0.351243	Q8BVE3
Dclk1	-0.444779	-1.08605	1.24026	0.290561	Q9JLM8
Akap12	-1.05636	-0.472621	1.26039	0.268594	Q9WTQ5
Flot2	-0.995944	-0.532876	0.237393	1.29143	Q60634
Bcas3	-0.234391	-1.29325	0.533922	0.993722	Q8CCN5
Pcyox1	-1.06776	-0.459276	0.27208	1.25496	Q9CQF9
Bcat1	-1.25895	-0.26641	1.06326	0.4621	P24288
Alcam	-0.894983	-0.629769	1.32804	0.196707	Q61490
Map2	-0.955323	-0.568688	0.213076	1.31094	P20357
Rab7a	-0.188136	-1.33442	0.649853	0.872705	P51150
Lrp1	-0.338326	-1.18414	0.358483	1.16398	Q91ZX7
Ppp3ca	-1.1477	-0.373031	1.20043	0.320305	P63328
Plcb1	-0.495814	-1.02481	0.236966	1.28366	Q9Z1B3
Atp6v1a	-0.859917	-0.659701	1.33891	0.180707	P50516
Gphn	-1.34227	-0.174285	0.663526	0.853032	Q8BUV3
Nsf	-1.04084	-0.475718	1.27807	0.238482	P46460
Mmut	-0.446967	-1.06766	0.250714	1.26391	P16332
Rpl32	-0.6676	-0.837964	1.35227	0.153297	P62911
Gabarapl2	-0.33229	-1.17042	0.309402	1.1933	P60521
Fry	-1.2493	-0.252106	1.10325	0.398155	E9Q8I9
Actb	-0.504166	-0.996825	1.30981	0.19118	P60710
Rps25	-1.28374	-0.21681	1.0496	0.45094	P62852
Ywhaz	-0.711282	-0.784097	1.36461	0.130765	P63101
Dpp6	-0.984767	-0.510207	0.176326	1.31865	Q9Z218
Gad1	-0.135931	-1.35741	0.637319	0.856025	P48318
Olfm1	-1.11328	-0.377438	0.241857	1.24886	O88998
Psma2	-1.09137	-0.398532	0.225249	1.26465	P49722
Ephx1	-0.855683	-0.632219	1.36087	0.127032	Q9D379
Lgi1	-1.15722	-0.3303	0.271845	1.21567	Q9JIA1
Rab30	-1.26962	-0.217296	0.400395	1.08652	Q923S9
Ap2a2	-1.09534	-0.388872	0.218871	1.26534	P17427
Syn3	-0.733194	-0.747959	0.105724	1.37543	Q8JZP2
Prrt2	-1.28083	-0.197403	1.07668	0.401553	E9PUL5
Dmxl2	-1.33926	-0.138089	0.95782	0.519525	Q8BPN8
Pik3r4	-0.927562	-0.546506	1.35125	0.122817	Q8VD65
Map2k1	-0.220543	-1.25072	1.126	0.345263	P31938
Sv2a	-1.34715	-0.120592	0.517631	0.950109	Q9JIS5
Exoc2	-1.3772	-0.0879258	0.626957	0.838166	Q9D4H1
Slc9a3r1	-0.783708	-0.676531	0.0736279	1.38661	P70441
Nlgn3	-1.1601	-0.300074	0.231062	1.22912	Q8BYM5
Asah1	-0.516157	-0.94211	1.35473	0.103538	Q9WV54
Hsph1	-1.36533	-0.0900528	0.913003	0.542384	Q61699
Srcin1	-1.20751	-0.247539	0.268151	1.1869	Q9QWI6
Sirpa	-0.743923	-0.70952	0.0607957	1.39265	P97797
Atp6v1d	-0.0615797	-1.39021	0.795515	0.65627	P57746
Trio	-1.32374	-0.127915	1.02391	0.427749	Q0KL02
Lrpprc	-0.239656	-1.21153	0.26635	1.18483	Q6PB66
Septin6	-1.38699	-0.0641646	0.823616	0.627537	Q9R1T4
Psma6	-0.319794	-1.13124	1.25716	0.193877	Q9QUM9
Prkaca	-0.687058	-0.763025	0.0563205	1.39376	P05132
Vamp2	-0.660636	-0.784016	1.39514	0.0495073	P63044
Gria3	-1.35129	-0.0928808	0.474511	0.969657	Q9Z2W9
Aldh6a1	-0.927488	-0.511483	1.36865	0.0703209	Q9EQ20
Arhgap5	-1.01399	-0.41626	1.33792	0.0923319	P97393
Plcxd3	-0.0883507	-1.33217	1.03321	0.387305	Q8BLJ3
Cpe	-0.0449742	-1.37188	0.471607	0.945251	Q00493
Dnm3	-1.20697	-0.204687	0.203362	1.20829	Q8BZ98
Vcp	-0.0921739	-1.31923	1.06285	0.348554	Q01853
Ezr	-0.638002	-0.773396	-0.00098024	1.41238	P26040
Ryr2	-0.177828	-1.2327	1.18173	0.228789	E9Q401
Trim3	-0.689656	-0.718995	1.41681	-0.00816124	Q9R1R2
Ap2m1	-1.41953	0.0165657	0.685545	0.717419	P84091
Csnk2a1	-0.0904121	-1.307	1.09063	0.306776	Q60737
Cntfr	-0.75868	-0.635251	-0.0273765	1.42131	O88507
Psmd7	-0.941625	-0.451113	1.38193	0.0108111	P26516
Lap3	-0.703748	-0.687736	-0.0335193	1.425	Q9CPY7
Atp1a1	0.0236278	-1.4138	0.826057	0.564119	Q8VDN2
Plxna1	-0.685864	-0.697895	-0.0447128	1.42847	P70206
Ap3d1	-1.36439	-0.0188736	0.390503	0.992764	O54774
Myh11	-0.303571	-1.07877	1.31913	0.0632068	O08638
Nipsnap2	-0.753409	-0.622129	-0.0536072	1.42915	O55126
Ehd3	-0.986264	-0.385415	1.37067	0.00100864	Q9QXY6
Relch	-0.989339	-0.381123	1.36965	0.000808197	Q148V7
Adgrl3	-0.49934	-0.869788	-0.0423723	1.4115	Q80TS3
Dlg2	-0.741969	-0.623818	-0.0679885	1.43378	Q91XM9
Psmd3	-0.946881	-0.417413	1.38874	-0.024441	P14685
Rpl14	0.0753006	-1.436	0.737196	0.623508	Q9CR57
Ogt	-1.41349	0.0605849	0.472503	0.880404	Q8CGY8
Palm	-1.16916	-0.181968	0.0894039	1.26173	Q9Z0P4
Cadps	-1.38266	0.0315652	0.970964	0.380126	Q80TJ1
Sbf1	-1.43447	0.0836618	0.782533	0.568275	Q6ZPE2
Fkbp8	0.0514081	-1.40025	0.926382	0.42246	O35465
Ntm	-0.915936	-0.431442	-0.0567924	1.40417	Q99PJ0
Cacna2d3	-1.36008	0.0151564	0.322061	1.02286	Q9Z1L5
Mecr	-0.869573	-0.474937	-0.0742111	1.41872	Q9DCS3
Timm50	-0.896635	-0.445879	-0.0690354	1.41155	Q9D880
Prpsap2	0.0985049	-1.42966	0.839322	0.491835	Q8R574
Crmp1	-1.1777	-0.14869	0.0668388	1.25955	P97427
Exoc4	-0.51975	-0.805823	1.43801	-0.112436	O35382
Picalm	-1.42622	0.106291	0.864286	0.455643	Q7M6Y3
Eif4g1	-0.242548	-1.07656	1.33489	-0.0157859	Q6NZJ6
Ubr4	-0.815045	-0.499969	1.43888	-0.12387	A2AN08
Syp	-1.31856	0.00604108	1.10348	0.209038	Q62277
Psmd2	-0.605436	-0.699393	1.45647	-0.151639	Q8VDM4
Ppfia3	-0.279721	-1.02197	1.36852	-0.0668303	P60469
Rab3gap2	-0.295827	-1.00503	-0.0763052	1.37716	Q8BMG7
Kif1a	-0.649163	-0.649115	1.45984	-0.161562	P33173
Ank1	-1.45568	0.157864	0.732253	0.565567	Q02357
Hspa4l	-0.54369	-0.753686	-0.155914	1.45329	P48722
Farsb	-0.661191	-0.626216	1.46284	-0.175434	Q9WUA2
Alg2	-0.97516	-0.311951	1.39303	-0.105917	Q9DBE8
Rpn2	-0.688452	-0.595993	1.46257	-0.178122	Q9DBG6
Mapk8ip3	-0.029377	-1.25318	0.0907392	1.19182	Q9ESN9
Gpx4	-1.32385	0.0418261	1.10138	0.180643	O70325
Mthfd1	-0.0747035	-1.20581	1.2405	0.0400086	Q922D8
Syngap1	-0.770589	-0.507675	-0.176796	1.45506	F6SEU4
Akr1b1	-1.24218	-0.0198415	1.20558	0.0564424	P45376
Lsamp	-1.20529	-0.0549713	0.0177013	1.24256	Q8BLK3
Rhog	-0.373357	-0.88511	-0.172426	1.43089	P84096
Tubb4a	-1.42523	0.168812	0.902931	0.353483	Q9D6F9
Gad2	-0.838171	-0.417356	1.4448	-0.189276	P48320
Serpinb1a	0.219368	-1.47213	0.623368	0.629391	Q9D154
Aldh9a1	-0.421339	-0.831159	1.447	-0.194505	Q9JLJ2
Cacna1e	-0.120689	-1.12959	-0.0559778	1.30626	Q61290
Mink1	-0.438732	-0.811179	-0.202197	1.45211	Q9JM52
Coro1c	-1.45651	0.207501	0.457926	0.791086	Q9WUM4
Cnr1	0.151576	-1.39547	0.264153	0.979745	P47746
Coro2b	-0.645626	-0.597266	1.4741	-0.231211	Q8BH44
Scamp5	-0.77748	-0.464384	-0.218341	1.46021	Q9JKD3
Mpst	-0.445482	-0.796025	-0.215076	1.45658	Q99J99
Gdap1	-1.4589	0.217497	0.456766	0.78464	O88741
Capza2	-0.133955	-1.10406	1.32497	-0.0869528	P47754
Ppfia2	0.175042	-1.41117	0.290992	0.945136	Q8BSS9
Flot1	-0.468647	-0.766226	-0.22838	1.46325	O08917
Acad9	-1.27076	0.0359118	0.0599927	1.17485	Q8JZN5
Mapk10	-0.790555	-0.440502	1.4591	-0.228045	Q61831
Gabra1	-1.34843	0.117889	1.06844	0.162107	P62812
Rab4a	-1.15128	-0.0725722	-0.0664512	1.2903	P56371
Rps9	-1.22101	-0.000659533	1.22845	-0.00677985	Q6ZWN5
Vcpip1	-0.627356	-0.590768	1.47955	-0.261427	Q8CDG3
Eif3l	-0.290905	-0.926498	1.41986	-0.202452	Q8QZY1
Vapb	-0.442509	-0.767683	1.46607	-0.255882	Q9QY76
Fth1	0.271535	-1.47936	0.539375	0.668453	P09528
Vps45	-0.154642	-1.05002	1.35994	-0.155278	P97390
Tnik	-0.358874	-0.845648	-0.243508	1.44803	P83510
Vcl	-1.48074	0.278434	0.660841	0.541462	Q64727
Ank2	-1.48245	0.280148	0.577709	0.624592	Q8C8R3
Mtarc2	-0.281579	-0.918423	-0.223774	1.42378	Q922Q1
Pycr2	-0.720748	-0.478514	-0.275706	1.47497	Q922Q4
Dstn	-0.761037	-0.430749	1.46913	-0.277348	Q9R0P5
Afdn	-0.987883	-0.20052	1.39349	-0.205089	Q9QZQ1
Sec14l2	0.299475	-1.4839	0.651046	0.533379	Q99J08
Mapt	-0.736666	-0.445853	-0.291736	1.47426	P10637
Slc6a1	-0.789987	-0.389422	-0.284587	1.464	P31648
Psmd1	0.061008	-1.23629	1.21103	-0.0357443	Q3TXS7
Cdc42bpb	-1.45372	0.288354	0.333188	0.832182	Q7TT50
Dip2c	-0.0798157	-1.08554	-0.171046	1.3364	E9PWR4
Trappc9	-1.03042	-0.129643	1.37014	-0.210079	Q3U0M1
Ube2o	0.27144	-1.428	0.247868	0.908687	Q6ZPJ3
Pebp1	0.332556	-1.48474	0.679027	0.473157	P70296
Ctbp1	-1.49092	0.341942	0.566034	0.582947	O88712
Synj1	-1.34267	0.194156	0.0742672	1.07425	Q8CHC4
Fn3krp	-0.475171	-0.670181	1.48623	-0.340876	Q8K274
G6pdx	-0.565655	-0.570607	-0.356233	1.49249	Q00612
Paics	0.153727	-1.28414	1.15191	-0.0214919	Q9DCL9
Slc2a3	-0.444527	-0.680647	-0.361023	1.4862	P32037
Dlgap4	-0.634061	-0.490791	-0.366134	1.49099	B1AZP2
Rpl8	-1.42089	0.296633	0.20082	0.92344	P62918
Cend1	-1.40747	0.284472	0.169375	0.953627	Q9JKC6
Rp2	0.138299	-1.25865	-0.0599458	1.18029	Q9EPK2
Arhgdia	0.329086	-1.44521	0.257899	0.858227	Q99PT1
Phyhip	0.380527	-1.49479	0.553849	0.560412	Q8K0S0
Mag	-1.38086	0.274457	0.102734	1.00367	P20917
Trap1	-0.232258	-0.873833	-0.333169	1.43926	Q9CQN1
Gcat	-0.538002	-0.567905	-0.389522	1.49543	O88986
Sec61a1	0.364605	-1.46943	0.773227	0.331598	P61620
Ncam2	-0.313302	-0.791228	-0.36037	1.4649	O35136
Pip5k1c	-1.23203	0.127794	-0.102135	1.20637	O70161
Atp6v1e1	-0.536013	-0.564538	1.49589	-0.395341	P50518
Csnk1a1	-0.776857	-0.322695	1.46843	-0.36888	Q8BK63
Hsd17b4	-0.726913	-0.36991	1.47934	-0.382517	P51660
Prkar2b	-0.498386	-0.596711	1.49516	-0.400061	P31324
Rps18	-1.49567	0.401505	0.586762	0.507407	P62270
Osbpl8	-0.550918	-0.539637	-0.406202	1.49676	B9EJ86
Lancl2	-1.49275	0.402562	0.457337	0.632847	Q9JJK2
Rpl9	-0.747651	-0.340546	1.47495	-0.386751	P51410
Csnk1d	0.31084	-1.39484	0.97228	0.111716	Q9DC28
Dpysl4	0.334109	-1.41668	0.156949	0.925617	O35098
Anks1b	-0.720002	-0.352178	-0.408046	1.48023	Q8BIZ1
Vps29	-0.408574	-0.662977	1.48956	-0.41801	Q9QZ88
Ctnnd2	-0.652613	-0.41689	-0.421381	1.49088	O35927
Coro1b	0.360397	-1.42784	0.895431	0.172012	Q9WUM3
Prkacb	0.092769	-1.15961	-0.200612	1.26746	P68181
Psmb5	-1.21018	0.148116	1.22007	-0.158005	O55234
Psmb1	0.0710229	-1.12939	1.29055	-0.232187	O09061
Fermt2	-1.08269	0.0289119	1.3243	-0.270518	Q8CIB5
Atp2b3	-1.23434	0.185071	1.19234	-0.143067	Q0VF55
Wdr7	-1.305	0.260953	1.10677	-0.0627204	Q920I9
Aldh2	0.0715685	-1.11005	-0.262884	1.30137	P47738
Mpp3	-1.30023	0.266125	1.1103	-0.0761982	O88910
Hspa4	0.178706	-1.21278	-0.176709	1.21078	Q61316
Gpd2	0.432704	-1.46636	0.263514	0.770142	Q64521
Cit	-0.162694	-0.864219	1.43524	-0.408329	P49025
Vac14	-1.44031	0.417934	0.848981	0.173396	Q80WQ2
Psmd12	-0.283141	-0.738977	1.47319	-0.451069	Q9D8W5
Cmpk1	-0.278074	-0.744024	1.47198	-0.449878	Q9DBP5
Sec24c	-1.16017	0.149207	1.25405	-0.243083	G3X972
Epb41l3	-0.792725	-0.217626	-0.447143	1.45749	Q9WV92
Hspa2	0.452663	-1.46209	0.23276	0.776667	P17156
Prkar1a	-0.363675	-0.641939	-0.48462	1.49023	Q9DBC7
Hyou1	-0.921825	-0.0828333	1.40751	-0.402853	Q9JKR6
Mtmr2	-1.0074	0.00684861	-0.361274	1.36183	Q9Z2D1
Rpl27	-1.25205	0.251831	1.15918	-0.158958	P61358
Crat	-0.065162	-0.932954	-0.402949	1.40106	P47934
Tln2	-1.4237	0.426361	0.882048	0.115288	Q71LX4
Plcl1	-0.821818	-0.17361	-0.450716	1.44614	Q3USB7
Psma4	-0.681112	-0.307451	1.48244	-0.493881	Q9R1P0
Spire1	0.231737	-1.21813	-0.205363	1.19176	Q52KF3
Atp6v1c1	-1.23674	0.258821	1.16915	-0.191225	Q9Z1G3
Sptbn4	0.260989	-1.23832	-0.18989	1.16722	E9PX29
Eif3h	0.252836	-1.22497	1.17997	-0.207829	Q91WK2
Rab39b	-1.47262	0.514082	0.711335	0.247204	Q8BHC1
Kif21a	-0.683376	-0.2719	1.47834	-0.523059	Q9QXL2
Ptprz1	-1.06745	0.119428	-0.361724	1.30975	B9EKR1
Trappc10	-1.49824	0.551505	0.434939	0.511799	Q3TLI0
Dnm2	-1.20217	0.256948	1.19443	-0.249208	P39054
Txnl1	0.516506	-1.45947	0.753059	0.189906	Q8CDN6
Kif5c	0.163606	-1.10431	1.28006	-0.339355	P28738
Pcdh1	-0.534092	-0.39873	-0.563318	1.49614	Q8CFX3
Slc6a11	-0.899571	-0.0300203	1.40229	-0.472702	P31650
Napb	0.279496	-1.20685	-0.255837	1.18319	P28663
Tomm40l	-0.0268636	-0.897154	-0.478069	1.40209	Q9CZR3
Psat1	-1.49107	0.57667	0.571433	0.342967	Q99K85
Uqcrq	0.566045	-1.47778	0.656049	0.255681	Q9CQ69
Rhob	-0.618912	-0.285691	1.48336	-0.57876	P62746
Vps26b	-1.49357	0.592945	0.372462	0.528158	Q8C0E2
Rnpep	-0.589006	-0.311252	1.48718	-0.586925	Q8VCT3
Rps6ka1	-1.286	0.386407	1.07918	-0.179586	P18653
Rab24	0.345366	-1.24482	-0.230947	1.1304	P35290
Rpl4	-0.987629	0.0883001	1.34755	-0.448221	Q9D8E6
Stxbp1	-1.25803	0.360686	1.11375	-0.2164	O08599
Gnb2	-0.385578	-0.507007	-0.601544	1.49413	P62880
Rock2	-1.3853	0.495663	0.913614	-0.0239787	P70336
Wnk2	-1.02622	0.142577	-0.434567	1.31821	Q3UH66
Rab18	0.607099	-1.49039	0.341476	0.541815	P35293
Caskin1	-0.892016	0.00936162	-0.511217	1.39387	Q6P9K8
Nckap1	-0.976717	0.0970513	1.34805	-0.468379	P28660
Atp6v0a1	-1.44833	0.569694	0.748996	0.129635	Q9Z1G4
Arl6	-0.914635	0.0362081	1.38163	-0.503208	O88848
Pfkp	0.420926	-1.29428	1.05567	-0.182316	Q9WUA3
Hsdl2	-1.48907	0.616317	0.331536	0.541215	Q2TPA8
Cd47	-0.456992	-0.411456	-0.625201	1.49365	Q61735
Wdr37	-0.723023	-0.141728	-0.588226	1.45298	Q8CBE3
Vps13c	-0.959582	0.0998779	-0.492016	1.35172	Q8BX70
Hip1r	-1.1585	0.299686	-0.344953	1.20377	Q9JKY5
Sptbn2	-0.726165	-0.12804	-0.595506	1.44971	Q68FG2
Rab3a	-1.11384	0.264423	1.23978	-0.390369	P63011
Tpp2	-0.893825	0.0490989	-0.537294	1.38202	Q64514
Oxct1	-0.0228589	-0.816484	-0.575462	1.41481	Q9D0K2
Slc8a1	-0.280705	-0.55469	-0.646395	1.48179	P70414
Kpnb1	-0.690621	-0.140851	1.45437	-0.6229	P70168
Gnai1	-0.374124	-0.452625	-0.662127	1.48888	B2RSH2
Neo1	-0.590866	-0.235012	-0.648807	1.47469	P97798
Slc8a2	0.000287453	-0.824332	1.40725	-0.583205	Q8K596
Abhd6	0.664444	-1.48219	0.292068	0.525674	Q8R2Y0
Mpp6	-0.762859	-0.0538199	-0.611873	1.42855	Q9JLB0
Shank2	-0.412846	-0.403185	-0.672273	1.4883	Q80Z38
Rpl28	-0.721594	-0.0921671	1.44122	-0.627456	P41105
Hsd17b12	0.582642	-1.39182	-0.0403635	0.849545	O70503
Psmb3	-0.427256	-0.380911	1.48709	-0.678919	Q9R1P1
Pcbp1	-0.411641	-0.39025	1.48647	-0.684583	P60335
Cttn	-1.09019	0.290237	1.23881	-0.438863	Q60598
Tecpr1	-1.41727	0.620274	0.0183656	0.778631	Q80VP0
Ablim1	0.449348	-1.24097	-0.291486	1.08311	Q8K4G5
Eif4g3	0.467938	-1.2574	-0.271732	1.0612	Q80XI3
Ppp1r9b	-0.447485	-0.341656	-0.694387	1.48353	Q6R891
Dlgap1	-0.211394	-0.576053	-0.681785	1.46923	Q9D415
Hcn1	-1.32117	0.546944	-0.185447	0.959672	O88704
Usp9x	0.168103	-0.937091	-0.563644	1.33263	P70398
Grm3	-0.625638	-0.143204	-0.686213	1.45505	Q9QYS2
Qdpr	-1.01159	0.24559	1.28383	-0.517827	Q8BVI4
Aldoc	-1.47569	0.713857	0.487066	0.274773	P05063
Pygm	-1.47861	0.716902	0.450324	0.311388	Q9WUB3
Ppp1cc	-0.372747	-0.388394	-0.719553	1.48069	P63087
Cltc	-1.27773	0.520119	1.01516	-0.257541	Q68FD5
Fech	-0.508762	-0.247937	-0.715586	1.47229	P22315
Ywhae	-0.613958	-0.142476	1.45447	-0.698041	P62259
Wars1	-0.0201846	-0.734827	1.42024	-0.665231	P32921
Gria1	-1.47818	0.725979	0.325982	0.426222	P23818
Rab5a	-0.0528311	-0.698605	-0.679467	1.4309	Q9CQD1
Rasal1	-0.334802	-0.414907	1.4782	-0.728488	Q9Z268
Dnpep	-0.26364	-0.485541	1.47325	-0.72407	Q9Z2W0
Rps11	-1.47067	0.72294	0.506027	0.241704	P62281
Ckmt1	0.351299	-1.09206	-0.469155	1.20991	P30275
Cd81	-0.0391865	-0.699709	-0.687881	1.42678	P35762
Bin1	-1.33481	0.605395	0.90589	-0.176476	O08539
Acaa2	0.642125	-1.37146	0.83414	-0.104805	Q8BWT1
Ywhah	-0.687416	-0.0414935	1.42749	-0.698579	P68510
Fasn	0.0397564	-0.752472	-0.687248	1.39996	P19096
Rab1b	0.63043	-1.34225	0.879163	-0.167346	Q9D1G1
Hk1	0.7275	-1.43833	0.082178	0.62865	P17710
Add2	-1.11923	0.409043	-0.459716	1.1699	Q9QYB8
Usp5	-1.03527	0.328837	1.23938	-0.532949	P56399
Epb41l1	-0.565134	-0.137081	-0.747819	1.45003	Q9Z2H5
Por	-0.824385	0.122517	-0.663726	1.36559	P37040
Gprin1	-1.42988	0.74445	0.0543196	0.631107	Q3UNH4
Clic4	-0.570412	-0.105471	-0.765485	1.44137	Q9QYB1
Dctn4	-0.711333	0.0416495	1.39974	-0.73006	Q8CBY8
Abr	-0.307621	-0.361633	1.46393	-0.794674	Q5SSL4
Rpl11	-1.4618	0.799637	0.283784	0.378384	Q9CXW4
Ppib	0.625441	-1.28424	0.938722	-0.279925	P24369
Ppt1	-0.854842	0.198027	1.33198	-0.675168	O88531
Rack1	-1.1027	0.45061	1.15321	-0.501122	P68040
Arl8b	0.80981	-1.454	0.428366	0.215828	Q9CQW2
Ca2	-1.44059	0.797223	0.118966	0.524398	P00920
Aifm3	-0.527131	-0.112007	-0.799658	1.4388	Q3TY86
Kcna2	-0.550458	-0.0854425	-0.797288	1.43319	P63141
Ctsd	-0.387811	-0.243213	1.45379	-0.822766	P18242
Pccb	0.283667	-0.914078	-0.655692	1.2861	Q99MN9
Eef2	0.218188	-0.847303	1.32366	-0.694546	P58252
Dnajc5	-0.348447	-0.280436	1.4551	-0.826215	P60904
Them4	0.700242	-1.32654	-0.213086	0.83938	Q3UUI3
Ptpra	-1.14935	0.533608	1.08398	-0.468239	P18052
Ero1a	-1.05191	0.436209	1.17781	-0.562107	Q8R180
Ap1g1	-0.830836	0.219432	-0.712791	1.32419	P22892
Ube2n	0.299215	-0.909984	1.27901	-0.668237	P61089
Myo6	0.625322	-1.23188	-0.370327	0.976884	Q64331
Maob	-0.115073	-0.488638	-0.830787	1.4345	Q8BW75
Ank3	-1.40211	0.800397	-0.0250507	0.626761	G5E8K5
Abhd12	-0.691753	0.0997995	1.37679	-0.784837	Q99LR1
Bsn	-0.844712	0.261052	1.30375	-0.720095	O88737
Fis1	0.625037	-1.20276	0.994488	-0.416767	Q9CQ92
Agk	0.212065	-0.780129	-0.761214	1.32928	Q9ESW4
Grin1	-0.143351	-0.421027	1.43174	-0.86736	P35438
Mtch2	0.81569	-1.37546	0.65809	-0.0983165	Q791V5
Ralb	0.382874	-0.935593	-0.678973	1.23169	Q9JIW9
Cyc1	-0.0421438	-0.510138	-0.860846	1.41313	Q9D0M3
Psma7	-0.198311	-0.349459	-0.885539	1.43331	Q9Z2U0
Ipo7	0.297284	-0.840488	1.28592	-0.742712	Q9EPL8
Pgam1	-0.245401	-0.297644	1.43422	-0.891176	Q9DBJ1
Tjp2	0.173757	-0.706996	-0.81222	1.34546	Q9Z0U1
Sars1	0.0742403	-0.605936	1.38074	-0.849047	P26638
Syt12	-0.373436	-0.156582	1.42595	-0.895932	Q920N7
Glul	0.0518042	-0.566197	-0.87073	1.38512	P15105
Cdk5	0.798288	-1.30797	0.765752	-0.256068	P49615
Aco1	-0.610702	0.103941	1.36869	-0.86193	P28271
Got1	0.000936204	-0.506601	1.3964	-0.890738	P05201
Mtor	-0.570619	0.0676022	-0.876168	1.37919	Q9JLN9
Fundc2	-1.41328	0.910376	0.405417	0.0974837	Q9D6K8
Rbbp9	0.90157	-1.40114	0.472487	0.0270827	O88851
Gpr158	-1.24065	0.746623	0.872036	-0.378007	Q8C419
Capn2	0.373598	-0.866714	1.24347	-0.750349	O08529
Ckap5	-1.31874	0.825828	0.724712	-0.231803	A2AGT5
Ppp1ca	-0.187574	-0.304932	-0.926468	1.41897	P62137
Ppp1cb	-0.113177	-0.378604	-0.920927	1.41271	P62141
Nfs1	0.218078	-0.706312	-0.836249	1.32448	Q9Z1J3
Slc25a46	-0.152053	-0.330045	-0.931926	1.41402	Q9CQS4
Ugp2	-1.39655	0.914851	0.460706	0.0209958	Q91ZJ5
Ap1b1	-0.513113	0.0436325	1.3803	-0.910817	O35643
Hnrnpm	-0.477483	0.00842434	1.3882	-0.919145	Q9D0E1
Grk2	0.13096	-0.596245	1.35494	-0.889654	Q99MK8
Dip2b	-1.37358	0.908555	0.532246	-0.0672199	Q3UH60
Glo1	-0.239679	-0.214522	1.40892	-0.954717	Q9CPU0
Acot13	0.74907	-1.19767	-0.447959	0.896558	Q9CQR4
Gpi	-0.0630975	-0.383038	1.39563	-0.94949	P06745
Dlg3	-0.346543	-0.0917783	1.39717	-0.958851	P70175
Trim23	-1.33541	0.906114	-0.174904	0.604198	Q8BGX0
Acly	0.635056	-1.05641	-0.623575	1.04492	Q91V92
Abce1	-0.633035	0.219421	1.31712	-0.903504	P61222
Aldh3a2	-1.36522	0.953692	0.47219	-0.0606613	P47740
Sv2b	-0.642785	0.235804	1.30993	-0.902947	Q8BG39
Atp1b3	0.64115	-1.04683	-0.637037	1.04272	P97370
Gpm6b	-0.191292	-0.207917	-0.992136	1.39135	P35803
Hras	-0.00220103	-0.394554	-0.977551	1.37431	Q61411
Pi4ka	-1.30315	0.908023	-0.249211	0.644342	E9Q3L2
Adam22	0.807735	-1.1984	0.841513	-0.450853	Q9R1V6
Taldo1	0.990969	-1.38151	0.32403	0.0665073	Q93092
Lancl1	-1.14297	0.759188	0.914253	-0.530474	O89112
Dync1li1	-0.16983	-0.212582	1.38554	-1.00312	Q8R1Q8
Cdc42bpa	-1.38407	1.00208	0.130873	0.251124	Q3UU96
Cox4i1	0.568951	-0.945673	1.1133	-0.736582	P19783
Vat1	0.85116	-1.22681	-0.403748	0.779395	Q62465
Atp6v0d1	-0.627043	0.252759	-0.924812	1.2991	P51863
Scn2a	0.243518	-0.615919	1.30244	-0.930044	B1AWN6
Osbp	-1.35747	0.989121	-0.0514817	0.419832	Q3B7Z2
Gnb1	0.227064	-0.587202	-0.946604	1.30674	P62874
Gdi1	0.887653	-1.24562	-0.367112	0.725077	P50396
Rps10	-1.29881	0.941772	0.604206	-0.247167	P63325
Rhot2	-0.32681	-0.0230346	-1.01492	1.36477	Q8JZN7
Pgam5	1.0313	-1.36666	0.246507	0.0888493	Q8BX10
Nipsnap1	-0.379761	0.0529133	-1.0197	1.34655	O55125
Wdr48	0.302178	-0.62882	1.27236	-0.945716	Q8BH57
Rab4b	0.308638	-0.634478	1.26951	-0.943672	Q91ZR1
Hspd1	0.651053	-0.976113	-0.723614	1.04867	P63038
Acsl1	0.955975	-1.27307	0.614141	-0.297045	P41216
Arl8a	0.990722	-1.30659	-0.203607	0.51947	Q8VEH3
Mdh1	-0.0288601	-0.284809	1.35451	-1.04084	P14152
Gnb4	-0.160936	-0.147935	-1.05066	1.35953	P29387
Ndufa4	0.163873	-0.472652	-1.00795	1.31673	Q62425
Plxnb1	-1.35774	1.05244	0.118721	0.186581	Q8CJH3
Eno2	-0.448932	0.147439	1.31935	-1.01786	P17183
Sccpdh	-1.27125	0.973943	0.5909	-0.293594	Q8R127
Mlec	-1.3474	1.05471	0.267325	0.0253693	Q6ZQI3
Gstm5	-1.15871	0.872656	0.796844	-0.510792	P48774
Hagh	-0.826756	0.545174	1.13568	-0.8541	Q99KB8
Mtnd4	-0.427431	0.148763	-1.03462	1.31329	P03911
Pdia4	0.917267	-1.19219	0.728864	-0.453942	P08003
Cnp	0.404023	-0.67878	-0.943889	1.21865	P16330
Rpl18a	-0.982927	0.711214	0.999313	-0.7276	P62717
Hspe1	0.701193	-0.972231	-0.738084	1.00912	Q64433
Hspa8	0.91818	-1.18753	0.730678	-0.461326	P63017
Grhpr	-0.314514	0.0460042	1.33069	-1.06218	Q91Z53
Sacs	0.135987	-0.402231	1.31301	-1.04677	Q9JLC8
Pdxk	1.07727	-1.34318	0.130189	0.135717	Q8K183
Cntn1	-0.227399	-0.0376734	-1.07406	1.33913	P12960
Decr1	0.280077	-0.54375	1.27007	-1.00639	Q9CQ62
Opa1	0.762294	-1.02511	-0.685147	0.947962	P58281
Tmem11	0.2688	-0.523597	-1.0174	1.2722	Q8BK08
Pde4b	-0.54944	0.298877	-1.00993	1.26049	B1AWC9
Pygb	-1.28499	1.03992	-0.221959	0.467031	Q8CI94
Faah	-0.967549	0.72454	0.990229	-0.74722	O08914
Capn5	0.417063	-0.656644	-0.967909	1.20749	O08688
Syne1	-1.15438	0.919677	-0.512759	0.747457	Q6ZWR6
Magi2	-1.32332	1.09655	0.21509	0.0116882	Q9WVQ1
Septin3	-1.30668	1.0859	-0.100627	0.321406	Q9Z1S5
Me2	0.806556	-1.02592	-0.688099	0.907459	Q99KE1
Syt1	-1.27108	1.05295	-0.245794	0.46393	P46096
Cul3	0.424761	-0.642051	-0.983084	1.20037	Q9JLV5
Plp1	0.466029	-0.678665	-0.965975	1.17861	P60202
Cstb	1.11048	-1.31421	0.00458106	0.199148	Q62426
Pfkl	-0.526252	0.325037	-1.03895	1.24016	P12382
Ina	0.289336	-0.489066	1.2525	-1.05277	P46660
Rpl24	-1.30641	1.11099	0.238925	-0.0435059	Q8BP67
Septin5	-1.25289	1.07478	-0.270972	0.449084	Q9Z2Q6
Impa1	0.569533	-0.746906	1.11388	-0.936504	O55023
Twf1	-1.28751	1.11788	0.282637	-0.113014	Q91YR1
Rab35	1.1125	-1.28172	0.313975	-0.14476	Q6PHN9
Aldh18a1	0.283225	-0.452006	-1.07777	1.24655	Q9Z110
Sfxn3	0.161762	-0.32667	-1.11202	1.27692	Q91V61
Mydgf	-0.910322	0.746313	0.976678	-0.812668	Q9CPT4
Rdx	-1.29857	1.14024	0.101896	0.0564374	P26043
Ndrg1	0.0487794	-0.202644	-1.13648	1.29034	Q62433
Cntnap1	0.902471	-1.0538	-0.653584	0.804911	O54991
Actn4	-0.555216	0.40401	-1.04624	1.19745	P57780
Nfasc	0.390149	-0.540299	-1.05288	1.20304	Q810U3
Dnaja4	-0.388692	0.242062	1.25221	-1.10558	Q9JMC3
Myh10	-0.793888	0.648912	1.0569	-0.911927	Q61879
Gnai2	0.684422	-0.827333	-0.886896	1.02981	P08752
Sec22b	0.502684	-0.641283	1.14783	-1.00923	O08547
Uba1	0.505887	-0.642128	1.14573	-1.00949	Q02053
Dnaja1	0.984527	-1.1197	-0.552031	0.687201	P63037
Macf1	-1.28424	1.15134	-0.0238742	0.156781	Q9QXZ0
Clcn4	0.305925	-0.437656	1.22909	-1.09736	Q61418
Stx1b	0.119774	-0.248707	1.27184	-1.1429	P61264
Ptrh2	1.15532	-1.27952	-0.038797	0.16299	Q8R2Y8
Rps27	-0.298647	0.176641	1.25937	-1.13736	Q6ZWU9
Sipa1l1	-0.36955	0.264822	1.233	-1.12827	Q8C0T5
Rpl34	0.147326	-0.249911	-1.15506	1.25765	Q9D1R9
Plpp3	-1.27188	1.17357	0.059606	0.0387045	Q99JY8
Aldoa	1.05433	-1.15097	0.576985	-0.480348	P05064
Rab8a	0.818497	-0.910692	-0.818904	0.911099	P55258
Etfdh	0.0945548	-0.183967	-1.17045	1.25986	Q921G7
Uqcrb	0.589432	-0.673957	-1.0053	1.08983	Q9D855
Eif3a	-1.05586	0.974205	-0.642091	0.723744	P23116
Arhgef7	-1.02379	0.948249	-0.686734	0.762279	Q9ES28
Hdlbp	0.747721	-0.816288	-0.907055	0.975622	Q8VDJ3
Bphl	0.209372	-0.274133	-1.16739	1.23216	Q8R164
Aars1	0.881471	-0.943371	-0.784876	0.846776	Q8BGQ7
Trim2	0.200439	-0.25798	-1.17365	1.23119	Q9ESN6
Canx	-0.663038	0.605709	1.07553	-1.0182	P35564
Ndufs2	-0.262122	0.205822	-1.17338	1.22968	Q91WD5
Septin4	1.05502	-1.10903	-0.545494	0.599504	P28661
Tmed4	-0.747464	0.697637	-0.963358	1.01318	Q8R1V4
Pc	0.153601	-0.201244	-1.18754	1.23518	Q05920
Uqcrfs1	0.412942	-0.4593	-1.12082	1.16717	Q9CR68
Gria2	-0.734922	0.690469	1.01776	-0.973302	P23819
Vps16	-0.311845	0.270058	1.21021	-1.16842	Q920Q4
Rap1a	0.831625	-0.863121	-0.868256	0.899752	P62835
Kars1	-0.775393	0.748163	0.972429	-0.945198	Q99MN1
Septin7	-1.2336	1.20884	0.103549	-0.078787	O55131
Arhgap26	-1.23266	1.21632	-0.0140094	0.0303442	Q6ZQ82
Kif5b	-1.18385	1.16866	0.348621	-0.333433	Q61768
Dnaja2	0.709047	-0.723498	1.00063	-0.986178	Q9QYJ0
Gna11	1.00878	-1.02155	-0.678708	0.69148	P21278
Rrbp1	1.13239	-1.1446	-0.445294	0.457502	Q99PL5
Cul5	1.19534	-1.20643	0.245981	-0.23489	Q9D5V5
Ociad1	0.174523	-0.178945	-1.20971	1.21413	Q9CRD0
Iqsec1	0.28222	-0.284826	1.19278	-1.19017	Q8R0S2
Uqcrc2	0.695391	-0.695885	-1.00776	1.00826	Q9DB77
Glod4	-0.536535	0.536162	1.10125	-1.10087	Q9CPV4
Nptn	0.00297932	-0.0017394	1.22412	-1.22536	P97300
Myo16	0.269752	-0.265462	-1.19729	1.193	Q5DU14
Cfl2	-0.654616	0.659243	1.03134	-1.03596	P45591
Rab10	0.341818	-0.333434	-1.18147	1.17308	P61027
Cct8	0.45128	-0.44004	1.13514	-1.14638	P42932
Suclg1	0.772815	-0.761445	-0.960383	0.949012	Q9WUM5
Rab11b	1.1839	-1.17162	0.329721	-0.341997	P46638
Rps16	-0.490971	0.510212	1.10807	-1.12731	P14131
Hspa9	0.596985	-0.574744	-1.08653	1.06429	P38647
Slc25a11	0.743418	-0.720888	-0.992946	0.970416	Q9CR62
Adh5	1.06721	-1.04152	0.610041	-0.635731	P28474
Brsk2	1.13727	-1.10743	0.474853	-0.504696	Q69Z98
Dync1i1	-0.222022	0.251909	1.18647	-1.21636	O88485
Nras	1.03749	-1.0054	-0.691428	0.659339	P08556
Npepps	-0.0370328	0.0735191	1.20498	-1.24147	Q11011
Bpnt1	-0.976448	1.01368	0.694933	-0.732166	Q9Z0S1
Rgs7	0.271627	-0.230472	-1.21896	1.17781	O54829
Prkca	0.522841	-0.4805	1.09571	-1.13806	P20444
Hsp90aa1	0.124458	-0.0765688	1.1962	-1.24409	P07901
Prkcb	0.691906	-0.628879	0.998969	-1.062	P68404
Wdr1	-1.08585	1.14926	-0.530761	0.467346	O88342
Mbp	0.762763	-0.687272	-1.02339	0.947902	P04370
Atp1b1	0.432019	-0.352561	-1.19859	1.11913	P14094
Rhoa	-0.674078	0.758681	0.949274	-1.03388	Q9QUI0
Dld	0.558574	-0.47313	-1.15189	1.06644	O08749
Ndufa12	0.167606	-0.0814734	-1.25994	1.17381	Q7TMF3
Arl6ip5	0.475622	-0.388048	1.10063	-1.1882	Q8R5J9
Gars1	0.242371	-0.154264	1.16292	-1.25103	Q9CZD3
Rpl7	-1.13195	1.22145	-0.378465	0.288969	P14148
Grin2b	0.295384	-0.203509	-1.24325	1.15137	Q01097
Ivd	1.13112	-1.03811	-0.611554	0.518549	Q9JHI5
Rac1	0.355983	-0.262648	-1.22987	1.13654	P63001
Aldh7a1	-0.889465	0.984836	0.737936	-0.833307	Q9DBF1
Ak4	0.405593	-0.308257	1.12089	-1.21823	Q9WUR9
Pdhb	0.691664	-0.594232	-1.08885	0.991414	Q9D051
Gls	0.757382	-0.65595	-1.04845	0.947021	D3Z7P3
Arhgap21	0.531916	-0.429754	-1.17517	1.07301	Q6DFV3
Cat	0.5703	-0.461283	-1.16267	1.05365	P24270
Fah	1.06676	-0.957394	-0.740045	0.630683	P35505
Apoo	1.21837	-1.10019	-0.445208	0.327026	Q9DCZ4
Zadh2	0.705789	-0.581602	-1.10033	0.976148	Q8BGC4
Acot2	0.974933	-0.848248	0.749664	-0.876348	Q9QYR9
Lman2	-0.41667	0.547498	-1.18748	1.05665	Q9DBH5
Cryab	-1.15549	1.28639	-0.0383383	-0.0925676	P23927
Dbn1	-0.527214	0.660383	1.00044	-1.13361	Q9QXS6
Ndufs7	0.151109	-0.015161	-1.28611	1.15016	Q9DC70
Rab5b	0.898794	-0.760528	-0.964736	0.82647	P61021
Gatd3a	0.585337	-0.443844	-1.17763	1.03613	Q9D172
Pfkm	-0.00738715	0.16196	1.13963	-1.2942	P47857
L1cam	0.348795	-0.191561	-1.268	1.11077	P11627
Rps13	-0.73135	0.889233	0.832631	-0.990514	P62301
Tuba1a	-0.933993	1.0968	-0.756471	0.593663	P68369
Eef1a2	1.04762	-0.884627	0.662365	-0.825354	P62631
Tufm	0.774382	-0.610862	-1.08521	0.921687	Q8BFR5
Pck2	1.24254	-1.07844	-0.455942	0.291843	Q8BH04
Rps7	-1.11028	1.27642	0.166175	-0.332312	P62082
Maoa	0.491695	-0.323603	-1.23283	1.06473	Q64133
Rab21	1.29938	-1.13095	0.0116028	-0.180034	P35282
Gstp1	-0.937481	1.10891	0.576387	-0.747815	P19157
C2cd2l	1.07137	-0.898908	0.631145	-0.803608	Q80X80
Slc2a1	-0.488899	0.664039	0.985904	-1.16104	P17809
Hibch	0.619506	-0.43929	-1.18715	1.00693	Q8QZS1
Adam23	0.08627	0.100987	-1.31117	1.12392	Q9R1V7
Ndufaf4	-0.0118737	0.200331	-1.30707	1.11861	Q9D1H6
Park7	-0.39105	0.584809	1.01809	-1.21185	Q99LX0
Rps6	-1.11809	1.31185	-0.168154	-0.0256067	P62754
Rps8	-1.0747	1.27126	-0.42202	0.225462	P62242
Pip4k2a	0.566361	-0.368279	-1.22243	1.02434	O70172
Dync1li2	1.31174	-1.11244	-0.204417	0.00510794	Q6PDL0
Ap3m2	1.01996	-0.818517	-0.897409	0.695963	Q8R2R9
Mark2	-1.11455	1.31798	-0.101425	-0.102003	Q05512
Cct3	-0.0901506	0.307531	1.08999	-1.30737	P80318
Atp5mg	0.797927	-0.580364	-1.10949	0.891924	Q9CPQ8
Septin2	0.117892	0.100155	-1.32399	1.10595	P42208
Naxd	-0.0840437	0.302522	1.09025	-1.30873	Q9CZ42
Cacna1a	1.21826	-0.997027	-0.60927	0.388038	P97445
Snap47	-1.05276	1.28792	0.202811	-0.43797	Q8R570
Csnk2a2	-0.650757	0.88729	-1.05668	0.820152	O54833
Ndufs1	0.138865	0.098131	-1.33155	1.09456	Q91VD9
Mogs	0.947143	-0.709053	0.76747	-1.00556	Q80UM7
Pmpca	0.480125	-0.24187	-1.27727	1.03902	Q9DC61
Gnai3	0.596086	-0.355496	-1.23595	0.995358	Q9DC51
Cntn2	0.689909	-0.438032	-1.19842	0.946543	Q61330
Acadsb	-1.06374	1.32036	-0.342998	0.086375	Q9DBL1
Pcyox1l	0.479618	-0.219988	1.02947	-1.2891	Q8C7K6
Ndufa10	0.189279	0.0721221	-1.34	1.0786	Q99LC3
Tpi1	0.768279	-0.505196	0.898001	-1.16108	P17751
Hacd3	-0.0154811	0.28	1.06907	-1.33359	Q8K2C9
Psd3	0.0754419	0.193231	1.07415	-1.34282	Q2PFD7
Pkm	-0.483249	0.752187	0.905849	-1.17479	P52480
Acat1	0.824169	-0.554998	-1.12869	0.859521	Q8QZT1
Idh3g	0.316352	-0.0458668	-1.33133	1.06084	P70404
Atp5pb	0.193078	0.0803459	-1.34479	1.07136	Q9CQQ7
Prkcsh	-0.0390489	0.312658	1.05971	-1.33332	O08795
Stxbp5	-0.80087	1.08006	0.619713	-0.898904	Q8K400
Rpl15	-0.145572	0.425899	-1.3145	1.03417	Q9CZM2
Atp1a3	0.437527	-0.157176	-1.31162	1.03127	Q6PIC6
Hnrnpa2b1	0.692838	-0.411775	0.934391	-1.21545	O88569
Iars2	0.660969	-0.378236	-1.23226	0.949525	Q8BIJ6
Oat	1.18786	-0.903077	-0.747736	0.46295	P29758
Cask	0.137662	0.147433	1.06548	-1.35058	O70589
Thy1	0.384413	-0.0958637	-1.32779	1.03924	P01831
Tln1	-1.00596	1.29548	0.221208	-0.510722	P26039
Actc1	-0.656311	0.948082	0.756287	-1.04806	P68033
Oxr1	0.0630381	0.234518	-1.35226	1.05471	Q4KMM3
Ndufb11	-0.205116	0.505004	-1.30275	1.00286	O09111
Arpc3	0.0268321	0.273297	1.04984	-1.34997	Q9JM76
Copa	-1.04841	1.34995	-0.0223126	-0.279222	Q8CIE6
Slc16a1	1.19218	-0.887217	0.457872	-0.762832	P53986
Septin11	-0.652248	0.961092	0.740895	-1.04974	Q8C1B7
Stxbp5l	1.10333	-0.792064	-0.89956	0.588297	Q5DQR4
Dync1i2	0.330153	-0.014801	-1.34954	1.03418	O88487
Phgdh	-1.017	1.33239	-0.422932	0.107538	Q61753
Dst	-1.03195	1.34959	0.0189797	-0.336617	Q91ZU6
Tmem30a	0.956124	-0.638012	0.743211	-1.06132	Q8VEK0
Atp5me	0.98577	-0.660309	-1.04002	0.714563	Q06185
Actg1	-0.343878	0.669764	0.927943	-1.25383	P63260
Fmnl2	-0.986784	1.31379	-0.514743	0.187734	A2APV2
Ahcyl2	-0.483306	0.812707	0.848135	-1.17754	Q68FL4
Vdac1	0.630072	-0.29906	-1.27429	0.943274	Q60932
Rps14	-0.878374	1.20969	0.43026	-0.761573	P62264
Rps3	-0.587674	0.920377	0.769651	-1.10235	P62908
Ndufa9	0.645675	-0.312916	-1.26861	0.935851	Q9DC69
Pitpna	1.23085	-0.896316	-0.726583	0.392049	P53810
Rtcb	-0.191756	0.528969	0.977379	-1.31459	Q99LF4
Tmed9	-0.964217	1.30389	0.225424	-0.565099	Q99KF1
Sirt2	0.754797	-0.413486	-1.21972	0.878407	Q8VDQ8
Aldh4a1	0.505009	-0.162701	-1.32439	0.982083	Q8CHT0
Atp5f1d	1.04166	-0.689247	-1.0062	0.653787	Q9D3D9
Rapgef4	1.37837	-1.01575	-0.145173	-0.217448	Q9EQZ6
Fahd2	0.75258	-0.386239	0.869764	-1.2361	Q3TC72
Atp1b2	1.22616	-0.855685	-0.775032	0.404559	P14231
Ywhag	0.865832	-0.486827	0.795767	-1.17477	P61982
Tubb3	-0.789171	1.17385	0.487846	-0.872523	Q9ERD7
Pura	-0.963654	1.35019	0.101381	-0.487921	P42669
Homer1	-0.100772	0.487546	-1.3504	0.963624	Q9Z2Y3
Slc1a3	1.29232	-0.903471	-0.662426	0.27358	P56564
Cox6c	0.702697	-0.312423	-1.27506	0.884782	Q9CPQ1
Gsn	1.12486	-0.732564	-0.944844	0.55255	P13020
Arf1	1.37353	-0.980695	-0.389404	-0.00343161	P84078
Tollip	0.294057	0.100149	-1.38576	0.991552	Q9QZ06
Gnas	0.787619	-0.393375	-1.23327	0.839025	Q6R0H7
Cisd1	1.32704	-0.925273	0.187786	-0.589553	Q91WS0
Sucla2	0.694022	-0.286109	-1.28869	0.880773	Q9Z2I9
Acot7	0.53557	-0.125499	-1.34813	0.938061	Q91V12
Rpl21	-0.924049	1.33483	0.168767	-0.579549	O09167
Prdx5	1.10323	-0.690333	-0.987819	0.574919	P99029
Acsl6	-0.594075	1.00855	0.671398	-1.08587	Q91WC3
Idh3b	0.351426	0.067674	-1.3894	0.970301	Q91VA7
Amph	-0.0561668	0.475516	-1.36786	0.948515	Q7TQF7
Sod2	0.923297	-0.501175	-1.16165	0.739532	P09671
Syt3	1.17571	-0.748389	0.481441	-0.908758	O35681
Ogdhl	1.3602	-0.93037	0.0948282	-0.524661	E9Q7L0
Dars1	-0.825733	1.2562	0.35375	-0.784216	Q922B2
Arf6	-0.593101	1.03028	-1.08207	0.644894	P62331
Atp8a1	0.65825	-0.220616	0.8817	-1.31933	P70704
Rala	1.0058	-0.565515	-1.1066	0.666317	P63321
Slc25a12	0.62532	-0.184687	-1.33337	0.892739	Q8BH59
Dock3	0.690666	-0.245899	-1.30949	0.864724	Q8CIQ7
Sfxn5	1.07051	-0.620865	-1.0517	0.602048	Q925N0
Sfn	-0.943313	1.39559	-0.0526222	-0.399654	O70456
Gdi2	1.1899	-0.737158	-0.911299	0.45856	Q61598
Tubb4b	-0.951951	1.40704	-0.155134	-0.299952	P68372
Atic	-0.526797	0.99539	-1.13482	0.66623	Q9CWJ9
Sptb	-0.376639	0.847027	0.772292	-1.24268	P15508
Ppia	0.312386	0.158694	0.940528	-1.41161	P17742
Mtco1	1.15281	-0.68155	-0.975724	0.504468	P00397
Pak2	0.468808	0.00481377	-1.39181	0.918187	Q8CIN4
Dgkz	-0.816954	1.29388	0.283423	-0.760349	Q80UP3
Add1	-0.938372	1.41595	-0.254841	-0.222734	Q9QYC0
Rps4x	-0.550385	1.03038	0.631838	-1.11183	P62702
Prdx2	0.297414	0.18365	0.93465	-1.41571	Q61171
Gdpd1	-0.855641	1.33698	0.186258	-0.667593	Q9CRY7
Aldh1a1	1.3982	-0.916113	-0.452663	-0.0294263	P24549
Fgf12	-0.00124544	0.483865	0.909649	-1.39227	P61329
Cryz	-0.665436	1.14863	0.507097	-0.990295	P47199
Mapre2	0.17103	0.31285	-1.41578	0.9319	Q8R001
Ndufv2	0.80463	-0.318472	-1.27579	0.789629	Q9D6J6
Ndufb5	0.591928	-0.105251	-1.36586	0.879185	Q9CQH3
Nt5dc3	1.14311	-0.653415	-1.00196	0.512264	Q3UHB1
Rpl6	-0.706865	1.20163	-0.930765	0.435995	P47911
Cycs	0.60554	-0.106919	0.868182	-1.3668	P62897
Purb	-0.574406	1.07746	-1.08297	0.579918	O35295
Pdcd6ip	0.27727	0.227179	-1.42361	0.919159	Q9WU78
Ogdh	0.740483	-0.233372	-1.3186	0.811489	Q60597
Gfm1	1.24001	-0.732798	-0.884774	0.37756	Q8K0D5
Slc25a4	0.961553	-0.454187	-1.18653	0.679168	P48962
Rps2	-0.839604	1.34715	0.165413	-0.672963	P25444
Mettl7a1	-0.812684	1.32383	0.222114	-0.733263	Q8C6B0
Tars1	-0.854301	1.37101	-0.616826	0.100115	Q9D0R2
Ndufb10	0.711772	-0.18581	-1.34014	0.814177	Q9DCS9
Bdh1	-0.0273502	0.554591	-1.39337	0.866134	Q80XN0
Ndufa11	-0.859494	1.39272	0.0329223	-0.566147	Q9D8B4
Ndufa6	0.520131	0.0175858	-1.40565	0.867932	Q9CQZ5
Hsdl1	1.07858	-0.535886	0.565981	-1.10867	Q8BTX9
Hpcal1	0.0184917	0.526344	0.862085	-1.40692	P62748
Tuba1b	-0.77403	1.32033	-0.777323	0.231022	P05213
Rap2a	1.04273	-0.494448	-1.14533	0.59705	Q80ZJ1
Ndufa8	1.16699	-0.612185	-1.02221	0.467406	Q9DCJ5
Cnrip1	-0.126912	0.689115	-1.3653	0.803098	Q5M8N0
Eif3b	0.0576565	0.509927	0.851016	-1.4186	Q8JZQ9
Thnsl1	1.4407	-0.87289	-0.258945	-0.308863	Q8BH55
Aspa	1.32884	-0.759562	-0.782234	0.212952	Q8R3P0
Tst	0.224028	0.347272	0.86891	-1.44021	P52196
Pcca	0.969649	-0.397004	-1.21858	0.645934	Q91ZA3
Afg3l2	0.929482	-0.35365	-1.24844	0.672605	Q8JZQ2
Slc25a22	1.13029	-0.548584	-1.08215	0.500449	Q9D6M3
Ndufs8	0.525419	0.0565092	-1.42044	0.83851	Q8K3J1
Immt	0.444027	0.138434	-1.43448	0.852021	Q8CAQ8
Cntnap2	0.403089	0.182831	-1.44023	0.854306	Q9CPW0
Cacna2d1	0.789018	-0.196704	0.743877	-1.33619	O08532
Camk2d	-0.541086	1.13458	0.491866	-1.08536	Q6PHZ2
Hnrnpd	0.22007	0.373898	0.850921	-1.44489	Q60668
Slc12a5	0.00911438	0.586015	0.815856	-1.41099	Q91V14
Atp2b1	-0.841568	1.4438	-0.414823	-0.187412	G5E829
Erc1	0.235229	0.36718	0.845181	-1.44759	Q99MI1
Sdha	1.18117	-0.577313	-1.03991	0.436046	Q8K2B3
Acsl3	1.35211	-0.7467	0.161512	-0.766918	Q9CZW4
Hsp90ab1	0.900277	-0.291335	0.675126	-1.28407	P11499
Rpl13a	0.0191742	0.592118	-1.41519	0.803901	P19253
Aco2	1.16587	-0.54972	-1.06595	0.449796	Q99KI0
Gapdh	0.133994	0.485126	0.820715	-1.43984	P16858
Llgl1	-0.188909	0.810354	-1.33896	0.717515	Q80Y17
Atp5f1c	1.02139	-0.399329	-1.20653	0.584468	Q91VR2
Drg1	0.840366	-0.216592	-1.32488	0.70111	P32233
Gstk1	0.0429267	0.584356	-1.42268	0.795399	Q9DCM2
Sfpq	-0.133444	0.762694	0.734783	-1.36403	Q8VIJ6
Snap91	-0.212987	0.846042	-1.3261	0.693044	Q61548
Plcb4	-0.443474	1.07771	0.531636	-1.16587	Q91UZ1
Spryd4	1.3518	-0.716636	-0.795787	0.160626	Q91WK1
Mgst3	0.873133	-0.23759	-1.31257	0.677022	Q9CPU4
Msn	0.636234	0.00523598	0.772297	-1.41377	P26041
Scamp1	1.03762	-0.387092	-1.20898	0.558456	Q8K021
Ndufb9	0.929466	-0.274953	-1.28806	0.633551	Q9CQJ8
Ndufv1	0.284483	0.373195	-1.46099	0.80331	Q91YT0
Hsp90b1	0.811975	-0.152779	-1.35431	0.695119	P08113
Sptbn1	-0.170898	0.831106	0.685307	-1.34552	Q62261
Bcr	-0.0869237	0.751774	-1.38273	0.717877	Q6PAJ1
Mfn2	0.655305	0.0102385	0.750971	-1.41651	Q80U63
Tmx2	1.33358	-0.664833	0.192857	-0.861605	Q9D710
Gstz1	0.737155	-0.0637495	-1.39164	0.718238	Q9WVL0
Slc25a5	1.10608	-0.428679	-1.16435	0.486951	P51881
Vapa	0.185521	0.493947	0.776232	-1.4557	Q9WV55
Atp5pd	0.12266	0.557097	0.765464	-1.44522	Q9DCX2
Hbb-bs	-0.64305	1.32415	0.207704	-0.888804	A8DUK4
Cct4	0.480595	0.20487	0.77354	-1.459	P80315
Syt2	0.0563726	0.629532	0.74454	-1.43044	P46097
Cds2	0.42854	0.258761	0.777332	-1.46463	Q99L43
Pip4k2b	-0.727147	1.41685	-0.680963	-0.00874206	Q80XI4
Cfl1	-0.0794652	0.778467	0.685722	-1.38472	P18760
Cap1	0.306751	0.394604	0.768304	-1.46966	P40124
Aldh5a1	0.608528	0.093893	-1.44075	0.738326	Q8BWF0
Gk	1.24561	-0.540674	-1.02614	0.321197	Q64516
Clstn1	-0.0174572	0.723811	-1.40824	0.701888	Q9EPL2
Ddah1	0.178187	0.528583	-1.45771	0.750945	Q9CWS0
Cox5b	1.00132	-0.294309	-1.26477	0.55776	P19536
Cct5	0.631411	0.0803872	0.72612	-1.43792	P80316
Slc17a7	0.11014	0.605032	0.730088	-1.44526	Q3TXX4
FAM120A	-0.483269	1.2026	-1.08819	0.368854	Q6A0A9
Trappc11	1.07579	-0.353775	-1.21449	0.492474	B2RXC1
Rtn3	0.683608	0.0437651	-1.42817	0.700792	Q9ES97
Hnrnpa3	0.494059	0.242118	0.733344	-1.46952	Q8BG05
Cyb5r3	0.307028	0.433976	0.73468	-1.47568	Q9DCN2
Myo5a	0.39542	0.349385	0.733085	-1.47789	Q99104
Sorbs1	-0.407918	1.15892	-1.15284	0.401829	Q62417
Nceh1	0.972757	-0.213961	0.547985	-1.30678	Q8BLF1
Rars1	1.44219	-0.681045	-0.669193	-0.0919492	Q9D0I9
Pdia3	0.0661228	0.69523	0.673471	-1.43482	P27773
Mtx1	0.757498	0.00560911	-1.41475	0.651646	P47802
Mpc2	0.655815	0.109044	-1.44674	0.681881	Q9D023
Mdh2	1.30531	-0.539011	-0.97982	0.213524	P08249
Dctn1	0.83502	-0.0670583	0.616859	-1.38482	O08788
Ttc7b	-0.0699929	0.841652	-1.38307	0.611416	E9Q6P5
Myh9	-0.667648	1.44261	-0.0935193	-0.681445	Q8VDD5
Nf1	-0.543178	1.32056	0.185288	-0.962673	Q04690
Gsr	1.13358	-0.351431	0.410674	-1.19283	P47791
Mccc1	1.40487	-0.619844	0.0161392	-0.801167	Q99MR8
Rpl35	-0.3421	1.12824	-1.19962	0.413481	Q6ZWV7
Rasa3	1.27948	-0.48529	-1.0343	0.240104	Q60790
Hba	-0.686649	1.48171	-0.305348	-0.489711	P01942
Lgi3	0.998645	-0.200783	-1.3056	0.507739	Q8K406
Arpc4	0.0258022	0.772743	0.621356	-1.4199	P59999
Gltp	0.707372	0.091178	-1.4415	0.642951	Q9JL62
Ahcyl1	-0.24235	1.04235	0.476007	-1.27601	Q80SW1
Vdac3	1.469	-0.66451	-0.206182	-0.598304	Q60931
Ephb2	1.21574	-0.410118	0.314562	-1.12019	P54763
Septin9	-0.0184745	0.825374	-1.40167	0.594767	Q80UG5
Cs	1.20829	-0.401358	-1.1292	0.322269	Q9CZU6
Akr1a1	-0.632182	1.44081	-0.0900979	-0.718532	Q9JII6
Prdx6	-0.344169	1.1541	0.376576	-1.18651	O08709
Ktn1	0.673481	0.142236	-1.45512	0.639399	Q61595
Slc4a4	-0.596743	1.41367	-0.0136624	-0.803268	O88343
Ptpn9	0.376991	0.446824	-1.48868	0.664868	O35239
Rpl18	-0.609017	1.43385	-0.0711008	-0.753734	P35980
Dlat	0.564538	0.264184	-1.47928	0.65056	Q8BMF4
Pgk1	0.529496	0.299278	0.654872	-1.48365	P09411
Nos1	-0.100071	0.929729	-1.3586	0.528946	Q9Z0J4
Slc25a13	0.655749	0.174514	-1.46272	0.632453	Q9QXX4
Atp2a2	0.232509	0.599401	-1.4744	0.642492	O55143
Vps35	-0.201415	1.03461	0.461445	-1.29464	Q9EQH3
Abat	0.982054	-0.148777	-1.3294	0.496121	P61922
Marcks	1.37338	-0.538447	0.0700574	-0.904988	P26645
Nmral1	1.49027	-0.653298	-0.450499	-0.38647	Q8K2T1
Atp5f1b	1.07326	-0.231589	-1.26944	0.427775	P56480
Prdx3	0.374831	0.486777	-1.49179	0.630179	P20108
Shmt2	1.10151	-0.236562	0.391133	-1.25608	Q9CZN7
Slc1a2	0.117633	0.750761	-1.4455	0.577105	P43006
Map6	0.734302	0.134177	-1.45052	0.582045	Q7TSJ2
Wdfy3	-0.291312	1.16037	-1.20623	0.337175	Q6VNB8
Lrrc57	0.589187	0.281071	-1.48279	0.612531	Q9D1G5
Ajm1	1.04449	-0.171628	-1.30206	0.429198	A2AJA9
Got2	1.04089	-0.167872	-1.30464	0.431623	P05202
Emc1	1.46588	-0.59037	-0.682076	-0.193438	Q8C7X2
Kcna1	0.896743	-0.0182041	-1.39048	0.511942	P16388
Ddx3y	-0.568123	1.4473	-0.752697	-0.126482	Q62095
Prxl2a	-0.209247	1.09307	0.385992	-1.26981	Q9CYH2
Capn1	-0.608595	1.49336	-0.506029	-0.378731	O35350
Gna13	1.42163	-0.536652	-0.829387	-0.0555911	P27601
Ndufs4	0.381327	0.504824	-1.49358	0.607427	Q9CXZ1
Auh	0.911469	-0.0236541	-1.38586	0.498047	Q9JLZ3
Dhrs4	0.204888	0.686222	0.576717	-1.46783	Q99LB2
Vwa5a	-0.60132	1.49594	-0.461286	-0.433338	Q99KC8
Slc3a2	-0.587749	1.48301	-0.612668	-0.282596	P10852
Cct7	0.438146	0.458725	0.599279	-1.49615	P80313
Ndufs6	0.909324	-0.00506998	-1.39135	0.487093	P52503
Dlg1	-0.0245692	0.930649	0.475076	-1.38116	Q811D0
Vwa8	1.49682	-0.589814	-0.441166	-0.465844	Q8CC88
Ppa2	1.49377	-0.585364	-0.536107	-0.372295	Q91VM9
Pdha1	1.37823	-0.469754	-0.937532	0.0290553	P35486
Hepacam	-0.397005	1.30694	0.145167	-1.0551	Q640R3
Rpn1	1.10208	-0.187297	0.358681	-1.27346	Q91YQ5
Tubb5	-0.0366685	0.951693	-1.37247	0.457447	P99024
Blmh	-0.255917	1.17699	0.289474	-1.21054	Q8R016
Dync1h1	0.970699	-0.0474044	0.440921	-1.36422	Q9JHU4
Cyfip1	0.478169	0.452695	0.567323	-1.49819	Q7TMB8
Etfa	1.28316	-0.349444	-1.09753	0.163814	Q99LC5
Syn1	-0.429985	1.36549	-0.9742	0.0386995	O88935
Tmed10	-0.553679	1.48939	-0.33111	-0.604596	Q9D1D4
Akr1b10	-0.365749	1.30205	0.137061	-1.07336	G5E895
Rhot1	1.4914	-0.553327	-0.590601	-0.347474	Q8BG51
C1qbp	0.468432	0.470675	-1.49865	0.559542	O35658
Echs1	1.46484	-0.521201	-0.209751	-0.733889	Q8BH95
Dpysl2	-0.513354	1.4572	-0.761431	-0.18241	O08553
Suclg2	0.0934975	0.851782	0.481024	-1.4263	Q9Z2I8
Cox5a	1.47733	-0.528179	-0.26474	-0.684415	P12787
Phyhipl	0.965856	-0.0141663	-1.37419	0.422505	Q8BGT8
Anxa6	0.530723	0.422117	0.544902	-1.49774	P14824
Inpp4a	1.49404	-0.539376	-0.374275	-0.580386	Q9EPW0
Eprs1	-0.529669	1.4892	-0.623624	-0.335905	Q8CGC7
Rpl17	-0.189227	1.15509	0.2798	-1.24566	Q9CPR4
Ddx1	0.524945	0.448931	0.525157	-1.49903	Q91VR5
Ablim2	-0.00289549	0.979115	0.39643	-1.37265	Q8BL65
Ldhb	0.928856	0.0537745	0.417407	-1.40004	P16125
Eno1	0.447401	0.537256	0.514253	-1.49891	P17182
Yars1	0.470212	0.514702	0.514755	-1.49967	Q91WQ3
Eef1a1	1.30349	-0.316404	0.103793	-1.09088	P10126
Unc13a	0.541467	0.447963	0.509441	-1.49887	Q4KUS2
Mtnd5	1.16922	-0.178297	-1.2405	0.249586	P03921
Acadm	1.49608	-0.499942	-0.409557	-0.586578	P45952
Tfrc	0.448669	0.549655	0.5004	-1.49872	Q62351
Padi2	1.4355	-0.43426	-0.853834	-0.147405	Q08642
Cotl1	-0.484676	1.48649	-0.337162	-0.664651	Q9CQI6
Chchd6	0.538915	0.463497	-1.49929	0.496874	Q91VN4
Ddost	-0.0634876	1.06781	-1.32418	0.319861	O54734
Inpp5a	1.43805	-0.432072	-0.848927	-0.157047	Q7TNC9
Syncrip	-0.488738	1.49931	-0.541274	-0.469295	Q7TMK9
Mtco2	1.39279	-0.380552	-0.955006	-0.0572324	P00405
Pitrm1	1.31057	-0.296365	-1.09031	0.0761108	Q8K411
Fscn1	1.40793	-0.39033	-0.925711	-0.091886	Q61553
Fh	1.09063	-0.0714726	-1.31148	0.292324	P97807
Tmem65	1.46742	-0.447748	-0.258507	-0.761165	Q4VAE3
Plpbp	0.801168	0.221274	0.433892	-1.45633	Q9Z2Y8
Sema7a	1.41882	-0.390461	-0.123197	-0.905161	Q9QUR8
Slc25a3	1.19172	-0.162311	-1.23012	0.200711	Q8VEM8
Rpl23a	-0.461824	1.49325	-0.403861	-0.627561	P62751
Lta4h	0.143218	0.893771	0.387869	-1.42486	P24527
Hspa5	1.49785	-0.456539	-0.57475	-0.466561	P20029
Ermn	0.830437	0.214054	-1.44936	0.404867	Q5EBJ4
Gstm1	0.125928	0.926672	0.360107	-1.41271	P10649
Fkbp3	0.708367	0.344927	0.428477	-1.48177	Q62446
Atp5po	1.02659	0.0324846	-1.36147	0.302401	Q9DB20
Ndufa13	0.96401	0.0985225	-1.39628	0.333745	Q9ERS2
Flnb	0.0227605	1.04369	-1.35223	0.285782	Q80X90
Hspa12a	1.0958	-0.0182866	-1.31926	0.241744	Q8K0U4
Cct2	1.25098	-0.163942	0.0957615	-1.1828	P80314
Gnaq	1.37709	-0.288141	-1.0069	-0.0820479	P21279
Dhrs1	0.261881	0.829167	0.362415	-1.45346	Q99L04
Dtna	-0.395546	1.48747	-0.677947	-0.413973	Q9D2N4
Sbds	1.49645	-0.403085	-0.531773	-0.56159	P70122
Me1	0.375107	0.72441	-1.47983	0.380311	P06801
Ppp2r2a	0.0387135	1.06425	-1.34445	0.24149	Q6P1F6
Atp5f1a	1.07346	0.0306352	-1.33857	0.234474	Q03265
Myh14	1.4954	-0.38873	-0.540628	-0.566038	Q6URW6
Clybl	1.38852	-0.279486	-0.119256	-0.989782	Q8R4N0
Acsbg1	1.15935	-0.0450979	0.161594	-1.27584	Q99PU5
Psmb4	0.423641	0.695485	0.365264	-1.48439	P99026
Pgm1	-0.29288	1.41991	-0.200887	-0.926139	Q9D0F9
Ppp6c	0.0411126	1.08798	-1.33174	0.202649	Q9CQR6
Chl1	0.618756	0.514925	0.357653	-1.49133	P70232
Coasy	-0.342597	1.4763	-0.392862	-0.740837	Q9DBL7
Idh3a	0.838588	0.296443	-1.45203	0.317002	Q9D6R2
Rpl5	-0.314474	1.4514	-0.296223	-0.840706	P47962
Lamp1	0.464733	0.674766	-1.48612	0.346624	P11438
Ndufs3	1.41263	-0.272569	-0.944408	-0.195651	Q9DCT2
Ganab	-0.254181	1.4072	-0.19541	-0.957605	Q8BHN3
Actr3	0.674474	0.479045	0.331618	-1.48514	Q99JY9
Timm44	1.41254	-0.258483	-0.20826	-0.9458	O35857
Coro1a	0.281877	0.876465	-1.43983	0.281491	O89053
Ptp4a1	1.47833	-0.317517	-0.721826	-0.438983	Q63739
Myo1d	1.19428	-0.0268274	-1.25137	0.0839224	Q5SYD0
Gfap	0.46189	0.708758	-1.4795	0.308855	P03995
Ldha	1.17094	0.000163603	0.101161	-1.27227	P06151
Rab6b	1.16825	0.0134108	0.0935864	-1.27525	P61294
mt-Co3	1.36043	-0.176555	-1.0487	-0.13518	P00416
Mobp	-0.0291182	1.21647	0.0444728	-1.23182	Q9D2P8
Tomm70	1.48387	-0.296108	-0.543502	-0.644257	Q9CZW5
Arf4	-0.284932	1.47779	-0.704795	-0.488066	P61750
Ecpas	0.0682819	1.12916	-1.30703	0.109592	Q6PDI5
Fam126b	1.21444	-0.0144636	-1.2344	0.0344153	Q8C729
Dnajb4	0.0546165	1.1454	-1.29465	0.0946298	Q9D832
Tubb2b	-0.27965	1.48222	-0.630638	-0.571934	Q9CWF2
Actr1b	-0.27865	1.48213	-0.57465	-0.628829	Q8R5C5
Anxa5	-0.12623	1.33229	-1.09384	-0.112222	P48036
Pa2g4	0.431774	0.775796	0.257202	-1.46477	P50580
Tuba4a	0.508489	0.700103	-1.47635	0.267756	P68368
Eci1	1.45245	-0.242506	-0.828119	-0.381828	P42125
Cyb5r1	1.46952	-0.259257	-0.462094	-0.748171	Q9DB73
Slc12a2	0.117899	1.09244	-1.33325	0.122911	P55012
Flna	-0.244749	1.45549	-0.815984	-0.394752	Q8BTM8
Mtx3	1.18116	0.0373626	-1.26541	0.0468959	D3YTP3
Eif3c	-0.0990193	1.32259	-1.10797	-0.115594	Q8R1B4
Sdhb	1.22541	0.00276061	-1.22406	-0.00411013	Q9CQA3
Rps3a	1.06162	0.167	0.124033	-1.35266	P97351
Actr2	-0.236072	1.46579	-0.474091	-0.755626	P61161
Cct6a	0.21918	1.01181	0.14954	-1.38052	P80317
Rpl10a	-0.005845	1.23763	-0.0202488	-1.21154	P53026
Cacnb4	1.45207	-0.218742	-0.412824	-0.820503	Q8R0S4
Capzb	0.243378	0.991316	0.155901	-1.3906	P47757
Slc25a1	1.36186	-0.125992	-1.04558	-0.190288	Q8JZU2
Actr1a	1.46514	-0.227928	-0.48431	-0.7529	P61164
Isoc2a	1.24043	-0.00203183	-1.20848	-0.0299207	P85094
Adap1	1.16507	0.0745401	-1.27888	0.0392686	E9PY16
P4hb	1.05287	0.188288	0.11623	-1.35739	P09103
Rab3c	0.142236	1.09912	-1.32822	0.0868603	P62823
Mpdu1	0.842728	0.411364	0.18972	-1.44381	Q9R0Q9
Shank1	0.27167	0.984595	0.135957	-1.39222	D3YZU1
Rab33b	1.46226	-0.20378	-0.748358	-0.510123	O35963
Nrcam	-0.150567	1.41226	-0.32515	-0.936546	Q810U4
Jup	1.09831	0.169787	0.0590798	-1.32718	Q02257
Arpc1a	0.452662	0.816259	0.179092	-1.44801	Q9R0Q6
Atp2b2	0.33908	0.929883	0.145008	-1.41397	Q9R0K7
Rps19	0.742934	0.529121	-1.46035	0.188296	Q9CZX8
Pdgfrb	1.4667	-0.192824	-0.647437	-0.626441	P05622
Brsk1	0.972672	0.301952	-1.39573	0.121107	Q5RJI5
Prdx4	1.17465	0.104333	-0.0104357	-1.26855	O08807
Gpd1	0.787986	0.492104	0.171618	-1.45171	P13707
Hadhb	1.44885	-0.164325	-0.486005	-0.798519	Q99JY0
Lonp1	1.0912	0.21252	-1.32798	0.0242576	Q8CGK3
Mtch1	0.617755	0.697843	-1.45341	0.137811	Q791T5
Hectd4	-0.0438632	1.35995	-1.03391	-0.282175	E9Q2E4
Calr	0.407877	0.909079	0.096514	-1.41347	P14211
Map4	0.205189	1.11361	-0.00818825	-1.31061	P27546
Nln	0.99797	0.322501	-1.37725	0.0567815	Q91YP2
Clpp	0.987645	0.340966	0.0518293	-1.38044	O88696
Acadvl	-0.11363	1.44624	-0.604798	-0.727809	P50544
Esd	-0.062399	1.39546	-0.383447	-0.949614	Q9R0P3
Cox6b1	1.37421	-0.0369478	-0.997291	-0.339975	P56391
Rtn4	0.512898	0.82452	0.0937729	-1.43119	Q99P72
Apmap	0.837063	0.502766	0.0880365	-1.42787	Q9D7N9
Etfb	1.42051	-0.0790358	-0.865839	-0.475635	Q9DCW4
Gpr37l1	0.402943	0.93928	-1.39727	0.0550462	Q99JG2
Letm1	0.802164	0.545196	0.0851358	-1.4325	Q9Z2I0
Rps23	0.288975	1.0624	-0.0143622	-1.33701	P62267
Eif4a2	0.489125	0.864526	0.0638381	-1.41749	P10630
Arpc2	0.488433	0.866463	0.0617423	-1.41664	Q9CVB6
Mff	1.33875	0.0177406	-1.05733	-0.299162	Q6PCP5
Chchd3	1.17341	0.183854	-1.25666	-0.100601	Q9CRB9
Kcnab2	0.886276	0.482687	-1.40715	0.0381874	P62482
Camk2a	0.772184	0.59887	0.0578417	-1.4289	P11798
Rpl23	-0.0483069	1.42318	-0.803805	-0.571069	P62830
Actbl2	0.449951	0.931607	0.00754124	-1.3891	Q8BFZ3
Plec	1.08887	0.294372	-1.31252	-0.0707224	Q9QXS1
Dlst	1.20037	0.185847	-1.22404	-0.162178	Q9D2G2
Rab6a	1.32987	0.0715041	-0.351117	-1.05026	P35279
Slc1a4	1.03061	0.374095	-1.33926	-0.0654502	O35874
Acot11	0.271803	1.13383	-0.131562	-1.27407	Q8VHQ9
Acadl	1.38585	0.0296367	-0.90361	-0.51188	P51174
Cand1	1.3034	0.114223	-1.08516	-0.332457	Q6ZQ38
Vdac2	1.40534	0.0181854	-0.787506	-0.63602	Q60930
Lxn	1.02109	0.402762	-0.0868413	-1.33701	P70202
Ube2v1	0.954298	0.474079	-1.36397	-0.0644058	Q9CZY3
Slc4a7	0.0736175	1.35671	-0.459223	-0.971102	Q8BTY2
Rtn1	0.887234	0.549966	-0.0561866	-1.38101	Q8K0T0
Ckb	1.37284	0.0707679	-0.536982	-0.906622	Q04447
Ndufb4	0.550235	0.89507	-1.3752	-0.0701032	Q9CQC7
Pgm2l1	1.28538	0.162757	-0.354766	-1.09337	Q8CAA7
Txndc5	1.32424	0.1278	-1.02254	-0.429504	Q91W90
Septin8	0.593024	0.863468	-0.0793764	-1.37711	Q8CHH9
Reep5	0.879179	0.580483	-0.0876561	-1.37201	Q60870
Rab3d	0.0871502	1.37338	-0.871099	-0.589428	P35276
Eif2s3x	0.0873722	1.3822	-0.766821	-0.702755	Q9Z0N1
Cdc42	0.945139	0.524821	-1.34771	-0.122247	P60766
Tcp1	1.38042	0.092359	-0.710318	-0.762464	P11983
Pdk3	1.10776	0.365076	-0.209646	-1.26319	Q922H2
Strap	0.53183	0.945488	-1.34363	-0.13369	Q9Z1Z2
Gabbr2	0.509799	0.96752	-0.141679	-1.33564	Q80T41
Wasf1	0.26424	1.21477	-0.314772	-1.16423	Q8R5H6
Scrn1	0.852005	0.628345	-1.3661	-0.114255	Q9CZC8
Prex1	0.191151	1.29031	-0.423549	-1.05791	Q69ZK0
Atp1a2	1.36959	0.111985	-0.824948	-0.656623	Q6PIE5
Nefl	0.861942	0.62228	-1.36194	-0.122286	P08551
Phb	1.34634	0.140107	-0.920671	-0.565776	P67778
Csrp1	0.252353	1.24184	-0.374358	-1.11983	P97315
Slc4a10	0.160946	1.34211	-0.604465	-0.89859	Q5DTL9
Snx27	0.166024	1.33996	-0.606428	-0.899553	Q3UHD6
Atl1	1.19549	0.310605	-0.340624	-1.16547	Q8BH66
Phb2	0.62762	0.882494	-0.168937	-1.34118	O35129
Ndufs5	1.18206	0.329364	-0.336155	-1.17527	Q99LY9
Dgke	1.09711	0.419091	-1.24353	-0.272677	Q9R1C6
Idh1	0.885998	0.63147	-1.33532	-0.182151	O88844
Hadh	0.743307	0.774594	-0.169251	-1.34865	Q61425
Kiaa1671	0.781058	0.737172	-0.170043	-1.34819	Q8BRV5
Chid1	1.22413	0.299607	-1.11602	-0.407715	Q922Q9
Mtx2	0.819562	0.706387	-1.33964	-0.186313	O88441
Pkp4	1.33322	0.203678	-0.770604	-0.766295	Q68FH0
Itpr1	0.938481	0.599788	-0.232306	-1.30596	P11881
Camk2b	1.02098	0.524451	-1.26687	-0.278558	P28652
Tomm22	1.16023	0.388526	-1.164	-0.384755	Q9CPQ3
Atl2	0.280772	1.27691	-0.582042	-0.975645	Q6PA06
Gabrb2	0.412447	1.15456	-0.41669	-1.15032	P63137
Ergic1	0.276983	1.2905	-0.662483	-0.904996	Q9DC16
Cap2	0.716295	0.855033	-0.275123	-1.2962	Q9CYT6
Pafah1b1	0.29317	1.27928	-0.642725	-0.929727	P63005
Camk2g	1.18325	0.390379	-1.11038	-0.46325	Q923T9
Psmd6	0.312187	1.26262	-0.972227	-0.60258	Q99JI4
Asrgl1	0.945726	0.629937	-0.304395	-1.27127	Q8C0M9
Itfg1	1.26616	0.310797	-0.619863	-0.95709	Q99KW9
Ahcy	0.785209	0.792262	-0.282988	-1.29448	P50247
Prdx1	0.945674	0.637962	-1.26339	-0.320249	P35700
Inpp1	0.347994	1.24103	-0.989774	-0.599248	P49442
Nomo1	0.5972	0.995403	-1.23467	-0.357934	Q6GQT9
Tomm40	1.07308	0.530755	-0.427327	-1.17651	Q9QYA2
Ran	0.688028	0.92611	-0.379157	-1.23498	P62827
Eif5a	1.16743	0.448996	-0.554162	-1.06227	P63242
Glud1	1.08522	0.535602	-1.14351	-0.477311	P26443
Nlgn2	0.480724	1.14869	-0.56779	-1.06162	Q69ZK9
Acsf2	1.08153	0.553158	-0.510585	-1.1241	Q8VCW8
Matr3	0.814393	0.825929	-1.2134	-0.426921	Q8K310
Uggt1	0.445298	1.19958	-0.751994	-0.89288	Q6P5E4
Mras	1.08589	0.560245	-1.09883	-0.547304	O08989
Nefh	0.678934	0.968624	-0.474787	-1.17277	P19246
Nme1	0.791115	0.859638	-1.19461	-0.456141	P15532
Nefm	0.895893	0.759794	-0.474686	-1.181	P08553
Hnrnpa1	1.16806	0.49093	-0.925704	-0.733282	P49312
Hadha	1.07138	0.588405	-1.08334	-0.576443	Q8BMS1
Gclc	0.749287	0.917091	-0.509843	-1.15653	P97494
Tkt	0.85538	0.811169	-0.500379	-1.16617	P40142
Ndufb7	0.531169	1.14223	-0.917449	-0.75595	Q9CR61
Rpl3	1.13653	0.541469	-0.89928	-0.77872	P27659
Farp1	0.542093	1.13778	-0.822687	-0.857189	F8VPU2
Idh2	0.753293	0.943861	-1.07387	-0.623288	P54071
Gsta4	0.617176	1.0814	-0.90883	-0.789745	P24472
Prkcg	1.04253	0.660049	-0.732823	-0.969758	P63318
Erlin2	0.673884	1.02976	-0.720953	-0.982696	Q8BFZ9
Sacm1l	0.638635	1.06534	-0.799907	-0.90407	Q9EP69
Gabbr1	0.707612	0.998423	-1.00657	-0.699462	Q9WV18
Gja1	0.739396	0.969545	-0.691625	-1.01732	P23242
Elp1	0.76208	0.961997	-0.800492	-0.923585	Q7TT37
Ctsb	0.823148	0.907793	-0.876851	-0.854091	P10605
Rdh11	0.86908	0.862466	-0.83638	-0.895166	Q9QYF1
#N/A

## Sheet: Webgestalt Ctx-Cer
description	normalizedEnrichmentScore	log10FDR		description	normalizedEnrichmentScore	log10FDR		description	normalizedEnrichmentScore	log10FDR
vesicle membrane	-2.31972	2.91747		receptor metabolic process	-2.21949	2.1375		protein kinase A binding	-1.98054	1.22582
coated membrane	-2.29468	3.2185		regulation of endocytosis	-2.18762	2.24223		clathrin binding	-1.84511	0.876103
clathrin-coated pit	-2.06998	2.16414		vesicle organization	-2.11446	1.78762		SH3 domain binding	-1.69051	0.449312
coated vesicle	-2.03502	2.2185		receptor-mediated endocytosis	-2.11124	1.89446		cell adhesion molecule binding	-1.62316	0.340099
endocytic vesicle	-2.0176	2.20147		vesicle-mediated transport in synapse	-2.07072	1.83647		protein serine/threonine kinase activity	-1.59707	0.348512
anchored component of membrane	-1.87318	1.53425		cell-cell signaling by wnt	-2.05882	1.86312		tubulin binding	-1.59372	0.418037
trans-Golgi network	-1.82248	1.36463		vesicle localization	-2.05765	1.90341		glutamate receptor binding	-1.52412	0.270648
ciliary part	-1.74801	1.12333		synaptic vesicle cycle	-2.0418	1.87708		oxidoreductase activity, acting on the CH-NH group of donors	-1.4123	0.214204
ribonucleoprotein granule	-1.69145	1.05577		regulation of postsynaptic membrane neurotransmitter receptor levels	-1.98887	1.65353		phosphatase binding	-1.31292	0.223073
presynaptic active zone	-1.67809	1.05168		regulation of gene expression, epigenetic	-1.97641	1.62657		lipoprotein particle receptor binding	-1.29762	0.21376
endoplasmic reticulum lumen	1.52012	0.848546		regeneration	1.61679	0.459223		glycosaminoglycan binding	1.05969	0.117743
nucleoid	1.63512	1.11282		cell redox homeostasis	1.65324	0.475084		steroid binding	1.12636	0.12057
intermediate filament cytoskeleton	1.79634	1.6268		ribonucleoprotein complex localization	1.66091	0.465489		cysteine-type peptidase activity	1.16292	0.118885
mitochondrial membrane part	1.82535	1.67052		lipid modification	1.75842	0.502113		electron transfer activity	1.2904	0.12892
NADH dehydrogenase complex	1.94875	2.12511		tricarboxylic acid metabolic process	1.79039	0.545241		antioxidant activity	1.38997	0.117954
organelle inner membrane	1.96589	2.12645		detection of external stimulus	1.81883	0.559807		fatty acid derivative binding	1.53467	0.236766
mitochondrial matrix	2.04597	2.28482		detection of abiotic stimulus	1.81883	0.559807		oxidoreductase activity, acting on CH-OH group of donors	1.63678	0.414287
respiratory chain	2.07007	2.27527		response to leukemia inhibitory factor	1.89788	0.639881		structural constituent of cytoskeleton	1.69334	0.445407
oxidoreductase complex	2.14479	2.50666		antibiotic metabolic process	1.9975	0.891949		sulfur compound binding	1.83221	0.757771
mitochondrial protein complex	2.22997	3.15988		mammary gland development	2.00882	0.64347		oxidoreductase activity, acting on NAD(P)H	1.98135	1.11242

## Sheet: cell type
					Log2 Fold Expression from Sharma et al. 2015
Protein ID	Ctx Hom 21m vs 5m	Cer Hom 21m vs 5m	Hom average	Gene name	Microglia	Astrocytes	Oligodendrocytes	Neurons	assigned cell type
Q99KP3	-0.98156		-0.98156	Cryl1	5.57171	-0.970055	1.27002	-3.48981	Microglia
P16460	-0.0601123	0.0326172	-0.0137475	Ass1	4.40166	2.75764	-0.635624	-3.13324	Microglia
Q9EQ06		-0.0989013	-0.0989013	Hsd17b11	3.58471	1.05017	0.918345	-3.21015	Microglia
Q64518		-0.291421	-0.291421	Atp2a3	3.49478	0.128981	0.192396	-1.41594	Microglia
P62482	0.136903	0.0200649	0.0784842	Kcnab2	3.373	-0.70549	-1.90605	0.281774	Microglia
P17047	-0.770875		-0.770875	Lamp2	3.37029	0.187185	0.585564	-2.29072	Microglia
Q80TY0	-0.0721498		-0.0721498	Fnbp1	3.2325	1.5798	1.01744	-4.86061	Microglia
Q3U7R1		-0.388366	-0.388366	Esyt1	3.18917	-0.588289	1.65787	-3.85671	Microglia
A6H8H2	1.01556	0.42001	0.717782	Dennd4c	3.1567	1.11706	0.047945	-2.73715	Microglia
P28867	-0.270259	0.347702	0.0387213	Prkcd	3.09285	-1.61307	1.3315	-1.60859	Microglia
Q9DCD0	-0.0470366	-0.034214	-0.0406253	Pgd	3.07203	-0.711986	0.992474	-1.31958	Microglia
Q923D2	0.442488		0.442488	Blvrb	2.98872	0.13768	1.81594	-4.16861	Microglia
Q9CWK8	-0.0550185	-0.274705	-0.164862	Snx2	2.98379	0.215605	0.663446	-1.51398	Microglia
Q9CZ44	0.0368625	0.33499	0.185926	Nsfl1c	2.97168	-2.40154	1.56174	-2.32104	Microglia
P23492	-0.336167	0.0201651	-0.158001	Pnp	2.94268	0.659359	1.43153	-3.82566	Microglia
Q9QVP9	0.401834		0.401834	Ptk2b	2.80442	-2.70463	-0.160225	-0.189739	Microglia
Q8BPU7		-0.531042	-0.531042	Elmo1	2.70757	-4.75551	1.46835	-2.0755	Microglia
Q9Z0R6	-0.116089		-0.116089	Itsn2	2.70048	-1.16306	1.36933	-2.78861	Microglia
G5E895	0.124349	0.00413176	0.0642403	Akr1b10	2.6812	1.59513	-0.460628	-1.83366	Microglia
Q924N4		-0.0925236	-0.0925236	Slc12a6	2.62184	0.431786	0.839773	-1.34111	Microglia
Q8BX70	0.0135777	0.135368	0.0744727	Vps13c	2.61648	-1.05089	0.198019	-0.724529	Microglia
Q9D1A2	0.0499464	0.142644	0.0962951	Cndp2	2.59103	-0.584564	1.25201	-1.97388	Microglia
Q9Z0P5	-0.00444841	0.0369416	0.0162466	Twf2	2.57618	-1.06507	0.706673	-0.967035	Microglia
Q9CY64	0.00209704	-0.0789091	-0.038406	Blvra	2.53989	-0.84996	1.3037	-1.64341	Microglia
Q9JHU9	0.0986675	0.426771	0.262719	Isyna1	2.49909	-0.216173	-0.249939	-0.305735	Microglia
P09528	0.520567	0.558893	0.53973	Fth1	2.49075	0.640831	0.330374	-1.45875	Microglia
Q6WVG3		-0.0877085	-0.0877085	Kctd12	2.46371	-0.25848	-0.100746	-0.317555	Microglia
Q8R361	0.0469659		0.0469659	Rab11fip5	2.42832	-0.416088	0.307865	-0.363548	Microglia
O88958	0.0916503	0.199542	0.145596	Gnpda1	2.42639	0.371265	0.287729	-1.28534	Microglia
Q922R8	-0.333691	-0.0816815	-0.207686	Pdia6	2.33507	0.531447	-0.0110607	-0.84555	Microglia
P50429	0.266263	0.476546	0.371405	Arsb	2.31741	0.725359	1.01865	-4.04615	Microglia
Q91VI7	0.200936	0.0471016	0.124019	Rnh1	2.31451	1.09346	1.00021	-3.15397	Microglia
Q922F4	-0.053265		-0.053265	Tubb6	2.28745	0.0394802	0.357695	-2.06479	Microglia
P70290		0.114055	0.114055	Mpp1	2.28242	0.0670948	0.97801	-4.22668	Microglia
Q9D8U8	-0.147113		-0.147113	Snx5	2.18697	-0.115133	1.15603	-2.58101	Microglia
P70429	-0.0373843		-0.0373843	Evl	2.18183	-2.51414	-0.715151	0.38327	Microglia
P47738	0.048976	0.235858	0.142417	Aldh2	2.16207	1.00792	0.376228	-1.20244	Microglia
Q9QXX4	-0.076196	-0.0794021	-0.0777991	Slc25a13	2.16106	-0.569174	-0.353655	-0.522425	Microglia
Q62426	0.234119	0.0318808	0.133	Cstb	2.12939	0.383591	0.538197	-1.24731	Microglia
Q9WV54	0.626527	0.700872	0.663699	Asah1	2.11937	-0.41971	0.879093	-2.26055	Microglia
Q9JII6	-0.0353204	-0.0401197	-0.03772	Akr1a1	2.10532	-0.784971	0.0111217	-0.187233	Microglia
O89053	-0.0612457	-0.059602	-0.0604239	Coro1a	2.10245	-1.21566	0.204701	-0.337755	Microglia
P57759	-0.166894		-0.166894	Erp29	2.08825	-0.751797	0.972233	-1.25761	Microglia
Q8K019	0.345397		0.345397	Bclaf1	2.02464	-2.14287	0.257685	-0.597639	Microglia
Q00612	-0.0444115	0.0476264	0.00160749	G6pdx	2.01347	-0.0459595	0.115761	-0.403046	Microglia
P57776	0.0282495	0.138048	0.0831488	Eef1d	1.8499	-0.099184	0.61014	-2.56817	Microglia
Q64455	0.127407		0.127407	Ptprj	1.65509	-2.15716	0.479341	-1.1617	Microglia
Q9JLJ2	-0.150791	-0.105373	-0.128082	Aldh9a1	1.62715	0.602285	0.577749	-2.13713	Microglia
Q8R550	-0.156743		-0.156743	Sh3kbp1	1.19452	-2.78737	-0.218286	-0.0104752	Microglia
Q61001		0.573756	0.573756	Lama5	-1.5394	8.35367	1.83384	-1.81949	Astrocyte
Q8BW75	-0.043425	0.0420052	-0.000709904	Maob	-0.845955	6.88287	0.720043	-0.992151	Astrocyte
P23927	0.0698488	0.177726	0.123787	Cryab	-3.01642	6.66937	2.76418	-2.47117	Astrocyte
Q8K010	-0.063614	-0.0103734	-0.0369937	Oplah	-3.06955	6.52008	-0.353655	0.388611	Astrocyte
Q61147		-0.811722	-0.811722	Cp	1.593	5.75338	2.36753	-5.20498	Astrocyte
Q9DB41	-0.131364	-0.0583707	-0.0948675	Slc25a18	-2.236	5.66345	0.610323	0.027071	Astrocyte
Q61292	0.442494	0.751379	0.596937	Lamb2	-1.43859	5.26961	1.36461	-1.13154	Astrocyte
P23242	0.259463	-0.154775	0.0523443	Gja1	-2.55581	5.19414	2.01274	-1.8612	Astrocyte
Q08642	1.07315	-0.199849	0.436649	Padi2	-1.60683	5.15324	3.60821	-3.16884	Astrocyte
Q9JM63		-0.160473	-0.160473	Kcnj10	-2.80302	5.1364	3.23883	-3.80664	Astrocyte
Q9JL04	0.194886	0.616344	0.405615	Fmn2	-1.47114	5.10088	1.59956	-0.629103	Astrocyte
Q6Q477	-0.0571031	0.194448	0.0686725	Atp2b4	-2.06444	4.93733	-0.365618	0.958679	Astrocyte
Q3UTJ2	-0.00216518		-0.00216518	Sorbs2	-3.67934	4.90738	0.669292	0.17712	Astrocyte
Q640R3	-0.192604	-0.287479	-0.240042	Hepacam	-2.45431	4.892	2.51451	-2.00032	Astrocyte
P17156	-0.0365946	-0.00202065	-0.0193076	Hspa2	-2.69639	4.80466	2.35605	-2.29414	Astrocyte
P03995	-0.12918	-0.157581	-0.14338	Gfap	-2.97707	4.72257	2.49387	-2.59471	Astrocyte
O88343	-0.125518	-0.127972	-0.126745	Slc4a4	-4.32752	4.66083	-2.0595	3.26869	Astrocyte
O35409		0.963913	0.963913	Folh1	0.348217	4.58914	2.12683	-3.67545	Astrocyte
P53986	0.254527	-0.0266969	0.113915	Slc16a1	0.11932	4.55045	1.66447	-1.84158	Astrocyte
P49817		-0.189031	-0.189031	Cav1	-2.02172	4.48283	3.36073	-3.48684	Astrocyte
P02468		0.60311	0.60311	Lamc1	-2.12567	4.39508	1.7699	-0.759058	Astrocyte
Q9JMD3		-0.0148704	-0.0148704	Stard10	-3.03329	4.35884	1.10332	1.14968	Astrocyte
Q61481	0.221193		0.221193	Pde1a	-0.145023	4.31229	-1.24932	0.56984	Astrocyte
Q9QYR9	0.333527	-0.133666	0.0999301	Acot2	0.121244	4.29081	0.308479	-0.437904	Astrocyte
P10493		0.697256	0.697256	Nid1	-0.777348	4.2456	0.237259	-0.153616	Astrocyte
P55088		-0.19075	-0.19075	Aqp4	-0.262114	4.23227	0.262804	-0.281517	Astrocyte
P32848	-1.15865		-1.15865	Pvalb	-0.331753	4.22871	1.56436	-1.46276	Astrocyte
P10649	-0.0877161	-0.188516	-0.138116	Gstm1	-0.813354	3.97126	0.390034	-0.20615	Astrocyte
Q8R4N0	-0.077604	-0.262364	-0.169984	Clybl	1.19183	3.96482	-0.970829	0.0916596	Astrocyte
Q80UW2	-0.111467	-0.156271	-0.133869	Fbxo2	-3.42843	3.9559	2.83932	-2.54795	Astrocyte
P56564	-0.100433	-0.166482	-0.133457	Slc1a3	-3.85841	3.90318	-0.103748	1.0676	Astrocyte
Q8K370	0.375926		0.375926	Acad10	2.56203	3.88514	0.45249	-2.42291	Astrocyte
P97434		0.226498	0.226498	Mprip	-0.99062	3.84381	0.805513	-0.48144	Astrocyte
P58771	-0.632064	-1.34077	-0.986419	Tpm1	-1.25552	3.80299	1.90111	-1.57483	Astrocyte
Q925N0	0.112126	0.0615886	0.0868575	Sfxn5	-2.43104	3.71532	0.515684	0.330914	Astrocyte
P30677	-0.00459578		-0.00459578	Gna14	-1.44593	3.70788	0.757095	-0.789848	Astrocyte
O08709	-0.119593	-0.158048	-0.138821	Prdx6	-0.0278454	3.67814	0.853889	-1.30933	Astrocyte
P24472	0.034301	-0.0718939	-0.0187964	Gsta4	-0.894064	3.60479	0.0410557	0.387995	Astrocyte
Q8CC35	-0.00279375		-0.00279375	Synpo	-0.0499363	3.46323	0.759113	-1.02532	Astrocyte
Q8VCW8	0.186092	0.0502772	0.118185	Acsf2	1.26802	3.46084	-0.54084	-1.2814	Astrocyte
Q62417	0.122363	0.183554	0.152959	Sorbs1	-2.74566	3.44512	0.596655	-0.166944	Astrocyte
P17809	-0.373266	-0.534973	-0.454119	Slc2a1	-0.4519	3.42089	0.836649	-1.01908	Astrocyte
Q8VHQ9	-0.0714991	-0.141188	-0.106344	Acot11	-0.791048	3.39567	1.00056	-0.794386	Astrocyte
Q80X90	-0.209997	-0.0856106	-0.147804	Flnb	-0.883968	3.35429	2.15106	-2.80487	Astrocyte
Q9D379	-0.0690715	-0.0105052	-0.0397884	Ephx1	0.712919	3.3444	0.947349	-2.4588	Astrocyte
Q9DCZ1	0.129083	-0.0569492	0.0360669	Gmpr	1.31292	3.18699	-0.858999	-1.20273	Astrocyte
P70202	0.0253089	-0.169674	-0.0721823	Lxn	0.661726	3.12556	-0.331936	-0.862066	Astrocyte
Q9D154	0.0666581	0.11692	0.091789	Serpinb1a	0.699961	3.11674	1.98553	-3.46281	Astrocyte
Q80YX1		-0.375794	-0.375794	Tnc	-2.90906	3.03906	1.05922	-0.748785	Astrocyte
Q64133	0.00550652	0.0734291	0.0394678	Maoa	-0.634893	3.01857	1.02648	-0.835571	Astrocyte
P54071	-0.000360239	-0.100733	-0.0505466	Idh2	0.288006	2.92753	-0.206852	-0.319012	Astrocyte
Q9DB73	0.235228	-0.156079	0.0395746	Cyb5r1	0.821831	2.92301	-0.992035	0.000915527	Astrocyte
Q811D0	-0.0198109	-0.204635	-0.112223	Dlg1	-1.11837	2.89653	1.54777	-1.57868	Astrocyte
Q8VDQ1	-0.388129	-0.170123	-0.279126	Ptgr2	1.20219	2.88358	-0.3808	-3.85555	Astrocyte
P26231	-0.209154		-0.209154	Ctnna1	-1.64801	2.87863	1.83196	-1.84587	Astrocyte
Q8R0Y6	-0.0983248	-0.0528533	-0.075589	Aldh1l1	-1.54977	2.87816	0.76973	-0.21574	Astrocyte
Q99L04	-0.00448426	-0.432556	-0.21852	Dhrs1	-0.584619	2.84181	1.71044	-2.0803	Astrocyte
P48722	-0.0105296	0.0686903	0.0290803	Hspa4l	-0.46245	2.78714	0.71637	-0.544056	Astrocyte
P97447		0.151573	0.151573	Fhl1	-4.10885	2.77748	0.354025	0.197519	Astrocyte
P26040	-0.00150113	0.302966	0.150732	Ezr	0.152925	2.75588	0.304251	-0.813051	Astrocyte
P70441	-0.185394	0.287002	0.0508039	Slc9a3r1	1.62053	2.67204	0.581959	-2.44312	Astrocyte
P29533	0.0728858		0.0728858	Vcam1	-0.796741	2.66396	1.01382	-1.06712	Astrocyte
Q99M71	-0.324524	-0.233012	-0.278768	Epdr1	0.238483	2.61174	0.48436	-0.97909	Astrocyte
P52196	0.0478439	-0.0789365	-0.0155463	Tst	-2.10734	2.60746	-0.8934	1.07285	Astrocyte
Q9DCN2	-0.0234334	-0.145322	-0.0843775	Cyb5r3	0.579662	2.57753	0.252796	-0.828516	Astrocyte
Q9CWS0	-0.0550931	0.00270472	-0.0261942	Ddah1	-4.04649	2.57322	0.642471	-0.292019	Astrocyte
E9Q6R7		-0.476445	-0.476445	Utrn	0.708536	2.53652	0.897039	-2.62627	Astrocyte
Q9CRC9	0.0326063	-0.203742	-0.0855677	Gnpda2	0.0373802	2.5203	1.12094	-1.37822	Astrocyte
P47199	-0.106609	-0.1373	-0.121955	Cryz	0.578775	2.51381	0.54277	-0.857204	Astrocyte
P97494	0.108814	-0.00449136	0.0521612	Gclc	0.879757	2.49502	0.412041	-1.04139	Astrocyte
Q7TPR4	-0.220817	0.372503	0.0758432	Actn1	0.14856	2.49047	0.934662	-1.88234	Astrocyte
P18572	-0.206621		-0.206621	Bsg	-1.12611	2.47002	0.527298	0.0502052	Astrocyte
Q9CQ62	0.2094	-0.182065	0.0136676	Decr1	0.668226	2.46065	0.60848	-1.16236	Astrocyte
Q66GT5		-0.0106972	-0.0106972	Ptpmt1	0.980688	2.45572	-0.637106	-1.84193	Astrocyte
Q9WTP7	0.154201		0.154201	Ak3	-0.21571	2.31875	-0.137533	0.201775	Astrocyte
Q9QYB1	0.112456	0.349869	0.231162	Clic4	1.0937	2.31436	0.777226	-1.876	Astrocyte
Q9EQ20	-0.0236829	0.00800336	-0.00783975	Aldh6a1	-0.656546	2.29916	0.540905	-0.245594	Astrocyte
Q8CI94	-0.04537	0.053148	0.003889	Pygb	-0.484558	2.29681	-0.702476	0.591473	Astrocyte
Q8BHW2	-0.124487		-0.124487	Oscp1	-1.53993	2.28771	-0.587254	1.12587	Astrocyte
Q9DBR7	0.206011		0.206011	Ppp1r12a	0.18544	2.2728	1.18884	-1.56389	Astrocyte
P22315	-0.123459	-0.0227552	-0.0731072	Fech	-0.150511	2.24574	0.0914307	-0.376659	Astrocyte
P61922	-0.0334283	-0.0700497	-0.051739	Abat	-6.07589	2.23047	0.127748	0.675356	Astrocyte
Q9D832	0.537844	0.557226	0.547535	Dnajb4	-0.475555	2.21961	0.193115	-0.27041	Astrocyte
P14231	-0.00799276	-0.0238697	-0.0159312	Atp1b2	-3.75931	2.2195	0.77137	-0.390736	Astrocyte
P29758	0.171982	0.0968829	0.134432	Oat	-0.118601	2.21159	-0.353933	0.405094	Astrocyte
Q9DCM2	0.105844	0.199832	0.152838	Gstk1	-0.183313	2.14881	0.183313	-0.778408	Astrocyte
Q91Z53	0.143878	-0.0348869	0.0544956	Grhpr	-0.252531	2.13181	0.990614	-1.47015	Astrocyte
Q91W43	-0.00955545		-0.00955545	Gldc	-3.14552	2.1208	0.227871	0.386139	Astrocyte
Q9JMC3	0.181067	-0.122231	0.0294182	Dnaja4	0.695372	2.08007	-1.14947	-0.35816	Astrocyte
Q9WUA3	0.00277329	-0.00535987	-0.00129329	Pfkp	0.501471	2.0486	-0.337151	-0.680904	Astrocyte
P15116	0.0197727		0.0197727	Cdh2	-4.89576	1.94326	-0.0576153	0.739271	Astrocyte
Q71LX4	-0.140288	0.118008	-0.01114	Tln2	-4.4024	1.86939	0.754141	-0.328331	Astrocyte
Q62165	-0.166471		-0.166471	Dag1	-2.34558	1.80629	0.566195	-0.35354	Astrocyte
Q80YN3	-0.127223	-0.206029	-0.166626	Bcas1	-2.99981	1.35667	13.1322	-7.91893	Oligodendrocyte
P60202	0.374568	0.544397	0.459482	Plp1	-0.680571	0.308664	10.0673	-3.2621	Oligodendrocyte
P04370	0.0170699	0.0537366	0.0354033	Mbp	-0.377214	-0.740099	9.3031	-3.11139	Oligodendrocyte
P20917	-0.386537	0.186362	-0.100088	Mag	-1.03789	-0.543295	8.44374	-2.12854	Oligodendrocyte
P16330	-0.0888353	0.046479	-0.0211781	Cnp	-1.44862	1.44862	5.97875	-4.1894	Oligodendrocyte
Q8BYI9	-0.115914	0.103091	-0.0064112	Tnr	-3.61093	-3.46707	5.66242	0.0924416	Oligodendrocyte
Q7TQD2	0.206336	-0.0396447	0.0833456	Tppp	-3.35929	-4.51791	5.16637	1.23488	Oligodendrocyte
Q8C996		-0.18535	-0.18535	Tmem163	-4.58802	-5.20519	4.78137	-0.852919	Oligodendrocyte
Q62059	0.786496	0.192536	0.489516	Vcan	-4.27288	-4.1105	4.51272	0.724091	Oligodendrocyte
Q8R2Y2		-0.144574	-0.144574	Mcam	-1.19103	-1.66716	4.2943	-0.0237446	Oligodendrocyte
P00920	-0.00761877	0.0764043	0.0343928	Ca2	-1.83058	2.39174	4.23536	-3.10428	Oligodendrocyte
P13707	0.0216636	-0.288432	-0.133384	Gpd1	-2.39103	1.82521	4.224	-1.77946	Oligodendrocyte
Q8BZ98	-0.094007	0.161602	0.0337974	Dnm3	-1.26448	-1.28925	4.20129	-1.36524	Oligodendrocyte
B1AWC9	0.116042	0.596924	0.356483	Pde4b	-4.25041	-3.75731	4.06581	0.251282	Oligodendrocyte
Q9JL62	-0.202663	-0.253115	-0.227889	Gltp	1.74182	-2.51308	3.82317	-2.60426	Oligodendrocyte
Q60771	0.127402		0.127402	Cldn11	-0.824774	-0.131212	3.78719	-1.30889	Oligodendrocyte
Q8VDQ8	0.0437689	0.0823832	0.063076	Sirt2	-0.981312	0.981312	3.53025	-2.40021	Oligodendrocyte
P55012	-0.0392947	-0.0366426	-0.0379686	Slc12a2	-1.58126	0.893835	3.34596	-1.719	Oligodendrocyte
Q8JZK9		-0.273719	-0.273719	Hmgcs1	-3.47619	-2.13625	3.04352	0.756683	Oligodendrocyte
Q61361	0.0409378	0.285248	0.163093	Bcan	-1.96917	0.631699	2.99761	-1.0676	Oligodendrocyte
A2ALS5	0.0643637	0.372326	0.218345	Rap1gap	-4.87711	-4.12163	2.94661	1.46772	Oligodendrocyte
Q9DB72		0.227882	0.227882	Btbd17	-0.910227	0.945574	2.81914	-0.652327	Oligodendrocyte
Q99J08	0.011208	0.0497091	0.0304586	Sec14l2	-1.41586	1.47208	2.75955	-2.06269	Oligodendrocyte
O35136	-0.0788733	0.00561227	-0.0366305	Ncam2	-4.58796	-3.34577	2.72213	1.03939	Oligodendrocyte
Q5SYD0	0.305506	0.154612	0.230059	Myo1d	-0.483473	0.483906	2.5609	-1.31794	Oligodendrocyte
Q8BIK4		0.234754	0.234754	Dock9	-4.33246	-2.69057	2.35718	0.954039	Oligodendrocyte
P13020	0.227423	0.125092	0.176258	Gsn	0.924492	-0.551418	2.24004	-3.5542	Oligodendrocyte
Q8BGT8	0.10437	0.0764737	0.090422	Phyhipl	-6.38436	-1.21742	2.2119	0.224304	Oligodendrocyte
Q9JKY5	-0.0867995	0.0597456	-0.0135269	Hip1r	-4.1925	-1.69563	2.17511	0.37447	Oligodendrocyte
Q9R0H0		0.168024	0.168024	Acox1	-2.09396	0.0969791	2.1649	-0.86397	Oligodendrocyte
Q0GNC1	0.25149	0.364724	0.308107	Inf2	0.853075	1.05683	2.14241	-2.6735	Oligodendrocyte
Q5EBJ4	0.525867	0.19624	0.361053	Ermn	0.3055	-1.30211	2.12794	-0.547764	Oligodendrocyte
P58044	-0.0368205	-0.134661	-0.0857407	Idi1	-2.29007	-1.41089	2.12631	-0.205	Oligodendrocyte
Q9QXG4	-0.0465094	-0.208968	-0.127739	Acss2	-0.357561	0.0586453	2.04169	-1.23187	Oligodendrocyte
Q920E5	0.0325006	0.0882976	0.0603991	Fdps	-1.83323	-1.13402	2.02934	0.00629997	Oligodendrocyte
E9Q0S6	-1.00404		-1.00404	Tns1	0.0231648	-0.0164947	2.01481	-0.889376	Oligodendrocyte
Q9D7S7	0.131631		0.131631	Rpl22l1	0.938829	-1.98845	2.00069	-2.05274	Oligodendrocyte
Q61595	0.0665403	0.0665034	0.0665219	Ktn1	-3.01476	0.798513	1.93716	-1.08271	Oligodendrocyte
Q8BGC4	0.205858	0.240129	0.222994	Zadh2	0.116711	0.274084	1.81695	-2.32476	Oligodendrocyte
Q60770		-0.275462	-0.275462	Stxbp3	0.31555	0.104778	1.8032	-3.42461	Oligodendrocyte
Q8CHU3	0.112345		0.112345	Epn2	-2.05446	0.355021	1.79543	-0.658436	Oligodendrocyte
Q9JKX6	0.285811	0.278945	0.282378	Nudt5	0.660561	0.28484	1.71285	-2.9866	Oligodendrocyte
A2ASQ1		0.0527639	0.0527639	Agrn	-6.00084	-0.621365	1.65897	0.622709	Oligodendrocyte
O35526	-0.198442		-0.198442	Stx1a	-0.507036	-2.32023	-7.0286	11.3418	Neuron
Q8BSS9	0.0466232	0.103866	0.0752448	Ppfia2	-1.213	-3.42809	-5.82127	10.3016	Neuron
P70207	-0.128953		-0.128953	Plxna2	-3.02006	-2.50271	-4.55187	9.52766	Neuron
Q3UHL1	-0.0602179	0.416215	0.177999	Camkv	-1.0187	-1.28157	-3.70684	9.12909	Neuron
Q9QYB8	-0.0637806	0.202979	0.0695993	Add2	-5.34583	-6.36545	-2.82587	9.12437	Neuron
P11627	-0.0392376	0.0302838	-0.00447693	L1cam	-1.6334	-1.59917	-4.58546	8.95925	Neuron
P28663	0.0448887	0.121968	0.0834284	Napb	-4.16374	-7.05063	-3.30463	8.95454	Neuron
P46096	-0.11672	-0.0176743	-0.0671971	Syt1	-1.34029	-0.36075	-3.99054	8.68876	Neuron
O08532	0.05753	-0.196091	-0.0692803	Cacna2d1	-2.58091	0.0811482	-4.18312	8.67094	Neuron
Q8R1I1	-0.13782	-0.0540131	-0.0959167	Uqcr10	-5.11927	-8.05028	-8.03328	8.67045	Neuron
P60879	0.141474		0.141474	Snap25	-3.65943	-2.94331	-4.66015	8.62401	Neuron
Q9QYX7	-0.125291	0.054269	-0.0355111	Pclo	-0.752798	-1.8697	-3.91582	8.51626	Neuron
Q9CPU4	-0.0619877	-0.067367	-0.0646773	Mgst3	-2.30779	-5.64715	-6.71664	8.27108	Neuron
Q91XM9	0.0511458	0.483182	0.267164	Dlg2	-1.3729	0.318623	-4.20357	8.19652	Neuron
P70232	0.232486	-0.191041	0.0207225	Chl1	-5.24927	3.19121	-5.58295	7.88727	Neuron
O35633	-0.303326	0.0512927	-0.126017	Slc32a1	-1.96609	-0.31032	-3.1191	7.79196	Neuron
Q8JZP2	-0.0394128	0.373574	0.167081	Syn3	-0.972412	-1.56209	-4.66352	7.78084	Neuron
Q99JF8	0.049719		0.049719	Psip1	-6.5914	-4.24479	-4.10089	7.74053	Neuron
P16054	0.100101	0.225527	0.162814	Prkce	-2.57482	-1.32198	-4.20846	7.67389	Neuron
Q9R0K7	-0.119918	-0.286483	-0.2032	Atp2b2	-1.80893	-0.495111	-2.93707	7.6682	Neuron
Q3UNH4	-0.228141	0.0047256	-0.111708	Gprin1	-1.19653	-0.85091	-3.98366	7.66546	Neuron
P62761	0.192712	-0.0776354	0.0575383	Vsnl1	-5.50145	-4.6569	-0.541214	7.63615	Neuron
P12658	0.245475	0.128746	0.18711	Calb1	-3.10983	1.14767	-4.70369	7.61743	Neuron
Q8K0T0	0.0590826	-0.281014	-0.110966	Rtn1	-5.34945	-4.75802	-0.373051	7.52679	Neuron
P18872	-0.109966	0.138468	0.0142515	Gnao1	-2.99526	-1.80156	-3.05191	7.49013	Neuron
Q9JLM8	-0.0100094	0.112263	0.0511269	Dclk1	-8.29766	-1.13776	-3.01222	7.46037	Neuron
A2CG49	0.116024		0.116024	Kalrn	-2.446	-1.50898	-3.86783	7.40126	Neuron
Q61644	-0.0922508	0.170893	0.0393209	Pacsin1	-3.34794	1.51137	-3.11453	7.39867	Neuron
Q7TQF7	-0.181658	0.0920782	-0.0447901	Amph	-7.07034	-6.26219	-0.457399	7.3522	Neuron
O35621	0.221129		0.221129	Pmm1	-5.58324	-5.99469	-0.578546	7.30121	Neuron
Q8K0U4	0.0409226	-0.015332	0.0127953	Hspa12a	-5.42263	3.71283	-5.64892	7.27325	Neuron
P47708	-0.0576155	-0.0250654	-0.0413405	Rph3a	-0.877123	-0.934263	-4.83054	7.26557	Neuron
O88935	-0.10752	-0.0958418	-0.101681	Syn1	-3.6656	-2.26071	-2.22844	7.26341	Neuron
O88485	-0.0923006	-0.191185	-0.141743	Dync1i1	-4.43442	-1.91119	-2.26936	7.2343	Neuron
Q80UG2	-0.0209405		-0.0209405	Plxna4	-4.14802	0.355604	-4.0537	7.13484	Neuron
P48320	-0.202858	0.0171615	-0.0928481	Gad2	-4.10832	-1.08355	-1.72113	7.07511	Neuron
F6SEU4	-0.0956687	0.364067	0.134199	Syngap1	-3.28259	-1.78679	-2.31518	7.04996	Neuron
Q08331	-0.67753	-0.124634	-0.401082	Calb2	-3.61305	-1.64259	-3.06167	7.04142	Neuron
P08551	-0.0609387	-0.511273	-0.286106	Nefl	-2.63127	-2.41846	-1.99381	7.04085	Neuron
Q8CGF6	0.0394326	0.0777914	0.058612	Wdr47	-6.1138	-2.30951	-3.16947	7.00936	Neuron
Q9CPW0	-0.00247587	0.0545283	0.0260262	Cntnap2	-1.57479	-0.82666	-2.82167	6.99071	Neuron
Q8CHT1	0.271347		0.271347	Ngef	-4.64782	0.781176	-4.5372	6.96598	Neuron
Q8BJI1	-0.0390086	0.043827	0.00240918	Slc6a17	-2.75394	-1.50742	-3.38747	6.89164	Neuron
Q80VC9	0.31702		0.31702	Camsap3	-1.74662	-3.09822	-2.89039	6.88779	Neuron
Q80TZ3	-0.0783839	0.135671	0.0286434	Dnajc6	-3.70111	-3.19941	-2.4942	6.85403	Neuron
Q8BGZ1	0.123889		0.123889	Hpcal4	-1.63601	-1.17818	-2.93811	6.83192	Neuron
Q5PR73	0.203392	0.785814	0.494603	Diras2	-0.421524	-0.94911	-3.20839	6.80909	Neuron
O88737	-0.168447	-0.158936	-0.163691	Bsn	-2.12869	-1.34786	-3.6472	6.7622	Neuron
Q3V1U8		-0.122397	-0.122397	Elmod1	-3.70505	-2.8346	-2.50173	6.67133	Neuron
P60469	0.0345006	0.0905846	0.0625426	Ppfia3	-3.98203	-4.48356	-1.83581	6.62785	Neuron
Q8C8N2	0.139989		0.139989	Scai	-3.48335	-0.857464	-2.42339	6.61399	Neuron
Q6P9K9	-0.0118899	0.161349	0.0747297	Nrxn3	-4.90806	-2.60233	-2.0556	6.55228	Neuron
Q9Z0J4	0.0681305	0.177317	0.122724	Nos1	-0.484972	-1.00901	-3.97116	6.49714	Neuron
P70392	-0.0113669		-0.0113669	Rasgrf2	-2.81369	-1.47429	-1.94153	6.46838	Neuron
Q62277	-0.161164	-0.0392762	-0.10022	Syp	-3.24856	-1.34499	-1.72661	6.46041	Neuron
Q61290	0.140573	0.321297	0.230935	Cacna1e	-2.91443	-2.01025	-3.31951	6.45561	Neuron
P62823	-0.055497	-0.0551312	-0.0553141	Rab3c	-2.94632	-1.11008	-3.03119	6.45409	Neuron
Q8CH09		0.355472	0.355472	Sugp2	-5.34801	-5.93373	0.844109	6.42933	Neuron
P62631	0.1956	0.0741894	0.134894	Eef1a2	-1.79189	-2.12416	-3.45555	6.35202	Neuron
Q8BHE3	-0.161063	-0.0261624	-0.0936127	Atcay	-7.98568	-7.62515	2.6468	6.24838	Neuron
Q9Z218	-0.112818	0.270727	0.0789546	Dpp6	-5.95534	-5.18543	-0.727264	6.2139	Neuron
P46660	0.00276064	-0.262958	-0.130099	Ina	-4.50929	-4.48315	-1.45247	6.2019	Neuron
Q64332	-0.0873755	-0.0383035	-0.0628395	Syn2	-7.38009	-4.42801	-0.181959	6.1603	Neuron
Q9ERD7	0.0147783	0.0105586	0.0126685	Tubb3	-6.78884	-5.62618	-1.06405	6.15488	Neuron
Q5DTY9	-0.0926089		-0.0926089	Kctd16	-0.430424	-1.42822	-3.23336	6.08919	Neuron
P11798	0.00657579	-0.152914	-0.0731692	Camk2a	-5.70252	3.89903	-4.58739	6.06695	Neuron
Q9D1T0	0.103274		0.103274	Lingo1	-3.86248	-1.95122	-3.00921	6.03631	Neuron
O54829	-0.0107792	0.0206221	0.00492143	Rgs7	-4.87131	0.150913	-2.45989	5.97451	Neuron
Q80Z24	-0.149585	0.290473	0.0704439	Negr1	-5.22617	-1.41933	-1.12814	5.88854	Neuron
Q69ZK9	0.0888876	0.0602572	0.0745724	Nlgn2	-5.8426	-5.23345	-2.04526	5.86729	Neuron
Q8CIQ7	0.260556	0.295281	0.277918	Dock3	-4.16829	-4.12667	-2.01259	5.78925	Neuron
Q9EPN1	-0.100241	0.218719	0.059239	Nbea	-3.36566	-1.65938	-2.14636	5.78035	Neuron
P08553	-0.0331491	-0.638632	-0.335891	Nefm	-6.23329	-3.01179	-1.26708	5.77937	Neuron
Q8BG39	-0.100884	-0.110431	-0.105657	Sv2b	-1.57865	0.823385	-3.02207	5.73958	Neuron
P08414	-0.068603	0.06488	-0.00186149	Camk4	-1.47337	-2.37503	-2.90055	5.73301	Neuron
Q80TJ1	-0.10691	-0.0294978	-0.0682041	Cadps	-6.94871	-1.77115	-1.13777	5.69837	Neuron
Q8C163	-0.104005		-0.104005	Exog	-2.50029	-5.06867	-4.60203	5.69318	Neuron
Q4KUS2	-0.0384154	-0.169006	-0.103711	Unc13a	-3.38517	-2.98405	-3.57323	5.68395	Neuron
D3YVF0	0.0251292	0.360195	0.192662	Akap5	-3.6931	-2.3877	-2.4777	5.67799	Neuron
Q6NS60	0.0173675		0.0173675	Fbxo41	-1.99953	-0.471605	-2.46937	5.63362	Neuron
Q9Z1B3	-0.0198223	0.236617	0.108397	Plcb1	-5.49186	-3.5768	-0.760391	5.62544	Neuron
Q6PHS9		0.138165	0.138165	Cacna2d2	-2.59656	-1.05127	-2.48282	5.60107	Neuron
Q9CS84	-0.0119187	0.212551	0.100316	Nrxn1	-6.16506	-2.0661	-1.98318	5.59373	Neuron
P63046	0.214172		0.214172	Sult4a1	-2.05322	-2.14611	-1.75925	5.57414	Neuron
P12849	0.40835	0.475189	0.44177	Prkar1b	-3.00812	-1.14423	-2.24756	5.57214	Neuron
O54901	-0.009453		-0.009453	Cd200	-2.44982	-0.0113201	-3.25207	5.56937	Neuron
B2RSH2	-0.0786722	0.232807	0.0770676	Gnai1	-5.50638	-4.22924	0.956425	5.54739	Neuron
Q8BTG7	0.46117	0.588543	0.524856	Ndrg4	-1.74615	-0.688497	-1.52363	5.48994	Neuron
Q8BLR2	-0.317697		-0.317697	Cpne4	-1.05179	-0.76911	-3.69789	5.44832	Neuron
O88741	-0.228532	0.0167508	-0.105891	Gdap1	-5.747	-6.17827	0.583653	5.4389	Neuron
Q8K1M6	-0.0468817	0.140683	0.0469007	Dnm1l	-0.715506	-0.40864	-3.08025	5.42385	Neuron
Q9EQF6	-0.184867	0.082178	-0.0513446	Dpysl5	-8.24363	0.302772	-2.47921	5.35108	Neuron
Q80YA9		0.372602	0.372602	Cnksr2	-2.64315	-2.33966	-1.79539	5.32598	Neuron
Q8VE33	0.303135		0.303135	Gdap1l1	-7.65778	-2.4117	-1.09424	5.26513	Neuron
F8VQK3	0.119539	1.38479	0.752167	Gucy1a2	-0.819958	-0.596493	-2.62722	5.25578	Neuron
P35438	0.0225499	-0.123143	-0.0502967	Grin1	-1.9759	-3.16244	-4.11282	5.23379	Neuron
P23819	-0.143994	-0.168671	-0.156332	Gria2	-6.1436	-4.65578	0.978128	5.19669	Neuron
E9Q7X7		0.089879	0.089879	Nrxn2	-4.4757	-3.92872	0.600239	5.19659	Neuron
Q0VF55	-0.185161	-0.107584	-0.146373	Atp2b3	-0.151489	-1.22717	-2.8226	5.1685	Neuron
Q8K0S0	0.234744	0.25599	0.245367	Phyhip	-1.12793	-1.15275	-1.97306	5.16099	Neuron
O55042	0.0740804		0.0740804	Snca	-1.71219	-2.4356	-2.03912	5.14787	Neuron
E9Q401	0.132673	0.171392	0.152032	Ryr2	-1.98626	0.547804	-1.89804	5.14765	Neuron
Q9D415	0.215064	0.812702	0.513883	Dlgap1	-3.13503	-1.04805	-2.67678	5.14412	Neuron
Q80TE7	-0.0168107		-0.0168107	Lrrc7	-1.94646	-1.47605	-3.88166	5.12509	Neuron
Q3UVX5	0.108688		0.108688	Grm5	-1.41882	-2.75211	-1.60407	5.08596	Neuron
Q9EQZ6	0.178514	0.0337685	0.106141	Rapgef4	-4.12655	3.20899	-3.98867	5.0798	Neuron
Q3UHD9	0.088675		0.088675	Agap2	-1.92972	-0.59255	-4.18976	5.07964	Neuron
P48318	0.118029	0.308163	0.213096	Gad1	-3.01771	-2.74856	-0.413406	5.05014	Neuron
P54763	0.477679	-0.225935	0.125872	Ephb2	-4.56482	0.159204	-2.69789	5.04691	Neuron
Q9EPW0	0.067018	-0.21043	-0.0717063	Inpp4a	-2.61986	-3.21946	-3.23631	5.01692	Neuron
P14094	-0.0592455	0.0388425	-0.0102015	Atp1b1	-8.0467	1.96697	-3.25054	5.00645	Neuron
Q641P0	-0.063687		-0.063687	Actr3b	-3.15336	1.10719	-2.52706	4.99654	Neuron
Q8VHJ5	0.067138	0.369244	0.218191	Mark1	-3.74906	-3.25505	-2.0501	4.99528	Neuron
Q9CZB0	-0.119454	-0.0822588	-0.100856	Sdhc	-2.44745	-5.62709	-4.73982	4.99357	Neuron
Q8CAA7	0.113512	-0.0183953	0.0475585	Pgm2l1	1.52447	-3.42	-5.11564	4.96711	Neuron
Q5RJI5	0.173198	0.0412723	0.107235	Brsk1	-3.43643	-1.03999	-2.05531	4.95586	Neuron
Q6PIC6	-0.0436657	0.0653464	0.0108404	Atp1a3	0.578884	-5.19109	-2.46653	4.95491	Neuron
Q2M3X8	0.336667		0.336667	Phactr1	-3.02272	-2.21076	-1.85964	4.90845	Neuron
Q9WV18	-0.0495747	-0.127934	-0.0887545	Gabbr1	-1.03998	-1.63853	-2.84048	4.89567	Neuron
E9Q6P5	-0.0227407	0.13461	0.0559345	Ttc7b	-1.69741	-2.1041	-3.40485	4.8911	Neuron
Q5SVL6	0.0907475	-0.101675	-0.00546366	Rap1gap2	-2.76362	-3.28663	-2.55256	4.88319	Neuron
Q8CCT4	0.27071		0.27071	Tceal5	-4.16851	1.21107	-3.01953	4.87549	Neuron
Q80XN0	-0.269868	-0.202474	-0.236171	Bdh1	-6.84478	-1.13547	-2.22109	4.87449	Neuron
Q01097	0.0563874	0.221148	0.138768	Grin2b	-1.56597	-1.94602	-3.20578	4.87296	Neuron
Q8BLJ3	0.0550224	0.121138	0.08808	Plcxd3	-1.43188	-1.36464	-2.13574	4.87199	Neuron
Q9Z2H2	-0.129181	0.383605	0.127212	Rgs6	-3.45199	2.35485	-3.73444	4.84926	Neuron
A2A690	0.04563		0.04563	Tanc2	1.02624	-1.06784	-3.80214	4.84457	Neuron
Q6PAK3		-0.0255682	-0.0255682	Prmt8	-1.12206	0.271711	-3.09172	4.84072	Neuron
P62881	0.440337	0.519219	0.479778	Gnb5	-4.1746	1.70914	-2.9199	4.83047	Neuron
Q922S4	0.000167937		0.000167937	Pde2a	0.989971	-1.29195	-3.59736	4.8221	Neuron
Q8BJH1	0.0822659		0.0822659	Zc2hc1a	-4.81747	2.35803	-3.08005	4.81481	Neuron
Q8R5H6	-0.0818713	-0.255731	-0.168801	Wasf1	-6.53397	-6.65886	1.3603	4.81161	Neuron
Q9JIS5	-0.226049	0.0728922	-0.0765781	Sv2a	-5.55565	-4.83633	0.287445	4.80028	Neuron
P63044	-0.116174	0.116586	0.000206228	Vamp2	-1.43445	-3.07709	-2.83718	4.79707	Neuron
P30275	-0.0469466	0.00716154	-0.0198925	Ckmt1	-1.03728	-1.14679	-1.31412	4.7857	Neuron
Q8BNY6	0.211097		0.211097	Ncs1	-3.45402	2.60338	-3.74487	4.77173	Neuron
P63318	0.0984215	-0.154908	-0.0282434	Prkcg	-1.31758	-1.28936	-1.98417	4.76302	Neuron
Q3UGY8	0.136391	0.282414	0.209403	Arfgef3	-3.5764	0.303026	-2.53533	4.72306	Neuron
P35802	-0.136655	0.0427729	-0.0469409	Gpm6a	-4.78	-0.80621	-1.51195	4.718	Neuron
Q62420	-0.0970967	0.0667258	-0.0151854	Sh3gl2	-0.776691	-1.23169	-2.36315	4.7173	Neuron
Q8VBY2	-0.218995	0.240892	0.0109483	Camkk1	-3.98716	-1.99334	-1.16658	4.6717	Neuron
Q91WM1	1.78892	0.156214	0.972567	Strbp	-4.21462	-0.889366	-1.51889	4.66967	Neuron
Q14BI2		0.0893064	0.0893064	Grm2	-1.51465	-1.66454	-2.19562	4.64235	Neuron
Q69Z98	0.348802	0.14207	0.245436	Brsk2	-1.1748	-1.47327	-1.96081	4.64072	Neuron
Q9ESN6	0.204889	0.274982	0.239935	Trim2	-4.76923	-0.455101	-1.60931	4.61148	Neuron
Q6ZPF3	-0.0163857		-0.0163857	Tiam2	-4.35313	-0.211121	-1.24764	4.59335	Neuron
Q2PFD7	0.0106902	-0.0422619	-0.0157858	Psd3	-2.9504	-0.148642	-1.57845	4.58735	Neuron
Q8R0F8	-0.110984	0.0341879	-0.0383981	Fahd1	-2.57119	-3.97097	-3.90442	4.58697	Neuron
Q8BYR5	0.0219	-0.0941251	-0.0361125	Cadps2	-0.575323	-1.22277	-2.06603	4.5627	Neuron
Q80W21		-0.414336	-0.414336	Gstm7	-5.29262	-3.78595	0.539545	4.54473	Neuron
P70236	-0.0595735		-0.0595735	Map2k6	-0.891552	-3.60739	-2.62791	4.52757	Neuron
Q6P3A8		0.516585	0.516585	Bckdhb	-2.33103	-3.75485	-3.25142	4.52492	Neuron
P23818	-0.246096	-0.00821609	-0.127156	Gria1	-0.744421	-1.62893	-2.19287	4.51219	Neuron
Q91ZZ3	-0.0376632		-0.0376632	Sncb	-0.336147	-0.394749	-3.13332	4.50988	Neuron
O08599	-0.120036	-0.0381344	-0.079085	Stxbp1	-2.03917	-1.08589	-1.24179	4.50636	Neuron
Q91YX5		-0.264584	-0.264584	Lpgat1	-3.03491	-4.29063	-3.6544	4.49276	Neuron
P10637	0.0226692	0.259728	0.141198	Mapt	-7.8373	-3.44276	0.464134	4.47931	Neuron
O70443	-0.0764634		-0.0764634	Gnaz	-0.646387	0.30076	-2.33015	4.47176	Neuron
Q9Z2H5	-0.100176	0.0621311	-0.0190223	Epb41l1	-2.42001	-3.29602	-0.727795	4.45351	Neuron
B0V2N1	0.0743466		0.0743466	Ptprs	-5.36904	-3.48977	0.534422	4.43335	Neuron
Q9CPP6	-0.0435465	0.366226	0.16134	Ndufa5	-0.847229	-3.60851	-3.84228	4.41073	Neuron
Q9Z2W9	-0.208994	0.120467	-0.0442634	Gria3	-4.37519	-2.75739	0.0425053	4.40781	Neuron
Q99PJ0	-0.245964	0.113919	-0.0660227	Ntm	-3.44198	-1.02909	-1.50401	4.36591	Neuron
P97427	-0.0611034	0.0962589	0.0175778	Crmp1	-2.34676	-3.23963	-0.639719	4.36377	Neuron
P35436	-0.0849474		-0.0849474	Grin2a	-0.493826	0.820293	-0.62089	4.35973	Neuron
Q61548	-0.19294	-0.0301041	-0.111522	Snap91	-4.34564	-3.31994	-0.488606	4.33549	Neuron
P61211	0.307256	0.473961	0.390608	Arl1	-1.70531	-4.75099	-4.31631	4.32863	Neuron
D3YZI9	0.250402		0.250402	Pgbd5	-1.08231	-1.32855	-1.97657	4.32163	Neuron
O55017	-0.518925		-0.518925	Cacna1b	-0.578087	-1.25676	-2.7266	4.31712	Neuron
Q99NE5	-0.0855073	0.190484	0.0524885	Rims1	-1.92798	-0.927898	-2.88099	4.30966	Neuron
P28652	0.0104556	-0.0438352	-0.0166898	Camk2b	-1.31881	0.182299	-2.21368	4.30956	Neuron
Q3UH93	-0.192133		-0.192133	Plxnd1	-0.235016	-3.66664	-2.60936	4.30452	Neuron
Q8K400	0.0191751	0.0186483	0.0189117	Stxbp5	1.58869	-4.49965	-4.94405	4.2953	Neuron
Q9Z0P4	-0.248316	0.105795	-0.0712605	Palm	-6.40895	2.16279	-3.21252	4.26556	Neuron
Q8BHC1	-0.211577	-0.0183282	-0.114953	Rab39b	-5.23808	-5.47247	-2.14082	4.26443	Neuron
Q8BPQ7	0.0136568		0.0136568	Sgsm1	-1.91125	-0.52733	-2.56728	4.25112	Neuron
P54285	0.224395		0.224395	Cacnb3	-2.36084	-2.09408	-3.02431	4.23917	Neuron
Q3UHB1	0.0317861	-0.0482838	-0.00824887	Nt5dc3	-1.6235	0.657467	-2.62738	4.23859	Neuron
P15209	0.0927365		0.0927365	Ntrk2	-4.84028	0.166031	-2.56313	4.23542	Neuron
P61264	-0.0265618	-0.12686	-0.0767108	Stx1b	-6.54192	-1.39101	-0.873514	4.2236	Neuron
Q5XG69	0.000906637		0.000906637	Fam169a	-4.56949	-3.03328	0.223709	4.22222	Neuron
Q9Z1L5	-0.106268	0.10624	-1.39069e-05	Cacna2d3	-1.72784	-1.92858	-1.77073	4.19628	Neuron
Q8VD37	-0.172806	0.179335	0.00326492	Sgip1	-5.42772	-3.88557	-0.468929	4.16593	Neuron
Q9R111	0.0025057		0.0025057	Gda	2.88833	-4.54447	-3.53298	4.12032	Neuron
P63011	-0.115262	-0.102056	-0.108659	Rab3a	-6.34439	-5.10375	1.77916	4.11911	Neuron
Q8BH66	0.0673995	-0.158446	-0.0455234	Atl1	-5.04134	-3.6494	-0.0576706	4.11752	Neuron
Q9R1R2	0.0779061	0.329033	0.203469	Trim3	-2.51588	-0.803619	-0.774725	4.05866	Neuron
O08688	-0.0176309	0.188029	0.0851992	Capn5	-3.76033	-3.40449	-1.77604	4.0472	Neuron
O88507	-0.0990898	0.458463	0.179687	Cntfr	-4.45288	-2.93166	-0.18577	4.03901	Neuron
Q9QWI6	-0.144742	0.243856	0.0495566	Srcin1	-5.62385	-4.62894	0.913439	4.00733	Neuron
B9EJA2	0.0549237		0.0549237	Cttnbp2	-4.26692	1.66815	-2.50772	4.00659	Neuron
P46735	-0.0371977	-0.116328	-0.0767626	Myo1b	0.628004	-1.33358	-2.78165	4.00593	Neuron
Q60900	0.0149452	-0.181931	-0.083493	Elavl3	-7.99455	-7.97487	2.37861	3.96243	Neuron
Q3UUG6		0.280201	0.280201	Tbc1d24	-1.4318	-0.648365	-1.29225	3.9568	Neuron
Q80W47		0.12157	0.12157	Wipi2	-2.05171	-4.9656	-0.613806	3.95322	Neuron
P31324	-0.26204	-0.240205	-0.251123	Prkar2b	-1.00379	-2.87637	-1.29169	3.93114	Neuron
Q99N28	-0.0611462	0.269835	0.104344	Cadm3	-5.6448	-2.09374	0.308735	3.92537	Neuron
O08989	0.152816	-0.0699349	0.0414405	Mras	-2.76745	-2.71635	-1.1197	3.92256	Neuron
P05480	-0.152507		-0.152507	Src	-3.16835	0.43557	-2.38047	3.88292	Neuron
Q9WV34	-0.134456		-0.134456	Mpp2	-5.06707	-4.61456	1.45042	3.87196	Neuron
Q61137	-0.0163434		-0.0163434	Astn1	-2.91175	-2.39653	-0.436737	3.86355	Neuron
Q8K4G5	0.100782	0.1342	0.117491	Ablim1	-5.68356	1.65189	-2.39	3.84328	Neuron
D3YXJ0	-0.139029	0.509509	0.18524	Dgkh	-0.414011	-0.974972	-1.96221	3.83303	Neuron
Q5SQX6	-0.0828272	-0.000897689	-0.0418625	Cyfip2	-6.03451	-5.40429	1.36326	3.82613	Neuron
P61294	0.575736	0.0248338	0.300285	Rab6b	-2.10121	-0.182238	-1.54073	3.80988	Neuron
O70589	-0.0671947	-0.121958	-0.0945765	Cask	-1.45109	-0.0507393	-2.04586	3.79863	Neuron
Q9QXS6	-0.147227	-0.20393	-0.175578	Dbn1	-6.16958	-0.834095	-0.929855	3.79789	Neuron
Q61037		0.278036	0.278036	Tsc2	-1.32519	-2.19098	-3.08938	3.79341	Neuron
P47746	0.203926	0.345925	0.274926	Cnr1	-0.471916	-0.607966	-1.97303	3.79304	Neuron
Q8BPN8	-0.117995	-0.0157291	-0.0668622	Dmxl2	-1.27478	-0.00850105	-1.91048	3.79056	Neuron
Q8BXR9	0.0750677	0.101606	0.0883368	Osbpl6	-5.97356	-1.61484	-0.736105	3.7578	Neuron
Q9CPQ3	0.0764501	-0.28243	-0.10299	Tomm22	-2.04674	-1.99596	-3.47483	3.73747	Neuron
Q9QYS2	-0.252749	0.429724	0.0884876	Grm3	-0.671671	-0.947142	-2.16764	3.7373	Neuron
P97445	-0.0209341	-0.0423419	-0.031638	Cacna1a	-0.169308	-1.15673	-1.32921	3.73649	Neuron
O88910	-0.167809	0.0177452	-0.0750321	Mpp3	-1.05595	-1.17258	-2.17268	3.72128	Neuron
P28738	0.262864	0.226246	0.244555	Kif5c	-1.59007	-0.820124	-1.29169	3.7111	Neuron
Q8C0T5	-0.0673686	-0.343432	-0.2054	Sipa1l1	-3.11625	-2.13429	-1.46744	3.67823	Neuron
P48453	0.261621		0.261621	Ppp3cb	-0.645781	-0.441505	-2.33977	3.67507	Neuron
Q8VHW2	0.137395		0.137395	Cacng8	-1.34137	0.225594	-2.32549	3.65564	Neuron
Q3UH66	-0.0273751	0.32874	0.150683	Wnk2	-3.43312	-2.71094	-0.696083	3.6556	Neuron
P62812	-0.231808	0.0444981	-0.0936548	Gabra1	-1.05988	-0.901371	-0.820122	3.65472	Neuron
Q6PEB6	-0.00547232		-0.00547232	Mob4	-2.60897	-3.36456	-2.22633	3.65434	Neuron
P70175	-0.045616	-0.14494	-0.095278	Dlg3	-3.94913	-1.29283	-1.17874	3.63398	Neuron
Q7SIG6	-0.246436	0.575403	0.164483	Asap2	-5.0148	0.222101	-1.42009	3.63095	Neuron
Q6NXK7	-0.0728763	0.266074	0.0965987	Dpp10	-2.10081	-1.76236	-1.62518	3.62396	Neuron
Q8R2Y0	0.22684	0.203705	0.215273	Abhd6	-1.49977	-3.00873	-1.38965	3.61713	Neuron
Q8CFI0	0.488857	0.0771949	0.283026	Nedd4l	-1.93159	-0.0183105	-1.68163	3.61449	Neuron
Q9JI91	-0.255686		-0.255686	Actn2	-0.821663	-0.677473	-1.91658	3.60553	Neuron
Q62108	-0.18788	0.131996	-0.0279421	Dlg4	-3.75765	0.26442	-2.1694	3.60368	Neuron
Q6PH08	-0.170469	-0.00199084	-0.08623	Erc2	-2.28739	1.23552	-3.29163	3.59024	Neuron
P70414	0.0402345	0.287399	0.163817	Slc8a1	-0.709776	0.0247459	-2.06897	3.57217	Neuron
O88444		0.0113473	0.0113473	Adcy1	-1.1539	-1.7105	-1.01451	3.55323	Neuron
Q80Z38	-0.104293	0.0120656	-0.0461137	Shank2	-3.81654	-1.78159	-0.0166435	3.54788	Neuron
D3YZU1	-0.141721	-0.27472	-0.208221	Shank1	-0.94158	0.597816	-1.94317	3.53573	Neuron
Q9JKD3	-0.124242	0.858978	0.367368	Scamp5	-3.12103	-2.18017	-0.296804	3.52525	Neuron
Q9CQM5	0.0419269	-0.515339	-0.236706	Txndc17	1.27054	-4.3126	-3.95626	3.52351	Neuron
Q9D6M3	-0.0568627	-0.117158	-0.0870103	Slc25a22	-2.11539	1.47302	-2.25101	3.51765	Neuron
D3Z7P3	-0.0765085	-0.0528607	-0.0646846	Gls	0.387478	-1.15261	-1.68807	3.51364	Neuron
Q68FM6	0.388624		0.388624	Elfn2	-3.01161	-3.62725	-0.902548	3.50957	Neuron
Q9Z140	0.125466	-0.165333	-0.0199336	Cpne6	-1.14756	-0.421553	0.131424	3.50491	Neuron
P06837	-0.376031	0.147205	-0.114413	Gap43	-4.61672	-2.01671	0.848362	3.49665	Neuron
Q80U28	-0.0558273	0.281826	0.112999	Madd	-1.12657	-3.70104	-2.131	3.46247	Neuron
Q9QUR8	1.2632	-0.174861	0.544167	Sema7a	-4.01824	-3.51146	0.458309	3.44831	Neuron
Q810U3	0.0720676	0.149788	0.110928	Nfasc	-2.65438	-1.13077	-1.71834	3.43832	Neuron
Q9R1V6	-0.0170352	-0.0549386	-0.0359869	Adam22	-3.54836	-2.17868	0.867937	3.43502	Neuron
Q6ZQ82	-0.325588	-0.0360486	-0.180818	Arhgap26	-1.01955	-1.59904	-2.7176	3.43088	Neuron
P70206	0.0519719	0.441788	0.24688	Plxna1	0.656	-1.63134	-1.92721	3.43027	Neuron
Q0KL02	-0.0436037	0.0311919	-0.00620588	Trio	-1.97769	-2.69944	-0.855841	3.42442	Neuron
Q91Z31	0.123751		0.123751	Ptbp2	-5.56929	-4.87477	2.27955	3.41371	Neuron
Q8K596	-0.0134514	-0.0392407	-0.026346	Slc8a2	-5.94998	0.870089	-1.99354	3.4062	Neuron
Q08460	-0.277079		-0.277079	Kcnma1	-3.35366	-2.72317	-1.97435	3.39921	Neuron
Q9R1V7	0.0152536	0.104987	0.0601202	Adam23	-0.927387	-0.657806	0.526512	3.37878	Neuron
Q64487	-0.0223627	0.344603	0.16112	Ptprd	-4.67663	-2.1831	-0.814245	3.3491	Neuron
Q9R1C6	0.0998501	-0.0775324	0.0111589	Dgke	-1.68919	-2.55739	-2.5278	3.34889	Neuron
P35762	-0.106606	0.389833	0.141613	Cd81	-2.02569	-3.06454	-2.44069	3.34773	Neuron
P13595	-0.250171	-0.00120636	-0.125688	Ncam1	-6.03937	-1.18891	-0.677734	3.34749	Neuron
Q56A07	0.0934951	0.265823	0.179659	Scn2b	-1.45689	-1.53598	-1.22957	3.33496	Neuron
P63040	0.026065		0.026065	Cplx1	0.0438881	-0.822138	-1.77933	3.33222	Neuron
Q91V36	0.0297975	0.287549	0.158673	Nrbp2	-5.04158	1.37552	-1.75032	3.33202	Neuron
Q5DQR4	0.324315	0.244942	0.284629	Stxbp5l	-1.30969	-1.10282	-1.0207	3.32877	Neuron
Q99KW9	0.219861	-0.113917	0.0529719	Itfg1	-1.40277	-3.46337	-1.88789	3.31818	Neuron
Q5DU14	0.166235	0.41783	0.292032	Myo16	-0.567778	-1.11744	-2.70703	3.31659	Neuron
O88848	0.0727414	0.203994	0.138368	Arl6	-2.00556	0.130074	-2.81167	3.30701	Neuron
Q91V14	-0.106174	-0.198821	-0.152497	Slc12a5	-1.50044	-1.19085	-1.47111	3.30445	Neuron
Q812A2	0.0161534	0.135186	0.0756698	Srgap3	-5.49434	1.40575	-1.99238	3.3038	Neuron
E9PY16	0.166443	0.0916621	0.129053	Adap1	0.331732	-4.70192	-1.92461	3.27888	Neuron
Q8C078	0.240281	0.420926	0.330604	Camkk2	-0.471563	-0.858286	-4.25652	3.25709	Neuron
Q61330	0.221533	0.242993	0.232263	Cntn2	-1.18629	0.4867	-1.92048	3.25398	Neuron
P01831	-0.00733701	0.265419	0.129041	Thy1	-4.34826	0.798494	-1.03	3.25316	Neuron
Q9R226	-0.286755		-0.286755	Khdrbs3	-4.65061	-1.88279	0.102226	3.24379	Neuron
E9Q8I9	0.0333048	0.138408	0.0858562	Fry	-2.45524	-4.43851	-0.388891	3.18524	Neuron
Q9CQ69	-0.0875931	-0.144153	-0.115873	Uqcrq	-1.04717	-2.74623	-3.41292	3.18519	Neuron
O35927	-0.162049	0.458652	0.148301	Ctnnd2	-5.18456	1.19632	-2.28523	3.18238	Neuron
Q8R3Z5	0.330489		0.330489	Cacnb1	-2.81478	-2.62699	-1.92716	3.15675	Neuron
Q9WTR5	-0.340544		-0.340544	Cdh13	-5.91966	-1.43904	-0.193239	3.1556	Neuron
Q99P47		0.415951	0.415951	Cntnap4	0.152649	-0.855225	-1.91378	3.15315	Neuron
Q3UUI3	0.0132402	0.0418209	0.0275305	Them4	-0.321844	-2.0777	-2.46314	3.13228	Neuron
G5E8G3	-0.0600829	0.410974	0.175446	Opcml	-6.99691	-7.2442	1.61344	3.12166	Neuron
Q9JJK2	-0.0777224	0.0946507	0.00846413	Lancl2	-1.55367	-0.330284	-1.22795	3.11431	Neuron
Q9R0P9	0.0155354	-0.260269	-0.122367	Uchl1	-3.34575	0.691082	-1.98029	3.11158	Neuron
Q9D0J4	0.0705024	0.304279	0.187391	Arl2	-1.106	-4.29414	-2.4256	3.08931	Neuron
Q9QXL2	-0.0694729	0.0686735	-0.000399723	Kif21a	-6.20267	-1.31845	-0.116207	3.06281	Neuron
Q3TDK6		-0.0796354	-0.0796354	Rogdi	-1.6062	-1.17904	-2.09037	3.05467	Neuron
Q14BI1	0.181062		0.181062	Slc24a2	-2.89906	-1.14301	-0.963955	3.03222	Neuron
Q61097	-0.306849		-0.306849	Ksr1	-1.86098	-0.976069	-1.28612	2.98802	Neuron
P22723	0.134101		0.134101	Gabrg2	-1.06424	-0.567236	-0.515295	2.9866	Neuron
Q9D1H6	-0.159365	0.0102534	-0.0745561	Ndufaf4	-0.152143	-0.889248	-2.16655	2.97875	Neuron
P39053	-0.0822678	0.0668481	-0.00770984	Dnm1	-0.946911	-1.96023	-1.10491	2.96209	Neuron
Q9WVQ1	0.245989	0.500593	0.373291	Magi2	-3.75117	0.74649	-2.1857	2.96011	Neuron
Q80YE7	-0.339552	0.130693	-0.104429	Dapk1	0.188139	-0.188139	-3.14507	2.9505	Neuron
Q6DFV3	0.0524839	0.0990696	0.0757768	Arhgap21	-3.12786	1.19987	-2.15841	2.93469	Neuron
Q9WUA6	-0.0609009		-0.0609009	Akt3	-2.09926	-0.891705	-0.834438	2.91097	Neuron
Q99LG2	0.000889145	0.048736	0.0248126	Tnpo2	-1.38619	-2.14958	-1.95664	2.90871	Neuron
J9S314		0.304117	0.304117	Trpm3	-0.703276	-0.959232	-1.86157	2.90586	Neuron
Q6GYP7	-0.354105		-0.354105	Ralgapa1	-2.62845	-0.361345	-1.15127	2.89336	Neuron
O70311	-0.0109733		-0.0109733	Nmt2	-2.04992	1.15677	-2.1734	2.88333	Neuron
A2AG50	1.0805	0.299446	0.689975	Map7d2	-0.895864	0.176165	-0.91774	2.87511	Neuron
Q00493	0.656416	0.972632	0.814524	Cpe	-4.76414	0.91886	-1.65707	2.87127	Neuron
O35681	0.0853857	-0.041401	0.0219924	Syt3	-0.726814	-0.69039	-1.74767	2.8693	Neuron
P29387	-0.283248	0.0655247	-0.108862	Gnb4	-4.27375	-4.77625	0.156044	2.86531	Neuron
D3YVV7	0.0375621		0.0375621	Nova2	-3.81776	-1.49801	-0.444984	2.863	Neuron
P17183	-0.0196739	-0.0465233	-0.0330986	Eno2	-6.44082	-0.128475	-1.10836	2.86241	Neuron
Q9JIA1	-0.0372128	0.0812481	0.0220176	Lgi1	0.0171166	-0.310606	-0.698702	2.83428	Neuron
Q8BRV5	0.0248244	-0.0779828	-0.0265792	Kiaa1671	-0.142681	-2.62941	-2.18048	2.83401	Neuron
Q69ZW3	0.0311495		0.0311495	Ehbp1	-1.95271	-1.50907	0.0624962	2.80387	Neuron
Q8VHH5	0.0201023	-0.224818	-0.102358	Agap3	-0.70241	-0.37216	-1.28295	2.77151	Neuron
Q8C8R3	-0.212471	0.0942386	-0.059116	Ank2	-4.94573	0.810265	-1.92324	2.76229	Neuron
Q9JME5	-0.11997	0.0229614	-0.0485044	Ap3b2	-0.173975	-0.93252	-1.07089	2.76095	Neuron
Q62188	-0.360232	-0.0824002	-0.221316	Dpysl3	-5.26706	-0.751064	-0.86451	2.75625	Neuron
P31648	-0.183206	0.32116	0.0689766	Slc6a1	-2.62098	-2.79051	0.0141964	2.74807	Neuron
Q923S9	0.0133435	0.0975675	0.0554555	Rab30	-1.74497	-1.08781	-1.23984	2.74804	Neuron
P84086	-0.0633554		-0.0633554	Cplx2	-2.0736	0.956013	-1.80362	2.74561	Neuron
O35954	0.059468	-0.101683	-0.0211077	Pitpnm1	-0.465794	0.465794	-2.17335	2.74469	Neuron
Q9D0L7	-0.310506	-1.05573	-0.683118	Armc10	-1.48341	1.11102	-2.07114	2.74362	Neuron
Q920P5	0.0918078		0.0918078	Ak5	-2.78329	1.3133	-1.3072	2.72745	Neuron
Q8C050		-0.117713	-0.117713	Rps6ka5	-0.610949	-0.547945	-1.2926	2.71763	Neuron
Q3TEA8	0.238699		0.238699	Hp1bp3	-1.58387	-0.264025	-3.10056	2.71145	Neuron
Q04690	-0.0537952	-0.076601	-0.0651981	Nf1	-2.06648	-1.60325	-1.25316	2.70323	Neuron
Q5M8N0	-0.0615196	-0.0280776	-0.0447986	Cnrip1	-0.658775	-0.171629	-1.28355	2.6977	Neuron
Q9ESW4	0.0679306	0.199974	0.133952	Agk	-1.34692	0.95965	-1.51306	2.68872	Neuron
Q61205		0.0671127	0.0671127	Pafah1b3	-0.772284	-1.33352	-1.19077	2.67197	Neuron
Q91V12	0.0183321	0.0308034	0.0245677	Acot7	-2.35189	-2.40184	-0.136721	2.66839	Neuron
Q8C0L0	1.09759		1.09759	Tmx4	-1.49904	-1.00211	-0.706709	2.63879	Neuron
Q7TMM9	0.0788368	0.139305	0.109071	Tubb2a	-1.83836	-0.762449	-2.3677	2.63205	Neuron
Q8CJ19	0.0791233	0.403361	0.241242	Mical3	-5.78765	-3.38942	1.31358	2.61565	Neuron
Q9WTT4	0.0559215	0.217295	0.136608	Atp6v1g2	-0.30319	-0.297583	-1.53858	2.6102	Neuron
Q9WUL7	0.168963	0.127865	0.148414	Arl3	-1.83431	-1.79045	-1.56206	2.60155	Neuron
Q9R0Q6	-0.0576097	-0.284446	-0.171028	Arpc1a	-2.86022	0.0579414	-1.6013	2.57848	Neuron
Q8BXK8	-0.0119244	0.154453	0.0712642	Agap1	-4.02666	-1.50121	0.289934	2.57699	Neuron
Q8VEH5	0.258422	0.304052	0.281237	Epm2aip1	-4.3236	-2.45252	-0.121952	2.57608	Neuron
Q9EQ80		-0.348743	-0.348743	Nif3l1	-1.30173	-1.827	-1.69757	2.56129	Neuron
Q91WC3	0.0251766	-0.00838011	0.00839824	Acsl6	-3.66082	0.839544	-1.89173	2.54975	Neuron
P20357	-0.0682178	0.254119	0.0929508	Map2	-5.97637	-0.825798	-0.0360909	2.5397	Neuron
Q9D394	0.1031	0.0523346	0.0777175	Rufy3	-1.70107	-2.36037	0.374306	2.5065	Neuron
Q9ES97	0.0920598	0.0977594	0.0949096	Rtn3	-1.29135	-2.21425	-1.92331	2.50271	Neuron
Q91VR7	-0.0117744	0.352789	0.170507	Map1lc3a	-4.62658	-1.08127	-0.193193	2.4909	Neuron
Q8BIF2		-0.0589911	-0.0589911	Rbfox3	-0.659985	-0.411945	-1.83068	2.48685	Neuron
Q9EPL2	0.575962	1.32419	0.950076	Clstn1	-1.37055	-0.826696	-0.996983	2.4861	Neuron
Q5DTL9	-0.152426	-0.26846	-0.210443	Slc4a10	-0.67449	-1.53754	-1.17893	2.48422	Neuron
Q2NL51	-0.047432	0.142431	0.0474997	Gsk3a	-1.35788	-3.48544	-0.49877	2.48263	Neuron
P11881	-0.00590553	-0.274644	-0.140275	Itpr1	-1.26549	1.47294	-2.56038	2.47357	Neuron
P34152	0.0305793		0.0305793	Ptk2	-3.87084	-2.44204	0.416479	2.46756	Neuron
Q8CFX3	0.0360341	0.249607	0.142821	Pcdh1	-5.34821	0.00594902	-0.0608158	2.46581	Neuron
Q8BPM0		0.158552	0.158552	Daam1	-3.37489	-2.0483	0.0505447	2.4493	Neuron
Q9D8B4	-0.32834	-0.273094	-0.300717	Ndufa11	-0.509211	-0.312956	-2.30266	2.4206	Neuron
Q9Z0H4	0.470549		0.470549	Celf2	-0.171135	-0.692385	-1.97193	2.42004	Neuron
P54227	0.181245	0.915454	0.54835	Stmn1	-1.99088	-1.14712	-0.0185089	2.41833	Neuron
Q8BTX9	0.130511	-0.227908	-0.0486982	Hsdl1	-0.79361	0.374599	-2.31836	2.41324	Neuron
O70161	0.0508311	0.296388	0.173609	Pip5k1c	0.0562	-1.50836	-2.14459	2.40596	Neuron
P70408	-0.127883		-0.127883	Cdh10	-1.11841	-1.04371	-0.826908	2.40278	Neuron
Q80TL0	-0.0175628	-0.0349517	-0.0262572	Ppm1e	-3.63069	-0.403534	-0.912624	2.4022	Neuron
O35874	0.219705	-0.0251217	0.0972917	Slc1a4	-1.95524	1.16616	-1.35845	2.40138	Neuron
Q63739	0.282728	0.00983314	0.146281	Ptp4a1	-1.37218	-0.697428	-0.894856	2.4002	Neuron
Q9CZS1	-0.0361483		-0.0361483	Aldh1b1	-0.894596	-1.37264	-1.9366	2.39565	Neuron
Q9Z2Y3	-0.135035	-0.0351979	-0.0851162	Homer1	-1.20767	-0.971325	-2.32824	2.39032	Neuron
Q3UUQ7		-0.569197	-0.569197	Pgap1	-1.36796	-5.40086	-1.01547	2.3809	Neuron
E9PZP8		-1.36304	-1.36304	Herc1	-1.01652	-2.13723	-0.712395	2.3766	Neuron
P28740	-0.019328	-0.250937	-0.135132	Kif2a	-1.25073	-0.48621	-0.637865	2.36291	Neuron
P68372	0.0108467	0.0522406	0.0315436	Tubb4b	-1.56573	-0.940311	-0.538116	2.35707	Neuron
Q8C460	-0.247422	0.798026	0.275302	Eri3	-1.00623	0.312717	-2.4146	2.35187	Neuron
O88704	-0.306713	0.123266	-0.0917238	Hcn1	-0.473991	-0.140081	-0.920227	2.3447	Neuron
P0C7L0	-0.283821		-0.283821	Wipf3	-0.629341	-0.50466	-1.40712	2.31813	Neuron
Q8JZR6	-0.0170138		-0.0170138	Slc4a8	-3.59802	-1.40754	0.994255	2.29746	Neuron
Q6ZPJ3	0.100156	0.162364	0.13126	Ube2o	-2.28113	-1.09255	-0.217297	2.29432	Neuron
Q9JKC6	-0.392341	-0.00425745	-0.198299	Cend1	-3.29425	-1.65266	0.369375	2.29399	Neuron
Q91Z61	0.0790166	0.293802	0.186409	Diras1	-0.674564	-1.17455	-1.16682	2.28808	Neuron
Q99MI1	-0.0538703	-0.53927	-0.29657	Erc1	-2.61759	-0.686831	-0.47155	2.28029	Neuron
Q9DBE8	-0.107624	0.0129962	-0.0473139	Alg2	-3.44003	-1.10239	-0.62397	2.27696	Neuron
O55125	-0.218259	-0.0136747	-0.115967	Nipsnap1	-3.56093	0.41263	-1.25462	2.26914	Neuron
Q9DCZ4	0.0999442	-0.0284572	0.0357435	Apoo	-4.12332	0.662071	-1.35453	2.26395	Neuron
Q7TSH2		0.0438908	0.0438908	Phkb	-0.0406323	-3.51719	-1.67511	2.26369	Neuron
Q9D1P0	-0.318372		-0.318372	Mrpl13	-0.41712	-1.29659	-1.80649	2.25779	Neuron
P97798	0.121652	0.489529	0.30559	Neo1	-4.58358	-1.80424	0.279305	2.25145	Neuron
P0C192	-0.0771054		-0.0771054	Lrrc4b	-3.23597	-1.73081	-0.302174	2.24126	Neuron
Q8BGR6	-0.152961		-0.152961	Arl15	-1.36297	-1.99965	-1.20472	2.23999	Neuron
Q9DC28	0.20417	0.169054	0.186612	Csnk1d	-1.07903	-2.46466	-1.29728	2.23009	Neuron
Q8CH72	0.343894	0.458061	0.400977	Trim32	0.60726	-1.19986	-1.41538	2.23008	Neuron
P31650	-0.0864044	-0.0764382	-0.0814213	Slc6a11	-1.41396	0.694277	-1.18962	2.2288	Neuron
Q6A065	0.0365329	0.11817	0.0773513	Cep170	-1.33485	-1.40448	0.473946	2.22568	Neuron
P70704	0.0739701	-0.0241053	0.0249324	Atp8a1	0.35858	-4.665	-1.73747	2.2202	Neuron
Q91UZ1	-0.232383	-0.440696	-0.33654	Plcb4	-3.14382	0.738979	-1.18254	2.21845	Neuron
P97300	-0.114491	-0.183967	-0.149229	Nptn	-0.489681	0.489681	-1.27166	2.21719	Neuron
P21279	0.112236	-0.121258	-0.004511	Gnaq	-0.875587	-0.198643	-0.957283	2.20802	Neuron
P70663	-0.185655		-0.185655	Sparcl1	-2.70016	0.961304	-0.892078	2.18776	Neuron
Q8VIM9	0.741932		0.741932	Irgq	-1.54735	-1.96175	-0.205751	2.17583	Neuron
Q9Z0Y1	0.250092		0.250092	Dctn3	-1.16878	-2.02163	-1.47205	2.17262	Neuron
A2RT62	0.354874		0.354874	Fbxl16	-0.363041	-1.34688	-1.72456	2.17259	Neuron
P62746	-0.185067	-0.178252	-0.18166	Rhob	-1.60668	-1.03251	-0.35927	2.17086	Neuron
Q6NS52	0.0584143		0.0584143	Dgkb	-1.056	0.597065	-0.258524	2.16349	Neuron
Q6VNB8	-0.0900065	-0.0157935	-0.0529	Wdfy3	-0.843759	-3.20904	-1.54077	2.16148	Neuron
O88851	-0.0138525	-0.0559662	-0.0349093	Rbbp9	-3.10956	0.710236	-2.32514	2.15548	Neuron
Q9R0N7	-0.0297794	0.119023	0.0446218	Syt7	-0.988161	-0.56455	-0.720881	2.15247	Neuron
G5E8K5	-0.345882	0.115801	-0.115041	Ank3	-4.22262	-4.59514	1.09434	2.13972	Neuron
P61963	-0.207955	0.215359	0.00370218	Dcaf7	-2.1481	-1.26922	-1.63116	2.13291	Neuron
Q9WV60	0.0307776	0.182954	0.106866	Gsk3b	-1.50613	-1.09526	-0.47089	2.13101	Neuron
Q6PD28		-0.290382	-0.290382	Ppp2r5b	-2.22726	-3.19271	-0.746769	2.12101	Neuron
Q99PU8	-0.0518125	0.234923	0.0915553	Dhx30	-1.89549	-2.3161	-0.646841	2.11349	Neuron
Q52KF3	0.225826	0.56065	0.393238	Spire1	-0.61689	-1.52564	-1.96402	2.11041	Neuron
Q91XL9	0.0307623	0.179837	0.1053	Osbpl1a	-2.19011	-1.6716	-0.205002	2.10414	Neuron
Q6PER3	-0.0185065	0.148979	0.0652362	Mapre3	-2.4148	-0.0191002	-0.776144	2.09126	Neuron
P27671	-0.154548		-0.154548	Rasgrf1	-0.738871	-0.579269	-0.563646	2.08242	Neuron
P63321	0.177522	0.112825	0.145174	Rala	-1.06296	-0.0946064	-0.804125	2.08029	Neuron
P33173	0.118049	0.464772	0.291411	Kif1a	-3.71594	-1.82621	0.520306	2.06887	Neuron
Q8K310	0.0968927	-0.310556	-0.106832	Matr3	-2.04335	-1.46495	0.122803	2.06723	Neuron
D3YWQ0	-0.190396		-0.190396	Dgki	-6.81809	-1.27445	-0.25664	2.06318	Neuron
Q920I9	-0.200256	-0.104625	-0.15244	Wdr7	-0.546184	-2.22608	-1.38792	2.02322	Neuron
P43024		-0.0144642	-0.0144642	Cox6a1	0.567984	-0.040863	-0.499201	2.01563	Neuron
Q9CRY7	-0.285746	-0.245221	-0.265483	Gdpd1	-1.47001	-1.7988	-0.0794659	2.01523	Neuron
Q6ZQ18	-0.0604257		-0.0604257	Efr3b	-0.486723	-0.681564	-1.13826	2.01405	Neuron
Q9R0D8	-0.0884579		-0.0884579	Wdr54	-0.42668	-1.16744	-0.552652	2.01044	Neuron
Q6PAJ1	-0.212181	0.134787	-0.038697	Bcr	-1.3362	0.398541	-1.23277	2.00052	Neuron
P60824	0.455661		0.455661	Cirbp	-2.28982	-0.89612	0.306379	1.97282	Neuron
Q9JKK7	0.00561411		0.00561411	Tmod2	-5.22198	0.608641	-0.913404	1.96416	Neuron
Q8CHG7	-0.00956059	0.373582	0.18201	Rapgef2	-4.75752	0.194698	-0.9345	1.95401	Neuron
P14873	0.184726	0.325907	0.255316	Map1b	-6.95176	-1.51895	0.357506	1.95079	Neuron
Q9CXY6	0.0443475	-0.310388	-0.13302	Ilf2	-2.05106	-1.23511	-0.232618	1.90679	Neuron
Q9CQH3	-0.0825062	-0.0557541	-0.0691301	Ndufb5	-0.728916	-0.272329	-2.08719	1.89829	Neuron
Q6ZPE2	0.0227736	0.293044	0.157909	Sbf1	-2.05647	-1.73894	0.765471	1.89368	Neuron
P21278	0.0617112	0.044112	0.0529116	Gna11	-3.50662	0.0540009	-0.50095	1.85235	Neuron
P35288		0.133709	0.133709	Rab23	-3.25348	0.720999	-0.814342	1.85063	Neuron
Q9CWF2	-0.169047	-0.21059	-0.189819	Tubb2b	-3.62067	-1.30705	-0.343216	1.8283	Neuron
Q91V09	-0.277931		-0.277931	Wdr13	-2.16649	-0.58873	-0.25296	1.82361	Neuron
P99024	0.0419901	0.105077	0.0735337	Tubb5	-3.93643	-1.78676	-1.14654	1.81611	Neuron
Q6NZL0	0.0724812		0.0724812	Soga3	-7.46932	-1.09777	-0.0886784	1.81228	Neuron
P51830	-0.0213708		-0.0213708	Adcy9	-0.0956764	-3.03796	-1.53686	1.79651	Neuron
Q80X80	0.0401936	-0.0130871	0.0135532	C2cd2l	-1.01267	-2.20497	-0.4415	1.78466	Neuron
Q62077	0.0448218		0.0448218	Plcg1	-2.17757	-0.628195	-0.56575	1.78439	Neuron
O88643	0.0354197	0.180619	0.108019	Pak1	-2.43805	-1.09631	-0.058815	1.77338	Neuron
P63087	0.0287845	0.460594	0.244689	Ppp1cc	0.618956	-3.0326	-1.55095	1.7162	Neuron
Q9EP53	0.132276		0.132276	Tsc1	-2.33579	-4.30493	-0.931711	1.71563	Neuron
P45591	-0.0630156	-0.109978	-0.0864968	Cfl2	-3.48853	-0.346321	-0.562828	1.6684	Neuron
Q9CQZ5	-0.0480801	0.00432004	-0.02188	Ndufa6	-0.149586	-0.83164	-2.17254	1.66677	Neuron
E9PWR4	0.171643	0.599444	0.385544	Dip2c	-2.31368	-1.43115	0.188425	1.62839	Neuron
Q3UFS0	0.325883	0.154536	0.240209	Zyg11b	-1.17117	-2.71165	-0.625834	1.61779	Neuron
Q9Z2W8		0.455489	0.455489	Gria4	-1.74352	-2.29644	-0.0202618	1.59846	Neuron
P56371	-0.27922	0.501035	0.110908	Rab4a	-2.29902	-1.02199	0.0769672	1.57882	Neuron
Q8VHN8	-0.568192		-0.568192	Nudt16l1	-1.33949	-2.86563	-0.673281	1.57855	Neuron
P46935	0.308044	0.377818	0.342931	Nedd4	-7.00161	-0.47522	-0.592306	1.56058	Neuron
Q811P8	0.181861		0.181861	Arhgap32	-4.74416	-0.359959	-0.521835	1.55354	Neuron
F8VPU2	-0.0297856	-0.19971	-0.114748	Farp1	-4.89303	0.285036	-1.17248	1.5481	Neuron
Q99JP7		0.282521	0.282521	Ggt7	-5.45509	-4.85986	-0.319624	1.53738	Neuron
Q9JHL1		0.807801	0.807801	Slc9a3r2	-4.85603	0.270674	0.0485554	1.53651	Neuron
P62484	-0.149502		-0.149502	Abi2	-2.3944	-0.16622	0.0939655	1.46958	Neuron
P50396	-0.0109874	-0.0171028	-0.0140451	Gdi1	-3.41442	-0.144005	-0.46825	1.46382	Neuron
P28660	-0.0904338	-0.0752787	-0.0828563	Nckap1	-4.43954	-0.538971	-0.107555	1.46363	Neuron
G3X9K3		0.363027	0.363027	Arfgef1	-0.375456	-2.40271	-0.749756	1.42906	Neuron
O35098	-0.0891373	-0.0160706	-0.052604	Dpysl4	-9.22804	-1.05706	0.383949	1.40263	Neuron
Q99J45	0.159371	0.294479	0.226925	Nrbp1	-0.277533	-2.8692	-1.04408	1.40146	Neuron
Q9QYC0	-0.0717298	-0.0205081	-0.046119	Add1	-3.22879	0.109978	-0.814075	1.37852	Neuron
D3Z3N4	-0.131211	-0.454192	-0.292702	Hnrnph3	-2.21648	-0.11286	-0.651564	1.35104	Neuron
Q80TB8	-0.332928	0.0011576	-0.165885	Vat1l	-5.22443	-1.95718	0.336584	1.34664	Neuron
Q62283	0.00410741		0.00410741	Tspan7	-4.52459	-0.394936	0.251184	1.27632	Neuron
Q9JM14	0.18979		0.18979	Nt5c	-0.0828114	-2.14616	-1.00682	1.26106	Neuron
Q8C167	1.25287	0.872136	1.0625	Prepl	-3.13328	-0.896879	-0.076313	1.17626	Neuron
Q61490	-0.0384183	0.0150064	-0.011706	Alcam	-0.254347	-2.68308	-0.31535	0.94524	Neuron
