# Supplementary material for: Protein lifetimes in aged brains reveal a proteostatic adaptation linking physiological aging to neurodegeneration
Source: Sci Adv. 2022 May 20;8(20):eabn4437. doi: 10.1126/sciadv.abn4437 (PMC9122331; doi:10.1126/sciadv.abn4437)
Supplement: Supplementary file 2 — Tables S1 to S7 [file sciadv.abn4437_tables_s1_to_s7.zip › sciadv.abn4437_table_s7.xlsx]

## Sheet: readme
Supplementary Table 7
Correlations between biochemical protein parameters and turnover
sheet name	description
protein features	annotaion of biochemical parameters, amino acid composition and codon usage; see Methods for details
Pearson r	pearson's r between lifetime and parameter; note that the p-value is the significance between the average log2FC lifetime and the parameter
rel shorter lived (S)	relatively shorter lived proteins in the aged mouse brain (<25th percentile, ranked by average log2FC in lifetime)
rel middle (M)	relatively middle lived proteins in the aged mouse brain (37.5th - 67.5th percentile, ranked by average log2FC in lifetime)
rel longer lived (L)	relatively longer lived proteins in the aged mouse brain (>75th percentile, ranked by average log2FC in lifetime)
ratio HL	raw measurements of ratio heavy to light lysine for generally long- or shortlived proteins; for Figure S7

## Sheet: protein features
#	Protein ID	Ctx-Hom Log2FC	Cer-Hom Log2FC	Ctx-SF log2FC	Cer-SF log2FC	avgerage log2FC (scaled)	Length	Isoelectric_point	IUPL	Gravy_Score	A_ala	R_arg	N_asn	D_asp	C_cys	Q_gln	E_glu	G_gly	H_his	I_ile	L_leu	K_lys	M_met	F_phe	P_pro	S_ser	T_thr	W_trp	Y_tyr	V_val	hydrophilic AA (%)	hydrophobic AA (%)	positively charged AA (%)	negatively charged AA (%)	lifetime 5m	lifetime 21m	AAA	AAC	AAG	AAT	ACA	ACC	ACG	ACT	AGA	AGC	AGG	AGT	ATA
1	Q99J31	-2.22677				-2.22677	802	8.08	0.319	-0.7	0.03741	0.05736	0.03741	0.05112	0.01372	0.04613	0.08853	0.04863	0.02618	0.05112	0.08853	0.08603	0.02743	0.04738	0.07357	0.07606	0.06359	0.00499	0.02868	0.04613	0.25187	0.43891	0.16957	0.13965	28.9092	8.29232	0.0423	0.0103	0.0462	0.0282	0.0256	0.0154	0.0026	0.0218	0.0179	0.0179	0.0231	0.009	0.009
2	Q8R151	-1.91409				-1.91409	1909	7.51	0.137	-0.51	0.04924	0.06967	0.03667	0.03614	0.04557	0.07229	0.09062	0.05081	0.03353	0.04924	0.099	0.05815	0.0241	0.03195	0.05134	0.06286	0.0461	0.00943	0.02357	0.05972	0.24149	0.4704	0.16135	0.12676	18.0217	5.67189	0.0156	0.0252	0.044	0.0123	0.0097	0.0258	0.0021	0.0097	0.0145	0.0215	0.0193	0.0075	0.0043
3	Q64362	-1.85189				-1.85189	292	9.34	0.25	-0.41	0.07534	0.04452	0.03082	0.05137	0.00685	0.03767	0.04795	0.04452	0.0274	0.03767	0.07534	0.08562	0.0137	0.04795	0.09589	0.07877	0.04795	0.02055	0.0411	0.08904	0.23631	0.50685	0.15754	0.09932	14.1342	4.77706	0.0486	0.0243	0.0382	0.0069	0.0104	0.0139	0.0139	0.0104	0.0104	0.0104	0.0069	0.0208	0.0174
4	Q8VEG4			-1.46727		-1.46727	650	7.87	0.155	-0.59	0.05692	0.07385	0.04	0.05077	0.02154	0.07692	0.07231	0.06154	0.02769	0.03846	0.12923	0.05231	0.01846	0.02462	0.07077	0.05692	0.03077	0.01692	0.02923	0.05077	0.23384	0.48923	0.15385	0.12308	5.60889	9.94285	0.0219	0.0219	0.0313	0.0188	0.0094	0.011	0.0047	0.0063	0.0251	0.011	0.0219	0.0094	0.0094
5	P58771	-0.632064	-1.34077		-2.41504	-1.46263	284	4.69	0.468	-1.04	0.12676	0.0493	0.01761	0.08451	0.00352	0.0493	0.19718	0.01056	0.00704	0.04225	0.1162	0.13732	0.02113	0.00352	0	0.05282	0.02817	0	0.02113	0.03169	0.16903	0.35563	0.19366	0.28169	16.4662	7.0126	0.054	0.018	0.0863	0	0.0072	0.0036	0.0072	0.0108	0.0108	0.018	0	0.0036	0.0036
6	Q8BGH4			-1.40888		-1.40888	201	9.52	0.219	-0.05	0.0995	0.04478	0.00498	0.0398	0.00995	0.0199	0.03483	0.06965	0.01493	0.04975	0.08458	0.07463	0.02985	0.05473	0.05473	0.1194	0.0597	0.02488	0.05473	0.05473	0.25871	0.53235	0.13434	0.07463	4.83427	3.97358	0.0359	0	0.041	0.0051	0.0154	0.0256	0.0103	0.0103	0.0051	0.0359	0.0205	0.0103	0.0154
7	E9PZP8		-1.36304			-1.36304	4859	5.69		-0.26	0.07183	0.05289	0.03169	0.05063	0.0247	0.04939	0.0675	0.07656	0.02655	0.03849	0.11443	0.04301	0.02387	0.02305	0.04878	0.09652	0.05495	0.01564	0.02161	0.06792	0.25416	0.50527	0.12245	0.11813	8.80792	4.09021	0.0249	0.0131	0.0192	0.0194	0.0202	0.0141	0.0025	0.0194	0.0175	0.0162	0.0089	0.0205	0.0074
8	P56391	-0.608359	-1.44358	-1.29374	-1.7626	-1.27707	86	8.96		-0.76	0.06977	0.05814	0.05814	0.06977	0.04651	0.03488	0.04651	0.04651	0.01163	0.04651	0.02326	0.10465	0.02326	0.04651	0.04651	0.05814	0.05814	0.04651	0.04651	0.05814	0.25581	0.45349	0.17442	0.11628	19.4976	9.79998	0.0238	0.0595	0.0833	0	0.0119	0	0.0119	0.0357	0	0.0119	0	0	0.0119
9	O35143			-1.25565		-1.25565	106	9.64	0.726	-1.08	0.09434	0.09434	0.01887	0.0566	0	0.0566	0.10377	0.08491	0.0566	0.04717	0.0566	0.11321	0.0283	0.03774	0	0.06604	0.0283	0.00943	0.00943	0.03774	0.17924	0.39623	0.26415	0.16037	17.4462	7.90431	0.0291	0	0.0874	0.0194	0	0.0097	0.0097	0.0097	0	0.0097	0.0097	0	0.0097
10	Q921C1				-1.20346	-1.20346	269	8.68		0.21	0.05204	0.04461	0.01859	0.02602	0.03346	0.03346	0.05948	0.07807	0.02602	0.05576	0.13755	0.05948	0.02602	0.07435	0.04833	0.08178	0.04089	0.01487	0.02974	0.05948	0.20446	0.57993	0.13011	0.0855	28.2164	14.473	0.0153	0.0076	0.0458	0.0115	0.0076	0.0229	0	0.0115	0.0076	0.0305	0.0153	0.0076	0.0115
11	Q8CGU1	-1.18129				-1.18129	691	4.77	0.46	-0.68	0.08538	0.05933	0.01737	0.05065	0.01447	0.07236	0.13314	0.04631	0.01737	0.01881	0.11288	0.05644	0.01881	0.02605	0.0492	0.09407	0.0492	0.00724	0.01447	0.05644	0.24747	0.43559	0.13314	0.18379	11.3325	6.09652	0.0088	0.0133	0.0487	0.0044	0.0162	0.0206	0.0074	0.0059	0.0044	0.0295	0.0103	0.0236	0.0015
12	P32848	-1.15865				-1.15865	110	5.02		-0.35	0.1	0.00909	0.00909	0.11818	0	0.00909	0.08182	0.08182	0.01818	0.05455	0.08182	0.14545	0.02727	0.07273	0.00909	0.09091	0.03636	0	0	0.05455	0.14545	0.48183	0.17272	0.2	10.0842	5.56996	0.0467	0.0093	0.1028	0	0.0187	0	0.0093	0.0093	0.0093	0.0187	0	0.0093	0.0093
13	P41233			-1.10581		-1.10581	2261	6.38	0.04	-0.06	0.05396	0.04379	0.046	0.0513	0.01769	0.04069	0.05484	0.06546	0.01769	0.05794	0.11455	0.05661	0.02609	0.05175	0.04865	0.07961	0.04998	0.01725	0.03008	0.07607	0.24636	0.52941	0.11809	0.10614	14.6682	7.85568	0.0159	0.0268	0.0422	0.0204	0.0141	0.0218	0.0064	0.0091	0.0109	0.0245	0.0123	0.0114	0.005
14	Q792Z1			-1.06847		-1.06847	246	5.5		0.02	0.0813	0.01626	0.07317	0.06098	0.04878	0.04878	0.02439	0.09756	0.01626	0.06098	0.08943	0.05285	0.0122	0.02439	0.04472	0.07317	0.04065	0.01626	0.03252	0.08537	0.26829	0.56099	0.08537	0.08537	223.646	123.009	0.0123	0.0494	0.0412	0.0247	0.0041	0.0247	0	0.0123	0.0082	0.0082	0	0.0041	0.0041
15	E9Q2E4	-1.08223	-1.16286	-0.593824	-1.42059	-1.06487	4418	5.72		-0.17	0.08035	0.0498	0.03169	0.04731	0.0249	0.04346	0.06904	0.05885	0.02263	0.04368	0.12245	0.04753	0.0206	0.02829	0.06111	0.09235	0.06111	0.00928	0.02173	0.06383	0.25034	0.51334	0.11996	0.11635	8.93773	4.95227	0.0166	0.0185	0.0319	0.0139	0.0166	0.0275	0.0058	0.0125	0.0081	0.0257	0.009	0.0146	0.0046
16	E9Q0S6	-1.00404				-1.00404	1888	7.76		-0.52	0.07733	0.05244	0.02966	0.03919	0.01536	0.04767	0.05244	0.08316	0.03443	0.02913	0.07521	0.04025	0.01483	0.0286	0.11282	0.12553	0.05085	0.00424	0.02489	0.06197	0.2786	0.50265	0.12712	0.09163	4.44008	2.54989	0.0108	0.0199	0.0301	0.0102	0.0145	0.0231	0.0016	0.0124	0.0102	0.0366	0.0075	0.022	0.0011
17	Q99KP3	-0.98156				-0.98156	319	5.6	0.003	-0.03	0.0721	0.04702	0.01881	0.04702	0.02194	0.04075	0.07837	0.06897	0.02194	0.05643	0.10972	0.05643	0.04075	0.02508	0.05643	0.09091	0.02194	0.0094	0.02821	0.08777	0.20062	0.54859	0.12539	0.12539	13.2307	8.17459	0.0131	0.0098	0.0458	0.0098	0.0098	0.0033	0.0033	0.0065	0.0163	0.0229	0.0131	0.0229	0.0098
18	P83882	-1.14751	-0.773662			-0.960586	106	10.59	0.33	-1.17	0.0283	0.10377	0.01887	0.0283	0.04717	0.06604	0.0283	0.08491	0.0283	0.03774	0.04717	0.20755	0.01887	0.03774	0.03774	0.0283	0.0566	0	0.03774	0.0566	0.20755	0.39624	0.33962	0.0566	13.5205	9.89519	0.0385	0.0192	0.1731	0	0.0192	0.0288	0	0.0096	0.0192	0	0.0385	0.0096	0
19	P08775		-0.947897			-0.947897	1970	7.02	0.312	-0.53	0.04772	0.04975	0.04112	0.0467	0.01218	0.03096	0.05787	0.06497	0.02132	0.04975	0.07056	0.0533	0.02843	0.02893	0.10051	0.11472	0.07513	0.00711	0.04315	0.05584	0.30508	0.466	0.12437	0.10457	5.55181	3.64135	0.0172	0.0214	0.0376	0.0209	0.0199	0.0293	0.0052	0.023	0.0031	0.0277	0.0031	0.0125	0.0042
20	Q9QZB1			-0.911831		-0.911831	239	5.1	0.276	-0.6	0.0795	0.08787	0.04184	0.04603	0.05439	0.04603	0.10042	0.04603	0.01255	0.04184	0.05858	0.0251	0.04184	0.03347	0.06276	0.08787	0.06276	0.01255	0.02092	0.03766	0.25942	0.46862	0.12552	0.14645	17.0675	10.464	0.0218	0.0349	0.0044	0.0087	0.0175	0.0087	0.0175	0.0218	0.0349	0.0218	0.0131	0.0087	0.0087
21	Q9JKF1	-1.13929	-0.599372			-0.86933	1657	6.07	0.119	-0.48	0.08268	0.04888	0.05432	0.05975	0.00845	0.0682	0.07966	0.04526	0.02052	0.06095	0.10984	0.07906	0.02535	0.02655	0.03018	0.05009	0.04828	0.00785	0.03681	0.05733	0.2577	0.45444	0.14846	0.13941	6.03507	3.86395	0.0266	0.0372	0.0545	0.0186	0.0099	0.0211	0.0105	0.008	0.0124	0.0118	0.0111	0.0056	0.0019
22	Q78IK4	-0.466517		-1.68475	-0.455768	-0.86901	265	9.34	0.226	-0.36	0.08302	0.03396	0.01887	0.04151	0.00755	0.04906	0.05283	0.06415	0.01887	0.06415	0.08679	0.09434	0.02642	0.03019	0.0717	0.09057	0.06792	0.00755	0.04528	0.04528	0.2717	0.4868	0.14717	0.09434	26.132	17.3933	0.0465	0.0039	0.0504	0.0155	0.0349	0.0116	0	0.0233	0.0116	0.0233	0.0155	0.0039	0.0233
23	Q9CWX2				-0.82197	-0.82197	328	8.69	0.174	-0.56	0.04268	0.08232	0.03049	0.07012	0.0061	0.04878	0.06098	0.06707	0.02439	0.05793	0.07317	0.05793	0.02134	0.06707	0.05793	0.08537	0.03963	0.01524	0.03049	0.06098	0.23476	0.46951	0.16464	0.1311	30.0574	22.5793	0.0343	0.0218	0.0249	0.0093	0.0187	0.0093	0.0093	0.0031	0.0125	0.0156	0.0187	0.0218	0.0125
24	Q5SUC9	-0.995402		-0.641829		-0.818615	284	8.66	0.204	-0.45	0.07394	0.06338	0.01056	0.0493	0.01761	0.02113	0.08099	0.09155	0.02817	0.06338	0.08099	0.08099	0.02113	0.03873	0.08803	0.05634	0.04225	0.01056	0.03521	0.04577	0.16549	0.53169	0.17254	0.13029	25.7376	17.2112	0.0288	0.0036	0.054	0.0072	0.0108	0.0144	0	0.018	0.0108	0.0144	0.0252	0.0036	0.0216
25	Q9JJJ7				-0.816653	-0.816653	461	9.19		0.45	0.07375	0.05857	0.01735	0.0282	0.02386	0.0282	0.03254	0.06725	0.03905	0.03037	0.16486	0.0282	0.0282	0.06941	0.0282	0.07592	0.04772	0.03037	0.04121	0.08677	0.2104	0.60304	0.12582	0.06074	21.1431	11.082	0.0068	0.009	0.0225	0.009	0.0135	0.0203	0.0023	0.0113	0.0045	0.0225	0.0045	0.0113	0.0045
26	Q61147		-0.811722			-0.811722	1061	5.53	0.057	-0.48	0.04995	0.03393	0.04618	0.06409	0.0132	0.03582	0.07069	0.07257	0.03582	0.04147	0.07257	0.06692	0.02639	0.05561	0.04524	0.06315	0.06409	0.01508	0.05655	0.07069	0.26579	0.46277	0.13667	0.13478	2.85641	1.86334	0.0436	0.0184	0.0252	0.029	0.0203	0.0174	0.0048	0.0232	0.0126	0.0126	0.0106	0.0116	0.0126
27	Q9EPE9				-0.807295	-0.807295	1200	8.35	0.047	0.12	0.0875	0.05167	0.025	0.04083	0.02417	0.03917	0.05417	0.05917	0.025	0.04667	0.12833	0.05	0.01917	0.0475	0.06167	0.0725	0.04917	0.01083	0.02333	0.08417	0.20917	0.56918	0.12667	0.095	11.2246	8.63354	0.0102	0.0204	0.0408	0.0051	0.0102	0.0238	0.0042	0.0119	0.0059	0.0221	0.0068	0.0076	0.0034
28	P55200				-0.796946	-0.796946	3966	9.29	0.702	-0.73	0.06732	0.05976	0.03505	0.04564	0.02118	0.04589	0.06228	0.06606	0.02194	0.03757	0.0701	0.07716	0.01538	0.02471	0.09657	0.13061	0.05396	0.0053	0.01336	0.05018	0.27887	0.45437	0.15886	0.10792	5.31523	6.17821	0.0364	0.0202	0.042	0.0154	0.0177	0.0164	0.0028	0.0177	0.0144	0.0246	0.0128	0.021	0.0056
29	Q8BHE8		-1.37487	-0.211195		-0.793035	291	9.26	0.041	-0.17	0.08247	0.07904	0.02405	0.03436	0.01718	0.04124	0.06529	0.0378	0.01031	0.05842	0.12715	0.04811	0.01031	0.04124	0.05498	0.10653	0.05842	0.02062	0.03436	0.04811	0.2646	0.49828	0.13746	0.09965	21.7074	17.4485	0.0243	0.0139	0.0243	0.0104	0.0139	0.0139	0.0069	0.0243	0.0104	0.0278	0.0104	0.0243	0.0069
30	Q9JL62	-0.202663	-0.253115	-0.697706	-1.93792	-0.772851	209	6.9		-0.07	0.10526	0.02871	0.04306	0.05263	0.01435	0.02871	0.06699	0.04785	0.01914	0.0622	0.1244	0.09091	0.02392	0.04785	0.05263	0.02392	0.05263	0.01435	0.04785	0.05263	0.19617	0.54544	0.13876	0.11962	29.6234	22.6433	0.0196	0.0392	0.0735	0.0049	0.0098	0.0294	0.0098	0.0049	0	0.0098	0.0049	0	0.0049
31	Q5PRF0		-0.713277			-0.713277	2038	6.31	0.041	0.17	0.10991	0.04907	0.02208	0.04612	0.02944	0.0422	0.05447	0.05397	0.02502	0.0422	0.15456	0.04269	0.01325	0.02159	0.04171	0.09421	0.05594	0.0103	0.01668	0.07458	0.23111	0.55151	0.11678	0.10059	11.3511	10.6295	0.0149	0.0085	0.0283	0.0139	0.0154	0.0169	0.0085	0.0159	0.0179	0.0189	0.009	0.0184	0.008
32	Q80YV3		-0.705856			-0.705856	2565	8.76		-0.2	0.07953	0.05458	0.04444	0.03665	0.02066	0.0538	0.06511	0.03782	0.03236	0.05224	0.11384	0.05965	0.03314	0.04172	0.04717	0.07057	0.05302	0.01637	0.02261	0.06472	0.24444	0.50721	0.14659	0.10176	6.3682	10.6664	0.0327	0.023	0.029	0.023	0.0137	0.0113	0.0137	0.0161	0.0081	0.0121	0.0069	0.0129	0.0202
33	Q99N85			-0.539558	-0.841929	-0.690743	196	10.2	0.138	-0.53	0.06122	0.09694	0.03061	0.02041	0.03571	0.03061	0.05102	0.08163	0.03061	0.03571	0.11224	0.08673	0.03061	0.0102	0.09694	0.03061	0.04592	0.02551	0.03061	0.05612	0.16836	0.54589	0.21428	0.07143	15.9741	14.2692	0.0579	0.0211	0.0316	0.0105	0.0158	0.0053	0.0053	0.0211	0.0158	0.0105	0.0316	0	0.0158
34	A2AAE1	-1.1668		-0.186174		-0.676485	5005	6.15	0.335	-0.43	0.05435	0.04835	0.04296	0.05674	0.01518	0.04336	0.06014	0.05954	0.02837	0.04755	0.08751	0.05554	0.02498	0.03556	0.05714	0.10829	0.07433	0.01259	0.02358	0.06394	0.29252	0.45834	0.13226	0.11688	6.39214	4.67648	0.0324	0.0176	0.0246	0.0264	0.0307	0.017	0.0025	0.026	0.0191	0.0141	0.0096	0.0266	0.0102
35	P27600			-0.654299		-0.654299	379	9.84	0.026	-0.36	0.06332	0.1029	0.03694	0.06596	0.00792	0.04222	0.06332	0.05013	0.02375	0.06332	0.10554	0.07124	0.02639	0.07124	0.02639	0.06069	0.03166	0.00792	0.01319	0.06596	0.1847	0.48813	0.19789	0.12928	5.3612	3.84751	0.0054	0.0379	0.0678	0	0.0027	0.0271	0.0027	0	0.0081	0.0217	0.019	0.0054	0.0054
36	Q8C0L9	-0.763182	-0.526629			-0.644906	675	5.38	0.025	-0.3	0.04	0.04593	0.04741	0.06222	0.02519	0.03852	0.07704	0.0563	0.02519	0.06815	0.0963	0.06222	0.01778	0.05185	0.05333	0.07556	0.05333	0.01481	0.02222	0.06667	0.23704	0.49038	0.13334	0.13926	10.4891	8.32319	0.0302	0.0181	0.0332	0.0302	0.0211	0.0106	0.0015	0.0211	0.0226	0.0106	0.0106	0.0136	0.0302
37	Q61011	0.0153604			-1.30245	-0.643547	340	5.41	0.009	-0.09	0.08824	0.05294	0.03824	0.07353	0.05	0.03235	0.04412	0.07941	0.02059	0.05	0.08824	0.04118	0.02353	0.03529	0.01176	0.09118	0.06765	0.02353	0.02353	0.06471	0.25295	0.51471	0.11471	0.11765	28.7555	24.0202	0.012	0.0271	0.0301	0.012	0.0181	0.0151	0	0.0361	0.003	0.0211	0.0181	0.006	0.003
38	Q11136		-0.636882			-0.636882	493	5.5		-0.14	0.06897	0.06288	0.0284	0.05477	0.03448	0.0284	0.07708	0.08114	0.03245	0.0426	0.08316	0.03651	0.03448	0.04868	0.03651	0.06694	0.05274	0.00811	0.03448	0.08722	0.21096	0.52535	0.13184	0.13185	11.5352	15.3883	0.0042	0.0189	0.0336	0.0105	0.0105	0.0189	0.0084	0.0168	0.0021	0.0189	0.0168	0.0105	0
39	Q80TM9	-0.851098	-0.418345			-0.634721	1593	5.05		-0.23	0.10797	0.05085	0.02762	0.04896	0.01758	0.04331	0.08851	0.05461	0.03076	0.0408	0.11362	0.03704	0.01004	0.03955	0.0747	0.07219	0.04771	0.00753	0.02511	0.06152	0.21594	0.52792	0.11865	0.13747	7.67873	5.62603	0.0114	0.019	0.026	0.0089	0.0108	0.0178	0.0082	0.0114	0.0063	0.0203	0.007	0.0108	0.0032
40	Q9Z2Z6		-1.00806		-0.252294	-0.630176	301	9.24	0.02	0.11	0.06977	0.04319	0.0299	0.0299	0.01993	0.03322	0.04319	0.10963	0.00332	0.04983	0.10299	0.0598	0.04319	0.07641	0.07641	0.05316	0.05648	0.00997	0.03322	0.05648	0.20598	0.61461	0.10631	0.07309	18.7027	15.3342	0.0278	0.0174	0.0347	0.0139	0.0208	0.0208	0.0035	0.0139	0.0104	0.0069	0	0.0208	0
41	Q9Z204	-0.294958	-0.519857	-1.04111		-0.618642	313	4.91	0.649	-0.96	0.07348	0.05751	0.04792	0.09904	0.00319	0.03834	0.09265	0.07029	0.00639	0.02875	0.05751	0.09265	0.02236	0.02556	0.04792	0.12141	0.01917	0	0.02556	0.07029	0.2524	0.39935	0.15655	0.19169	6.62484	5.15312	0.0523	0.0163	0.0425	0.0327	0.0033	0.0065	0	0.0098	0.0098	0.0196	0.0098	0.0131	0.0033
42	O88448	-0.614744				-0.614744	599	6.77	0.394	-0.69	0.09516	0.07679	0.03172	0.04841	0.01169	0.05509	0.10184	0.07679	0.02504	0.0217	0.12688	0.07012	0.01503	0.01169	0.04674	0.06511	0.03339	0.00668	0.02838	0.05175	0.21369	0.46411	0.17195	0.15025	2.99116	2.84619	0.0288	0.0136	0.0424	0.0186	0.0085	0.0102	0.0085	0.0068	0.0136	0.0068	0.0102	0.0136	0.0051
43	Q9D0L7	-0.310506	-1.05573	-0.473959		-0.613398	306	8.15	0.029	0.06	0.08824	0.04575	0.07516	0.04575	0.01961	0.04248	0.04902	0.07843	0.01307	0.04902	0.1634	0.05556	0.01307	0.02941	0.02941	0.05882	0.04248	0.00327	0.02614	0.0719	0.24508	0.54576	0.11438	0.09477	16.9309	12.9434	0.0331	0.0364	0.0232	0.0397	0.0099	0.0166	0.0033	0.0132	0.0033	0.0066	0.0033	0.0099	0.0132
44	Q505D7			-0.601516		-0.601516	179	8.62	0.039	-0.24	0.13408	0.07263	0.02793	0.01117	0.02793	0.07263	0.10056	0.06145	0.01676	0.03911	0.11173	0.05587	0.03352	0.03352	0.03352	0.03911	0.03911	0.01676	0.02235	0.05028	0.20113	0.5419	0.14526	0.11173	24.0486	18.2823	0.0058	0.0116	0.052	0.0173	0	0.0173	0.0058	0.0173	0	0.0116	0	0.0058	0.0058
45	Q8BGA8				-0.596614	-0.596614	578	7.86	0.04	-0.24	0.07612	0.06401	0.03287	0.04671	0.02595	0.03287	0.05882	0.0692	0.02076	0.04325	0.08651	0.04498	0.01557	0.03633	0.0692	0.07785	0.06228	0.03114	0.02422	0.08131	0.23009	0.53458	0.12975	0.10553	36.7689	31.0818	0.0088	0.0158	0.0369	0.0176	0.0246	0.0211	0.0035	0.0141	0.0211	0.0158	0.0264	0.0158	0.0053
46	Q8CG72	-0.592296				-0.592296	370	4.86	0.054	-0.09	0.13243	0.04595	0.01622	0.04865	0.01622	0.04595	0.07838	0.09189	0.02432	0.02973	0.0973	0.02973	0.02703	0.03243	0.03243	0.09459	0.04595	0.0027	0.03784	0.07027	0.24055	0.53243	0.1	0.12703	12.913	9.68446	0.0028	0.0083	0.0278	0.0083	0.0167	0.0194	0.0028	0.0083	0.0028	0.025	0.0111	0.0167	0.0028
47	P17665			0.321626	-1.50388	-0.591124	63	11		-0.15	0.04762	0.09524	0.03175	0	0	0.03175	0.04762	0.07937	0.03175	0.03175	0.09524	0.06349	0.04762	0.09524	0.04762	0.07937	0.04762	0.01587	0.03175	0.07937	0.22224	0.5397	0.19048	0.04762	24.8565	24.0287	0.0333	0.0167	0.0333	0.0167	0	0.0333	0.0167	0	0.0167	0.0167	0.0167	0.0167	0.0167
48	Q99J77		-0.588349			-0.588349	359	6.61	0.042	-0.33	0.06964	0.03343	0.02786	0.04178	0.02228	0.03621	0.08914	0.07242	0.03064	0.05292	0.08635	0.09192	0.03064	0.04178	0.05571	0.06407	0.05014	0.00836	0.02786	0.06685	0.20614	0.50695	0.15599	0.13092	10.7095	10.8395	0.0201	0.0172	0.0747	0.0115	0.0029	0.0201	0.0115	0.0172	0.0029	0.0172	0	0.0057	0.0086
49	Q6NV83	-1.1935	0.0184508			-0.587526	1029	8.6	0.654	-1.15	0.05053	0.07872	0.04373	0.05928	0.00777	0.03207	0.11565	0.04179	0.02235	0.03693	0.069	0.10398	0.02527	0.03499	0.07386	0.10593	0.03499	0.00875	0.01846	0.03596	0.23518	0.38485	0.20505	0.17493	7.02052	5.39715	0.0614	0.0177	0.0479	0.026	0.0146	0.0031	0.0062	0.0125	0.026	0.0083	0.0187	0.0146	0.0094
50	Q9D1P4	-0.58526				-0.58526	331	8.13	0.254	-0.71	0.04834	0.03625	0.03021	0.05136	0.03927	0.03927	0.09063	0.06042	0.03323	0.0423	0.06647	0.1148	0.01813	0.03021	0.05438	0.07553	0.06647	0.01813	0.02115	0.06344	0.23263	0.44109	0.18428	0.14199	5.13541	4.80055	0.0769	0.0123	0.04	0.0185	0.0277	0.0062	0	0.0338	0.0185	0.0092	0.0092	0.0246	0.0092
51	Q91WC0	-0.578317				-0.578317	594	5.47	0.155	-0.43	0.07071	0.05387	0.04209	0.04209	0.01178	0.03367	0.10438	0.05556	0.01684	0.04209	0.10774	0.06902	0.0202	0.0404	0.04209	0.08081	0.05892	0.01347	0.03367	0.06061	0.24916	0.46465	0.13973	0.14647	4.16432	3.63093	0.0378	0.0223	0.0326	0.0206	0.0258	0.012	0.0017	0.0206	0.012	0.0189	0.0103	0.0189	0.0017
52	Q3UUQ7		-0.569197			-0.569197	922	9.05	0.015	0.19	0.05748	0.02603	0.03688	0.03362	0.01844	0.03362	0.03688	0.04121	0.03145	0.05748	0.13341	0.06725	0.01952	0.05748	0.04881	0.09436	0.05748	0.01844	0.04989	0.08026	0.27223	0.53253	0.12473	0.0705	9.29215	7.3148	0.0365	0.0166	0.0321	0.021	0.0243	0.0122	0.0044	0.0177	0.01	0.0177	0.0055	0.0155	0.0166
53	Q8VHN8	-0.568192				-0.568192	211	9.3	0.057	-0.05	0.08057	0.06635	0.0237	0.02844	0.00474	0.03791	0.06161	0.08531	0.03791	0.01422	0.16114	0.04265	0.03791	0.04739	0.05213	0.07583	0.04265	0.00948	0.0237	0.06635	0.20379	0.55924	0.14691	0.09005	5.34964	5.42327	0.0069	0.0069	0	0.0069	0.0069	0.0138	0.0138	0.0069	0	0.0069	0	0.0207	0
54	O35215	0.0353898		-1.43553	-0.298748	-0.566297	118	6.09		0.09	0.07627	0.05932	0.0339	0.0339	0.01695	0.02542	0.07627	0.05085	0.01695	0.05932	0.11864	0.04237	0.0339	0.05932	0.05932	0.0678	0.09322	0.00847	0	0.0678	0.22034	0.55084	0.11864	0.11017	14.6281	12.4911	0.0263	0.0351	0.0175	0	0.0351	0.0351	0.0088	0.0175	0	0.0351	0	0	0.0175
55	Q91VT4		-0.66199	-0.440962		-0.551476	236	9.71		0.08	0.08475	0.05508	0.04237	0.02966	0.01271	0.04237	0.05085	0.11017	0.02966	0.05508	0.10169	0.0678	0.0339	0.03814	0.01695	0.05508	0.05508	0	0.01271	0.10593	0.20761	0.55932	0.15254	0.08051	26.1048	21.4395	0.0482	0.0263	0.0219	0.0175	0.0219	0.0175	0.0044	0.0132	0.0219	0	0.0132	0.0175	0
56	Q61655	-0.550814				-0.550814	478	6.26		-0.37	0.07741	0.0523	0.04812	0.0523	0.01674	0.06067	0.08577	0.04603	0.01464	0.05858	0.09623	0.0795	0.03138	0.03138	0.03766	0.05649	0.0523	0.00837	0.01883	0.07531	0.23641	0.47909	0.14644	0.13807	6.3043	5.78768	0.0281	0.0281	0.054	0.0216	0.0108	0.0302	0	0.013	0.0173	0.0194	0.0108	0.0065	0.0043
57	O35526	-0.198442		-0.121156	-1.32571	-0.548437	288	5.14	0.344	-0.59	0.05556	0.07639	0.02431	0.07639	0.01042	0.03819	0.12153	0.03819	0.01736	0.10417	0.05556	0.07986	0.04167	0.02778	0.01042	0.09028	0.05903	0	0.01736	0.05556	0.22917	0.39933	0.17361	0.19792	27.2238	24.8311	0.0109	0.0217	0.0725	0.0036	0.0072	0.029	0.0145	0.0109	0.0036	0.029	0.0181	0.0145	0
58	Q9CZJ2	-0.336462	-0.798274	-0.484819		-0.539851	685	8.75	0.093	-0.23	0.09489	0.08467	0.0146	0.03796	0.01898	0.04234	0.07591	0.07883	0.02774	0.03358	0.10073	0.04088	0.02336	0.04672	0.05547	0.06715	0.04672	0.01168	0.0219	0.07591	0.19271	0.54015	0.15329	0.11387	11.6977	12.0558	0.0135	0.006	0.0284	0.009	0.006	0.0164	0.0075	0.0179	0.003	0.0209	0.012	0.0105	0.003
59	Q9DCM0			-0.29449	-0.779483	-0.536987	254	6.78	0.012	-0.1	0.07874	0.06693	0.02756	0.04724	0.03543	0.04724	0.05118	0.07874	0.03937	0.04724	0.11811	0.02756	0.01969	0.0315	0.05512	0.06693	0.07087	0	0.02362	0.06693	0.23622	0.5315	0.13386	0.09842	22.4734	17.9802	0	0.0241	0.0281	0.004	0.0161	0.0201	0.004	0.0321	0.004	0.0321	0.004	0	0.004
60	Q9DB60	-0.318085	-0.741658			-0.529871	201	6.31	0.015	0.04	0.06965	0.04975	0.02488	0.05473	0.03483	0.05473	0.0597	0.11443	0.01493	0.0398	0.13433	0.0597	0.00995	0.02488	0.03483	0.07463	0.00498	0.00995	0.02488	0.10448	0.1841	0.57713	0.12438	0.11443	15.2794	8.84507	0.0201	0.0201	0.0402	0.005	0	0	0	0.005	0	0.0402	0.005	0.005	0
61	Q9QZ73	-0.527862				-0.527862	259	5.18		-0.5	0.05792	0.03475	0.04633	0.0888	0.01544	0.06178	0.06564	0.04247	0.00772	0.05792	0.09653	0.09653	0.03089	0.07336	0.03475	0.06564	0.04247	0.02317	0.02317	0.03475	0.23939	0.4672	0.139	0.15444	8.06292	6.43826	0.0598	0.008	0.0398	0.0398	0.0279	0	0.004	0.012	0.008	0.008	0.008	0.0239	0.0239
62	P13634		-0.52293			-0.52293	261	6.44	0.222	-0.42	0.0728	0.02682	0.05747	0.05364	0.00383	0.03065	0.03831	0.0728	0.04598	0.03831	0.09962	0.05364	0.00766	0.03065	0.0728	0.14176	0.04215	0.02299	0.03065	0.05747	0.30268	0.47893	0.12644	0.09195	23.8882	20.7348	0.027	0.0347	0.027	0.0232	0.0077	0.0154	0	0.0193	0.0116	0.0347	0	0.0309	0
63	Q9CW03		-0.516533			-0.516533	1217	6.77	0.302	-0.87	0.05834	0.06984	0.04684	0.0567	0.00575	0.06902	0.11915	0.04437	0.01561	0.05094	0.10107	0.10353	0.02876	0.03369	0.01643	0.05916	0.04684	0.00329	0.02465	0.04601	0.24651	0.38865	0.18898	0.17585	5.6783	9.49328	0.0584	0.0178	0.0482	0.0305	0.0152	0.0076	0.0068	0.0186	0.0296	0.0144	0.0118	0.0144	0.0059
64	Q05816	-0.175727	-0.54825	-0.804332		-0.509436	135	6.14		-0.45	0.05926	0.03704	0.03704	0.05926	0.04444	0.03704	0.08889	0.07407	0.01481	0.03704	0.06667	0.1037	0.05185	0.02963	0.00741	0.03704	0.11111	0.01481	0.01481	0.07407	0.23704	0.45925	0.15555	0.14815	11.9362	9.38964	0.0312	0.0312	0.0781	0.0078	0.0234	0.0234	0.0469	0.0234	0.0156	0.0234	0.0078	0.0078	0.0078
65	Q3UTJ2	-0.00216518		0.0270292	-1.53603	-0.503723	1180	8.77	0.592	-0.87	0.04831	0.07203	0.0339	0.05932	0.0178	0.04322	0.06186	0.05763	0.03983	0.03983	0.06441	0.06186	0.01949	0.03051	0.0839	0.1322	0.04746	0.00847	0.03305	0.04492	0.28983	0.41527	0.17372	0.12118	6.94379	4.63247	0.0199	0.0199	0.0365	0.0133	0.0266	0.0166	0.01	0.0133	0.0332	0.0199	0.0233	0.0166	0
66	Q9D8Y1			-0.503347		-0.503347	196	9.45	0.015	0.2	0.07143	0.05102	0.05102	0.02551	0.0102	0.03571	0.03571	0.06633	0.0102	0.07143	0.16837	0.04082	0.02041	0.03571	0.06633	0.09184	0.05612	0.0051	0.04082	0.04592	0.27551	0.56123	0.10204	0.06122	14.657	11.9272	0.0312	0.0312	0.0104	0.0208	0.0312	0.0104	0	0.0156	0.0156	0.0104	0.0156	0.0365	0.026
67	B2RY56	-0.589801	-0.404912			-0.497356	838	6.06	0.523	-1.46	0.05012	0.13007	0.02387	0.06921	0.00716	0.02864	0.17542	0.03461	0.01313	0.04773	0.06683	0.10382	0.01909	0.0179	0.0716	0.05131	0.02864	0.00716	0.01551	0.03819	0.14797	0.36039	0.24702	0.24463	4.78637	4.22882	0.0572	0.0085	0.0487	0.0158	0.0109	0.0061	0	0.0122	0.0438	0.0085	0.0195	0.0122	0.0109
68	Q8CGM1			-0.496982		-0.496982	1561	7.36	0.275	-0.2	0.08648	0.06598	0.0237	0.03459	0.041	0.03652	0.06022	0.07944	0.01858	0.02306	0.1025	0.02947	0.0205	0.03587	0.08264	0.09545	0.06022	0.02114	0.02178	0.06086	0.23767	0.55349	0.11403	0.09481	7.77069	6.35141	0.0079	0.0184	0.0231	0.0059	0.0152	0.0316	0.0072	0.0079	0.002	0.0217	0.0112	0.0072	0.002
69	Q8R1A4			-0.496238		-0.496238	2130	6.25	0.12	-0.35	0.05915	0.05962	0.04131	0.05446	0.01549	0.04366	0.07136	0.04366	0.02864	0.04695	0.1108	0.05493	0.02535	0.0446	0.05446	0.09155	0.05211	0.00751	0.03052	0.06385	0.25915	0.47182	0.14319	0.12582	10.9274	7.69002	0.0337	0.0217	0.0226	0.0207	0.0159	0.0154	0.0101	0.012	0.0111	0.014	0.012	0.0164	0.0197
70	P55066	-0.319251	-1.02353	-0.122023		-0.488268	1268	5.45	0.473	-0.48	0.08675	0.06388	0.02445	0.05126	0.02681	0.03785	0.07098	0.08754	0.03312	0.02603	0.07808	0.02445	0.01814	0.02287	0.09306	0.09227	0.05915	0.02208	0.01814	0.06309	0.23186	0.52445	0.12145	0.12224	22.3264	19.5708	0.0137	0.012	0.0112	0.0129	0.0153	0.0137	0.0177	0.0137	0.0112	0.0145	0.008	0.0153	0.0088
71	Q7TNV0		-0.479442			-0.479442	380	6.51		-1.32	0.04211	0.03421	0.03158	0.05526	0.01053	0.02895	0.16053	0.03421	0.00789	0.02632	0.07105	0.17895	0.01842	0.02368	0.05789	0.11579	0.04737	0	0.01316	0.04211	0.23685	0.32632	0.22105	0.21579	7.90868	7.24372	0.1019	0.0161	0.0804	0.0161	0.0268	0.008	0.0027	0.0107	0.0107	0.0107	0.0188	0.0402	0.0027
72	Q9JI75	-0.982641	0.0389787			-0.471831	231	6.53		-0.2	0.06494	0.03463	0.01732	0.04762	0.01732	0.03896	0.06926	0.07359	0.02165	0.04329	0.09091	0.07792	0.02165	0.07359	0.05195	0.07359	0.05195	0.02597	0.03896	0.06494	0.22078	0.52815	0.1342	0.11688	12.1598	11.1343	0.0354	0.0044	0.0442	0.0133	0.0265	0.0133	0.0044	0.0088	0.0088	0.0177	0.0133	0.0177	0.0133
73	Q6P5F6			-0.469153		-0.469153	833	6.22	0.448	-0.52	0.05042	0.03241	0.03962	0.05882	0.01681	0.03241	0.07683	0.07323	0.11405	0.05522	0.10684	0.06002	0.01921	0.03962	0.03481	0.06483	0.04682	0.0072	0.01921	0.05162	0.20289	0.45498	0.20648	0.13565	5.97559	4.97016	0.0355	0.0184	0.0257	0.022	0.0184	0.0098	0.0073	0.0122	0.011	0.0122	0.0049	0.0135	0.011
74	P37804	-0.46829				-0.46829	201	8.85	0.294	-0.61	0.05473	0.05473	0.0398	0.05473	0.00498	0.06965	0.06965	0.0995	0.00995	0.03483	0.06965	0.08458	0.04975	0.02985	0.04975	0.0597	0.02985	0.01493	0.03483	0.08458	0.23383	0.49255	0.14926	0.12438	6.83158	10.9711	0.0209	0.0366	0.0681	0.0052	0.0105	0.0052	0	0.0157	0.0052	0.0262	0.0105	0.0105	0
75	Q9D0D3				-0.456083	-0.456083	585	9.1	0.164	-0.32	0.05299	0.05299	0.05983	0.03419	0.02393	0.05812	0.05983	0.05299	0.01538	0.05983	0.10427	0.06496	0.00855	0.05983	0.05128	0.11453	0.0547	0.00684	0.01368	0.05128	0.30086	0.47179	0.13333	0.09402	13.1041	11.6749	0.031	0.0241	0.0345	0.0362	0.031	0.0121	0	0.0121	0.0207	0.0207	0.0086	0.0259	0.019
76	Q91VN4	-0.186326	-0.205768	-0.220638	-1.20649	-0.454805	273	8.67	0.696	-0.62	0.09524	0.0696	0.00733	0.03297	0.02198	0.0696	0.0989	0.05495	0.02198	0.01832	0.08425	0.07692	0.01465	0.01832	0.0696	0.10623	0.04029	0	0.01465	0.08425	0.2381	0.46156	0.1685	0.13187	19.7294	17.6698	0.0223	0.0037	0.0558	0.0037	0.0074	0.0149	0	0.0186	0.0074	0.026	0.0112	0.0112	0.0037
77	P08551	-0.0609387	-0.511273	-0.167435	-1.07869	-0.454585	543	4.62	0.297	-0.92	0.10497	0.06446	0.02578	0.04788	0.00184	0.05157	0.17864	0.03683	0.00921	0.03315	0.0884	0.06998	0.02026	0.02026	0.01657	0.11234	0.03867	0.00184	0.03683	0.04052	0.26519	0.36464	0.14365	0.22652	39.9409	34.9995	0.0188	0.0188	0.0526	0.0075	0.0075	0.0207	0.0075	0.0038	0.0038	0.047	0.0038	0.0075	0.0038
78	Q9R0N5			-0.447858		-0.447858	386	9.62	0.179	-0.38	0.06995	0.07513	0.02332	0.05181	0.01295	0.05959	0.04922	0.07772	0.02073	0.03109	0.10363	0.06995	0.01813	0.03109	0.07513	0.05699	0.03368	0.01036	0.03368	0.09585	0.20726	0.5259	0.16581	0.10103	5.57731	4.71653	0.0264	0.0185	0.0449	0.0053	0.0053	0.0211	0.0026	0.0053	0.0132	0.0079	0.0106	0.0132	0.0079
79	Q91XV3	-0.0850545	-1.05829	-0.198896		-0.447413	226	4.5	1	-1.05	0.29204	0	0.00885	0.04425	0	0.02212	0.17699	0.0708	0	0	0.00442	0.12389	0.00442	0	0.11504	0.08407	0.03097	0	0.00442	0.0177	0.15043	0.50442	0.12389	0.22124	29.1458	27.1232	0.0222	0.0044	0.1022	0.0044	0	0.0133	0.0133	0.0044	0	0.0489	0	0.0044	0
80	O55142	-0.179438	-0.978143		-0.183602	-0.447061	110	10.89	0.064	-0.55	0.09091	0.11818	0.05455	0.00909	0.01818	0.00909	0.03636	0.1	0.02727	0.05455	0.06364	0.1	0.02727	0.02727	0.03636	0.03636	0.05455	0.01818	0.05455	0.06364	0.2091	0.5	0.24545	0.04545	9.78841	9.04253	0.0467	0.0467	0.0561	0.0093	0.0093	0.0093	0.0187	0.0187	0.0374	0.0187	0.0093	0	0
81	Q69ZU6			-0.647862	-0.246151	-0.447007	1645	7.28	0.07	-0.62	0.0462	0.06261	0.03647	0.05046	0.08085	0.06261	0.06809	0.07538	0.0152	0.03587	0.05897	0.05714	0.01216	0.01277	0.06869	0.07781	0.05897	0.02918	0.02553	0.06505	0.26139	0.48512	0.13495	0.11855	8.83578	7.95373	0.0277	0.0172	0.0302	0.0197	0.0148	0.0142	0.016	0.0148	0.0172	0.0117	0.008	0.0086	0.0123
82	P15327	-0.149176	-0.736825			-0.443001	259	6.57	0.027	-0.56	0.04633	0.0695	0.05792	0.04633	0.01158	0.04633	0.09653	0.06178	0.03861	0.07336	0.12741	0.06564	0.00772	0.02317	0.04633	0.06178	0.01931	0.02703	0.02317	0.05019	0.20851	0.4749	0.17375	0.14286	7.88464	9.09663	0.0428	0.0428	0.0233	0.0156	0.0078	0.0039	0	0.0078	0.0156	0.0195	0.0272	0.0117	0.0117
83	A2AWA9	-0.515477	-0.369411			-0.442444	1064	5.14	0.243	-0.54	0.05357	0.05075	0.03759	0.06861	0.02162	0.05263	0.09774	0.04511	0.01692	0.04511	0.10714	0.07895	0.01974	0.04229	0.04135	0.08459	0.04887	0.00658	0.02162	0.05921	0.2453	0.44172	0.14662	0.16635	5.79701	5.25863	0.0374	0.0182	0.0431	0.0201	0.0221	0.0115	0.001	0.0153	0.0086	0.0134	0.0163	0.023	0.0096
84	Q9D0A3	-0.413572	-0.462948			-0.43826	226	5.09	0.23	-0.63	0.0708	0.06195	0.03982	0.0708	0.00885	0.0354	0.09292	0.08407	0.0177	0.03982	0.09735	0.06195	0.02655	0.02655	0.03982	0.0708	0.06637	0.0177	0.02212	0.04867	0.23451	0.46018	0.1416	0.16372	8.54034	7.77436	0.0091	0.0227	0.0545	0.0182	0.0273	0.0273	0.0045	0.0091	0	0.0318	0.0182	0.0045	0.0045
85	A0A0J9YUD5		-0.435568			-0.435568	2061	6.17		-0.14	0.0689	0.06259	0.02863	0.04852	0.01989	0.06744	0.06744	0.05095	0.02717	0.05337	0.14702	0.04124	0.0228	0.03542	0.04755	0.07424	0.04124	0.01067	0.02669	0.05822	0.23824	0.51479	0.131	0.11596	31.0622	27.6852	0.0204	0.0129	0.0218	0.0164	0.0164	0.0089	0.0055	0.0114	0.0174	0.0124	0.0129	0.0184	0.0079
86	P04919		-0.542885		-0.326739	-0.434812	929	5.31	0.113	0.25	0.06136	0.04952	0.02045	0.04198	0.00646	0.03552	0.06566	0.0732	0.01507	0.05705	0.15823	0.03552	0.02476	0.05167	0.06889	0.06459	0.05274	0.01184	0.02691	0.07858	0.20021	0.59204	0.10011	0.10764	20.6287	20.0056	0.0099	0.0143	0.0265	0.0066	0.0177	0.0243	0.0044	0.0077	0.0077	0.0121	0.0055	0.0088	0.0055
87	Q6PDC8			-0.42832		-0.42832	510	8.32	0.02	0.61	0.08627	0.03725	0.02549	0.02353	0.02941	0.04314	0.03137	0.06275	0.02353	0.0549	0.14706	0.02549	0.02549	0.08235	0.04902	0.08627	0.05294	0.01176	0.02549	0.07647	0.23333	0.62548	0.08627	0.0549	7.19019	6.1634	0.0057	0.02	0.0114	0.0114	0.0057	0.0371	0.0114	0.0029	0.0029	0.0257	0.0143	0.0114	0.0114
88	Q62203		-0.427023			-0.427023	475	9.55	0.745	-0.66	0.08632	0.04	0.02105	0.02105	0.00421	0.04	0.04	0.09684	0.06737	0.02105	0.04842	0.04211	0.02737	0.02316	0.26737	0.03579	0.02737	0.00211	0.01684	0.07158	0.14105	0.64843	0.14948	0.06105	10.196	7.20614	0.0195	0.0108	0.0238	0.0108	0.0022	0.0108	0.0043	0.0108	0.0108	0.0065	0.0065	0.0022	0.0065
89	Q99N96			-0.421083		-0.421083	336	8.87	0.11	-0.27	0.1131	0.0506	0.03571	0.05357	0.01488	0.02381	0.08036	0.02976	0.02679	0.0506	0.10119	0.10119	0.02679	0.03869	0.04762	0.05357	0.05655	0	0.02381	0.07143	0.19345	0.49406	0.17858	0.13393	10.3193	9.1179	0.055	0.0183	0.0489	0.0183	0.0245	0.0092	0.0122	0.0122	0.0214	0.0031	0.0092	0.0183	0.0245
90	Q80W21		-0.414336			-0.414336	218	6.34	0.005	-0.45	0.05505	0.06881	0.04587	0.07339	0.01376	0.02752	0.06881	0.05963	0.01376	0.05046	0.11927	0.06881	0.04587	0.06422	0.04587	0.04128	0.04128	0.01835	0.05505	0.02294	0.211	0.49542	0.15138	0.1422	11.3038	12.1183	0.0048	0.0288	0.0673	0.0192	0.0192	0.0144	0.0048	0.0048	0.0096	0.0192	0.0192	0.0048	0.0048
91	Q4VA53		-0.410069			-0.410069	1446	8.71	0.269	-0.56	0.06293	0.04979	0.04011	0.06293	0.01521	0.04564	0.07538	0.03389	0.02905	0.05118	0.1065	0.10028	0.02766	0.02974	0.05533	0.07607	0.05048	0.00622	0.02351	0.05809	0.23581	0.44675	0.17912	0.13831	5.94112	5.05742	0.0619	0.0192	0.0413	0.022	0.027	0.0078	0.005	0.0121	0.0142	0.0164	0.0128	0.0128	0.0135
92	Q05D44	-0.549826	-0.257738			-0.403782	1216	5.47	0.54	-1.07	0.06332	0.04852	0.02878	0.07484	0.00658	0.04359	0.14309	0.05757	0.0148	0.05428	0.07155	0.14309	0.01562	0.01974	0.03947	0.06332	0.04194	0.00329	0.01234	0.05428	0.18997	0.3857	0.20641	0.21793	4.69027	4.32837	0.076	0.0109	0.0693	0.0184	0.0192	0.0067	0.0033	0.0134	0.0242	0.0092	0.0058	0.0167	0.01
93	D3YXK2		-0.402532			-0.402532	937	5.25	0.908	-1.3	0.06937	0.11206	0.02028	0.08004	0.00961	0.03308	0.13767	0.08538	0.02241	0.01494	0.05443	0.06297	0.02561	0.01708	0.04696	0.10352	0.03949	0.00854	0.01067	0.04589	0.20704	0.37781	0.19744	0.21771	5.46639	4.91317	0.0274	0.0131	0.0372	0.0077	0.0088	0.011	0.0099	0.011	0.0142	0.0361	0.0175	0.0175	0.0022
94	P45878	-0.342686	-0.509456	-0.35327		-0.401804	140	9.05	0.029	-0.17	0.05	0.05714	0.00714	0.03571	0.02143	0.03571	0.07857	0.12143	0.02143	0.06429	0.12857	0.08571	0.02143	0.02857	0.05	0.06429	0.04286	0.01429	0.01429	0.05714	0.16429	0.55715	0.16428	0.11428	7.3255	6.47741	0.0146	0.0073	0.073	0	0.0073	0.0073	0.0219	0.0073	0.0146	0.0219	0.0073	0.0073	0.0073
95	Q08331	-0.67753	-0.124634			-0.401082	271	4.94	0.033	-0.66	0.05535	0.03321	0.04797	0.06273	0.00738	0.05166	0.1107	0.06642	0.01107	0.0369	0.12177	0.09594	0.04428	0.05904	0.03321	0.05904	0.03321	0.00738	0.04428	0.01845	0.23616	0.45018	0.14022	0.17343	11.8054	11.6828	0.0154	0.0232	0.0849	0.027	0.0077	0.0232	0	0.0039	0.0116	0.0116	0.0154	0.0116	0.0039
96	Q9CU62		-0.397262			-0.397262	1233	7.51	0.406	-0.97	0.07056	0.06245	0.04542	0.05272	0.00892	0.06813	0.13544	0.04217	0.01541	0.05921	0.08435	0.12652	0.02433	0.03001	0.0219	0.04947	0.03244	0.00162	0.02433	0.04461	0.21979	0.38768	0.20438	0.18816	5.63086	5.20501	0.0366	0.0249	0.0931	0.0216	0.0108	0.0141	0.0017	0.0067	0.0042	0.0108	0.005	0.0125	0.0058
97	Q6I6G8			-0.394904		-0.394904	1578	5.26	0.465	-0.63	0.07288	0.07224	0.04119	0.0564	0.01014	0.04689	0.08555	0.06274	0.02915	0.03929	0.08428	0.03042	0.01901	0.04056	0.06401	0.10266	0.0583	0.01014	0.02662	0.04753	0.27566	0.45058	0.13181	0.14195	6.66026	6.43056	0.0174	0.022	0.0136	0.02	0.0168	0.0194	0.0078	0.0155	0.0161	0.0258	0.0226	0.0213	0.0052
98	Q8CH18		-0.391861			-0.391861	1146	5.57	0.484	-1	0.05585	0.07068	0.03229	0.07679	0.01047	0.08377	0.10035	0.03752	0.01483	0.02531	0.09511	0.08639	0.01832	0.02792	0.06108	0.06545	0.04887	0.00785	0.02269	0.05846	0.25307	0.39789	0.1719	0.17714	9.31757	7.44303	0.0533	0.0151	0.0347	0.0178	0.0231	0.0089	0.0036	0.0142	0.0302	0.0062	0.0071	0.0142	0.0071
99	Q9EPR5			-0.389857		-0.389857	1159	6.98	0.123	-0.27	0.05436	0.06126	0.03192	0.05867	0.01639	0.04659	0.04745	0.07248	0.02416	0.03279	0.10181	0.04314	0.01467	0.03451	0.06126	0.08628	0.06299	0.01639	0.03624	0.09664	0.26402	0.5013	0.12856	0.10612	3.94566	4.19159	0.0061	0.028	0.0377	0.0044	0.0193	0.021	0.0105	0.0131	0.0053	0.0271	0.0158	0.0096	0.0026
100	Q9R0M0			-0.388943		-0.388943	2919	5.26	0.195	-0.24	0.06886	0.06166	0.0394	0.0579	0.02946	0.03768	0.05584	0.08667	0.02467	0.03186	0.10483	0.02055	0.01028	0.03803	0.07229	0.08633	0.06441	0.00959	0.02706	0.07263	0.25488	0.5245	0.10688	0.11374	2.53106	4.51501	0.0038	0.0235	0.017	0.0163	0.017	0.0332	0.0083	0.0066	0.0035	0.0294	0.0087	0.0125	0.0014
101	Q8C0M9	-0.262755	-0.55031	-0.300385	-0.422278	-0.383932	326	7.56	0.064	-0.04	0.12577	0.03988	0.04908	0.04908	0.02454	0.01534	0.06135	0.11656	0.0184	0.04294	0.08589	0.07362	0.02454	0.01227	0.03374	0.05215	0.05215	0.0092	0.01534	0.09816	0.18406	0.57361	0.1319	0.11043	10.976	10.1428	0.0346	0.0283	0.0409	0.022	0.0126	0.0252	0	0.0157	0.0126	0.0063	0.0063	0.0094	0.0063
102	Q61165			-0.488511	-0.272276	-0.380393	820	6.65	0.222	0.21	0.05244	0.04512	0.02561	0.04024	0.00976	0.02683	0.05854	0.07073	0.03415	0.08293	0.12317	0.04756	0.01829	0.05854	0.06341	0.07439	0.05	0.0122	0.02439	0.08171	0.20122	0.57318	0.12683	0.09878	15.4362	15.6336	0.0075	0.0211	0.041	0.005	0.0075	0.0311	0.005	0.0075	0.0037	0.0211	0.005	0.0037	0.005
103	Q8R464			-0.203804	-0.556982	-0.380393	388	5.92	0.052	-0.23	0.09278	0.0799	0.03351	0.03866	0.02062	0.05412	0.08247	0.09021	0.0232	0.03608	0.09021	0.02577	0.00515	0.02835	0.04124	0.04897	0.0567	0.01546	0.02835	0.10825	0.22165	0.52835	0.12887	0.12113	19.8868	18.3303	0.0078	0.0207	0.0181	0.013	0.0078	0.0259	0.0155	0.0078	0.0052	0.0155	0.013	0.0026	0.0052
104	P17225		-0.37972			-0.37972	527	8.47	0.144	-0.14	0.11006	0.03605	0.06262	0.04744	0.00759	0.05503	0.03985	0.06831	0.02087	0.04744	0.09298	0.05693	0.02087	0.04554	0.05313	0.09867	0.03985	0	0.02087	0.0759	0.27704	0.52182	0.11385	0.08729	4.48561	4.7401	0.0271	0.0271	0.031	0.0368	0.0116	0.0097	0.0078	0.0116	0.0058	0.0213	0.0058	0.0233	0.0233
105	Q80YX1		-0.375794			-0.375794	2110	4.77	0.133	-0.4	0.05877	0.05687	0.04218	0.06635	0.04692	0.03507	0.07678	0.08815	0.01706	0.04882	0.07488	0.0346	0.01232	0.03175	0.05024	0.06777	0.08578	0.01232	0.03128	0.06209	0.26208	0.48626	0.10853	0.14313	19.6263	22.1314	0.0115	0.0266	0.0236	0.0166	0.0306	0.0281	0.006	0.0201	0.0125	0.0151	0.012	0.014	0.006
106	Q810C1			-0.374185		-0.374185	696	6.04	0.141	-0.18	0.04741	0.04023	0.08621	0.05316	0.0273	0.03017	0.05172	0.05747	0.0273	0.05316	0.14511	0.05029	0.01293	0.0431	0.06034	0.07328	0.05172	0.01149	0.02443	0.05316	0.26581	0.51147	0.11782	0.10488	4.09037	3.64031	0.0204	0.0582	0.0306	0.0291	0.0116	0.0204	0.0058	0.0146	0.0044	0.0131	0.016	0.0087	0.0073
107	Q810B7			-0.373159		-0.373159	957	6.47	0.269	-0.31	0.04075	0.05225	0.05538	0.04389	0.02299	0.04598	0.05643	0.06165	0.03239	0.03971	0.13375	0.03971	0.01776	0.02926	0.08359	0.0815	0.05016	0.00522	0.04284	0.06479	0.27586	0.49947	0.12435	0.10032	8.33084	14.5449	0.0223	0.033	0.0181	0.0234	0.0074	0.0181	0.0064	0.0191	0.0043	0.0287	0.0202	0.0074	0.0021
108	Q3THG9		-0.372408			-0.372408	412	6	0.109	-0.33	0.07524	0.06311	0.03155	0.05583	0.01214	0.04854	0.0801	0.08738	0.02913	0.03398	0.11408	0.05583	0.01456	0.02913	0.03155	0.07767	0.05825	0.00971	0.00485	0.08738	0.22086	0.49515	0.14807	0.13593	6.16498	5.93962	0.0222	0.0148	0.0345	0.0172	0.0074	0.0296	0.0123	0.0099	0.0074	0.0296	0.0148	0.0222	0.0025
109	Q8BQP9			-0.371415		-0.371415	257	8.79	0.393	-0.63	0.05447	0.08171	0.03113	0.0428	0.03891	0.05837	0.08171	0.05058	0.01946	0.0428	0.10895	0.06615	0.03891	0.01946	0.05058	0.11284	0.04669	0.00778	0.01556	0.03113	0.26459	0.44357	0.16732	0.12451	8.91394	9.06458	0.0405	0.0121	0.0283	0.0202	0.0162	0.0162	0.0121	0.004	0.0202	0.0486	0.0121	0.0081	0
110	Q3UTZ3			-0.0618153	-0.672426	-0.367121	580	8.97	0.228	-0.15	0.07586	0.07069	0.01724	0.03103	0.02241	0.0431	0.05517	0.08448	0.02241	0.02069	0.11897	0.03276	0.01552	0.03793	0.0931	0.09138	0.0569	0.00862	0.02069	0.08103	0.22931	0.55861	0.12586	0.0862	7.70446	7.92862	0.0158	0.0088	0.0175	0.0088	0.014	0.014	0.0158	0.014	0.0193	0.0175	0.0053	0.0123	0.0053
111	O35239	-0.170487	-0.0171542	-0.130129	-1.14978	-0.366888	593	8.34	0.064	-0.35	0.05396	0.06577	0.04216	0.04216	0.01855	0.05059	0.07083	0.06071	0.02867	0.0489	0.09949	0.05396	0.02361	0.0489	0.05734	0.05228	0.05902	0.01518	0.03541	0.07251	0.23946	0.49915	0.1484	0.11299	13.6785	13.278	0.0225	0.0242	0.0328	0.019	0.0155	0.0242	0.0035	0.0173	0.0173	0.0069	0.0155	0.0104	0.0035
112	Q9JKW0	0.114339		-0.834813		-0.360237	203	9.38	0.01	0.2	0.06404	0.04926	0.03941	0.0197	0.01478	0.04433	0.06404	0.05419	0.01478	0.06404	0.14778	0.06897	0.04433	0.04433	0.03448	0.05419	0.03448	0.03448	0.02956	0.07882	0.20197	0.58127	0.13301	0.08374	4.04941	3.99183	0.0464	0.0258	0.0258	0.0155	0.0052	0.0155	0	0.0155	0.0206	0.0103	0.0052	0.0103	0.0052
113	Q9DCX2	-0.329819	-0.669747	-0.231597	-0.1862	-0.354341	161	5.52	0.006	-0.65	0.08075	0.03106	0.04969	0.06832	0.00621	0.04969	0.09317	0.02484	0.01242	0.06211	0.08075	0.1118	0.02484	0.03727	0.06832	0.04348	0.03106	0.02484	0.04348	0.0559	0.2174	0.46583	0.15528	0.16149	34.261	32.5394	0.0382	0.0191	0.0764	0.0318	0.0064	0.0255	0	0	0	0.0064	0.0255	0.0064	0.0064
114	P55937			-0.353358		-0.353358	1487	5.29	0.568	-0.81	0.08204	0.05582	0.0269	0.05044	0.00538	0.11432	0.11567	0.03833	0.02286	0.02488	0.1271	0.07397	0.02555	0.01009	0.02354	0.09549	0.04707	0.00336	0.00605	0.05111	0.28983	0.39138	0.15265	0.16611	119.317	58.151	0.0338	0.0159	0.0421	0.0117	0.0173	0.0097	0.011	0.0104	0.0117	0.0152	0.0083	0.0179	0.0104
115	P62897	-0.239809	-0.609533	-0.370399	-0.186784	-0.351632	105	9.61		-0.76	0.07619	0.01905	0.04762	0.0381	0.01905	0.02857	0.06667	0.13333	0.02857	0.05714	0.05714	0.17143	0.02857	0.0381	0.02857	0.00952	0.07619	0.00952	0.0381	0.02857	0.2	0.47618	0.21905	0.10477	34.9208	33.101	0.049	0.0196	0.1275	0.0294	0.0294	0.0196	0	0.0294	0	0	0.0098	0	0.0098
116	Q80ZD8			-0.348297		-0.348297	492	6.38	0.15	-0.19	0.03862	0.03862	0.06098	0.05488	0.02846	0.04878	0.04268	0.05285	0.03455	0.02033	0.1565	0.04878	0.02033	0.04065	0.05081	0.09756	0.04878	0.01423	0.03049	0.07114	0.28659	0.49392	0.12195	0.09756	4.81834	4.36582	0.0228	0.0415	0.027	0.0207	0.0124	0.027	0.0021	0.0083	0	0.0353	0.0124	0.0104	0.0021
117	Q9WTR5	-0.340544		-0.342259		-0.341401	714	4.93	0.192	-0.2	0.05602	0.03641	0.05742	0.07703	0.0098	0.03501	0.05042	0.05882	0.02381	0.06162	0.09524	0.04762	0.01681	0.03221	0.07283	0.06162	0.08824	0.0042	0.02241	0.09244	0.2647	0.49999	0.10784	0.12745	15.1063	14.1507	0.0228	0.0427	0.0256	0.0157	0.0256	0.0299	0.0142	0.0199	0.0128	0.0142	0.0128	0.0085	0.0014
118	Q6NZC7		-0.338938			-0.338938	998	5.63	0.307	-0.44	0.05711	0.03908	0.02806	0.0481	0.01102	0.0521	0.07515	0.06112	0.02505	0.03808	0.08918	0.06112	0.02305	0.04409	0.08216	0.10621	0.0521	0.00902	0.03106	0.06713	0.26953	0.48196	0.12525	0.12325	5.75134	5.61953	0.0297	0.0164	0.0328	0.0123	0.0082	0.0113	0.0154	0.0185	0.0051	0.0185	0.0062	0.0154	0.0144
119	O35393			-0.335808		-0.335808	340	8.48	0.406	-0.38	0.08235	0.07647	0.01765	0.03824	0.01765	0.02647	0.05294	0.16176	0.02647	0.02353	0.09706	0.02353	0.02353	0.02647	0.11471	0.06765	0.02353	0.00882	0.04118	0.05	0.17648	0.60588	0.12647	0.09118	5.60912	5.9473	0.006	0.012	0.0181	0.006	0.006	0.0151	0	0.003	0.012	0.0271	0.009	0.009	0.009
120	P47802	-0.0619249	-0.0976589	-0.324082	-0.826052	-0.327429	317	5.82	0.114	-0.22	0.09464	0.05994	0.02208	0.04416	0.01577	0.04101	0.07886	0.05994	0.02524	0.03155	0.14826	0.04416	0.02208	0.04101	0.06625	0.05994	0.05678	0.01577	0.0347	0.03785	0.21451	0.53312	0.12934	0.12302	12.7793	12.3473	0.0194	0.0097	0.0258	0.0129	0.0194	0.0161	0.0065	0.0161	0.0258	0.0032	0.0032	0.0097	0.0065
121	Q6GYP7	-0.354105		-0.300567		-0.327336	2035	5.73	0.224	-0.31	0.05405	0.04324	0.04029	0.05061	0.0172	0.04914	0.07469	0.04472	0.03391	0.06143	0.10614	0.05553	0.02211	0.04128	0.05848	0.09386	0.057	0.01278	0.0226	0.06093	0.26289	0.47912	0.13268	0.1253	6.78154	6.6114	0.0307	0.0141	0.0261	0.0271	0.0186	0.0111	0.006	0.0226	0.0211	0.0156	0.0045	0.0201	0.0156
122	P43276	-0.326806				-0.326806	223	10.91	0.973	-0.84	0.21076	0.01345	0.01345	0.00448	0	0.00448	0.03139	0.07175	0	0.00897	0.04036	0.29148	0.00448	0.00448	0.08969	0.07623	0.07175	0	0.00448	0.0583	0.17039	0.48879	0.30493	0.03587	30.5185	29.6856	0.045	0.0135	0.2477	0	0.0045	0.0405	0.0045	0.0225	0	0.0135	0	0.009	0
123	Q8BHF7				-0.326753	-0.326753	553	9.08	0.005	-0.13	0.07595	0.08499	0.02351	0.04159	0.01447	0.05967	0.05787	0.0651	0.0217	0.03978	0.13201	0.03074	0.01808	0.04882	0.05425	0.06872	0.04521	0.01447	0.02893	0.07414	0.22604	0.53707	0.13743	0.09946	20.1504	19.9266	0.0055	0.0184	0.0258	0.0055	0.0074	0.0239	0.0092	0.0055	0.0074	0.0129	0.0239	0.0092	0.0055
124	Q8K1Z0	-0.196152		-0.298471	-0.478161	-0.324261	313	5.6	0.192	-0.42	0.09585	0.07029	0.03514	0.04153	0.00958	0.07029	0.07987	0.0607	0.03195	0.02875	0.11502	0.02236	0.03195	0.03195	0.05112	0.07348	0.0607	0.01917	0.01917	0.05112	0.25878	0.49521	0.1246	0.1214	11.1757	11.0844	0	0.0297	0.0231	0.0066	0.0231	0.0132	0.0165	0.0099	0.0066	0.0198	0.0132	0.0099	0
125	O70172	-0.157531	-0.0195495	-0.432132	-0.686346	-0.32389	405	6.5	0.183	-0.52	0.06173	0.03951	0.05432	0.06914	0.00988	0.02716	0.07407	0.04691	0.04198	0.05926	0.08148	0.09383	0.02469	0.04691	0.04938	0.06667	0.04198	0.00247	0.03951	0.06914	0.22964	0.45185	0.17532	0.14321	14.4644	14.3248	0.0405	0.0304	0.0557	0.0253	0.0101	0.0152	0.0076	0.0101	0.0101	0.0253	0.0076	0.0127	0.0101
126	Q99KP6	-0.0743897	-0.571639			-0.323014	504	6.14	0.075	-0.17	0.07738	0.03373	0.02778	0.05357	0.01587	0.0496	0.05556	0.05754	0.03571	0.06151	0.09921	0.05952	0.0119	0.03175	0.05159	0.08929	0.08135	0.0119	0.02183	0.07341	0.26985	0.49206	0.12896	0.10913	6.03566	5.77579	0.0181	0.0161	0.0422	0.012	0.0221	0.0301	0.002	0.0281	0.002	0.0201	0.004	0.0141	0.002
127	Q8BR92	-0.345844		-0.294866		-0.320355	376	5.08	0.566	-0.85	0.06383	0.04787	0.01862	0.05585	0.01064	0.07181	0.14096	0.06383	0.02128	0.04787	0.07713	0.0984	0.02128	0.0133	0.03457	0.07181	0.05585	0.00266	0.0133	0.06915	0.23139	0.40426	0.16755	0.19681	16.4993	16.7675	0.0435	0.0163	0.0571	0.0027	0.019	0.0217	0.0082	0.0082	0.0163	0.0109	0.0217	0.0054	0.0136
128	Q8C3F2		-0.311755			-0.311755	1091	8.75	0.381	-0.37	0.07974	0.055	0.03575	0.03666	0.02016	0.05225	0.05408	0.08066	0.03758	0.0275	0.10174	0.04766	0.02566	0.03483	0.09808	0.08158	0.0275	0.01467	0.02291	0.06599	0.21999	0.54903	0.14024	0.09074	5.1882	5.49009	0.0254	0.0132	0.0235	0.0235	0.0085	0.0103	0.0019	0.0075	0.0075	0.0103	0.0085	0.0094	0.0028
129	Q61191		-0.306387			-0.306387	2045	6.81	0.516	-0.11	0.10954	0.02592	0.02934	0.02396	0.01614	0.05917	0.03912	0.07628	0.01614	0.03814	0.0665	0.03521	0.01907	0.00929	0.09438	0.09095	0.13839	0.0088	0.01369	0.08998	0.33154	0.52812	0.07727	0.06308	6.66194	5.95638	0.013	0.0214	0.0229	0.0085	0.0444	0.0528	0.0065	0.0374	0.003	0.0219	0.003	0.0169	0.002
130	Q64012	-0.0679488	-0.542225			-0.305087	312	8.95	0.452	-0.61	0.08013	0.0609	0.04167	0.05449	0.00962	0.04167	0.0609	0.11218	0.01282	0.03846	0.06731	0.07051	0.00641	0.02244	0.04808	0.10577	0.0641	0	0.03205	0.07051	0.28526	0.45514	0.14423	0.11539	4.10147	4.05617	0.0129	0.0194	0.0581	0.0226	0.0258	0.0161	0.0065	0.0161	0.0065	0.0548	0.0065	0.0161	0.0032
131	Q8C547	-0.250696	-0.359179			-0.304937	2070	6.72	0.054	0.09	0.11014	0.04589	0.02899	0.04251	0.02222	0.04155	0.05459	0.05459	0.02802	0.04106	0.1372	0.04686	0.02802	0.02657	0.04638	0.08841	0.05894	0.00966	0.01643	0.07198	0.23432	0.54782	0.12077	0.0971	6.83256	5.2742	0.0263	0.0174	0.0219	0.0124	0.0229	0.0124	0.0089	0.0164	0.0094	0.0189	0.0065	0.0184	0.0099
132	P26645	-0.166351	-0.397353	-0.358027	-0.295884	-0.304404	309	4.34	0.971	-0.85	0.28803	0.00971	0.01294	0.02589	0.00324	0.0356	0.16505	0.10356	0.00324	0	0.00647	0.07443	0.00324	0.01942	0.11003	0.09709	0.03236	0	0	0.00971	0.17799	0.5437	0.08738	0.19094	24.1477	23.2946	0.0162	0.0065	0.0584	0.0065	0	0.026	0.0065	0	0	0.0227	0.0032	0.0065	0
133	P49312	-0.114887	-0.424887	-0.222316	-0.454537	-0.304157	320	9.27	0.487	-0.88	0.03438	0.075	0.05625	0.05312	0.00625	0.03125	0.05625	0.20312	0.025	0.025	0.025	0.05625	0.01875	0.06875	0.02813	0.10625	0.0375	0.00313	0.0375	0.05312	0.26875	0.46563	0.15625	0.10937	9.2546	8.86708	0.0159	0.0223	0.0414	0.035	0.0127	0.0096	0	0.0159	0.0287	0.0318	0.0191	0.0287	0.0032
134	Q8BML9		-0.302193			-0.302193	775	6.93	0.057	-0.33	0.08129	0.06194	0.03226	0.05161	0.02065	0.03871	0.07613	0.06194	0.03097	0.03871	0.10065	0.06323	0.01935	0.04387	0.05806	0.04	0.05677	0.01161	0.03613	0.07613	0.20387	0.51226	0.15614	0.12774	5.79118	5.88247	0.0171	0.0211	0.0474	0.0118	0.0158	0.0211	0.0066	0.0145	0.0066	0.0079	0.0053	0.0039	0.0039
135	G5E870		-0.301726			-0.301726	2025	8.64		-0.48	0.07704	0.0637	0.03951	0.05333	0.01827	0.05531	0.06123	0.05827	0.02123	0.03852	0.10222	0.06025	0.02123	0.03654	0.05531	0.10667	0.05185	0.0079	0.01877	0.05284	0.27211	0.46814	0.14518	0.11456	11.8172	15.7287	0.0343	0.0166	0.0272	0.0237	0.0207	0.0121	0.003	0.0172	0.0247	0.0177	0.0131	0.0252	0.0081
136	Q8R180	-0.378573	-0.341577	-0.267693	-0.214214	-0.300514	464	6.12		-0.49	0.04957	0.07112	0.04741	0.05603	0.03233	0.0431	0.08836	0.06034	0.02586	0.04526	0.11853	0.06034	0.00647	0.06034	0.03664	0.06034	0.03448	0.02155	0.03664	0.04526	0.22197	0.47629	0.15732	0.14439	6.12849	5.97125	0.0239	0.0282	0.0369	0.0195	0.013	0.0108	0.0022	0.0087	0.0217	0.0087	0.0195	0.0174	0.013
137	P52760	-0.469843			-0.128694	-0.299269	135	8.73		0.14	0.12593	0.03704	0.03704	0.03704	0.00741	0.05926	0.04444	0.08889	0	0.08148	0.06667	0.05926	0.01481	0.02963	0.05185	0.06667	0.05185	0	0.03704	0.1037	0.25186	0.57037	0.0963	0.08148	15.0165	14.6418	0.0451	0.0075	0.015	0.0301	0.0226	0.015	0	0.015	0.015	0.015	0.015	0.0226	0.0075
138	Q8CJH3	-0.52009	-0.269545	-0.128118	-0.278588	-0.299085	2119	5.33	0.167	-0.16	0.07504	0.05757	0.02076	0.05757	0.02784	0.04861	0.05616	0.07315	0.02312	0.02879	0.10949	0.02784	0.01321	0.03162	0.08778	0.07268	0.05852	0.01227	0.02832	0.08966	0.22889	0.54885	0.10853	0.11373	8.82378	8.57811	0.0057	0.0153	0.0225	0.0057	0.0105	0.023	0.0062	0.0196	0.0057	0.0191	0.0158	0.011	0.0048
139	Q9QZE7		-0.295183			-0.295183	290	6.11		-0.52	0.04828	0.05517	0.02414	0.05862	0.0069	0.05517	0.08966	0.06207	0.02759	0.04828	0.0931	0.07931	0.03103	0.04828	0.03448	0.08276	0.06207	0.00345	0.02414	0.06552	0.24828	0.44139	0.16207	0.14828	5.49976	5.66647	0.032	0.0249	0.0498	0	0.0249	0.0178	0	0.0214	0.0142	0.0178	0.0214	0.0249	0.0036
140	Q9CZX8	-0.144575	-0.255991	-0.184603	-0.590255	-0.293856	145	10.41	0.338	-0.66	0.10345	0.08966	0.02759	0.04828	0	0.05517	0.04138	0.10345	0.02759	0.01379	0.08276	0.10345	0.02069	0.02759	0.03448	0.04828	0.04138	0.01379	0.02759	0.08966	0.20001	0.48966	0.2207	0.08966	11.4416	11.2584	0.0423	0.0282	0.0634	0	0.0211	0.007	0.007	0.007	0.0352	0.0141	0.007	0.007	0
141	P08553	-0.0331491	-0.638632	-0.0693675	-0.430255	-0.292851	848	4.76	0.618	-1.19	0.06958	0.04363	0.01651	0.04481	0.00236	0.04953	0.21108	0.05071	0.01887	0.03892	0.05896	0.11675	0.01061	0.01297	0.02712	0.09788	0.04481	0.00354	0.01887	0.0625	0.2276	0.33727	0.17925	0.25589	34.6122	33.0722	0.0548	0.0072	0.0632	0.0095	0.0167	0.0119	0.0107	0.006	0.0083	0.0143	0.0072	0.0167	0.0155
142	D3Z3N4	-0.131211	-0.454192			-0.292702	346	6.37		-0.72	0.04913	0.08092	0.04335	0.07225	0.00289	0.02312	0.04046	0.24277	0.0289	0.04046	0.03468	0.02312	0.04913	0.04624	0.03757	0.0578	0.02312	0.00578	0.06647	0.03179	0.21386	0.54044	0.13294	0.11271	7.33457	6.44498	0.0182	0.0122	0.0061	0.0334	0.0122	0.003	0.003	0.0061	0.0365	0.0182	0.0122	0.0182	0.0182
143	O88441	-0.149525	-0.326026	-0.166003	-0.528427	-0.292495	263	5.44		-0.18	0.08365	0.03042	0.04563	0.03802	0.02281	0.07605	0.07224	0.05323	0.01901	0.03802	0.11787	0.05703	0.02662	0.03422	0.04183	0.05703	0.04563	0.02281	0.04183	0.07605	0.26617	0.51711	0.10646	0.11026	21.1808	20.737	0.0352	0.0195	0.0234	0.0273	0.0156	0.0156	0	0.0156	0.0156	0.0078	0.0117	0.0039	0.0039
144	E9Q7G0	-1.2776	0.696813			-0.290394	2094	5.68	0.701	-0.92	0.10984	0.07163	0.02101	0.03104	0.00907	0.12273	0.13133	0.03964	0.01815	0.02101	0.11748	0.07068	0.01624	0.0148	0.02913	0.07784	0.05444	0.00287	0.00669	0.03438	0.28271	0.39446	0.16046	0.16237	5.67289	5.69152	0.0184	0.0136	0.0534	0.0078	0.0141	0.0233	0.001	0.017	0.0078	0.0291	0.0102	0.0126	0.0049
145	Q6PD28		-0.290382			-0.290382	497	6.39	0.195	-0.28	0.04829	0.06237	0.02817	0.03421	0.01811	0.05835	0.09256	0.04024	0.02616	0.04225	0.12877	0.05634	0.0161	0.05634	0.07243	0.0664	0.03823	0.01006	0.03018	0.07445	0.22133	0.50704	0.14487	0.12677	6.5521	5.96084	0.0123	0.0164	0.045	0.0123	0.0061	0.0204	0.0041	0.0082	0.002	0.0225	0.0041	0.0041	0.002
146	E9Q735		-0.287831			-0.287831	1028	5.19		-0.24	0.05934	0.04767	0.04961	0.05447	0.01848	0.06323	0.07782	0.03016	0.02432	0.06031	0.12354	0.04767	0.03113	0.05739	0.05156	0.07004	0.04864	0.00681	0.02821	0.04961	0.25973	0.48833	0.11966	0.13229	5.76313	6.40655	0.0181	0.0281	0.0311	0.0231	0.0161	0.0161	0.004	0.0141	0.009	0.0191	0.007	0.012	0.005
147	O54916	-0.287732				-0.287732	795	5.38	0.718	-0.68	0.07547	0.0478	0.03396	0.05535	0.00377	0.06541	0.06667	0.04906	0.02264	0.03019	0.07044	0.04654	0.01132	0.0327	0.11069	0.1283	0.05786	0.01006	0.01635	0.06541	0.30188	0.45911	0.11698	0.12202	7.93596	8.14209	0.0229	0.014	0.0242	0.0204	0.0204	0.0153	0.0064	0.0165	0.0204	0.0216	0.0064	0.0204	0.0064
148	Q69ZP3				-0.28718	-0.28718	385	9.14	0.242	-0.54	0.07532	0.09091	0.03117	0.04675	0.02338	0.04156	0.06234	0.08312	0.03377	0.02338	0.12208	0.04416	0.01558	0.01818	0.06494	0.06753	0.05195	0.01299	0.03636	0.05455	0.22857	0.49352	0.16884	0.10909	8.07743	7.66822	0.0132	0.0237	0.0317	0.0079	0.0079	0.0343	0.0026	0.0079	0.0132	0.0264	0.0185	0.0053	0
149	A2ASZ8		-0.155547	-0.25123	-0.454438	-0.287072	469	8.75		-0.09	0.08102	0.0533	0.02985	0.04051	0.01493	0.0533	0.06183	0.07676	0.01706	0.06823	0.10235	0.06183	0.03625	0.03625	0.03412	0.06397	0.04691	0.01706	0.03838	0.0661	0.23241	0.53307	0.13219	0.10234	14.2709	13.9247	0.0241	0.0221	0.0262	0.0101	0.0121	0.0181	0.0121	0.008	0.006	0.0181	0.0181	0.0121	0.002
150	Q80W54				-0.286817	-0.286817	475	6.49	0.051	0.11	0.06105	0.03158	0.03158	0.04	0.01053	0.03579	0.06737	0.05895	0.01684	0.06105	0.12842	0.07158	0.01684	0.09263	0.03368	0.07158	0.04632	0.02316	0.04211	0.05895	0.22738	0.54526	0.12	0.10737	6.55922	5.86652	0.0428	0.0107	0.03	0.0214	0.0128	0.0064	0.0086	0.0193	0.0086	0.0086	0.0064	0.015	0.0086
151	Q9R226	-0.286755				-0.286755	346	7.75	0.549	-0.84	0.06647	0.07514	0.03179	0.0578	0	0.03468	0.08382	0.09538	0.01734	0.0289	0.07803	0.06936	0.01734	0.02312	0.07803	0.05491	0.06069	0.00289	0.06647	0.0578	0.24854	0.44796	0.16184	0.14162	4.8443	4.84474	0.0147	0.0176	0.0559	0.0147	0.0176	0.0147	0.0118	0.0176	0.0294	0.0147	0.0147	0.0059	0.0088
152	Q8CGF7		-0.286668			-0.286668	1100	8.71	0.574	-0.86	0.10818	0.06273	0.01727	0.04636	0.00364	0.06909	0.09818	0.03273	0.01364	0.03818	0.05091	0.08909	0.03545	0.03	0.10909	0.05455	0.06364	0.01182	0.01636	0.04909	0.22091	0.46909	0.16546	0.14454	9.28508	7.98632	0.0547	0.0029	0.0374	0.0154	0.0202	0.0173	0.0086	0.0173	0.0182	0.0038	0.0182	0.0077	0.0086
153	Q8VE97	-0.127055	-0.446175			-0.286615	489	11.39	0.773	-1.78	0.04294	0.19018	0.02045	0.05521	0.00409	0.0184	0.06748	0.05726	0.02658	0.01227	0.03067	0.10225	0.00613	0.01022	0.03272	0.24335	0.01431	0.00204	0.02863	0.03476	0.32514	0.2331	0.31901	0.12269	8.50222	8.45955	0.0535	0.0144	0.0494	0.0062	0.0041	0.0021	0.0062	0.0021	0.0329	0.0309	0.0329	0.0535	0
154	Q9EQS9			-0.163952	-0.404267	-0.284109	1252	5.8	0.243	-0.27	0.08626	0.05431	0.02556	0.04393	0.02077	0.04473	0.0623	0.07827	0.02476	0.02875	0.10224	0.03355	0.00639	0.01917	0.08786	0.09026	0.06629	0.01837	0.02236	0.08387	0.2492	0.53195	0.11262	0.10623	15.4321	14.8405	0.0064	0.0161	0.0273	0.0096	0.0169	0.0233	0.0104	0.0161	0.004	0.0265	0.0129	0.0072	0.0024
155	P0C7L0	-0.283821				-0.283821	485	10.2	1	-0.72	0.0866	0.04948	0.02268	0.0268	0.00825	0.0433	0.02474	0.08041	0.01031	0.02268	0.07835	0.04536	0.00412	0.01443	0.30309	0.09485	0.04124	0.00206	0.00825	0.03299	0.21032	0.63298	0.10515	0.05154	5.85205	6.30543	0.0248	0.0124	0.0207	0.0104	0.0083	0.0041	0.0124	0.0166	0.0124	0.0062	0.0041	0.0207	0.0083
156	Q91WS0	-0.0489559	-0.38793	-0.445707	-0.247875	-0.282617	108	9.17	0.019	-0.37	0.12037	0.03704	0.05556	0.05556	0.02778	0.01852	0.05556	0.06481	0.02778	0.0463	0.05556	0.12037	0.02778	0.0463	0.02778	0.03704	0.0463	0.01852	0.03704	0.07407	0.19446	0.50927	0.18519	0.11112	27.126	26.7948	0.0476	0.0381	0.0762	0.019	0.0095	0.0286	0	0.0095	0	0.0095	0.0095	0	0.0095
157	P56382				-0.279957	-0.279957	52	10.01		-0.28	0.13462	0.05769	0.01923	0.01923	0.01923	0.03846	0.05769	0.03846	0	0.07692	0.03846	0.15385	0.01923	0.03846	0	0.11538	0.03846	0.01923	0.03846	0.07692	0.24999	0.46153	0.21154	0.07692	41.9603	38.0813	0.0784	0.0196	0.0784	0	0	0.0196	0	0.0196	0	0.0588	0.0196	0	0.0196
158	P97461	-0.170806	-0.515626	-0.152501		-0.279644	204	9.73	0.054	-0.39	0.11765	0.08333	0.06373	0.04412	0.01471	0.02941	0.06373	0.04902	0.01961	0.07843	0.07353	0.07843	0.02451	0.01961	0.03431	0.05392	0.04902	0.01471	0.02451	0.06373	0.22059	0.49021	0.18137	0.10785	10.6966	11.0857	0.0402	0.0302	0.0402	0.0352	0.005	0.0151	0.0151	0.0151	0.0251	0.005	0	0.0101	0.0151
159	Q99L13	-0.354072	-0.253569	-0.22999		-0.27921	335	8.37	0.006	0.03	0.09851	0.03284	0.04179	0.03582	0.0209	0.0209	0.05075	0.11045	0.00896	0.04179	0.08657	0.06269	0.05672	0.03284	0.04478	0.10746	0.03582	0.00896	0.02985	0.07164	0.23582	0.57316	0.10449	0.08657	27.0328	25.1799	0.038	0.0285	0.0285	0.0158	0.0127	0.0127	0.0032	0.0095	0	0.019	0.0127	0.0095	0.0095
160	Q8VDQ1	-0.388129	-0.170123			-0.279126	351	5.27	0.02	-0.16	0.05983	0.03134	0.05413	0.04558	0.02279	0.05698	0.06268	0.11396	0.01425	0.05413	0.08547	0.05413	0.02849	0.03419	0.04558	0.06553	0.04274	0.0114	0.02849	0.08832	0.24787	0.54416	0.09972	0.10826	8.74272	8.85355	0.0258	0.0194	0.0258	0.0355	0.0097	0.0032	0.0065	0.0226	0.0129	0.0097	0.0065	0.0161	0.0129
161	Q8VHI6	-0.576622	-0.291226	0.0319437		-0.278635	501	5.95	0.719	-0.85	0.08383	0.05988	0.03593	0.06587	0.00399	0.05988	0.05988	0.03992	0.02196	0.03792	0.06387	0.0519	0.02196	0.01996	0.13772	0.0998	0.05389	0.00599	0.02994	0.04591	0.27944	0.46107	0.13374	0.12575	10.5665	11.1731	0.0224	0.0245	0.0306	0.0122	0.0184	0.0184	0.0082	0.0102	0.0184	0.0163	0.0122	0.0143	0.0061
162	P32883			-0.447234	-0.108987	-0.278111	189	6.33		-0.43	0.04762	0.06349	0.02116	0.06878	0.02646	0.05291	0.08466	0.0582	0.01587	0.07407	0.06349	0.08466	0.02646	0.03175	0.02646	0.04762	0.06878	0	0.04762	0.08995	0.23809	0.44446	0.16402	0.15344	18.6657	18.0762	0.044	0	0.0604	0.022	0.033	0.011	0.0165	0.0165	0.0275	0.011	0.0275	0.011	0.0165
163	Q9JLI8	-0.283249	-0.272085			-0.277667	962	5.18	0.344	-0.66	0.09771	0.07277	0.02495	0.0447	0.01559	0.04678	0.13202	0.05301	0.01559	0.03222	0.09148	0.06653	0.02703	0.02495	0.04574	0.06549	0.03326	0.01663	0.0343	0.05925	0.20478	0.46361	0.15489	0.17672	6.01567	6.12733	0.0203	0.0182	0.0481	0.0075	0.0064	0.0139	0.0118	0.0021	0.0118	0.0203	0.015	0.0118	0.0021
164	Q6TEK5	-0.0678132	-0.485854			-0.276833	176	9.14		0.57	0.09659	0.0625	0.02841	0.02273	0.02841	0.02273	0.04545	0.0625	0.01136	0.0625	0.15909	0.03977	0.01705	0.03977	0.03409	0.0625	0.02273	0.02273	0.05682	0.10227	0.19319	0.625	0.11363	0.06818	7.51677	7.14855	0.0173	0.0173	0.0231	0.0116	0.0116	0.0116	0	0	0.0116	0.0058	0.0058	0.0058	0.0116
165	Q9WTR1			-0.276648		-0.276648	756	6.55		-0.04	0.05556	0.05423	0.03836	0.03836	0.01852	0.04101	0.06614	0.06217	0.02381	0.0463	0.14683	0.04497	0.01984	0.04762	0.05159	0.07275	0.04762	0.02249	0.03571	0.06614	0.23545	0.53706	0.12301	0.1045	16.437	15.9938	0.0162	0.027	0.0297	0.0121	0.0081	0.0189	0.0054	0.0162	0.0013	0.0162	0.0121	0.0135	0.004
166	Q8C015	-0.836319		0.287307		-0.274506	719	8.35	0.317	-0.64	0.04729	0.05702	0.02225	0.0612	0.01113	0.05007	0.04868	0.0612	0.03755	0.04172	0.08345	0.05841	0.03199	0.02921	0.07371	0.12517	0.05285	0.00974	0.05007	0.04729	0.30041	0.43673	0.15298	0.10988	9.29706	8.8044	0.0273	0.0144	0.033	0.0086	0.0172	0.0172	0.0043	0.0158	0.0187	0.0244	0.023	0.0201	0.0115
167	Q8JZK9		-0.273719			-0.273719	520	5.65	0.1	-0.3	0.08269	0.04615	0.04423	0.07115	0.02115	0.03462	0.05192	0.07308	0.02115	0.04231	0.09231	0.05769	0.02308	0.03846	0.03654	0.08654	0.05385	0.00962	0.04808	0.06538	0.26732	0.48462	0.12499	0.12307	3.91477	3.80439	0.0354	0.0197	0.0236	0.0256	0.0335	0.0079	0.0059	0.0079	0.0177	0.0079	0.0079	0.0138	0.0118
168	Q8C2Q3	-0.415748	-0.129018			-0.272383	669	9.68	0.314	-0.42	0.19581	0.06129	0.02093	0.0284	0.00448	0.07474	0.02392	0.08969	0.01046	0.01196	0.05381	0.0284	0.01794	0.02242	0.06726	0.13453	0.04185	0.00149	0.07025	0.04036	0.3423	0.50522	0.10015	0.05232	9.92429	10.2129	0.0107	0.0137	0.0183	0.0076	0.0122	0.0137	0.0046	0.0122	0	0.0137	0.0061	0.0076	0
169	Q8BGR6	-0.152961		-0.391403		-0.272182	204	5.14	0.025	-0.23	0.06863	0.04902	0.03431	0.06373	0.03431	0.04412	0.07353	0.04902	0.01961	0.04412	0.13235	0.05392	0.01471	0.03922	0.05392	0.08824	0.03922	0.0098	0.03431	0.05392	0.2402	0.5	0.12255	0.13726	12.5285	14.0256	0.0249	0.0149	0.0299	0.0199	0.01	0.01	0.005	0.0149	0.005	0.0249	0.005	0.01	0.0299
170	Q9Z0V2			-0.271462		-0.271462	630	8.38	0.167	-0.14	0.08254	0.07302	0.03175	0.0381	0.0254	0.03492	0.06032	0.05238	0.0254	0.06032	0.07143	0.03333	0.02381	0.05714	0.05397	0.09365	0.06667	0.00794	0.03651	0.07143	0.2635	0.50636	0.13175	0.09842	4.83706	6.99895	0.0179	0.013	0.0163	0.0195	0.0211	0.0309	0.0033	0.013	0.0114	0.0276	0.0195	0.0211	0.0114
171	P11352	-0.271138				-0.271138	201	6.74	0.04	-0.3	0.06	0.07	0.06	0.045	0.02	0.03	0.065	0.085	0.01	0.045	0.105	0.04	0.015	0.055	0.075	0.065	0.06	0.01	0.025	0.06	0.24	0.53	0.12	0.11	14.2829	13.801	0	0.0203	0.0406	0.0406	0.0102	0.0355	0.0102	0.0051	0	0.0102	0.0051	0.0051	0.0051
172	P16283			-0.286053	-0.252477	-0.269265	1227	6.06	0.369	-0.18	0.07335	0.06764	0.01222	0.04727	0.00733	0.03097	0.07742	0.07253	0.02934	0.03993	0.12795	0.04156	0.01874	0.04401	0.09046	0.07661	0.0489	0.01059	0.01467	0.06846	0.18337	0.55335	0.13854	0.12469	10.096	10.8332	0.0083	0.0083	0.0341	0.0042	0.015	0.0191	0.0066	0.0091	0.0008	0.0208	0.0133	0.0125	0.0017
173	O55017	-0.518925		-0.0182136		-0.268569	2327	8.85	0.34	-0.23	0.07649	0.0722	0.03653	0.04083	0.01676	0.03868	0.06274	0.06661	0.02535	0.04641	0.09755	0.0434	0.03051	0.05801	0.06102	0.07177	0.05544	0.01031	0.0275	0.06188	0.22992	0.52555	0.14095	0.10357	11.6486	12.283	0.0111	0.0239	0.0337	0.0137	0.0191	0.0208	0.0066	0.0106	0.0066	0.0199	0.012	0.0102	0.0049
174	O08585	-0.266263				-0.266263	235	4.5	0.591	-0.71	0.15319	0.05957	0.0383	0.06809	0.00426	0.05106	0.1234	0.08085	0.00426	0.0383	0.05957	0.05106	0.01277	0.02979	0.05532	0.05957	0.02128	0.01702	0.02553	0.04681	0.19574	0.49788	0.11489	0.19149	20.9135	20.7962	0.0172	0.0259	0.0345	0.0129	0.0043	0.0043	0.0043	0.0086	0.0043	0.0086	0.0129	0.0086	0.0172
175	P62835	-0.080032	-0.0629466	-0.459817	-0.460979	-0.265944	184	6.39		-0.38	0.04348	0.04891	0.04348	0.06522	0.03261	0.07609	0.07609	0.05978	0	0.04891	0.09783	0.09239	0.02717	0.03804	0.02174	0.04891	0.04891	0.00543	0.03261	0.09239	0.25	0.46738	0.1413	0.14131	26.2942	25.893	0.0391	0.0112	0.0559	0.0335	0.0279	0.0056	0.0112	0.0056	0.0279	0	0.0056	0	0.0168
176	Q80XN0	-0.269868	-0.202474	-0.223496	-0.366776	-0.265653	343	9.14	0.02	-0.26	0.08455	0.06414	0.03207	0.04956	0.01749	0.01458	0.05539	0.06997	0.02332	0.04956	0.08455	0.06706	0.03499	0.04082	0.04373	0.08455	0.06706	0.01458	0.04082	0.06122	0.23908	0.50146	0.15452	0.10495	26.7905	26.6207	0.0211	0.0272	0.0483	0.006	0.0211	0.0393	0.006	0.003	0.0151	0.0211	0.003	0.0211	0.006
177	Q8VDM6		-0.265177			-0.265177	859	6.18	0.573	-1.06	0.05588	0.07451	0.06286	0.05006	0.01164	0.06636	0.07334	0.10827	0.01397	0.0291	0.05355	0.04191	0.01513	0.03492	0.1071	0.05704	0.04424	0.00931	0.05471	0.03609	0.28521	0.46099	0.13039	0.1234	5.91079	5.45043	0.0134	0.0495	0.0321	0.0187	0.0201	0.0161	0.004	0.0067	0.012	0.0335	0.008	0.0054	0.0013
178	Q8K377			-0.264993		-0.264993	522	6.67	0.036	-0.03	0.07088	0.05364	0.04981	0.03831	0.0364	0.05172	0.05364	0.05747	0.0364	0.0364	0.15134	0.03257	0.02107	0.04023	0.04215	0.06897	0.05172	0.01533	0.03065	0.0613	0.25287	0.53257	0.12261	0.09195	6.43048	6.17291	0.0098	0.0391	0.0235	0.0117	0.0039	0.0235	0.0137	0.0117	0.002	0.0215	0.0117	0.0059	0
179	Q3TIX9		-0.263601			-0.263601	564	9.01	0.199	-0.61	0.05319	0.06383	0.05496	0.05319	0.01241	0.04255	0.07447	0.04433	0.03191	0.05496	0.09574	0.08333	0.01418	0.0461	0.05319	0.06383	0.05142	0.00709	0.04078	0.05851	0.25354	0.4397	0.17907	0.12766	9.16172	7.21621	0.0144	0.036	0.0701	0.0198	0.009	0.018	0.0108	0.0144	0.0072	0.0108	0.0072	0.0054	0.0018
180	Q8BGR2			-0.262855		-0.262855	859	7.16	0.107	-0.11	0.05355	0.0291	0.05471	0.04307	0.02328	0.04424	0.06519	0.02794	0.03492	0.06286	0.13155	0.078	0.02212	0.04889	0.04889	0.06519	0.06286	0.01048	0.02678	0.06636	0.25378	0.49592	0.14202	0.10826	9.77677	9.31509	0.031	0.0381	0.0488	0.0179	0.0107	0.0214	0.0167	0.0155	0.0036	0.0226	0.0083	0.0071	0.0071
181	Q3TXX4	-0.236121	-0.621794	-0.109307	-0.0781641	-0.261346	560	6.96	0.125	0.22	0.07857	0.05	0.025	0.01964	0.02143	0.025	0.05893	0.09643	0.02857	0.06607	0.07679	0.02679	0.02857	0.06429	0.06429	0.075	0.04821	0.01964	0.0375	0.08929	0.21071	0.60537	0.10536	0.07857	19.8011	20.0265	0.0074	0.0239	0.0202	0.0018	0.0147	0.0165	0.011	0.0074	0	0.0221	0.0092	0.0129	0.0055
182	Q9CRB9	-0.0632473	-0.275896	-0.226149	-0.468483	-0.258444	227	8.56	0.432	-1.03	0.09692	0.10132	0.02643	0.03524	0.01762	0.07048	0.13656	0.03084	0.02203	0.02203	0.07489	0.0837	0.02643	0.01762	0.00881	0.08811	0.04405	0	0.03965	0.05727	0.26872	0.35243	0.20705	0.1718	25.1763	25.1503	0.0362	0.0181	0.0498	0.009	0	0.0407	0	0.0045	0.0317	0.0271	0.0136	0.0045	0.0045
183	Q922H2	-0.0186382	-0.530717	-0.175999	-0.300534	-0.256472	415	8.89	0.06	-0.43	0.05542	0.06265	0.05542	0.05301	0.00723	0.02892	0.06506	0.04337	0.01928	0.04337	0.10843	0.06988	0.02651	0.05783	0.06988	0.07229	0.04096	0.00723	0.05301	0.06024	0.2506	0.47951	0.15181	0.11807	12.3016	12.471	0.0347	0.0347	0.0371	0.0223	0.0124	0.0124	0	0.0173	0.0149	0.0173	0.0099	0.0149	0.0099
184	D3Z0M9		-0.254934			-0.254934	819	9.6		-1.14	0.05861	0.1221	0.01832	0.07448	0.00733	0.04151	0.10989	0.06105	0.01954	0.05983	0.07082	0.10501	0.02076	0.02564	0.04518	0.05739	0.03663	0.00733	0.01954	0.03907	0.17339	0.39562	0.24665	0.18437	5.75599	6.49813	0.0262	0.0125	0.081	0.0062	0.0112	0.0187	0.0025	0.005	0.0125	0.01	0.0212	0.0037	0
185	Q91V09	-0.277931		-0.230716		-0.254324	485	9.33	0.157	-0.28	0.09485	0.09691	0.03711	0.05979	0.02268	0.03918	0.03918	0.06392	0.0268	0.0268	0.09485	0.02887	0.02268	0.03711	0.04948	0.09897	0.03918	0.01237	0.02268	0.0866	0.23712	0.51134	0.15258	0.09897	12.285	12.1998	0.0063	0.0295	0.0232	0.0084	0.0127	0.0169	0.0063	0.0042	0.0084	0.0295	0.0084	0.0232	0
186	P17809	-0.373266	-0.534973	-0.0894463	-0.0112089	-0.252223	492	9.05	0.008	0.52	0.07317	0.04675	0.03049	0.01626	0.0122	0.04065	0.04675	0.09553	0.00813	0.07114	0.11789	0.03049	0.03455	0.07724	0.04878	0.06707	0.05285	0.0122	0.02642	0.09146	0.21748	0.63416	0.08537	0.06301	11.6627	12.239	0.0084	0.0211	0.0232	0.0105	0.0126	0.0232	0.0105	0.0084	0	0.0147	0.0021	0.0063	0
187	O08739		-0.251433			-0.251433	766	6.87	0.151	-0.54	0.06136	0.05483	0.03655	0.05352	0.01175	0.04308	0.07311	0.03786	0.03786	0.03786	0.11097	0.06789	0.03394	0.04439	0.06658	0.07572	0.047	0.00783	0.05352	0.04439	0.25587	0.45693	0.16058	0.12663	8.05504	8.42783	0.0122	0.027	0.0581	0.0108	0.0122	0.0162	0.0081	0.0122	0.0054	0.0216	0.0054	0.0176	0.0014
188	O88696	-0.163117	-0.376654	-0.218319	-0.244595	-0.250671	272	7.05	0.217	-0.08	0.09559	0.0625	0.01838	0.04044	0.01838	0.05147	0.05515	0.06618	0.02574	0.06985	0.09559	0.03309	0.04044	0.01471	0.07721	0.07721	0.05147	0.01103	0.02941	0.06618	0.22794	0.55516	0.12133	0.09559	20.214	20.4009	0.0077	0.0153	0.0268	0.0038	0.0153	0.0077	0.0153	0.0153	0.0077	0.0345	0.0153	0.0077	0.0077
189	Q9CQ91			-0.249395		-0.249395	84	8.03	0.131	-0.02	0.08333	0.02381	0.05952	0.05952	0	0.0119	0.0119	0.04762	0.0119	0.05952	0.08333	0.05952	0.05952	0.02381	0.13095	0.08333	0.02381	0.03571	0.04762	0.08333	0.22618	0.60712	0.09523	0.07142	20.5814	19.9718	0	0.0506	0.0633	0.0127	0.0127	0.0127	0	0	0.0253	0.0506	0	0	0.0127
190	Q01730	-0.247289				-0.247289	277	8.86	0.195	-0.47	0.02888	0.03971	0.09025	0.03971	0	0.04693	0.0722	0.04693	0.02527	0.04693	0.16606	0.08303	0.01805	0.0361	0.06137	0.0722	0.05054	0.00361	0.02527	0.04693	0.28519	0.45486	0.14801	0.11191	5.87741	8.02147	0.0404	0.0588	0.0441	0.0331	0.0037	0.0184	0.011	0.0184	0.0147	0.0074	0	0.0184	0.0184
191	Q03173	-0.2628		-0.230729		-0.246764	802	7.62	0.827	-0.78	0.09102	0.07107	0.03367	0.02618	0.00998	0.05237	0.07731	0.05486	0.01372	0.02369	0.07731	0.03367	0.01496	0.01372	0.1808	0.10973	0.05237	0.00623	0.01372	0.04364	0.26186	0.51621	0.11846	0.10349	6.05249	7.65145	0.019	0.019	0.0152	0.0152	0.0127	0.0177	0.0114	0.0114	0.0139	0.0215	0.0203	0.0152	0.0089
192	Q8BHC4			-0.245159		-0.245159	231	9.61		-0.08	0.06494	0.08658	0.03896	0.05195	0.00866	0.03896	0.05195	0.06061	0.02597	0.06061	0.15584	0.05628	0.0303	0.03463	0.03896	0.03896	0.04329	0.00433	0.03896	0.06926	0.19913	0.52814	0.16883	0.1039	6.96248	7.86675	0	0.0312	0.058	0.0089	0.0089	0.0223	0.0089	0.0045	0.0045	0.0089	0.0045	0.0045	0.0045
193	Q93092	0.0951529	-0.222576	-0.720975	-0.131708	-0.245026	337	6.57	0.047	-0.29	0.10979	0.04154	0.02967	0.05935	0.0089	0.04154	0.08012	0.06528	0.01484	0.06231	0.09496	0.09496	0.02671	0.04154	0.03264	0.05935	0.04748	0.0089	0.02671	0.05341	0.20475	0.50444	0.15134	0.13947	12.0898	12.4257	0.0213	0.0244	0.0762	0.0061	0.0091	0.0274	0.0122	0	0.003	0.0061	0.0091	0.0061	0.0091
194	Q9WTN0	-0.244439				-0.244439	300	6.03		-0.38	0.05	0.04333	0.03333	0.05333	0.01333	0.05	0.08667	0.05	0.03	0.05333	0.13333	0.08	0.01667	0.04333	0.03667	0.06	0.05333	0.01	0.05	0.05333	0.24666	0.45999	0.15333	0.14	10.0713	10.0261	0.0508	0.0102	0.0305	0.0237	0.0203	0.0102	0	0.0237	0.0136	0.0102	0.0136	0.0169	0.0034
195	P29387	-0.283248	0.0655247	-0.276712	-0.482789	-0.244306	340	5.74	0.012	-0.2	0.07353	0.06471	0.03824	0.08529	0.03824	0.03824	0.02353	0.08824	0.02353	0.05588	0.09412	0.02647	0.02647	0.03235	0.01471	0.10588	0.07059	0.02353	0.02941	0.04706	0.28236	0.49413	0.11471	0.10882	20.567	20.5894	0.006	0.0181	0.0211	0.0211	0.0121	0.0181	0.0242	0.0181	0.006	0.0151	0.0121	0.0242	0.006
196	Q8BK67	-0.243085	-0.244211			-0.243648	520	8.97	0.242	-0.44	0.09423	0.06923	0.02692	0.03846	0.025	0.03654	0.06731	0.12692	0.02115	0.04038	0.07308	0.05769	0.01731	0.03077	0.05192	0.07308	0.05385	0.01731	0.025	0.05385	0.21539	0.53077	0.14807	0.10577	6.22291	5.99939	0.0098	0.0196	0.0489	0.0078	0.0098	0.0294	0.0078	0.0078	0.0039	0.0274	0.0137	0.0098	0.0059
197	Q921M3	-0.228195	-0.256501			-0.242348	1217	5.13	0.061	-0.17	0.06491	0.05259	0.04519	0.05505	0.01561	0.03944	0.07642	0.07149	0.02136	0.05505	0.10025	0.04273	0.02136	0.04684	0.05012	0.06163	0.05834	0.00657	0.03122	0.08381	0.23582	0.51601	0.11668	0.13147	7.03906	7.34098	0.0143	0.0269	0.0294	0.0193	0.0126	0.021	0.005	0.021	0.0084	0.0059	0.0109	0.0084	0.0034
198	Q8CFE4	-0.126199		-0.233966	-0.363243	-0.241136	930	8.23	0.332	-0.25	0.04624	0.02688	0.05699	0.04086	0.0129	0.06774	0.05376	0.05269	0.0129	0.05161	0.11183	0.07204	0.03441	0.04839	0.07527	0.08925	0.06022	0.00645	0.01613	0.06344	0.29033	0.50323	0.11182	0.09462	9.32277	9.83504	0.0445	0.0256	0.0301	0.0334	0.0189	0.02	0.0045	0.0189	0.0122	0.0223	0.0056	0.02	0.0089
199	Q8K4Z5	-0.125902	-0.356166			-0.241034	791	5.15	0.686	-0.72	0.07206	0.04425	0.02908	0.04678	0.00126	0.0708	0.10367	0.03919	0.01391	0.05689	0.0493	0.07332	0.02781	0.03161	0.14539	0.05057	0.04172	0.00632	0.02023	0.07585	0.2124	0.50568	0.13148	0.15045	4.85824	5.16233	0.0182	0.0143	0.0572	0.0156	0.0143	0.0117	0.0039	0.013	0.0026	0.0117	0.0091	0.0052	0.0013
200	Q812F8				-0.240727	-0.240727	548	7.73	0.022	-0.32	0.05657	0.06752	0.02555	0.05474	0.00912	0.04197	0.07299	0.04745	0.03467	0.04562	0.12409	0.06204	0.0146	0.06387	0.05474	0.07664	0.04015	0.01642	0.0292	0.06204	0.21351	0.49452	0.16423	0.12773	12.5761	7.73239	0.0167	0.0222	0.0463	0.0037	0.0111	0.0093	0.0037	0.0167	0.0019	0.0204	0.013	0.0037	0.0019
201	Q569Z5		-0.240663			-0.240663	1032	9.3		-0.91	0.0688	0.09593	0.02907	0.06298	0.00872	0.0407	0.10659	0.06686	0.00969	0.05426	0.06589	0.10174	0.02713	0.02326	0.03391	0.07558	0.0436	0.00484	0.02422	0.0562	0.21317	0.40987	0.20736	0.16957	5.4041	5.47554	0.0468	0.0139	0.0578	0.0159	0.0159	0.0149	0.001	0.0129	0.0329	0.0159	0.0219	0.0139	0.008
202	Q9DCP2				-0.239548	-0.239548	505	6.63	0.059	0.56	0.08317	0.02376	0.03168	0.02178	0.01782	0.03564	0.04158	0.06733	0.02376	0.08317	0.13069	0.03564	0.03564	0.06733	0.05347	0.06931	0.06337	0.00594	0.0396	0.06931	0.2396	0.61387	0.08316	0.06336	12.0502	10.8301	0.0041	0.0205	0.0329	0.0123	0.0205	0.0308	0.0062	0.0082	0.0021	0.0226	0.0041	0.0082	0.0103
203	Q9CQE1			-0.238881		-0.238881	247	9.51		-0.35	0.08502	0.06883	0.04858	0.02024	0.0081	0.02834	0.06883	0.06073	0.03644	0.02834	0.08502	0.05263	0.01215	0.06478	0.05668	0.06073	0.06883	0.03239	0.03644	0.07692	0.24292	0.51013	0.1579	0.08907	28.7736	26.4014	0.0164	0.0164	0.0369	0.0328	0.0287	0.0164	0.0164	0.0082	0.0205	0.0123	0.0123	0.0164	0.0041
204	O54833	-0.350426	-0.100497	-0.0872728	-0.415368	-0.238391	350	8.64	0.009	-0.54	0.05429	0.06286	0.04571	0.06857	0.00857	0.04286	0.06286	0.04571	0.04	0.05429	0.10286	0.08	0.02571	0.03714	0.04286	0.04857	0.02857	0.01429	0.06571	0.06857	0.23142	0.45429	0.18286	0.13143	9.60536	9.78484	0.0235	0.0235	0.0587	0.0235	0.0117	0.0117	0	0.0059	0.0029	0.0235	0.0147	0.0117	0.0117
205	O35129	-0.191687	-0.340751	-0.168604	-0.249106	-0.237537	299	9.83	0.017	-0.26	0.10702	0.08027	0.03679	0.03679	0	0.07358	0.06689	0.06355	0.00669	0.07023	0.11037	0.06355	0.01672	0.03344	0.03344	0.06689	0.04013	0.00334	0.02676	0.06355	0.24415	0.50166	0.15051	0.10368	32.4293	32.9889	0.017	0.017	0.0476	0.0204	0.0204	0.0068	0.0102	0.0034	0.0102	0.0204	0.0034	0.0102	0
206	Q62465	-0.00867112	-0.026467	-0.568891	-0.345581	-0.237403	406	5.95	0.187	-0.04	0.11576	0.04187	0.03202	0.03941	0.00985	0.03448	0.06158	0.10099	0.0197	0.0197	0.09113	0.0468	0.04187	0.02463	0.07635	0.04187	0.06158	0.00985	0.02463	0.10591	0.19458	0.59604	0.10837	0.10099	22.9447	22.8154	0.018	0.0231	0.0308	0.0103	0.0103	0.0283	0.0129	0.0129	0.0026	0.0129	0.0026	0.0026	0.0026
207	Q9CQM5	0.0419269	-0.515339			-0.236706	123	4.72		-0.4	0.04065	0.01626	0.01626	0.06504	0.04878	0.03252	0.12195	0.05691	0.01626	0.04065	0.05691	0.09756	0.01626	0.06504	0.04878	0.06504	0.05691	0.01626	0.03252	0.08943	0.20325	0.47967	0.13008	0.18699	14.2971	13.8687	0.0496	0	0.0496	0.0165	0.0165	0.0413	0	0	0.0083	0.0331	0	0	0.0083
208	Q91YJ2	-0.23668				-0.23668	450	5.58	0.127	-0.62	0.07556	0.06667	0.04	0.05111	0.01111	0.04667	0.11111	0.05778	0.02444	0.03111	0.09778	0.06889	0.02444	0.03778	0.03333	0.05333	0.04667	0.01556	0.03778	0.06889	0.22445	0.45334	0.16	0.16222	13.2377	13.7066	0.0296	0.0205	0.041	0.0205	0.0091	0.0137	0.0068	0.0182	0.0251	0.0068	0.0182	0.0159	0.0068
209	Q6PAJ3				-0.236529	-0.236529	880	6.29	0.442	-0.28	0.0875	0.06591	0.00795	0.0375	0.02386	0.03295	0.06591	0.09545	0.02159	0.02955	0.10341	0.02955	0.01023	0.03295	0.12159	0.10909	0.03977	0.00909	0.02045	0.05568	0.21021	0.56931	0.11705	0.10341	10.4619	10.4826	0.0069	0.008	0.023	0	0.0069	0.0184	0.0092	0.0057	0.0046	0.0344	0.0034	0.0126	0.0011
210	Q3UJU9	-0.0399977		-0.430648		-0.235323	470	5.11	0.279	-0.58	0.10426	0.07447	0.01915	0.0617	0.01277	0.05319	0.10426	0.08085	0.01915	0.01915	0.12128	0.05106	0.01064	0.03191	0.02128	0.1	0.03191	0.01277	0.02553	0.04468	0.22978	0.45959	0.14468	0.16596	13.4755	13.7314	0.0215	0.0129	0.0301	0.0065	0.0086	0.0108	0.0043	0.0086	0.0129	0.0237	0.0129	0.0237	0.0043
211	Q99K48	-0.114805	-0.467249	-0.121101		-0.234385	473	9.01		-1.02	0.06977	0.09725	0.03594	0.03171	0.00423	0.09514	0.11205	0.07188	0.0296	0.03171	0.06554	0.05708	0.04863	0.04651	0.08034	0.02748	0.04228	0.00211	0.01057	0.04017	0.21141	0.46089	0.18393	0.14376	9.76444	9.84865	0.0267	0.02	0.0333	0.0178	0.0133	0.0111	0	0.02	0.0156	0.0089	0.0178	0.0044	0.0089
212	Q64518		-0.291421		-0.177337	-0.234379	999	5.49	0.05	0.06	0.0951	0.06406	0.03103	0.04805	0.02503	0.02903	0.07307	0.06707	0.01101	0.05405	0.1041	0.04104	0.02703	0.03604	0.04705	0.06006	0.06507	0.01301	0.01702	0.09209	0.20221	0.56057	0.11611	0.12112	10.7757	11.1195	0.0069	0.0178	0.0327	0.0139	0.0248	0.0257	0.0089	0.0099	0.004	0.0109	0.0119	0.005	0
213	Q7TPV4		-0.233736			-0.233736	1344	9.08	0.292	-0.47	0.07143	0.06027	0.0372	0.04911	0.0119	0.06696	0.07292	0.0372	0.02604	0.03125	0.13393	0.07887	0.02604	0.03348	0.05357	0.07961	0.04836	0.00818	0.01265	0.06101	0.24478	0.46799	0.16518	0.12203	3.66612	3.72537	0.0183	0.0206	0.0626	0.0176	0.0138	0.0168	0.0069	0.0122	0.0076	0.0283	0.013	0.0115	0.0053
214	P51859	-0.231953				-0.231953	237	4.8	0.747	-1.27	0.08439	0.03797	0.02954	0.05485	0.00844	0.02532	0.18143	0.08861	0.0211	0.01688	0.04219	0.11392	0.01266	0.03376	0.07595	0.07595	0.02532	0.00844	0.0211	0.04219	0.17723	0.41351	0.17299	0.23628	16.4937	8.95946	0.0342	0.0299	0.0812	0	0.0085	0.0085	0.0085	0	0.0085	0.0214	0.0128	0.0085	0.0043
215	Q9D6R2	-0.062844	-0.167284	-0.169573	-0.525296	-0.231249	366	6.27	0.06	-0.07	0.0929	0.03825	0.05191	0.05738	0.02186	0.02186	0.05738	0.09016	0.02186	0.07104	0.0765	0.06831	0.04098	0.03552	0.04372	0.05464	0.05464	0.0082	0.01913	0.07377	0.20218	0.55465	0.12842	0.11476	31.3385	31.8047	0.0313	0.0342	0.0399	0.0199	0.0285	0.0114	0.0085	0.0085	0.0057	0.0114	0.0057	0.0114	0.0028
216	Q9D7X8	-0.231063				-0.231063	188	5.52	0.064	-0.54	0.04787	0.03723	0.04255	0.03723	0.0266	0.04255	0.10638	0.09043	0.01596	0.06383	0.05851	0.08511	0.03191	0.03723	0.03723	0.09043	0.03191	0.01596	0.04255	0.05851	0.24999	0.46808	0.1383	0.14361	12.8977	12.6286	0.0549	0.022	0.033	0.022	0.0055	0.0165	0.0055	0.0055	0.0055	0.022	0.011	0.0275	0.0275
217	P34022	-0.227949				-0.227949	203	5.15	0.488	-1.13	0.0936	0.05911	0.04926	0.06404	0.01478	0.0197	0.17241	0.02956	0.02956	0.03448	0.07882	0.11823	0.02463	0.03941	0.04433	0.03941	0.04433	0.01478	0.00493	0.02463	0.15763	0.39902	0.2069	0.23645	8.51509	8.73184	0.0404	0.0101	0.0808	0.0404	0.0152	0.0152	0.0051	0.0101	0.0101	0	0.0202	0.0101	0.0101
218	Q3UDE2		-0.227932			-0.227932	639	5.38		-0.38	0.06416	0.06416	0.03599	0.0626	0.01878	0.04538	0.07981	0.04225	0.03912	0.03912	0.09546	0.03599	0.0266	0.06416	0.07825	0.05008	0.03756	0.01878	0.0313	0.07042	0.20031	0.51798	0.13927	0.14241	10.311	11.49	0.008	0.0305	0.0289	0.0064	0.0032	0.0161	0.008	0.0113	0.0032	0.0209	0.0129	0.008	0.0016
219	Q9D855	-0.128584	-0.0431955	-0.336373	-0.391805	-0.224989	111	9.1		-1.04	0.07207	0.10811	0.02703	0.08108	0	0.01802	0.10811	0.03604	0.01802	0.03604	0.10811	0.10811	0.03604	0.02703	0.02703	0.03604	0.03604	0.03604	0.05405	0.02703	0.17118	0.40543	0.23424	0.18919	31.7561	32.5079	0.0654	0.0093	0.0467	0.0187	0.0093	0	0.0187	0.0093	0.028	0.028	0.0187	0	0
220	Q9QZQ8	-0.0762299			-0.371378	-0.223804	372	9.81	0.253	-0.26	0.10484	0.03495	0.04032	0.03495	0.00806	0.01882	0.05914	0.0914	0.01613	0.06183	0.09677	0.12634	0.01613	0.02957	0.04839	0.08065	0.05108	0.00269	0.01882	0.05914	0.20969	0.51882	0.17742	0.09409	30.0328	25.1648	0.0301	0.0219	0.0984	0.0191	0.0137	0.0137	0.0164	0.0082	0.0055	0.0219	0.0055	0.0164	0.0082
221	Q8K2C6				-0.223186	-0.223186	310	8.9	0.126	-0.3	0.10968	0.0871	0.02903	0.03226	0.04194	0.03548	0.06774	0.07097	0.02581	0.04194	0.07419	0.03871	0.01935	0.04194	0.0871	0.05161	0.05484	0.0129	0.01613	0.06129	0.18709	0.5613	0.15162	0.1	24.9754	25.4172	0.0197	0.0263	0.0197	0.0033	0.0033	0.0296	0	0.023	0.023	0.0066	0.0164	0.0132	0.0033
222	P07356	-0.272151	-0.225829	-0.171039		-0.223007	339	7.55	0.038	-0.52	0.05605	0.059	0.0295	0.0826	0.01475	0.03835	0.0708	0.05605	0.0118	0.0649	0.10029	0.09735	0.02655	0.02065	0.0236	0.0767	0.0531	0.00295	0.05605	0.059	0.2537	0.42479	0.16815	0.1534	6.7208	7.01389	0.0303	0.0273	0.0697	0.003	0.0152	0.0212	0.003	0.0152	0.0152	0.0182	0.0182	0.0091	0
223	Q8K221	-0.222366				-0.222366	341	5.61	0.308	-0.53	0.06745	0.04692	0.03519	0.04692	0.00587	0.06452	0.09091	0.09677	0.02346	0.03812	0.1261	0.06745	0.0176	0.03226	0.03519	0.06158	0.06745	0.00587	0.02933	0.04106	0.25807	0.46629	0.13783	0.13783	7.76996	10.4645	0.0119	0.0209	0.0567	0.0149	0.0269	0.0119	0.0119	0.0179	0.003	0.0179	0.003	0.006	0
224	Q60770		-0.275462	-0.0818886	-0.304374	-0.220575	592	8.28	0.024	-0.44	0.05236	0.05068	0.03885	0.07264	0.02703	0.03041	0.07432	0.03547	0.01689	0.06926	0.09459	0.10473	0.02703	0.03209	0.04392	0.07264	0.04899	0.01182	0.03378	0.0625	0.22467	0.45607	0.1723	0.14696	9.63609	9.97858	0.0573	0.0174	0.0503	0.0226	0.0226	0.0087	0.0017	0.0174	0.0156	0.0069	0.0052	0.0139	0.0208
225	B1AR13	-0.199232		-0.148977	-0.312687	-0.220299	137	9.85	0.066	-0.43	0.06569	0.08029	0.0146	0.0292	0.05109	0.05839	0.0365	0.05109	0.0219	0.0292	0.08029	0.08029	0.0073	0.07299	0.09489	0.06569	0.06569	0.0219	0.0219	0.05109	0.22627	0.52553	0.18248	0.0657	18.7982	19.96	0.0221	0	0.0588	0.0147	0.0221	0.0221	0	0.0221	0.0074	0.0074	0.0147	0.0074	0
226	F6ZDS4	-0.315733	-0.123128			-0.219431	2431	4.98	0.659	-0.96	0.0687	0.06006	0.03949	0.05224	0.00288	0.09255	0.13163	0.04155	0.01769	0.03579	0.09955	0.0724	0.0218	0.01111	0.03538	0.08309	0.07116	0.00165	0.00987	0.05142	0.29616	0.36983	0.15015	0.18387	5.21761	5.54613	0.0425	0.0139	0.0315	0.0265	0.0273	0.0147	0.0059	0.0248	0.0177	0.0084	0.0118	0.0202	0.0097
227	Q80X90	-0.209997	-0.0856106	0.269878	-0.84792	-0.218412	2602	5.46	0.186	-0.28	0.07071	0.02921	0.03344	0.05995	0.01653	0.02806	0.06264	0.10607	0.02421	0.05534	0.05304	0.06687	0.01268	0.03305	0.07879	0.06879	0.06341	0.00653	0.03305	0.09762	0.22675	0.53036	0.12029	0.12259	5.08336	4.98816	0.0265	0.023	0.0413	0.0109	0.0163	0.0245	0.007	0.0163	0.0074	0.0245	0.0058	0.0093	0.0031
228	O70378				-0.218186	-0.218186	207	5.72	0.068	-0.35	0.10145	0.05314	0.04348	0.07729	0.03865	0.02899	0.05797	0.04348	0.05314	0.04348	0.08696	0.04348	0.02415	0.02415	0.05797	0.04831	0.04831	0.01932	0.03865	0.06763	0.20774	0.50724	0.14976	0.13526	6.97785	8.81258	0.0099	0.0297	0.0347	0.0149	0.0099	0.005	0.0297	0.005	0.005	0.0248	0.0248	0	0
229	O08530				-0.218051	-0.218051	382	9.52	0.076	0.4	0.05759	0.04712	0.04712	0.0288	0.03403	0.00524	0.02618	0.04974	0.01832	0.09686	0.13351	0.06283	0.02356	0.04712	0.03141	0.1178	0.05759	0.01309	0.04188	0.06021	0.26963	0.54712	0.12827	0.05498	8.57457	10.6933	0.0214	0.0429	0.0429	0.0054	0.008	0.0295	0.0027	0.0188	0	0.0295	0.008	0.0107	0.008
230	P03995	-0.12918	-0.157581	-0.0770935	-0.507158	-0.217753	430	5.28	0.228	-0.8	0.10233	0.1093	0.03953	0.04884	0.00233	0.06744	0.13953	0.02558	0.01395	0.02791	0.12326	0.04651	0.02558	0.02093	0.0186	0.05581	0.05349	0.00233	0.02558	0.05116	0.24185	0.40001	0.16976	0.18837	12.6369	13.2056	0.0072	0.0358	0.0406	0.0048	0.0095	0.0286	0.0072	0.0095	0.0095	0.0095	0.0191	0.0095	0
231	Q8BTY1			-0.217316		-0.217316	424	6.46	0.002	-0.21	0.07311	0.03066	0.03302	0.05425	0.01651	0.07075	0.04009	0.0684	0.0283	0.04245	0.09434	0.0566	0.03538	0.06604	0.0684	0.07075	0.04717	0.01887	0.0283	0.0566	0.24999	0.5401	0.11556	0.09434	11.7249	12.6436	0.0098	0.0269	0.0489	0.0073	0.0244	0.0171	0	0.0073	0.0024	0.0318	0.0073	0.0098	0
232	Q6GQS1			-0.215276	-0.218198	-0.216737	467	7.19	0.066	-0.27	0.06852	0.08137	0.02784	0.04925	0.00857	0.0621	0.06638	0.09422	0.02355	0.05996	0.11563	0.03426	0.02784	0.0257	0.02998	0.06852	0.04069	0.02141	0.02998	0.06424	0.22913	0.51607	0.13918	0.11563	17.9739	17.649	0.0088	0.0242	0.0264	0.0044	0.0154	0.0154	0.0022	0.0088	0.0044	0.0198	0.0066	0.0022	0.0066
233	Q8BHD0			-0.215679		-0.215679	217	6.6		-0.32	0.03687	0.07373	0.01843	0.05069	0.03226	0.04147	0.08756	0.06912	0.02765	0.06912	0.07373	0.05991	0.01382	0.06452	0.03226	0.07373	0.05991	0.01843	0.02304	0.07373	0.21658	0.48386	0.16129	0.13825	11.6988	11.2358	0.0327	0.014	0.028	0.0047	0.0234	0.0093	0.0093	0.0187	0.0187	0	0.0093	0.0047	0.014
234	Q60649		-0.156349	-0.0848956	-0.404622	-0.215289	677	8.68	0.179	-0.48	0.08863	0.07681	0.04136	0.0517	0.01034	0.0384	0.08124	0.06942	0.02954	0.04727	0.10192	0.06499	0.02216	0.02954	0.04579	0.05613	0.04579	0.01182	0.02363	0.06352	0.20531	0.49041	0.17134	0.13294	6.73096	6.74365	0.0196	0.0227	0.0468	0.0196	0.0121	0.0227	0.003	0.0091	0.0121	0.0166	0.0091	0.0076	0.0015
235	Q3TBW2			-0.315108	-0.113306	-0.214207	262	9.72	0.134	-0.17	0.07252	0.06489	0.03053	0.04198	0.01527	0.06489	0.04198	0.04962	0.03435	0.03435	0.15267	0.06489	0.0229	0.02672	0.09542	0.04198	0.03435	0.00763	0.01908	0.08397	0.19083	0.56107	0.16413	0.08396	10.0003	12.5356	0.0195	0.0234	0.0469	0.0078	0	0.0156	0.0039	0.0156	0.0078	0.0156	0.0039	0.0078	0.0156
236	Q8R366	-0.00386844		-0.6013	-0.0361565	-0.213775	611	8.22	0.116	-0.14	0.11129	0.07856	0.00655	0.03437	0.018	0.03928	0.06056	0.11293	0.02291	0.01964	0.09984	0.02128	0.01309	0.01309	0.07201	0.07529	0.05237	0.01473	0.03764	0.09656	0.21113	0.57118	0.12275	0.09493	25.765	27.2825	0.0133	0.005	0.0083	0.0017	0.0149	0.0116	0.0083	0.0182	0.0166	0.0149	0.01	0.0133	0.0066
237	P34914	-0.213263				-0.213263	554	5.85	0.004	-0.17	0.07401	0.04332	0.04152	0.04332	0.01805	0.03971	0.07401	0.05957	0.01625	0.05957	0.08845	0.06137	0.03971	0.05776	0.0704	0.05957	0.04874	0.02166	0.02166	0.06137	0.2112	0.55055	0.12094	0.11733	10.2726	11.7342	0.0244	0.0263	0.0395	0.0169	0.0226	0.0075	0.0038	0.0169	0.0132	0.0207	0.0075	0.0094	0.0169
238	P21981	-0.47402	0.0478266			-0.213096	686	4.98	0.073	-0.34	0.05394	0.05977	0.05102	0.0656	0.02915	0.03499	0.07872	0.07434	0.01458	0.04665	0.10058	0.04665	0.01458	0.03353	0.04373	0.07434	0.04373	0.01749	0.0379	0.07872	0.24198	0.49271	0.121	0.14432	5.18452	5.47727	0.0074	0.0385	0.0399	0.0133	0.0074	0.0207	0.0044	0.0118	0.003	0.0237	0.0044	0.0133	0
239	Q8R0A7	-0.212514				-0.212514	407	4.95	0.41	-0.9	0.05897	0.0516	0.03686	0.06634	0.01966	0.04423	0.11548	0.06143	0.02211	0.02211	0.07617	0.07371	0.02703	0.05405	0.05651	0.086	0.05897	0.01474	0.02211	0.03194	0.24817	0.42261	0.14742	0.18182	7.54382	8.80425	0.0177	0.0253	0.0581	0.0126	0.0076	0.0328	0.0126	0.0076	0.0051	0.0177	0.0152	0.0126	0
240	Q99L45	-0.596917	0.173541			-0.211688	331	5.61	0.408	-1	0.05438	0.04532	0.03625	0.09668	0.01813	0.04532	0.10876	0.03927	0.01208	0.04834	0.06647	0.14199	0.02417	0.04532	0.03927	0.05438	0.0574	0.00302	0.01511	0.04834	0.20846	0.38671	0.19939	0.20544	5.59179	5.78236	0.0743	0.0186	0.0712	0.0186	0.0279	0.0093	0	0.0217	0.0155	0.0093	0.0062	0.0155	0.0155
241	Q8VHM5	0.0407901	-0.336063	-0.339106		-0.21146	632	8.23		-0.93	0.06487	0.07753	0.03797	0.06171	0.00791	0.05538	0.0807	0.12025	0.01424	0.02848	0.05696	0.06962	0.01741	0.02848	0.06646	0.04272	0.03481	0.00791	0.06329	0.06329	0.23417	0.46202	0.16139	0.14241	9.39171	9.02932	0.0354	0.0193	0.0354	0.0193	0.0113	0.0064	0.0048	0.0129	0.0322	0.0048	0.0161	0.0097	0.0064
242	A2A432	-0.150731	-0.272078			-0.211404	970	8.56		-0.57	0.05567	0.05258	0.0433	0.05361	0.01237	0.06289	0.07835	0.03711	0.01959	0.05979	0.09897	0.08763	0.02784	0.04124	0.04433	0.09588	0.05155	0.00619	0.02474	0.04639	0.27836	0.4299	0.1598	0.13196	6.59793	5.95466	0.0551	0.0138	0.035	0.0308	0.0106	0.0212	0.0053	0.0159	0.0255	0.0148	0.0085	0.018	0.0127
243	Q9QXX4	-0.076196	-0.0794021	-0.173462	-0.516516	-0.211394	676	8.77	0.019	0.02	0.10355	0.04882	0.02811	0.0429	0.01036	0.04438	0.05769	0.07988	0.01627	0.04734	0.09615	0.06213	0.01775	0.0784	0.0503	0.05325	0.05178	0.00444	0.02811	0.0784	0.20563	0.56657	0.12722	0.10059	30.1352	30.9081	0.0331	0.0166	0.0301	0.012	0.0105	0.0166	0.003	0.0226	0.009	0.0105	0.012	0.003	0.0075
244	Q80X50	0.0519694		-0.474618		-0.211324	1107	6.61		-0.74	0.07227	0.03704	0.05059	0.03704	0.00181	0.07678	0.03794	0.08853	0.02349	0.02168	0.06233	0.03342	0.01445	0.028	0.08311	0.15808	0.09937	0.00723	0.0262	0.04065	0.41102	0.42006	0.09395	0.07498	3.60465	4.18869	0.0147	0.0184	0.0175	0.0303	0.0331	0.0303	0.0119	0.0239	0.0119	0.0221	0.0037	0.0267	0.0028
245	P62900	-0.385016	-0.177574	-0.0708425		-0.211144	125	10.54	0.2	-0.81	0.064	0.112	0.072	0.04	0	0.008	0.064	0.056	0.016	0.064	0.048	0.128	0.024	0.024	0.048	0.024	0.072	0.008	0.032	0.096	0.208	0.432	0.256	0.104	9.83842	10.3195	0.0328	0.0492	0.0984	0.0246	0.0164	0.0328	0.0164	0.0082	0.0082	0	0.0164	0	0.0082
246	Q3U7R1		-0.388366		-0.0336482	-0.211007	1092	5.63	0.18	-0.28	0.05952	0.06227	0.02289	0.0641	0.00366	0.04396	0.0696	0.06868	0.02473	0.03388	0.13645	0.04853	0.01374	0.0293	0.06685	0.0815	0.04853	0.0174	0.02106	0.08333	0.21794	0.51281	0.13553	0.1337	10.0377	10.9697	0.0176	0.0139	0.0316	0.0093	0.0121	0.0195	0.0046	0.013	0.0046	0.0269	0.0102	0.0102	0.0028
247	P26883	-0.210605				-0.210605	108	7.89	0.111	-0.38	0.0463	0.05556	0.00926	0.05556	0.00926	0.0463	0.06481	0.12037	0.02778	0.05556	0.06481	0.07407	0.02778	0.0463	0.05556	0.05556	0.06481	0.00926	0.02778	0.08333	0.20371	0.51853	0.15741	0.12037	9.37221	9.10338	0.0286	0.0095	0.0476	0	0.0095	0.0381	0.0095	0.0095	0.019	0	0	0.0095	0.0095
248	P19246	-0.0831159	-0.435087	-0.024221	-0.29989	-0.210578	1090	5.71	0.706	-1.11	0.15229	0.04312	0.0055	0.02661	0.00459	0.03761	0.16789	0.04771	0.01101	0.01743	0.04679	0.13486	0.00917	0.00826	0.09174	0.09817	0.04404	0.00275	0.00734	0.04312	0.19266	0.42385	0.18899	0.1945	38.1366	39.2189	0.038	0.0056	0.0981	0	0.0185	0.012	0.0074	0.0065	0.0028	0.0185	0.0046	0.0037	0.0037
249	P62996	-0.0146335	-0.405891			-0.210262	288	11.25	0.698	-1.62	0.04167	0.22222	0.02083	0.06597	0.00694	0.01736	0.03819	0.09375	0.03125	0.02083	0.01736	0.02431	0.01389	0.02083	0.04167	0.18056	0.03125	0.00347	0.07986	0.02778	0.32986	0.28819	0.27778	0.10416	9.4631	9.9038	0.0141	0.0106	0.0106	0.0106	0.0176	0.007	0	0.007	0.0634	0.0282	0.0458	0.0176	0.0035
250	Q9Z1D1	-0.210237				-0.210237	320	5.7	0.588	-0.82	0.05625	0.05937	0.0375	0.07187	0.01562	0.03125	0.09062	0.075	0.00937	0.04688	0.06563	0.09062	0.01562	0.0375	0.075	0.06875	0.07812	0.0125	0.01562	0.04688	0.23124	0.44688	0.15936	0.16249	4.18188	4.97779	0.0159	0.019	0.0762	0.019	0.0159	0.0286	0.0032	0.0317	0.0063	0.0222	0.0095	0.0063	0.0063
251	Q8R1V4	-0.309761	-0.0759067	-0.115625	-0.334663	-0.208989	227	8.33		-0.31	0.05286	0.07048	0.02203	0.03965	0.01762	0.07048	0.07489	0.0793	0.03524	0.05286	0.10132	0.05286	0.03084	0.04405	0.03084	0.04405	0.06167	0.01762	0.02643	0.07489	0.22466	0.5022	0.15858	0.11454	6.06493	6.21587	0.0136	0.0227	0.0409	0	0.0136	0.0273	0.0045	0.0182	0.0045	0.0091	0.0091	0.0045	0.0045
252	Q91V93			-0.206967		-0.206967	728	6.48	0.106	-0.29	0.07143	0.0728	0.03159	0.06044	0.02473	0.02885	0.06319	0.04945	0.04396	0.04121	0.09753	0.03984	0.02885	0.04121	0.06456	0.07692	0.03846	0.01511	0.03159	0.0783	0.20741	0.51238	0.1566	0.12363	16.7904	16.7937	0.0127	0.0212	0.0283	0.0113	0.0099	0.0269	0	0.0028	0.0085	0.0156	0.0113	0.0099	0
253	P70288		-0.206933			-0.206933	488	5.59	0.266	-0.72	0.05943	0.04713	0.04303	0.07992	0.02049	0.03279	0.07992	0.09016	0.03279	0.04918	0.06148	0.08197	0.03484	0.03689	0.04303	0.05328	0.03893	0.0041	0.05943	0.05123	0.22746	0.45083	0.16189	0.15984	6.0678	5.85058	0.0403	0.017	0.0446	0.0276	0.0127	0.0085	0.0085	0.0106	0.0064	0.0085	0.0127	0.0042	0.017
254	Q8BLR2	-0.317697		-0.0958778		-0.206787	557	5.92	0.004	-0.29	0.06463	0.03591	0.05386	0.06822	0.02693	0.0395	0.05745	0.05925	0.02513	0.06463	0.07002	0.07361	0.02873	0.05206	0.04668	0.08079	0.0395	0.00898	0.03232	0.07181	0.24597	0.49372	0.13465	0.12567	7.00774	7.1983	0.024	0.037	0.0518	0.0185	0.0166	0.0129	0.0074	0.0037	0.0092	0.0129	0.0074	0.0092	0.0074
255	P00848		-0.247033	-0.166526		-0.206779	226	10.44		0.94	0.06637	0.02212	0.03982	0.00442	0	0.02655	0.01327	0.04425	0.03982	0.12832	0.17257	0.02655	0.06195	0.06195	0.06195	0.06637	0.09735	0.01327	0.00885	0.04425	0.23894	0.65488	0.08849	0.01769	26.3846	28.2354	0.0273	0.0182	0	0.0227	0.0591	0.0227	0	0.0182	0	0.0182	0	0.0045	0.05
256	P12787	-0.105611	-0.253424	-0.240726	-0.222509	-0.205568	146	6.08		-0.16	0.14384	0.07534	0.0274	0.06164	0.0274	0.00685	0.07534	0.04795	0.0274	0.05479	0.10274	0.04795	0.0137	0.02055	0.06849	0.04795	0.0411	0.0137	0.03425	0.06164	0.15755	0.5548	0.15069	0.13698	25.055	26.0242	0.0278	0.0069	0.0208	0.0208	0.0208	0.0069	0	0.0139	0.0139	0.0069	0	0.0069	0
257	P51880	-0.309581	-0.101211			-0.205396	132	5.46		-0.34	0.04545	0.04545	0.04545	0.07576	0.03788	0.04545	0.07576	0.07576	0.00758	0.06061	0.04545	0.09091	0.02273	0.05303	0.00758	0.0303	0.09848	0.01515	0.01515	0.10606	0.23483	0.4697	0.14394	0.15152	10.8689	10.9673	0.031	0.0233	0.062	0.0233	0.0388	0.0388	0	0.0233	0.0155	0.0078	0.0078	0.0155	0.0078
258	Q0VEJ0				-0.202386	-0.202386	659	6.41	0.077	-0.24	0.06222	0.06373	0.03035	0.04552	0.03338	0.04401	0.07284	0.05918	0.0258	0.04704	0.10926	0.04704	0.02124	0.04249	0.0607	0.06525	0.06373	0.01366	0.02731	0.06525	0.23065	0.51442	0.13657	0.11836	9.774	10.3405	0.0248	0.0093	0.0233	0.0217	0.0202	0.0171	0.0031	0.0248	0.0155	0.0093	0.014	0.0062	0.0155
259	Q68FM7		-0.200658			-0.200658	1552	5.39		-0.62	0.05863	0.06637	0.03351	0.05477	0.01095	0.05541	0.08827	0.0625	0.02384	0.04317	0.11018	0.04639	0.01611	0.02062	0.08376	0.09987	0.05026	0.00709	0.0174	0.0509	0.25645	0.46391	0.1366	0.14304	6.56382	7.08894	0.0111	0.0164	0.036	0.0177	0.0203	0.0183	0.002	0.0105	0.0098	0.0242	0.0151	0.0131	0.0039
260	Q9Z0X1	-0.15706	-0.228831		-0.215055	-0.200315	612	9.23	0.126	-0.24	0.0817	0.06536	0.03595	0.04412	0.00654	0.04085	0.06536	0.10131	0.01471	0.05882	0.08007	0.06209	0.02124	0.03595	0.05229	0.07026	0.04085	0.01307	0.02124	0.08824	0.20915	0.53923	0.14216	0.10948	28.8526	30.5394	0.0351	0.0184	0.0284	0.0184	0.02	0.0033	0.0033	0.015	0.0234	0.0083	0.0184	0.015	0.0117
261	P18572	-0.206621		-0.193258		-0.199939	389	5.56	0.239	-0.34	0.08997	0.05656	0.03856	0.0617	0.02057	0.03599	0.06427	0.07198	0.02314	0.0437	0.08226	0.04627	0.01028	0.02057	0.05398	0.08483	0.06941	0.02314	0.02057	0.08226	0.24936	0.49871	0.12597	0.12597	13.1203	13.5836	0.0078	0.0182	0.039	0.0208	0.0078	0.0338	0.0078	0.0208	0.0052	0.0286	0.0104	0.013	0.0026
262	Q3TC72	-0.178391	-0.238108	-0.209979	-0.171205	-0.199421	313	8.42	0.006	-0.04	0.05431	0.04792	0.03195	0.04153	0.02236	0.05431	0.05751	0.07348	0.02236	0.04792	0.09265	0.0607	0.02556	0.04792	0.07029	0.05112	0.05751	0.01278	0.01278	0.11502	0.20767	0.56229	0.13098	0.09904	28.3862	29.6352	0.0361	0.0164	0.0262	0.0164	0.0131	0.0164	0.0197	0.0098	0.0164	0	0.0066	0.0098	0.0262
263	Q9R0Q9	0.0949722	-0.707418	-0.0531489	-0.13109	-0.199171	247	8.97	0.012	0.7	0.09717	0.01619	0.02834	0.01619	0.02024	0.04858	0.03239	0.08502	0.01619	0.03239	0.17814	0.05263	0.02429	0.05263	0.04049	0.06073	0.05263	0.01215	0.02429	0.10931	0.21457	0.65183	0.08501	0.04858	8.04705	8.13968	0.0207	0.0249	0.0332	0.0041	0.0083	0	0.0207	0.0249	0.0041	0.0124	0.0083	0.0124	0.0166
264	Q9D6Y9	-0.198992				-0.198992	702	5.97	0.017	-0.41	0.0698	0.04986	0.04701	0.06125	0.0114	0.02279	0.0641	0.07835	0.04274	0.05128	0.09259	0.05128	0.02422	0.05556	0.04843	0.06838	0.03704	0.02137	0.05983	0.04274	0.23505	0.49574	0.14388	0.12535	8.7155	10.1822	0.0248	0.0204	0.0277	0.0277	0.0088	0.0117	0.0073	0.0102	0.0234	0.0146	0.0044	0.0131	0.0131
265	P47964		-0.198612			-0.198612	105	11.35	0.371	-0.79	0.10476	0.14286	0.0381	0.01905	0.00952	0	0.06667	0.0381	0.0381	0.02857	0.07619	0.14286	0.04762	0.02857	0.02857	0.05714	0.0381	0	0.01905	0.07619	0.15239	0.43809	0.32382	0.08572	9.0866	10.7488	0.08	0.04	0.07	0	0	0.01	0	0.03	0.03	0.01	0.01	0.01	0.01
266	Q8BLK3	-0.447019	0.0588777	-0.206501	-0.191532	-0.196544	341	6.21	0.111	-0.4	0.05279	0.05572	0.05279	0.04692	0.02053	0.04106	0.07918	0.05279	0.02053	0.05279	0.08798	0.06158	0.0088	0.0176	0.05279	0.07918	0.07331	0.01173	0.03226	0.09971	0.2786	0.45751	0.13783	0.1261	14.9443	15.4498	0.0237	0.0355	0.0385	0.0178	0.0148	0.0325	0.0118	0.0148	0.0148	0.0178	0.0089	0.0059	0.0089
267	Q9JL56	-0.282639		-0.110127		-0.196383	331	6.41	0.057	-0.11	0.06344	0.05438	0.0423	0.06344	0.01813	0.03021	0.04532	0.05136	0.03323	0.03927	0.11178	0.04532	0.02417	0.0574	0.04834	0.07553	0.06042	0.02417	0.03021	0.08157	0.23867	0.51963	0.13293	0.10876	7.22182	7.43585	0.0124	0.0217	0.0341	0.0217	0.0248	0.0124	0.0093	0.0155	0.0093	0.031	0.0124	0.0062	0.0031
268	Q9QXK3	0.0142222	-0.406829			-0.196303	871	5.55	0.029	-0.11	0.07922	0.04707	0.03789	0.05281	0.02411	0.03559	0.07807	0.03559	0.02296	0.05741	0.10103	0.0597	0.03559	0.04248	0.04592	0.07692	0.06085	0.0023	0.0287	0.07577	0.23995	0.49942	0.12973	0.13088	5.70129	6.08553	0.0262	0.0167	0.0357	0.0226	0.025	0.0167	0.0036	0.0179	0.0143	0.0202	0.0143	0.0131	0.0095
269	Q9CZT8	-0.211453		-0.181129		-0.196291	219	4.94	0.055	-0.33	0.07306	0.05023	0.03653	0.08676	0.01826	0.04566	0.05479	0.05479	0.00457	0.05479	0.06393	0.06393	0.03196	0.05936	0.02283	0.07306	0.08676	0.0137	0.03653	0.06849	0.27854	0.46117	0.11873	0.14155	9.28452	9.12486	0.0142	0.0283	0.0519	0.0094	0.0189	0.0377	0.0094	0.0236	0.0047	0.0189	0.0047	0.0047	0.0047
270	P97467			-0.194877		-0.194877	979	6.1	0.175	-0.36	0.05516	0.05209	0.03269	0.05414	0.01532	0.03371	0.07252	0.08069	0.03575	0.04494	0.07661	0.0572	0.02451	0.05209	0.06129	0.08478	0.04801	0.01021	0.02656	0.08172	0.22575	0.50254	0.14504	0.12666	4.90583	6.17236	0.0314	0.0136	0.0272	0.0199	0.0136	0.0157	0.0031	0.0168	0.0188	0.023	0.0115	0.0147	0.0073
271	O70251	-0.118617		-0.270631		-0.194624	225	4.53	0.227	-0.48	0.08889	0.01778	0.01333	0.10667	0.01333	0.03556	0.08889	0.07111	0.00889	0.04	0.08	0.10222	0.01778	0.02222	0.04444	0.08	0.03111	0.01333	0.04	0.08444	0.2	0.47554	0.12889	0.19556	8.27323	8.63705	0.0362	0.009	0.0679	0.0045	0.009	0.009	0.009	0.0045	0	0.0181	0	0.0136	0.0045
272	Q9CZW5	-0.0364561	-0.263533	-0.224217	-0.250809	-0.193754	611	7.46	0.177	-0.51	0.12766	0.04092	0.04092	0.05728	0.02128	0.05401	0.07856	0.07038	0.01473	0.04255	0.09493	0.09656	0.03437	0.02946	0.03437	0.05401	0.03273	0.00655	0.03764	0.0311	0.21931	0.49265	0.15221	0.13584	15.499	16.2132	0.0559	0.0237	0.0441	0.0186	0.0119	0.0102	0	0.0119	0.0136	0.0085	0.0051	0.0136	0.0102
273	Q80VD1	-0.0471009	-0.338045			-0.192573	429	8.77	0.324	-0.58	0.04662	0.06993	0.01865	0.05128	0.02331	0.03963	0.06993	0.20047	0.00699	0.03963	0.10256	0.0676	0.01632	0.01399	0.04429	0.07459	0.0303	0.01632	0.0303	0.0373	0.19347	0.54081	0.14452	0.12121	10.7363	11.4137	0.0261	0.0071	0.0427	0.0118	0.019	0.0047	0	0.0071	0.0332	0.0166	0.0118	0.0142	0.0095
274	Q9CPQ3	0.0764501	-0.28243	-0.100075	-0.46239	-0.192111	142	4.29	0.408	-0.17	0.11972	0.04225	0.00704	0.04225	0	0.06338	0.12676	0.07746	0	0.02113	0.14085	0.03521	0.0493	0.04225	0.07042	0.0493	0.0493	0.01408	0.00704	0.04225	0.17606	0.57746	0.07746	0.16901	11.5432	12.1183	0.0148	0.0074	0.0222	0	0.0148	0.0222	0.0074	0.0074	0.0148	0	0.0148	0	0.0074
275	Q99LD8	-0.19162				-0.19162	285	5.66		-0.01	0.10175	0.06667	0.01053	0.05614	0.02105	0.02807	0.05614	0.12632	0.02456	0.01754	0.15088	0.02456	0.01404	0.02456	0.07018	0.07368	0.05614	0.00702	0.00351	0.06667	0.17193	0.60001	0.11579	0.11228	27.0089	21.7179	0.0142	0.0036	0.0107	0.0071	0.0107	0.0214	0.0214	0.0036	0	0.0249	0.0178	0.0036	0
276	Q9CQ69	-0.0875931	-0.144153	-0.467515	-0.0671366	-0.1916	82	10.26	0.134	-0.57	0.04878	0.12195	0.06098	0.0122	0	0.03659	0.07317	0.04878	0.0122	0.06098	0.06098	0.04878	0.02439	0.07317	0.07317	0.07317	0.02439	0.0122	0.06098	0.07317	0.25611	0.47562	0.18293	0.08537	27.9775	29.4358	0.025	0.0375	0.025	0.025	0.0125	0	0	0.0125	0	0.0375	0.0125	0	0.0125
277	D3YWQ0	-0.190396				-0.190396	1071	8.19		-0.41	0.0859	0.06536	0.03361	0.05602	0.02801	0.04949	0.05882	0.0775	0.03361	0.04015	0.09617	0.05509	0.02241	0.03361	0.05976	0.0775	0.03828	0.01214	0.01961	0.05696	0.21849	0.51261	0.15406	0.11484	8.59869	9.14045	0.022	0.0172	0.0344	0.0172	0.0096	0.0162	0.0048	0.0086	0.0153	0.0181	0.0162	0.0096	0.0029
278	P56480	-0.108777	-0.157379	-0.206843	-0.287682	-0.19017	529	5.19	0.032	0.03	0.1172	0.04726	0.0189	0.05293	0	0.04726	0.06805	0.09641	0.0189	0.06994	0.09263	0.04348	0.02457	0.02836	0.05482	0.05104	0.05671	0	0.02457	0.08696	0.19848	0.57089	0.10964	0.12098	29.0897	30.4884	0.0213	0.0078	0.0233	0.0116	0.0039	0.0329	0.0039	0.0174	0.0174	0.0058	0.0058	0.0039	0.0058
279	P61202	-0.0257422	-0.118387	-0.426048		-0.190059	443	5.36	0.061	-0.63	0.04966	0.03837	0.06546	0.07223	0.01129	0.05192	0.09029	0.03612	0.02257	0.06772	0.11964	0.09255	0.0316	0.03386	0.02709	0.05869	0.04966	0.00677	0.04515	0.02935	0.27088	0.4131	0.15349	0.16252	8.78329	9.33532	0.0443	0.035	0.0513	0.0326	0.021	0.0117	0	0.0186	0.0186	0.0117	0.0047	0.0093	0.014
280	Q8QZY1	-0.324233	-0.282358	-0.609523	0.456828	-0.189822	564	6.01	0.027	-0.47	0.05319	0.0461	0.04255	0.05851	0.00709	0.06738	0.06738	0.03901	0.02482	0.05674	0.09397	0.0656	0.03191	0.04965	0.04255	0.06206	0.03723	0.01064	0.08333	0.06028	0.29255	0.44503	0.13652	0.12589	6.09201	6.50379	0.0165	0.0293	0.0513	0.0147	0.0073	0.0256	0.0018	0.0037	0.0018	0.0165	0.0128	0.011	0.0037
281	P62317	0.0452843	-0.424508			-0.189612	118	9.92	0.373	-0.71	0.01695	0.05932	0.09322	0.02542	0.01695	0.02542	0.08475	0.05085	0.00847	0.0339	0.10169	0.14407	0.04237	0.02542	0.05085	0.0678	0.04237	0.00847	0.00847	0.09322	0.23728	0.44067	0.21186	0.11017	11.8302	12.5235	0.0177	0.0796	0.1327	0.0177	0.0088	0.0088	0.0177	0.0088	0	0.0088	0.0088	0.0177	0
282	O55131	-0.326816	-0.198442	-0.0552778	-0.176544	-0.18927	436	8.73	0.271	-0.79	0.04817	0.05963	0.06193	0.04128	0.01376	0.05963	0.11009	0.05046	0.02294	0.05046	0.07798	0.1055	0.0344	0.03211	0.0367	0.04817	0.03899	0.00688	0.02752	0.07339	0.23624	0.42431	0.18807	0.15137	15.0673	15.8174	0.0475	0.0285	0.0618	0.0356	0.0119	0.0095	0.0071	0.0119	0.0048	0.0071	0.0119	0.0095	0.0166
283	Q9CQ54	-0.0299644	-0.455865	-0.0814644		-0.189098	120	9.24	0.042	-0.39	0.04167	0.075	0.03333	0.05	0.00833	0.01667	0.05833	0.06667	0.04167	0.01667	0.13333	0.06667	0.06667	0.06667	0.1	0.01667	0.025	0	0.06667	0.05	0.15834	0.55001	0.18334	0.10833	25.7482	26.6641	0.0446	0.0357	0.0268	0	0	0.0089	0.0179	0	0.0089	0.0089	0	0	0.0089
284	Q8R3Q6	-0.335362		-0.042744		-0.189053	144	8.36	0.021	-0.58	0.06944	0.07639	0.05556	0.04861	0.02778	0.04167	0.10417	0.01389	0.02083	0.03472	0.09028	0.09028	0.02778	0.03472	0.02778	0.06944	0.05556	0.01389	0.00694	0.09028	0.22917	0.43056	0.1875	0.15278	29.7468	32.0197	0.0357	0.0286	0.0571	0.0286	0.0214	0.0143	0.0143	0.0071	0.0286	0.0143	0.0214	0.0286	0.0214
285	P49817		-0.189031			-0.189031	178	5.64	0.006	0.04	0.05056	0.02809	0.03371	0.0618	0.01685	0.02247	0.0618	0.05056	0.03371	0.1236	0.05618	0.06742	0.01685	0.06742	0.03933	0.0618	0.0618	0.02247	0.05056	0.07303	0.23034	0.51685	0.12922	0.1236	9.97491	10.9085	0.0171	0.0343	0.0514	0	0.0114	0.0229	0.0114	0.0171	0	0.0286	0	0.0057	0.0114
286	Q8JZS0	-0.204321		-0.173389		-0.188855	233	8.83	0.249	-0.49	0.08584	0.06438	0.02146	0.02575	0.00858	0.09871	0.09013	0.06009	0.03433	0.03433	0.09442	0.06438	0.02575	0.02146	0.04721	0.05579	0.05579	0	0.01717	0.09442	0.24892	0.4721	0.16309	0.11588	18.4746	23.8732	0.0176	0.0088	0.0485	0.0132	0.0264	0.0044	0.0088	0.0176	0.022	0.0088	0.0044	0.0132	0
287	Q9JIY5			-0.0929628	-0.283279	-0.188121	458	9.6	0.059	-0.06	0.10044	0.08515	0.02838	0.04585	0	0.03493	0.04585	0.0917	0.0131	0.0524	0.10044	0.01965	0.01528	0.0262	0.07205	0.07642	0.06332	0.01965	0.01747	0.0917	0.22052	0.56986	0.1179	0.0917	20.9656	21.2564	0.0089	0.0177	0.0111	0.0111	0.0177	0.0244	0.0089	0.0133	0	0.02	0.0177	0.0067	0
288	Q9DCV4			-0.267262	-0.107425	-0.187344	305	8.85		-0.34	0.11148	0.05574	0.02623	0.02951	0.01639	0.03934	0.0918	0.04918	0.01967	0.05246	0.11148	0.08525	0.00984	0.03279	0.02951	0.0623	0.0459	0.02623	0.05902	0.0459	0.23279	0.48526	0.16066	0.12131	18.0951	19.1607	0.0397	0.0166	0.0464	0.0099	0.0265	0.0099	0.0033	0.0066	0.0199	0.0099	0.0033	0.0166	0.0132
289	P47941	-0.421435	0.0469916			-0.187222	303	6.26	0.347	-0.59	0.06601	0.05941	0.05611	0.05281	0.0066	0.0396	0.06271	0.06601	0.0264	0.0462	0.06931	0.0462	0.0165	0.0363	0.09901	0.07261	0.05611	0.0132	0.0396	0.06931	0.26403	0.48845	0.13201	0.11552	5.39759	6.20244	0.0134	0.0302	0.0336	0.0268	0.0201	0.0168	0	0.0201	0.0034	0.0034	0.0168	0.0101	0.0067
290	Q9ER88			-0.186625		-0.186625	391	9.1	0.09	-0.44	0.05882	0.05882	0.04859	0.02813	0.0179	0.04859	0.07673	0.05627	0.04348	0.02302	0.13811	0.06905	0.01535	0.04092	0.05115	0.06138	0.05882	0.0179	0.02558	0.06138	0.24296	0.48082	0.17135	0.10486	6.10931	7.59311	0.0286	0.0208	0.0416	0.0286	0.0182	0.0234	0	0.0182	0.013	0.013	0.0234	0.0234	0.0052
291	Q80VP1	-0.00356864	-0.368623			-0.186096	575	4.69	0.776	-0.55	0.10957	0.04348	0.02609	0.05739	0.00348	0.03304	0.06609	0.09043	0.0087	0.01565	0.07652	0.03652	0.02435	0.02087	0.14609	0.09913	0.05913	0.02087	0.01217	0.05043	0.22956	0.55826	0.0887	0.12348	10.6779	14.1053	0.0018	0.0143	0.0357	0.0125	0.0143	0.0214	0.0089	0.016	0	0.0285	0.0071	0.0089	0.0018
292	P70663	-0.185655				-0.185655	650	4.51	0.609	-1.09	0.06615	0.02769	0.04	0.08	0.02308	0.06308	0.13385	0.06615	0.03692	0.03231	0.06923	0.06769	0.00923	0.02462	0.06308	0.07385	0.06615	0.00615	0.02154	0.02923	0.26462	0.38923	0.1323	0.21385	1.88653	2.16461	0.0311	0.0295	0.0373	0.0109	0.0264	0.0186	0.0062	0.0155	0.0062	0.0171	0.014	0.0202	0.0062
293	O70309				-0.18549	-0.18549	798	5.81	0.014	-0.26	0.06266	0.05263	0.04887	0.05138	0.07268	0.03885	0.06516	0.07644	0.0213	0.04261	0.09273	0.04762	0.01504	0.03885	0.04762	0.07895	0.05639	0.00627	0.03133	0.05263	0.25439	0.50753	0.12155	0.11654	4.64148	6.00783	0.0204	0.0267	0.028	0.0229	0.0127	0.0216	0.0165	0.0064	0.014	0.0115	0.0013	0.0102	0.014
294	Q8R4N0	-0.077604	-0.262364	-0.20479	-0.19223	-0.184247	338	8.76		-0.15	0.09172	0.05621	0.03254	0.0503	0.01775	0.04734	0.07101	0.05917	0.01479	0.0503	0.10651	0.07988	0.02071	0.04438	0.04438	0.05325	0.0503	0.00592	0.01775	0.0858	0.20118	0.52664	0.15088	0.12131	23.4275	24.6861	0.0393	0.0181	0.0423	0.0151	0.0151	0.006	0.0121	0.0181	0.0181	0.0091	0.0091	0.0121	0.0121
295	P56564	-0.100433	-0.166482	-0.242837	-0.226813	-0.184141	543	8.51	0.081	0.38	0.07735	0.0442	0.0442	0.03131	0.00552	0.02947	0.05893	0.07735	0.00737	0.0884	0.10866	0.05157	0.04972	0.0442	0.03683	0.04972	0.06814	0.00552	0.02394	0.09761	0.21547	0.59116	0.10314	0.09024	19.2218	20.3664	0.0194	0.0349	0.0349	0.0116	0.0233	0.0329	0.0039	0.0116	0.0097	0.0155	0.0078	0.0078	0.0078
296	P63323	-0.158701	-0.28825	-0.105291		-0.184081	132	6.82		-0.18	0.10606	0.03788	0.0303	0.06818	0.04545	0.0303	0.09091	0.07576	0.02273	0.05303	0.09848	0.12121	0.02273	0.00758	0.01515	0.02273	0.01515	0.00758	0.02273	0.10606	0.12121	0.53788	0.18182	0.15909	15.467	16.6615	0.0698	0.0233	0.0543	0.0078	0.0078	0	0.0078	0	0.0078	0.0155	0	0	0.0233
297	P67778	-0.0761709	-0.230346	-0.170918	-0.257378	-0.183703	272	5.57		0.01	0.11397	0.06985	0.02574	0.05515	0.00368	0.05515	0.07353	0.0625	0.01103	0.07721	0.09926	0.04412	0.00368	0.04412	0.03309	0.0625	0.05147	0.00368	0.01838	0.09191	0.21324	0.5331	0.125	0.12868	30.7887	32.4593	0.0148	0.0185	0.0295	0.0074	0.0221	0.0185	0.0037	0.0074	0.0111	0.0148	0.0037	0	0
298	Q9JJV5			-0.183315		-0.183315	315	9.55	0.159	-0.21	0.06984	0.08571	0.02857	0.04444	0.01905	0.01905	0.04444	0.06032	0.03492	0.06349	0.07619	0.04127	0.02222	0.06667	0.0381	0.12063	0.06667	0.00952	0.03492	0.05397	0.26984	0.47937	0.1619	0.08888	14.0998	14.3235	0.0195	0.0162	0.0227	0.013	0.013	0.0325	0.0065	0.0162	0.0227	0.0292	0.026	0.013	0.0032
299	Q99JX4		-0.183135			-0.183135	374	5.5		-0.19	0.07219	0.03743	0.03743	0.07219	0.02139	0.0508	0.07487	0.03209	0.02406	0.04813	0.13369	0.08289	0.02674	0.03476	0.01872	0.07219	0.04545	0.0107	0.02674	0.07754	0.23261	0.47595	0.14438	0.14706	5.80523	7.45799	0.0467	0.0192	0.0385	0.0192	0.0137	0.0165	0.0027	0.0137	0.0165	0.0165	0.0055	0.022	0.0027
300	Q80Y98	-0.182978				-0.182978	699	5.17		-0.47	0.03863	0.05293	0.04578	0.06009	0.01574	0.04006	0.08584	0.05866	0.02718	0.05722	0.09013	0.0515	0.02289	0.04578	0.06152	0.09299	0.04006	0.01288	0.03577	0.06438	0.25466	0.46783	0.13161	0.14593	6.2253	6.6078	0.0249	0.022	0.0278	0.0249	0.0146	0.0088	0.0044	0.0132	0.0205	0.0088	0.0117	0.0205	0.0132
301	Q61136		-0.182705			-0.182705	1007	10.23	0.602	-1.29	0.04866	0.12413	0.0427	0.06852	0.00695	0.03277	0.07944	0.04171	0.02681	0.04171	0.07547	0.12314	0.01986	0.02085	0.04369	0.11718	0.02483	0.00298	0.01986	0.03873	0.23734	0.34061	0.27408	0.14796	6.39961	7.03213	0.078	0.0111	0.0476	0.0324	0.0071	0.0061	0.003	0.0091	0.0507	0.0233	0.0324	0.0193	0.0061
302	Q62348	0.124176	-0.235667	-0.436543		-0.182678	228	6.01		-0.22	0.05702	0.07018	0.02193	0.04825	0.00877	0.03947	0.10088	0.05263	0.0307	0.04825	0.12719	0.0614	0.00439	0.05702	0.01754	0.06579	0.0614	0.00439	0.03509	0.08772	0.22368	0.46492	0.16228	0.14913	8.27055	8.65414	0.0308	0.0044	0.0308	0.0176	0.022	0.0176	0.0044	0.0176	0.0044	0.0044	0.0176	0.0176	0.0044
303	P56393			-0.117461	-0.244393	-0.180927	80	10.28	0.113	-0.34	0.1	0.075	0.0375	0.025	0.0125	0.0875	0.025	0.0625	0.025	0.0625	0.0625	0.05	0.025	0.025	0.05	0.075	0.0625	0.0375	0.025	0.075	0.2875	0.5125	0.15	0.05	26.6204	27.3975	0.0256	0.0256	0.0256	0.0128	0.0513	0.0128	0	0	0.0256	0.0385	0.0256	0.0128	0.0256
304	Q9JJI8	-0.203824	-0.156284			-0.180054	70	10.1		-0.75	0.05714	0.07143	0.02857	0.07143	0.01429	0.01429	0.05714	0.01429	0	0.05714	0.11429	0.22857	0.01429	0.02857	0.04286	0.04286	0.04286	0	0.02857	0.07143	0.15715	0.4143	0.3	0.12857	6.04301	6.43895	0.029	0.0145	0.2029	0.0145	0.029	0.0145	0	0	0	0.0145	0.0145	0	0
305	O35544				-0.17993	-0.17993	561	8.88	0.041	0.4	0.08021	0.06239	0.03209	0.02496	0.00535	0.03387	0.05169	0.09626	0.01426	0.07308	0.12656	0.02139	0.04456	0.04456	0.03565	0.06595	0.07487	0.00357	0.02139	0.08734	0.22817	0.59714	0.09804	0.07665	12.9411	12.8068	0.0056	0.0131	0.0168	0.0205	0.0373	0.0224	0.0019	0.0168	0.0037	0.0299	0.0168	0.0019	0.0056
306	Q8BGR9		-0.179707			-0.179707	318	6.07		-0.44	0.03774	0.04403	0.05031	0.07547	0.00629	0.02201	0.08491	0.05031	0.01572	0.05031	0.12264	0.10692	0.03774	0.03459	0.04403	0.03774	0.05346	0.01572	0.03459	0.07547	0.19811	0.47484	0.16667	0.16038	3.95592	4.63763	0.0425	0.0163	0.0686	0.0359	0.0131	0.0131	0.0098	0.0196	0.0131	0.0098	0.0131	0.0033	0.0098
307	Q8VDQ8	0.0437689	0.0823832	-0.301787	-0.542717	-0.179588	389	5.23	0.211	-0.41	0.06941	0.0437	0.02057	0.05656	0.02828	0.05141	0.08226	0.07712	0.01542	0.04113	0.10283	0.06684	0.02828	0.04884	0.06427	0.06941	0.0617	0.00771	0.02828	0.03599	0.23137	0.50386	0.12596	0.13882	69.1358	71.4202	0.0132	0.0185	0.0556	0.0026	0.0079	0.0291	0.0132	0.0132	0.0026	0.0106	0.0132	0.0026	0.0053
308	Q9DAR7	-0.0315752	-0.326954			-0.179265	338	6.02		-0.56	0.05917	0.07396	0.02959	0.06509	0.00592	0.06509	0.07988	0.04734	0.03846	0.0503	0.13018	0.0503	0.00592	0.03254	0.05621	0.04734	0.05917	0.00592	0.04142	0.05621	0.24261	0.44971	0.16272	0.14497	13.7754	14.7757	0.0149	0.0208	0.0357	0.0089	0.0208	0.0179	0.003	0.0179	0.0089	0.0149	0.0179	0.003	0.003
309	P63276	-0.126187	-0.231331			-0.178759	135	9.85	0.119	-0.55	0.04444	0.0963	0.04444	0.04444	0.00741	0.03704	0.08148	0.05926	0.01481	0.08148	0.07407	0.0963	0.02963	0.02222	0.04444	0.03704	0.06667	0	0.02963	0.08889	0.21482	0.45184	0.20741	0.12592	10.5304	11.5803	0.0076	0.0305	0.0916	0.0153	0.0153	0.0305	0.0153	0.0076	0.0305	0.0076	0.0076	0.0076	0.0076
310	Q9CQQ7	-0.163841	-0.0862307	-0.170019	-0.293235	-0.178332	256	9.11		-0.15	0.08984	0.04297	0.02344	0.02734	0.00781	0.0625	0.08203	0.05078	0.02344	0.06641	0.10547	0.08984	0.02734	0.03516	0.04688	0.04688	0.04297	0.00391	0.04297	0.08203	0.21876	0.51563	0.15625	0.10937	34.3975	36.33	0.0281	0.012	0.0643	0.012	0.0161	0.0161	0	0.012	0	0.012	0.008	0	0.0161
311	Q9D1P0	-0.318372		-0.0378237		-0.178098	178	9.38	0.056	-0.55	0.0618	0.07303	0.03371	0.05618	0.00562	0.0618	0.05056	0.05056	0.03933	0.05056	0.08989	0.0618	0.03933	0.03933	0.08427	0.04494	0.03933	0.02247	0.03371	0.0618	0.21349	0.50563	0.17416	0.10674	7.99585	8.37702	0.0585	0.0234	0.0058	0.0117	0.0175	0.0058	0	0.0175	0.0292	0.0058	0.0175	0.0058	0.0234
312	P18826				-0.177781	-0.177781	1241	5.55	0.066	-0.2	0.06527	0.05077	0.02417	0.05802	0.01612	0.04754	0.06769	0.06205	0.0274	0.05399	0.11523	0.04835	0.02981	0.03062	0.04835	0.08622	0.05479	0.01048	0.03707	0.06608	0.24979	0.498	0.12652	0.12571	8.94964	9.98777	0.0282	0.0108	0.0216	0.0141	0.0183	0.0158	0.0017	0.0208	0.0091	0.015	0.0108	0.0233	0.01
313	Q8C996		-0.18535	-0.0394927	-0.307086	-0.17731	288	7.77	0.219	0.39	0.10069	0.05903	0.01736	0.03819	0.01042	0.01736	0.04514	0.06597	0.02083	0.06597	0.11806	0.02778	0.02431	0.04861	0.05903	0.11806	0.03125	0.01389	0.02431	0.09375	0.20834	0.6007	0.10764	0.08333	19.2528	20.2583	0.0142	0.0142	0.0142	0.0036	0.0071	0.0142	0.0036	0.0071	0.0071	0.0569	0.0214	0.0036	0.0107
314	P48962	-0.103542	-0.123852	-0.210195	-0.267212	-0.1762	298	9.73		0.06	0.10738	0.05369	0.02685	0.05369	0.01342	0.04698	0.02013	0.10403	0.01007	0.0604	0.08054	0.07718	0.02685	0.06711	0.02349	0.05705	0.03356	0.01678	0.04362	0.07718	0.20806	0.57718	0.14094	0.07382	29.7156	31.4462	0.031	0.0172	0.0483	0.0103	0.0069	0.0103	0.0069	0.0103	0.0103	0.0103	0.0207	0.0103	0
315	P19253	-0.176155	-0.0924755	-0.112713	-0.322479	-0.175956	203	11.02	0.049	-0.45	0.07882	0.10837	0.03448	0.01478	0.00985	0.02956	0.04926	0.06897	0.02463	0.03448	0.11823	0.13793	0.02463	0.02956	0.04433	0.01478	0.03941	0.00985	0.03448	0.0936	0.15271	0.51232	0.27093	0.06404	11.8095	12.5367	0.0202	0.0253	0.1212	0.0101	0.0101	0.0202	0	0.0101	0.0152	0.0051	0.0051	0	0
316	Q8C052	-0.174985				-0.174985	973	6.58	0.449	-0.27	0.11202	0.07914	0.0185	0.0483	0.0185	0.03186	0.05858	0.07194	0.01953	0.00822	0.12641	0.02364	0.00822	0.02467	0.12744	0.09147	0.04728	0.00617	0.00719	0.07091	0.1963	0.5745	0.12231	0.10688	4.48229	5.48979	0.0021	0.0124	0.0218	0.0062	0.0124	0.0124	0.0104	0.0124	0.0021	0.0249	0.0124	0.0083	0
317	O35435			-0.174608		-0.174608	395	9.56	0.109	-0.13	0.09114	0.07848	0.02785	0.05316	0	0.05063	0.0481	0.1038	0.01772	0.04557	0.13418	0.04304	0.01013	0.02785	0.05063	0.05063	0.06076	0.00253	0.02278	0.08101	0.21265	0.54684	0.13924	0.10126	15.7558	16.901	0.0051	0.0205	0.0384	0.0077	0.0179	0.0179	0.0153	0.0102	0.0153	0.0128	0.0179	0.0102	0.0026
318	P06837	-0.376031	0.147205	-0.294391		-0.174406	227	4.63	0.996	-1.29	0.20264	0.02203	0.00881	0.09692	0.00881	0.03965	0.14978	0.05727	0.01322	0.01322	0.00881	0.13216	0.00881	0.00441	0.07489	0.06167	0.06608	0	0	0.03084	0.17621	0.4097	0.16741	0.2467	26.7065	29.4991	0.04	0.0044	0.0933	0.0044	0.0089	0.0356	0.0044	0.0178	0.0089	0.0222	0.0044	0.0089	0.0044
319	P00158		-0.102549		-0.244248	-0.173398	381	7.8		0.72	0.06037	0.021	0.04199	0.02887	0.00787	0.01575	0.01575	0.06562	0.03412	0.11811	0.14173	0.02625	0.04987	0.07612	0.06037	0.06037	0.06299	0.02887	0.04199	0.04199	0.22309	0.65092	0.08137	0.04462	30.9867	34.8827	0.0244	0.0352	0.0027	0.0081	0.0434	0.0217	0	0	0	0.0027	0	0	0.0488
320	Q61625		-0.123677		-0.222565	-0.173121	1007	5.74	0.068	-0.17	0.0566	0.05561	0.05362	0.06058	0.01589	0.04171	0.05065	0.06951	0.01787	0.06554	0.09831	0.04071	0.02582	0.04469	0.04071	0.07746	0.06455	0.01887	0.03178	0.06951	0.26912	0.50545	0.11419	0.11123	14.8605	16.5018	0.0214	0.0265	0.0204	0.0285	0.0265	0.0173	0.0051	0.0173	0.0102	0.0143	0.0122	0.0082	0.0071
321	Q6P5F9	-0.0169135	-0.109888		-0.391924	-0.172909	1071	5.72	0.021	-0.08	0.05696	0.03455	0.05602	0.04388	0.01867	0.06349	0.07283	0.03548	0.02894	0.07096	0.11765	0.05882	0.03641	0.05042	0.03735	0.05042	0.05696	0.01214	0.02708	0.07096	0.25397	0.507	0.12231	0.11671	9.35155	11.3522	0.0349	0.0155	0.0262	0.0426	0.0329	0.0068	0.0029	0.0165	0.0155	0.0078	0.0087	0.0165	0.0242
322	P05202	-0.05852	-0.125028	-0.190224	-0.317441	-0.172803	430	9.13	0.014	-0.23	0.1	0.05116	0.03721	0.04651	0.01628	0.04186	0.05116	0.08372	0.02558	0.04884	0.08372	0.06977	0.02558	0.04884	0.04651	0.06977	0.04419	0.01628	0.02791	0.06512	0.22094	0.53489	0.14651	0.09767	34.6438	36.6578	0.0263	0.0215	0.0453	0.0167	0.0024	0.0286	0.0048	0.0095	0.0048	0.0167	0.0119	0.0072	0.0048
323	P97807	-0.00674773	-0.128163	-0.182363	-0.373559	-0.172708	507	9.12	0.069	-0.07	0.12426	0.04142	0.05523	0.03156	0.00789	0.0355	0.0572	0.08087	0.02564	0.04734	0.08679	0.06312	0.04142	0.03353	0.04931	0.05523	0.06114	0.00394	0.01775	0.08087	0.22485	0.55622	0.13018	0.08876	28.6392	30.2422	0.0206	0.0288	0.0453	0.0288	0.0144	0.0247	0.0103	0.0144	0.0082	0.0165	0.0041	0.0103	0.0082
324	Q6PAJ1	-0.212181	0.134787	0.151224	-0.764566	-0.172684	1270	6.5	0.376	-0.62	0.0622	0.06772	0.03071	0.05433	0.01339	0.05591	0.08268	0.05433	0.01732	0.03465	0.09449	0.06457	0.02441	0.0378	0.06142	0.10394	0.04646	0.00945	0.02677	0.05748	0.26379	0.44962	0.14961	0.13701	5.19247	5.73674	0.0186	0.0242	0.0476	0.0073	0.0056	0.0194	0.0137	0.0089	0.0089	0.0387	0.0097	0.0081	0.0024
325	Q61074	-0.172077				-0.172077	542	4.27	0.511	-0.77	0.07934	0.03137	0.0369	0.09594	0.02214	0.03506	0.131	0.09041	0.01661	0.04244	0.06642	0.06273	0.02583	0.01845	0.04797	0.0738	0.05166	0.00369	0.01845	0.04982	0.21587	0.44651	0.11071	0.22694	3.92481	3.57542	0.0227	0.0227	0.0417	0.0152	0.017	0.0114	0.0095	0.0152	0.0057	0.0057	0.0076	0.017	0
326	Q4VAE3	-0.0397552	-0.242348	-0.211727	-0.194382	-0.172053	234	7.68	0.06	0.28	0.09829	0.05556	0.02137	0.02564	0.02137	0.02564	0.05556	0.11111	0.02137	0.0641	0.14957	0.02991	0.02564	0.04274	0.06838	0.0641	0.05556	0.00855	0.01282	0.04274	0.17949	0.63249	0.10684	0.0812	29.1653	30.9048	0.0132	0.0088	0.0175	0.0132	0.0307	0.0044	0.0175	0.0044	0.0044	0.0219	0.0132	0.0044	0.0044
327	Q8BH95	0.0172	-0.268384	-0.238703	-0.198013	-0.171975	290	8.76	0.003	-0.1	0.12759	0.05172	0.04138	0.03793	0.02414	0.04138	0.07241	0.07931	0.01034	0.05862	0.0931	0.07586	0.03103	0.04483	0.02759	0.05862	0.04828	0.00345	0.01724	0.05517	0.2069	0.54483	0.13792	0.11034	24.2049	25.7514	0.0391	0.0178	0.0391	0.0249	0.0107	0.0214	0.0036	0.0142	0.0107	0.0249	0.0071	0	0
328	O55125	-0.218259	-0.0136747	-0.163834	-0.289908	-0.171419	284	9.48		-0.63	0.07394	0.08099	0.05634	0.03873	0.01408	0.03521	0.07042	0.0493	0.02817	0.03521	0.10563	0.07042	0.02465	0.03873	0.05282	0.06338	0.03169	0.03521	0.0493	0.04577	0.23592	0.47534	0.17958	0.10915	33.2124	35.1864	0.0108	0.0397	0.0614	0.0181	0.0072	0.0036	0.0108	0.0108	0.0108	0.0108	0.0108	0.0108	0.0036
329	Q99020	0.0509525	-0.393168			-0.171108	285	7.69	0.481	-0.89	0.0807	0.04561	0.04912	0.05263	0.00702	0.04561	0.09123	0.12982	0.01404	0.0386	0.03158	0.10175	0.02105	0.04561	0.05263	0.06316	0.04912	0.00351	0.02456	0.05263	0.23157	0.46315	0.1614	0.14386	8.80142	8.30224	0.043	0.0358	0.0609	0.0143	0.0143	0.0143	0.0108	0.0108	0.0143	0.0251	0.0036	0.0143	0.0072
330	Q9CQF9	-0.243187	-0.0885604	-0.19955	-0.15139	-0.170672	505	6.44	0.032	-0.12	0.06931	0.04554	0.04554	0.05149	0.00792	0.02772	0.05743	0.07723	0.02178	0.05545	0.10297	0.05743	0.03168	0.04752	0.0396	0.08911	0.0396	0.01584	0.04554	0.07129	0.24751	0.51881	0.12475	0.10892	6.54681	6.98118	0.0184	0.0266	0.0409	0.0204	0.0082	0.0102	0.0082	0.0143	0.0102	0.0204	0.0123	0.0082	0.0082
331	Q8C163	-0.104005		-0.190732	-0.216971	-0.170569	368	8.21	0.052	-0.45	0.09239	0.07337	0.03804	0.05435	0.01087	0.03533	0.07609	0.05978	0.02174	0.03533	0.09511	0.0625	0.01359	0.05707	0.0462	0.08967	0.03804	0.01087	0.02989	0.05978	0.23097	0.48099	0.15761	0.13044	30.961	31.461	0.0138	0.0138	0.0496	0.0248	0.0055	0.0083	0.0165	0.0083	0.0193	0.0193	0.0165	0.011	0.0083
332	P62743			-0.169393		-0.169393	142	5.82		-0.05	0.05634	0.05634	0.07042	0.05634	0.02113	0.04225	0.08451	0.02113	0.02817	0.06338	0.10563	0.06338	0.02817	0.07746	0	0.01408	0.04225	0.00704	0.05634	0.10563	0.22534	0.48591	0.14789	0.14085	25.5676	24.4389	0	0.0507	0.0652	0.0217	0	0.0217	0.0217	0	0	0.0072	0.0072	0	0
333	Q8K310	0.0968927	-0.310556	0.104263	-0.567879	-0.16932	846	5.87	0.602	-0.93	0.05792	0.06028	0.0461	0.07565	0.01064	0.0461	0.08274	0.07565	0.02837	0.03428	0.0922	0.07801	0.02128	0.026	0.06265	0.09456	0.03783	0.00473	0.03191	0.0331	0.2565	0.41845	0.16666	0.15839	4.81991	4.9787	0.0435	0.0121	0.0362	0.035	0.0181	0.0085	0	0.0121	0.029	0.0085	0.0133	0.0302	0.0097
334	Q9D8B4	-0.32834	-0.273094	0.0865287	-0.161798	-0.169176	141	8.63		0.16	0.12057	0.04965	0.01418	0.02837	0.03546	0.01418	0.04255	0.12766	0.02128	0.04965	0.07092	0.04255	0.02837	0.04965	0.04255	0.04255	0.09929	0.00709	0.04965	0.06383	0.21985	0.59575	0.11348	0.07092	21.2918	22.7962	0.0365	0	0.0073	0.0146	0.0365	0.0292	0.0146	0.0219	0.0146	0.0073	0.0146	0.0146	0.0292
335	P54775	-0.352291		0.0147846		-0.168753	418	5.09	0.002	-0.35	0.07177	0.05742	0.0311	0.07177	0.00478	0.05263	0.0933	0.05024	0.01675	0.07656	0.09809	0.06938	0.02871	0.03589	0.05024	0.04785	0.04067	0	0.0311	0.07177	0.20335	0.48805	0.14355	0.16507	6.11127	7.13114	0.0099	0.0222	0.0616	0.0099	0.0172	0.0222	0.0025	0	0.0049	0.0148	0.0099	0.0049	0.0049
336	Q9CRC8	-0.168616				-0.168616	602	6.43	0.073	-0.23	0.05316	0.06312	0.07143	0.05648	0.01495	0.04485	0.06645	0.0299	0.02326	0.05316	0.18937	0.05316	0.01827	0.02824	0.0515	0.0814	0.04651	0.00498	0.00831	0.04153	0.2525	0.48506	0.13954	0.12293	7.79415	8.46004	0.0254	0.0389	0.0288	0.0338	0.0169	0.0068	0.0102	0.0135	0.0152	0.0135	0.0085	0.0135	0.0186
337	O35381	0.0413906	-0.378576			-0.168593	247	4.05	0.413	-1.21	0.02024	0.03239	0.06478	0.12146	0.01215	0.01215	0.23482	0.05668	0.00405	0.03239	0.11741	0.07692	0.01215	0.01619	0.02834	0.05263	0.02429	0	0.03239	0.04858	0.18624	0.34413	0.11336	0.35628	8.5903	10.2653	0.0328	0.0492	0.0451	0.0164	0.0082	0.0082	0.0082	0	0.0041	0.0123	0.0082	0.0164	0.0082
338	Q8BMI3	-0.168497				-0.168497	718	5.47	0.44	-0.38	0.07799	0.03621	0.04039	0.04457	0.01253	0.04318	0.07382	0.04735	0.01671	0.03621	0.11421	0.06128	0.0195	0.03064	0.11838	0.10585	0.04318	0.00836	0.01253	0.0571	0.24513	0.52227	0.1142	0.11839	6.13166	6.65606	0.0241	0.0227	0.0384	0.0185	0.0085	0.0185	0.0071	0.0099	0.0071	0.0241	0.0085	0.0156	0.0028
339	Q03265	-0.0657351	-0.14608	-0.164114	-0.297969	-0.168474	553	9.22	0.007	-0.1	0.09765	0.06872	0.03074	0.05244	0.00362	0.04521	0.05606	0.09403	0.01085	0.06872	0.09765	0.05606	0.0217	0.02712	0.03436	0.07414	0.04882	0	0.02893	0.08318	0.22784	0.52803	0.13563	0.1085	29.7301	31.6101	0.0166	0.0129	0.0407	0.0185	0.0166	0.0129	0.0037	0.0166	0.0129	0.0074	0.0074	0.0018	0
340	Q9CQF3	0.0126447	-0.349491			-0.168423	227	8.85	0.062	-0.41	0.03524	0.05727	0.05286	0.03524	0.00441	0.05286	0.07048	0.07048	0.02203	0.05286	0.11894	0.06167	0.01762	0.05286	0.08811	0.03084	0.05286	0.01762	0.04405	0.06167	0.23347	0.51981	0.14097	0.10572	6.87192	6.99246	0.0224	0.0224	0.0404	0.0314	0.0179	0.0179	0.0045	0.0135	0.0135	0.009	0.0135	0.0045	0.0135
341	Q5DTL9	-0.152426	-0.26846	-0.0176373	-0.233891	-0.168103	1118	6.07	0.247	-0.13	0.05635	0.05277	0.02415	0.05277	0.01878	0.03399	0.07245	0.06798	0.03309	0.0644	0.10912	0.05546	0.03041	0.05188	0.05546	0.07603	0.04741	0.0161	0.01789	0.06351	0.19947	0.53399	0.14132	0.12522	8.90059	9.4597	0.028	0.0112	0.0308	0.0149	0.0177	0.0149	0.0037	0.013	0.0186	0.0205	0.013	0.0084	0.0112
342	Q80YN3	-0.127223	-0.206029	-0.169867		-0.167707	633	5.92	0.997	-1	0.07741	0.03791	0.03476	0.06319	0.01264	0.04897	0.08531	0.06951	0.01106	0.00948	0.04739	0.10111	0.01422	0.0237	0.10427	0.11374	0.07583	0.00158	0.00316	0.06477	0.27646	0.42497	0.15008	0.1485	14.3605	15.2609	0.0288	0.0256	0.0737	0.0096	0.0208	0.0256	0.0144	0.016	0.0144	0.0369	0.008	0.008	0.0016
343	A0A140LJC7			-0.167358		-0.167358																													16.515	16.6015
344	Q9DB41	-0.131364	-0.0583707	-0.310363		-0.166699	320	9.38	0.041	0.22	0.10938	0.05937	0.02187	0.03438	0.03438	0.05	0.03125	0.10312	0.00937	0.05937	0.11875	0.04688	0.03438	0.0375	0.03438	0.05625	0.07812	0.00313	0.02187	0.05625	0.22811	0.59064	0.11562	0.06563	7.42585	8.06497	0.0129	0.0162	0.0356	0.0065	0.0162	0.0356	0.0065	0.0227	0.0032	0.0162	0.0162	0	0.0097
345	Q78IK2			-0.165933		-0.165933	58	9.84	0.017	0.05	0.10345	0.03448	0.03448	0.01724	0.01724	0.03448	0.01724	0.10345	0	0.03448	0.10345	0.10345	0.03448	0.06897	0.03448	0.03448	0.10345	0	0.06897	0.05172	0.27586	0.55172	0.13793	0.03448	14.3304	15.2097	0.0714	0.0179	0.0357	0.0179	0.0536	0.0179	0	0.0357	0.0179	0	0.0179	0.0179	0
346	Q80TB8	-0.332928	0.0011576			-0.165885	417	4.98	0.175	-0.22	0.07194	0.03597	0.04556	0.05036	0.01439	0.02878	0.09832	0.09113	0.01439	0.05036	0.08393	0.07194	0.03357	0.04317	0.04077	0.05995	0.04556	0.00959	0.02158	0.08873	0.20143	0.52758	0.1223	0.14868	12.0781	11.6812	0.0223	0.0323	0.0521	0.0149	0.005	0.0273	0.005	0.0099	0.005	0.0124	0.0074	0.0099	0
347	Q9D6M3	-0.0568627	-0.117158	-0.218479	-0.270978	-0.165869	323	9.26	0.062	0.11	0.12384	0.05263	0.03096	0.03406	0.02477	0.06502	0.03715	0.08978	0.00929	0.05573	0.12074	0.04954	0.02167	0.04025	0.05573	0.05263	0.04644	0.0031	0.02786	0.05882	0.22291	0.59443	0.11146	0.07121	17.791	18.9442	0.0032	0.0127	0.0475	0.019	0.0032	0.0316	0.0063	0.0063	0.0095	0.0063	0.0127	0.0032	0
348	Q9Z1Q5		-0.165858			-0.165858	241	5.09	0.062	-0.31	0.07884	0.04149	0.05394	0.04979	0.0249	0.0332	0.09544	0.05394	0.01245	0.0332	0.12448	0.07054	0.01245	0.04979	0.05809	0.04564	0.06224	0.00415	0.0332	0.06224	0.22822	0.50208	0.12448	0.14523	6.47048	7.24394	0.0126	0.042	0.0588	0.0126	0.0126	0.042	0	0.0084	0.0126	0.0084	0.0126	0.0042	0.0126
349	P35550	-0.0827867	-0.248548			-0.165667	327	10.25	0.358	-0.48	0.06728	0.09174	0.0367	0.04281	0.00612	0.02752	0.04587	0.21101	0.03058	0.05199	0.04281	0.0581	0.01835	0.04281	0.04587	0.04893	0.02446	0.00306	0.02141	0.08257	0.15902	0.57187	0.18042	0.08868	7.35108	8.05652	0.0062	0.028	0.053	0.0093	0.0031	0.0125	0.0031	0.0062	0.0218	0.0031	0.0093	0	0
350	Q9JME7	-0.0869438	-0.244304			-0.165624	139	6.28		-0.12	0.05036	0.05036	0.05036	0.06475	0.02158	0.02158	0.05036	0.02878	0.02158	0.05036	0.07194	0.05755	0.06475	0.03597	0.03597	0.07914	0.06475	0	0.07194	0.10791	0.28777	0.46762	0.12949	0.11511	7.22827	7.73829	0.0154	0.0308	0.0462	0.0231	0.0231	0.0231	0.0077	0.0154	0	0.0077	0.0154	0.0154	0
351	O09111	-0.176911	-0.121344	-0.141662	-0.22231	-0.165557	151	5.14	0.185	-0.47	0.09272	0.09272	0.03311	0.06623	0.00662	0.03311	0.08609	0.05298	0.00662	0.02649	0.0596	0.03311	0.03974	0.05298	0.07285	0.0596	0.01987	0.02649	0.04636	0.09272	0.19205	0.52319	0.13245	0.15232	26.3706	28.1427	0.0138	0.0207	0.0207	0.0138	0	0.0207	0	0	0.0138	0.0138	0.0138	0.0069	0
352	Q9QXS1	-0.0228041	-0.175105	-0.124733	-0.338104	-0.165187	4691	5.74	0.282	-0.68	0.10573	0.09422	0.01492	0.04136	0.00725	0.08271	0.12705	0.04818	0.01727	0.03517	0.11575	0.05628	0.01535	0.01919	0.03091	0.055	0.04754	0.00703	0.02238	0.0567	0.22255	0.44126	0.16777	0.16841	13.9307	14.8307	0.0087	0.0107	0.0498	0.0047	0.0098	0.0192	0.0087	0.0103	0.0027	0.0181	0.0098	0.0056	0.0016
353	Q922F4	-0.053265		-0.0299348	-0.411405	-0.164868	447	4.8	0.063	-0.35	0.06488	0.04698	0.04922	0.05817	0.0179	0.04922	0.08054	0.07606	0.02237	0.04251	0.07383	0.03579	0.04251	0.05369	0.04474	0.06488	0.06488	0.00895	0.03356	0.06935	0.26176	0.49442	0.10514	0.13871	29.369	31.7148	0	0.0397	0.0374	0.0117	0.0164	0.0327	0.0117	0.007	0	0.0164	0.0093	0.0093	0
354	P39054	-0.35488	-0.204324	-0.123353	0.02311	-0.164862	870	7.02	0.234	-0.45	0.05747	0.07011	0.04138	0.05977	0.0069	0.04943	0.07126	0.05172	0.01954	0.07241	0.09655	0.05977	0.02299	0.03563	0.07471	0.07241	0.05172	0.00575	0.02184	0.05862	0.23678	0.48275	0.14942	0.13103	7.84127	8.3852	0.0177	0.0343	0.0437	0.0083	0.0165	0.0272	0.0047	0.0047	0.0083	0.026	0.0106	0.0059	0.0024
355	Q6GSS7	-0.0963449		-0.370541	-0.0276568	-0.164848	130	10.9	0.262	-0.47	0.13077	0.09231	0.04615	0.01538	0	0.03846	0.05385	0.10769	0.03077	0.04615	0.11538	0.10769	0.01538	0.00769	0.03846	0.03846	0.03077	0	0.02308	0.06154	0.17692	0.52306	0.23077	0.06923	68.4892	55.8164	0.0078	0.0469	0.1016	0	0	0	0.0312	0	0	0.0078	0	0	0
356	P63168	0.0649241		-0.377638	-0.181086	-0.1646	89	6.89		-0.45	0.07865	0.02247	0.04494	0.05618	0.03371	0.04494	0.07865	0.04494	0.04494	0.07865	0.04494	0.11236	0.03371	0.05618	0.01124	0.04494	0.04494	0.01124	0.05618	0.05618	0.23594	0.44944	0.17977	0.13483	11.2798	12.2966	0.0349	0.0349	0.0814	0.0116	0.0116	0.0349	0	0	0	0	0	0.0116	0
357	P70404	-0.130182	-0.0423265	-0.168543	-0.317345	-0.164599	393	9.17	0.107	-0.07	0.10433	0.05598	0.06107	0.03817	0.01781	0.02799	0.04835	0.06616	0.04326	0.07888	0.07888	0.05344	0.03562	0.01781	0.04326	0.06361	0.05598	0.00254	0.0229	0.08397	0.23155	0.52926	0.15268	0.08652	23.3246	24.8817	0.0158	0.0449	0.0396	0.0185	0.029	0.0158	0.0026	0.0106	0	0.0264	0.0106	0.0053	0.0053
358	Q8BYL4			-0.164554		-0.164554	472	9.26	0.023	-0.16	0.07839	0.07415	0.02542	0.03814	0.01271	0.04661	0.05932	0.0911	0.0339	0.03602	0.12712	0.04449	0.01907	0.05508	0.04237	0.06568	0.04873	0.01059	0.02542	0.06568	0.21186	0.53813	0.15254	0.09746	11.7255	12.2416	0.0216	0.013	0.0238	0.013	0.0194	0.0022	0.0151	0.013	0.0065	0.0194	0.013	0.0086	0.013
359	P01831	-0.00733701	0.265419	-0.20259	-0.712574	-0.164271	162	9.16	0.031	-0.03	0.03704	0.04938	0.0679	0.03704	0.02469	0.04938	0.03704	0.04321	0.02469	0.04321	0.17284	0.05556	0.01852	0.02469	0.02469	0.11728	0.0679	0.00617	0.02469	0.07407	0.32715	0.46913	0.12963	0.07408	15.3542	16.9125	0.0063	0.0503	0.0503	0.0189	0.0126	0.0503	0.0063	0	0.0063	0.0314	0.0063	0.0126	0.0126
360	Q7TQF7	-0.181658	0.0920782	-0.0341135	-0.533289	-0.164246	686	4.56	0.59	-0.64	0.1035	0.03353	0.0277	0.06122	0.00292	0.05394	0.11662	0.05685	0.01749	0.02478	0.08309	0.06122	0.01312	0.03499	0.08455	0.06851	0.06706	0.0102	0.01603	0.06268	0.23324	0.47668	0.11224	0.17784	17.6858	19.2365	0.0222	0.0162	0.0399	0.0118	0.0192	0.0103	0.0133	0.0251	0.0044	0.0103	0.0059	0.0118	0.0015
361	Q68FM6	0.388624		0.0535996	-0.934802	-0.164193	823	7.31	0.222	-0.28	0.07776	0.0486	0.0401	0.04496	0.02309	0.03281	0.05589	0.06926	0.03038	0.0401	0.10693	0.05225	0.01701	0.03159	0.06318	0.10571	0.05468	0.00608	0.03888	0.06075	0.27218	0.49575	0.13123	0.10085	7.58832	7.86736	0.0062	0.0309	0.047	0.0099	0.0074	0.0284	0.0111	0.0087	0.0037	0.0408	0.0037	0.0062	0.0012
362	P84104	-0.115651	-0.212413			-0.164032	164	11.64	0.561	-1.52	0.03659	0.2439	0.05488	0.05488	0.02439	0	0.06098	0.06707	0.0122	0	0.05488	0.03049	0.0061	0.03659	0.08537	0.13415	0.0122	0.0122	0.02439	0.04878	0.22562	0.37197	0.28659	0.11586	12.7629	14.0067	0	0.0164	0.0246	0.041	0.0082	0.0246	0	0.0082	0.041	0	0.0164	0.0246	0
363	Q99JY8	-0.330749	-0.159302	-0.0103997	-0.154701	-0.163788	312	9.25	0.013	0.13	0.07372	0.0609	0.03846	0.04167	0.03526	0.03205	0.03205	0.05449	0.01923	0.07372	0.10577	0.05449	0.02244	0.06731	0.04487	0.08654	0.04167	0.00321	0.05128	0.0609	0.25	0.54169	0.13462	0.07372	5.33641	5.70518	0.0098	0.0295	0.0459	0.0098	0.0066	0.0131	0.0066	0.0164	0.0033	0.0328	0.023	0.0098	0.0066
364	P00405	-0.0705425	-0.167979	-0.188185	-0.22745	-0.163539	227	4.6		0.27	0.03965	0.02643	0.03965	0.04846	0.01322	0.02643	0.06167	0.03524	0.02643	0.0837	0.13656	0.02203	0.07048	0.03084	0.06167	0.0793	0.07048	0.02203	0.04405	0.06167	0.25991	0.55506	0.07489	0.11013	21.2396	22.6866	0.0228	0.032	0	0.0091	0.0457	0.0137	0	0.0137	0	0.0183	0	0	0.0594
365	Q91VZ6	-0.128663		-0.197549		-0.163106	440	8.71	0.63	-0.57	0.09091	0.02727	0.05455	0.03636	0.01364	0.07727	0.05682	0.08182	0.00909	0.03636	0.07273	0.07727	0.04545	0.02955	0.08864	0.06818	0.06591	0.01364	0.01364	0.04091	0.27955	0.51365	0.11363	0.09318	9.37692	9.68598	0.0381	0.0238	0.0429	0.0333	0.0286	0.0119	0.0071	0.0214	0.0167	0.0143	0.0024	0.0119	0.0119
366	Q8BK08	-0.132341	-0.00798632	-0.225654	-0.286028	-0.163002	190	6.98	0.005	0	0.09474	0.05789	0.01579	0.04211	0.04211	0.03158	0.05789	0.06316	0.03158	0.04737	0.12632	0.04211	0.00526	0.01579	0.04211	0.05789	0.06316	0.01579	0.07368	0.07368	0.2421	0.52633	0.13158	0.1	19.4679	20.7929	0.0053	0.0106	0.037	0.0053	0.0212	0.0265	0.0106	0.0053	0.0106	0.0106	0.0159	0.0053	0.0106
367	P08249	-0.048791	-0.144482	-0.2097	-0.249011	-0.162996	338	8.93		0.12	0.11538	0.03254	0.04438	0.0355	0.02367	0.02663	0.0503	0.0858	0.01479	0.06213	0.09172	0.07396	0.02071	0.0355	0.06213	0.05325	0.07101	0	0.01479	0.0858	0.21006	0.58284	0.12129	0.0858	34.5431	36.8287	0.0272	0.0393	0.0483	0.006	0.0181	0.0272	0.0151	0.0121	0.006	0.0121	0.006	0.003	0
368	Q9D1R9	-0.151928	-0.0539958	-0.182797	-0.261268	-0.162497	117	11.47	0.06	-0.54	0.08547	0.13675	0.02564	0.00855	0.03419	0.05128	0.01709	0.05983	0.00855	0.03419	0.07692	0.12821	0.02564	0.00855	0.03419	0.06838	0.05128	0	0.04274	0.10256	0.23932	0.46154	0.27351	0.02564	10.4011	11.1486	0.0702	0.0263	0.0614	0	0.0263	0.0175	0	0.0088	0.0175	0.0088	0.0439	0.0088	0
369	P10833		-0.162083			-0.162083	218	6.32	0.229	-0.4	0.07339	0.07339	0.02752	0.06422	0.01376	0.05046	0.05963	0.1055	0.01376	0.04128	0.07798	0.04587	0.01835	0.05046	0.06881	0.07339	0.04128	0	0.02752	0.07339	0.22017	0.52292	0.13302	0.12385	10.7812	13.8301	0.0093	0.0187	0.0374	0.0093	0.0093	0.0093	0	0.0234	0.0047	0.0187	0.014	0.014	0
370	D3Z7P3	-0.0765085	-0.0528607	-0.236695	-0.282172	-0.162059	674	8.23	0.211	-0.28	0.07567	0.04896	0.04006	0.05786	0.02226	0.04748	0.04748	0.09496	0.02671	0.03116	0.09792	0.06231	0.03264	0.04896	0.05786	0.0638	0.04154	0.00742	0.02522	0.06973	0.2181	0.53858	0.13798	0.10534	15.1859	16.2397	0.0291	0.0153	0.0353	0.0261	0.0169	0.0092	0.0061	0.0107	0.0123	0.0092	0.0092	0.0138	0.0092
371	Q3TDN2		-0.340741	0.0172622		-0.16174	445	5.35	0.267	-0.72	0.05169	0.09213	0.0382	0.05618	0.01348	0.07416	0.10787	0.02921	0.02022	0.0382	0.10562	0.04045	0.02247	0.05169	0.06742	0.05393	0.04045	0.00899	0.03146	0.05618	0.2382	0.44495	0.1528	0.16405	6.45018	7.09417	0.0096	0.0264	0.0337	0.012	0.0144	0.0096	0.0048	0.012	0.0144	0.012	0.0264	0.0048	0.0144
372	Q9JLZ3	-0.0909784	-0.122344	-0.162146	-0.271014	-0.161621	314	9.56	0.041	0.02	0.1465	0.07962	0.02548	0.03822	0.01592	0.02229	0.07006	0.09554	0.00955	0.06369	0.11465	0.06688	0.02229	0.01592	0.0414	0.05096	0.03185	0.00318	0.01592	0.07006	0.1465	0.58915	0.15605	0.10828	28.4258	30.366	0.0358	0.0065	0.0326	0.0195	0.0033	0.0065	0.0065	0.0163	0.0261	0.0098	0.0098	0.0065	0.0423
373	D3YZU1	-0.141721	-0.27472	-0.0804495	-0.149137	-0.161507	2167	8.52	0.692	-0.56	0.09275	0.06184	0.01661	0.04061	0.00646	0.03415	0.05168	0.11168	0.03	0.0203	0.08952	0.03415	0.012	0.0263	0.13982	0.11583	0.05076	0.00784	0.01846	0.03922	0.23581	0.54589	0.12599	0.09229	15.4848	16.5983	0.0131	0.0126	0.0215	0.0042	0.0126	0.0243	0.0065	0.0079	0.0079	0.0322	0.0075	0.0154	0.0014
374	Q9JHW2	-0.114837	-0.207618			-0.161228	276	6.44		-0.22	0.08333	0.03986	0.02174	0.05797	0.02174	0.05072	0.05435	0.06522	0.01449	0.06159	0.0942	0.06884	0.00725	0.03623	0.05435	0.08333	0.06522	0.01087	0.0471	0.06159	0.26811	0.49637	0.12319	0.11232	16.1752	17.6249	0.0328	0.0073	0.0365	0.0146	0.0292	0.0182	0.0109	0.0073	0.0036	0.0182	0.0036	0.0073	0.0146
375	O35286	-0.0824548	-0.238784			-0.160619	795	7.12		-0.52	0.06415	0.07673	0.03145	0.06918	0.01761	0.04528	0.06792	0.0478	0.03145	0.05409	0.09308	0.05912	0.03019	0.03019	0.05409	0.05786	0.06289	0.00629	0.03899	0.06164	0.23647	0.45913	0.1673	0.1371	5.8587	6.42752	0.0324	0.0117	0.0285	0.0208	0.0285	0.0117	0.0039	0.0208	0.0311	0.0026	0.0078	0.0104	0.0104
376	P18653	-0.540824	-0.213818	-0.0455006	0.158203	-0.160485	724	8.2	0.105	-0.37	0.05801	0.04972	0.02486	0.05801	0.00967	0.04006	0.0663	0.06906	0.03453	0.04558	0.11602	0.07873	0.0221	0.04144	0.05525	0.06492	0.05939	0.00967	0.03315	0.06354	0.22238	0.49034	0.16298	0.12431	8.97538	9.7182	0.0141	0.0155	0.0664	0.0099	0.0155	0.0268	0.0099	0.0085	0.0071	0.0169	0.0056	0.0099	0.0028
377	Q60668	-0.12279	-0.419623	-0.0916418	-0.00611718	-0.160043	355	7.61	0.434	-0.9	0.09014	0.03944	0.04507	0.04225	0.00845	0.0507	0.08451	0.16338	0.01408	0.02817	0.02535	0.09014	0.02254	0.03944	0.03099	0.07606	0.0338	0.01408	0.05915	0.04225	0.26478	0.46479	0.14366	0.12676	11.8591	12.6638	0.0638	0.0101	0.0436	0.0134	0.0134	0.0134	0.0034	0.0067	0.0134	0.0168	0.0134	0.0134	0.0168
378	Q9JKC6	-0.392341	-0.00425745	-0.111875	-0.130711	-0.159796	149	9.01	0.832	-0.56	0.18121	0.02013	0.03356	0.04698	0.00671	0.02685	0.0604	0.08054	0.00671	0.01342	0.06711	0.10738	0.00671	0.00671	0.13423	0.0604	0.08054	0.00671	0	0.05369	0.20135	0.55704	0.13422	0.10738	19.9911	21.5729	0.0203	0.0338	0.0878	0	0.0203	0.0405	0.0068	0.0135	0	0.027	0	0.0068	0.0068
379	P70236	-0.0595735		-0.259627		-0.1596	334	7	0.108	-0.27	0.05389	0.03892	0.02695	0.06886	0.01796	0.0509	0.05689	0.05689	0.01796	0.06587	0.08084	0.08683	0.03293	0.04491	0.06287	0.07784	0.04491	0.00898	0.02395	0.08084	0.22455	0.50598	0.14371	0.12575	6.23167	7.30632	0.0402	0.0155	0.0495	0.0124	0.0124	0.0186	0.0155	0	0	0.0093	0.0031	0.0124	0.0186
380	Q61598	0.00573973	-0.0955098	-0.261896	-0.286404	-0.159517	445	5.93	0.011	-0.3	0.04494	0.04719	0.03596	0.06742	0.02022	0.03371	0.07191	0.06966	0.01124	0.07865	0.07865	0.08315	0.02921	0.04494	0.04719	0.06067	0.04944	0.00225	0.05393	0.06966	0.23371	0.48537	0.14158	0.13933	10.2425	10.7961	0.0452	0.0151	0.0427	0.0201	0.0151	0.0226	0.005	0.0101	0.0226	0.0176	0.0101	0.0101	0.005
381	Q6IRU5	-0.159192				-0.159192	229	4.56	0.773	-0.87	0.13537	0.04367	0.03493	0.06114	0.00873	0.0786	0.12664	0.05677	0	0.03057	0.04803	0.07424	0.0131	0.0393	0.04803	0.0917	0.03493	0.01747	0.0131	0.04367	0.25326	0.44104	0.11791	0.18778	18.7066	20.3851	0.0221	0.0221	0.0531	0.0133	0.0133	0.0133	0	0.0088	0.0044	0.031	0.0133	0.0088	0
382	P04925	-0.362573		0.0455059		-0.158533	254	9.38	0.382	-0.61	0.03937	0.04331	0.05512	0.02756	0.01181	0.06299	0.02756	0.16142	0.03543	0.02756	0.05118	0.04331	0.03543	0.02756	0.06693	0.05906	0.06299	0.03937	0.05512	0.06693	0.29528	0.52756	0.12205	0.05512	5.19294	6.55141	0.0122	0.049	0.0327	0.0082	0	0.0531	0.0041	0.0082	0.0082	0.0367	0.0082	0.0041	0
383	Q3V1U8		-0.122397	-0.0468837	-0.304849	-0.158043	326	8.68	0.025	-0.3	0.04908	0.05215	0.03681	0.05521	0.03067	0.04908	0.06442	0.04294	0.02761	0.07055	0.11043	0.08589	0.04294	0.05215	0.04601	0.05521	0.03988	0.01534	0.03374	0.03988	0.21472	0.49999	0.16565	0.11963	10.1745	10.6535	0.0545	0.0224	0.0353	0.016	0.016	0.016	0.0032	0.0064	0.0128	0.0128	0.016	0.0032	0.0096
384	P23492	-0.336167	0.0201651			-0.158001	289	5.78	0.003	-0.13	0.07266	0.05882	0.04844	0.04152	0.0173	0.04152	0.07266	0.09343	0.02768	0.0346	0.09689	0.0346	0.04844	0.05536	0.04498	0.03806	0.0519	0.00692	0.03114	0.08304	0.21106	0.55362	0.1211	0.11418	10.0866	11.7396	0.0255	0.0255	0.0109	0.0255	0.0109	0.0109	0.0255	0.0073	0.0255	0.0073	0.0073	0.0109	0.0145
385	P31324	-0.26204	-0.240205	-0.278631	0.150263	-0.157653	416	4.9	0.209	-0.37	0.09856	0.0649	0.04567	0.0625	0.01683	0.03606	0.10337	0.08413	0.01442	0.05769	0.07212	0.05288	0.02644	0.05048	0.03365	0.04087	0.04567	0.00481	0.02163	0.06731	0.1899	0.51202	0.1322	0.16587	24.4393	26.3126	0.0321	0.037	0.0222	0.0099	0.0123	0.0148	0.0074	0.0123	0.0198	0.0049	0.0222	0.0049	0.0099
386	Q9WTP7	0.154201		-0.469081		-0.15744	227	8.87	0.07	-0.32	0.05286	0.04846	0.02643	0.04846	0.00441	0.05727	0.06167	0.07048	0.02203	0.06167	0.11013	0.07489	0.01762	0.03084	0.06167	0.04846	0.09251	0.01322	0.02643	0.07048	0.2511	0.49338	0.14538	0.11013	13.1875	15.0188	0.0359	0.0224	0.0404	0.0045	0.0314	0.0314	0.0045	0.0269	0.0045	0.009	0.0045	0.0045	0.0135
387	Q9D0M5	-0.138779	-0.117411	-0.215578		-0.157256	89	6.81		-0.46	0.08989	0.02247	0.04494	0.07865	0.02247	0.04494	0.05618	0.04494	0.03371	0.07865	0.03371	0.11236	0.04494	0.05618	0.01124	0.04494	0.04494	0.01124	0.06742	0.05618	0.24718	0.44944	0.16854	0.13483	15.3225	15.5908	0.0118	0.0353	0.1059	0.0118	0.0353	0.0118	0	0	0	0.0118	0	0	0.0118
388	Q6NVF9	-0.0037879	-0.309968			-0.156878	551	6.66	0.784	-0.97	0.05989	0.09074	0.02541	0.07078	0.00544	0.03267	0.05263	0.11978	0.02178	0.02904	0.05263	0.02904	0.01452	0.02904	0.18512	0.0726	0.0363	0.00363	0.02904	0.03993	0.19602	0.53902	0.14156	0.12341	5.60717	6.11264	0.0184	0.0055	0.011	0.0203	0.0184	0	0	0.0184	0.0276	0.0055	0.0055	0.0203	0.0055
389	O35658	-0.140203	-0.134889	-0.136545	-0.215203	-0.15671	278	4.82	0.219	-0.5	0.06835	0.04676	0.03237	0.06835	0.02158	0.03597	0.10432	0.06115	0.02518	0.03597	0.11151	0.06115	0.01079	0.04317	0.06475	0.06115	0.06835	0.01079	0.01439	0.05396	0.21223	0.48202	0.13309	0.17267	27.2807	29.2941	0.0182	0.0291	0.0436	0.0036	0.0145	0.0182	0.0218	0.0145	0.0145	0.0109	0.0073	0.0073	0.0182
390	Q91VA7	-0.0984074	0.00962835	-0.143605	-0.394019	-0.156601	384	8.76		-0.13	0.10417	0.04427	0.04427	0.03385	0.01302	0.03385	0.06771	0.07552	0.03646	0.04948	0.08594	0.07031	0.03906	0.03125	0.03385	0.0599	0.04948	0.00521	0.03385	0.08854	0.22135	0.52604	0.15104	0.10156	22.5256	24.139	0.019	0.0271	0.0542	0.019	0.0136	0.0217	0.0054	0.0108	0.0027	0.0244	0.0108	0.0054	0.0081
391	Q3V384			-0.156502		-0.156502	480	8.23	0.021	-0.34	0.07708	0.07083	0.02292	0.0625	0.01875	0.05	0.06667	0.05833	0.02083	0.04792	0.10417	0.06458	0.02083	0.05	0.04583	0.07083	0.04583	0.00625	0.03333	0.0625	0.22291	0.49166	0.15624	0.12917	14.081	14.591	0.0362	0.0128	0.0298	0.0106	0.0191	0.0021	0.0128	0.0128	0.0255	0.017	0.0191	0.0106	0.0128
392	Q64521	-0.129703	-0.105929	-0.250499	-0.137214	-0.155836	727	6.17	0.048	-0.21	0.08116	0.06052	0.03164	0.05777	0.01238	0.03164	0.06878	0.07015	0.02063	0.04952	0.09904	0.0564	0.02889	0.02751	0.04402	0.06465	0.05915	0.01238	0.03851	0.08528	0.22559	0.51033	0.13755	0.12655	26.3437	28.2256	0.0241	0.0212	0.034	0.0113	0.0184	0.0156	0.0085	0.0184	0.0184	0.0212	0.0142	0.0184	0.0014
393	Q9D6J6	-0.0701156	-0.0700794	-0.189246	-0.293833	-0.155818	248	7	0.141	-0.3	0.08871	0.05242	0.04839	0.04435	0.02419	0.03629	0.06452	0.08065	0.02419	0.04435	0.08871	0.05645	0.02419	0.03226	0.08468	0.02419	0.06855	0.00806	0.03226	0.07258	0.20968	0.54838	0.13306	0.10887	20.2894	21.763	0.034	0.0136	0.0408	0.0204	0.0272	0.0068	0	0.0476	0.0136	0.0068	0.0068	0.0068	0.0272
394	O88712	-0.234129	-0.126399	-0.13683	-0.125371	-0.155682	441	6.28	0.141	-0.12	0.10884	0.06349	0.03401	0.05215	0.01814	0.03401	0.05896	0.0771	0.04535	0.05669	0.10204	0.03175	0.02041	0.02494	0.06349	0.05896	0.05215	0.0068	0.01587	0.07483	0.195	0.55328	0.14059	0.11111	18.314	19.6886	0.0046	0.0208	0.0278	0.0139	0.0185	0.0162	0.0093	0.0093	0.0116	0.0185	0.0046	0.0139	0
395	Q9CQC7	-0.117141	-0.161332	-0.0880753	-0.255936	-0.155621	129	9.89	0.016	-0.67	0.07752	0.10853	0.03876	0.05426	0	0.02326	0.05426	0.03876	0.00775	0.05426	0.10078	0.06977	0.00775	0.03876	0.08527	0.06977	0.04651	0.0155	0.06977	0.03876	0.24807	0.45736	0.18605	0.10852	26.5178	28.5244	0.0391	0.0234	0.0312	0.0156	0.0078	0.0234	0	0.0156	0.0391	0.0078	0.0312	0.0078	0.0078
396	Q9D1H6	-0.159365	0.0102534	-0.124272	-0.34821	-0.155398	173	9.4	0.312	-0.72	0.05202	0.06936	0.04624	0.05202	0	0.0289	0.09827	0.01734	0.02312	0.05202	0.10405	0.11561	0.01156	0.0289	0.08092	0.0578	0.04624	0.00578	0.0289	0.08092	0.20808	0.43351	0.20809	0.15029	20.6905	22.2289	0.0643	0.0234	0.0526	0.0234	0.0058	0.0175	0.0058	0.0175	0.0117	0.0058	0.0175	0.0058	0.0117
397	Q62188	-0.360232	-0.0824002	-0.0222883		-0.154973	570	6.04	0.133	-0.26	0.08421	0.04035	0.04035	0.05965	0.01228	0.03684	0.05263	0.08947	0.02281	0.06667	0.0614	0.05965	0.02982	0.03158	0.05439	0.07544	0.06491	0.01228	0.03158	0.07368	0.24912	0.51578	0.12281	0.11228	32.9393	35.7257	0.0108	0.0289	0.0506	0.0127	0.0163	0.038	0.0036	0.009	0.0072	0.0325	0.0072	0.0072	0.009
398	Q6ZWY3		-0.154349			-0.154349	84	9.57	0.155	-0.45	0.03571	0.05952	0.0119	0.02381	0.07143	0.04762	0.04762	0.05952	0.04762	0.0119	0.09524	0.11905	0.02381	0.03571	0.05952	0.07143	0.07143	0	0.02381	0.08333	0.22619	0.47617	0.22619	0.07143	6.99424	8.94118	0.061	0	0.061	0.0122	0.0366	0	0	0.0366	0.0366	0.0244	0.0122	0	0
399	Q8CAQ8	-0.102555	-0.0518358	-0.13572	-0.324795	-0.153726	757	6.18	0.299	-0.47	0.11625	0.05812	0.02246	0.04359	0.00925	0.06209	0.09775	0.04359	0.02246	0.04491	0.09511	0.07266	0.01982	0.02114	0.03567	0.0819	0.06209	0.00661	0.02246	0.06209	0.251	0.45444	0.15324	0.14134	25.5753	27.3967	0.035	0.0108	0.0391	0.0121	0.0108	0.0202	0.0027	0.0296	0.0229	0.0081	0.004	0.0162	0.0121
400	Q3TMH2	-0.158329	-0.148459			-0.153394	418	5.46	0.098	-0.48	0.06699	0.05263	0.03828	0.05742	0.01675	0.0311	0.0933	0.05502	0.02392	0.05981	0.07895	0.06938	0.02871	0.03589	0.05742	0.06459	0.05024	0.01675	0.04067	0.0622	0.22488	0.47849	0.14593	0.15072	10.0784	11.1888	0.032	0.0148	0.0394	0.0246	0.0148	0.0049	0.0123	0.0197	0.0197	0.0099	0.0222	0.0172	0.0197
401	Q8R071	-0.0568997	-0.249206			-0.153053	459	7.64	0.379	-0.55	0.07625	0.10022	0.01525	0.05664	0.01743	0.03922	0.07843	0.08715	0.02397	0.0305	0.10458	0.03704	0.02179	0.02832	0.06536	0.08061	0.05229	0.01307	0.01743	0.05447	0.2048	0.49892	0.16123	0.13507	11.7252	11.7164	0.0156	0.0111	0.0223	0.0045	0.0089	0.0267	0.0045	0.0134	0.0089	0.0356	0.0111	0.0111	0.0022
402	Q80TE7	-0.0168107		-0.00566397	-0.436483	-0.152986	1490	6.18	0.581	-0.66	0.04966	0.05638	0.05235	0.05302	0.01477	0.06309	0.07047	0.05503	0.02013	0.0396	0.10067	0.05772	0.02483	0.03221	0.08658	0.09463	0.05034	0.0094	0.02148	0.04765	0.28189	0.4604	0.13423	0.12349	7.61061	7.92842	0.0255	0.0296	0.0337	0.0241	0.0165	0.0158	0.0062	0.0131	0.0069	0.0165	0.0117	0.0089	0.0138
403	P16330	-0.0888353	0.046479	-0.262901	-0.306392	-0.152912	420	9.08	0.029	-0.42	0.06905	0.04762	0.00952	0.05714	0.01667	0.05	0.06667	0.08333	0.02143	0.03095	0.12143	0.10238	0.01667	0.04762	0.04762	0.0619	0.05238	0.0119	0.03333	0.05238	0.20713	0.49762	0.17143	0.12381	52.8128	57.1729	0.0218	0.0073	0.0823	0.0024	0.0169	0.0242	0.0097	0.0024	0.0048	0.0194	0.0048	0.0048	0.0024
404	Q9EQ80		-0.348743	0.0429546		-0.152894	376	6.27	0.037	-0.1	0.06383	0.05585	0.03191	0.04787	0.02128	0.03723	0.06383	0.05585	0.03723	0.04255	0.13564	0.04255	0.0266	0.02926	0.04255	0.09574	0.06649	0.0133	0.01596	0.07447	0.24733	0.50533	0.13563	0.1117	20.4896	20.9158	0.0191	0.0137	0.0246	0.0191	0.0273	0.0109	0.0027	0.0273	0.0164	0.0164	0.0109	0.0082	0.0082
405	Q61548	-0.19294	-0.0301041	-0.000996099	-0.387366	-0.152851	901	4.72	0.604	-0.06	0.15538	0.01776	0.02775	0.05327	0.00555	0.02997	0.03774	0.07103	0.00888	0.02331	0.07547	0.04218	0.02886	0.0455	0.10988	0.10766	0.08879	0.00555	0.00999	0.05549	0.26416	0.57602	0.06882	0.09101	18.3105	20.0462	0.0137	0.0126	0.0297	0.016	0.0309	0.024	0.0137	0.0229	0.0023	0.016	0.0057	0.024	0.008
406	Q8R307			-0.152721		-0.152721	973	5.73	0.044	-0.26	0.09969	0.074	0.01542	0.05139	0.02569	0.04625	0.08633	0.05755	0.03494	0.0298	0.12436	0.03597	0.01747	0.04317	0.05139	0.05447	0.04008	0.01131	0.04008	0.06064	0.1963	0.52107	0.14491	0.13772	7.47792	7.36344	0.0094	0.0094	0.0272	0.0063	0.0115	0.0157	0.0042	0.0094	0.0021	0.0199	0.001	0.0115	0.001
407	Q62420	-0.0970967	0.0667258	-0.426464		-0.152278	352	5.26	0.344	-0.7	0.05966	0.05114	0.03125	0.05966	0.00852	0.07386	0.10795	0.07102	0.02273	0.04545	0.09659	0.07955	0.03977	0.03693	0.05114	0.05398	0.03693	0.00284	0.02273	0.0483	0.21875	0.46022	0.15342	0.16761	16.7097	19.0861	0.0355	0.0178	0.0473	0.0148	0.0118	0.0089	0.003	0.0148	0.0118	0.0118	0.0207	0.0089	0.0089
408	P20108	-0.118445	-0.0924706	-0.104223	-0.292505	-0.151911	257	7.15	0.07	0.02	0.09339	0.0428	0.03502	0.0428	0.01556	0.01946	0.05058	0.05447	0.03891	0.04669	0.0856	0.05058	0.00778	0.06226	0.05058	0.10895	0.06615	0.01556	0.01946	0.09339	0.24904	0.52528	0.13229	0.09338	28.8313	31.0635	0.0196	0.0196	0.0314	0.0157	0.0353	0.0196	0.0039	0.0078	0.0157	0.0039	0.0078	0.0392	0.0118
409	Q91ZA3	-0.134964	-0.139638	-0.158199	-0.174312	-0.151778	724	6.83	0.011	-0.19	0.08425	0.05387	0.03039	0.05663	0.01519	0.04006	0.06768	0.06906	0.02486	0.05939	0.08011	0.06768	0.02901	0.03039	0.04144	0.0732	0.04696	0.00967	0.02486	0.0953	0.21547	0.51381	0.14641	0.12431	24.3096	26.1788	0.0313	0.0213	0.0384	0.01	0.0156	0.0114	0.0057	0.0156	0.0156	0.0114	0.0185	0.0171	0.0071
410	Q922P9		-0.151608			-0.151608	546	9.31	0.319	-0.43	0.08974	0.04945	0.0348	0.05861	0.01832	0.04945	0.05128	0.08425	0.01832	0.04212	0.08059	0.09341	0.03114	0.0348	0.04762	0.0696	0.05495	0.00916	0.01832	0.0641	0.22712	0.50184	0.16118	0.10989	4.63923	4.90945	0.0359	0.0151	0.0605	0.0208	0.0227	0.0132	0.0038	0.017	0.0132	0.0189	0.0076	0.0095	0.0076
411	P03911	-0.183081	-0.0607359	-0.13957	-0.221605	-0.151248	459	9.42		0.77	0.05882	0.01961	0.04575	0.01307	0.00654	0.02397	0.01743	0.03704	0.02397	0.11765	0.18736	0.0305	0.08061	0.03704	0.04357	0.09368	0.08715	0.02832	0.0305	0.01743	0.28105	0.61438	0.07408	0.0305	28.0884	30.2956	0.0316	0.0361	0	0.0113	0.0384	0.0384	0	0.0135	0	0.0181	0	0.0113	0.0745
412	Q9CZU6	-0.0277852	-0.118069	-0.19128	-0.266822	-0.150989	464	8.72	0.004	-0.19	0.08405	0.04741	0.0431	0.0431	0.01078	0.03664	0.05172	0.07328	0.02802	0.03448	0.125	0.05819	0.04095	0.02802	0.04957	0.07328	0.04957	0.0194	0.04095	0.0625	0.24354	0.52803	0.13362	0.09482	32.0449	34.4401	0.0112	0.0202	0.0494	0.0247	0.0157	0.018	0.0067	0.0112	0.0067	0.0157	0.009	0.018	0.0022
413	Q9CR68	-0.108427	-0.0252903	-0.199065	-0.270512	-0.150824	274	8.92		-0.07	0.11314	0.06204	0.01825	0.05474	0.01825	0.0219	0.04745	0.06934	0.0219	0.0292	0.07664	0.05839	0.0146	0.0365	0.06934	0.09854	0.04015	0.0073	0.02555	0.11679	0.20439	0.5511	0.14233	0.10219	26.8198	28.7603	0.0259	0.0148	0.0333	0.0037	0.0074	0.0074	0.0037	0.0222	0.0111	0.0111	0.0111	0.0148	0.0037
414	P19783	-0.109157	-0.208087	-0.222307	-0.0636399	-0.150798	169	9.25		-0.41	0.09467	0.05917	0.02959	0.06509	0.00592	0.02959	0.05325	0.04142	0.01775	0.04142	0.07101	0.08876	0.04734	0.04734	0.0355	0.08284	0.04734	0.0355	0.04142	0.06509	0.23078	0.48521	0.16568	0.11834	24.5387	26.5491	0.0062	0.0186	0.087	0.0124	0.0062	0.0124	0.0062	0.0248	0.0124	0.0373	0.0124	0.0124	0
415	Q9CZY3	0.0682219	-0.166189	-0.0395009	-0.465472	-0.150735	147	7.75		-0.47	0.04082	0.06803	0.04762	0.03401	0.01361	0.03401	0.08163	0.08844	0.0068	0.04762	0.07483	0.05442	0.04762	0.01361	0.07483	0.08163	0.06122	0.02041	0.02721	0.08163	0.25169	0.50342	0.12925	0.11564	8.81051	9.53081	0.0404	0.0202	0.0202	0.0202	0.0505	0.0101	0.0101	0	0.0202	0.0303	0	0	0.0101
416	P60904	-0.212458	-0.292412	-0.197269	0.099258	-0.15072	198	4.93	0.071	-0.48	0.08586	0.02525	0.05051	0.07071	0.07071	0.03535	0.07576	0.04545	0.02525	0.0303	0.08586	0.07071	0.00505	0.03535	0.04545	0.07071	0.07071	0.0101	0.05051	0.0404	0.27779	0.45453	0.12121	0.14647	18.2879	19.7156	0.0152	0.0457	0.0558	0.0051	0.0305	0.0305	0.0051	0.0051	0.0051	0.0102	0.0102	0	0.0051
417	Q8VEM8	-0.0650009	-0.136425	-0.16131	-0.240074	-0.150703	357	9.36	0.059	0.05	0.10084	0.05042	0.02241	0.01961	0.02241	0.03081	0.05602	0.07563	0.01681	0.03641	0.09804	0.06443	0.03081	0.05882	0.06723	0.06443	0.04482	0.01401	0.04762	0.07843	0.21009	0.58263	0.13166	0.07563	24.8959	26.8195	0.0318	0.0145	0.0347	0.0087	0.0145	0.0145	0	0.0173	0.0058	0.0058	0.0087	0.0145	0.0087
418	Q8BFZ9	-0.0151785	-0.351559	0.061014	-0.296252	-0.150494	340	5.37	0.041	-0.17	0.1	0.02059	0.03824	0.04412	0.01176	0.04412	0.09706	0.05588	0.01765	0.06471	0.09412	0.09412	0.02647	0.04412	0.03235	0.05	0.05294	0	0.04118	0.07059	0.22648	0.5	0.13236	0.14118	14.0595	14.8907	0.006	0.0302	0.0906	0.0091	0.0181	0.0151	0.003	0.0181	0.006	0.0121	0.006	0.0091	0.0091
419	Q80U63	-0.099741	-0.265277	-0.148234	-0.0884514	-0.150426	757	6.32	0.032	-0.29	0.06473	0.06341	0.03435	0.0502	0.01717	0.06209	0.07794	0.04888	0.02642	0.04095	0.11096	0.05548	0.03567	0.04491	0.03038	0.07926	0.04888	0.01189	0.01982	0.07662	0.2444	0.48216	0.14531	0.12814	11.8851	12.8606	0.0151	0.0205	0.0425	0.0151	0.011	0.0219	0.0096	0.0082	0.0041	0.0247	0.0178	0.0096	0.0041
420	Q921F2	0.00768754	-0.201801	-0.257047		-0.150387	414	6.26	0.365	-0.5	0.0628	0.04589	0.0628	0.05072	0.01691	0.05797	0.05072	0.13527	0.01208	0.02899	0.05314	0.05072	0.04106	0.05314	0.04348	0.09903	0.03623	0.01449	0.01932	0.06522	0.27535	0.5145	0.10869	0.10144	7.07695	7.73058	0.0378	0.0252	0.0151	0.0403	0.0202	0.005	0.0025	0.0101	0.0227	0.0252	0.005	0.0151	0.0101
421	Q9R0K7	-0.119918	-0.286483	-0.0596499	-0.134974	-0.150256	1198	5.7	0.169	-0.15	0.06761	0.04591	0.03923	0.05342	0.01753	0.04007	0.07513	0.07095	0.01503	0.07763	0.08514	0.06761	0.02755	0.03923	0.04758	0.06177	0.06344	0.01002	0.01753	0.07763	0.22204	0.52087	0.12855	0.12855	12.7231	13.7042	0.0206	0.0283	0.0489	0.012	0.0155	0.0292	0.0129	0.0077	0.0009	0.0223	0.0077	0.0043	0.006
422	Q9Z2I0	-0.126004	-0.197389	-0.130837	-0.145878	-0.150027	738	6.16	0.221	-0.42	0.07046	0.05962	0.02033	0.04878	0.01626	0.05014	0.10705	0.04472	0.01491	0.05285	0.12873	0.08808	0.01491	0.02439	0.05149	0.0664	0.06098	0.00813	0.01084	0.06098	0.20869	0.47292	0.16261	0.15583	20.8323	22.5016	0.0193	0.011	0.0702	0.0096	0.0151	0.0275	0.0096	0.0096	0.0055	0.0151	0.0193	0.0096	0.0083
423	P51881	-0.0660285	-0.112407	-0.181582	-0.238681	-0.149675	298	9.74		0.02	0.11409	0.05705	0.02349	0.05705	0.01342	0.04027	0.02013	0.10067	0.00671	0.06711	0.07047	0.08054	0.02685	0.06376	0.02349	0.04698	0.05369	0.01678	0.04698	0.07047	0.21141	0.56711	0.1443	0.07718	29.1942	31.4414	0.0241	0.0138	0.0586	0.0103	0.0172	0.0103	0.0103	0.0172	0.0069	0.0103	0.0103	0	0.0034
424	P59999	-0.14857	-0.322056	-0.0545022	-0.0728442	-0.149493	168	8.53		-0.13	0.06548	0.07143	0.04762	0.02381	0.0119	0.02976	0.1131	0.0119	0.02976	0.07738	0.08929	0.07738	0.04762	0.06548	0.02381	0.07143	0.03571	0	0.01786	0.08929	0.20238	0.48215	0.17857	0.13691	16.3698	17.7121	0.025	0.0312	0.0563	0.0187	0	0.0125	0.0125	0.0125	0	0.025	0.0187	0.0187	0
425	P56135		0.00280118	-0.095462	-0.355749	-0.14947	88	9.95	0.011	-0.3	0.05682	0.09091	0.02273	0.02273	0.01136	0	0.05682	0.06818	0.02273	0.06818	0.07955	0.10227	0.05682	0.03409	0.03409	0.09091	0.01136	0.01136	0.09091	0.06818	0.21591	0.48863	0.21591	0.07955	36.1394	38.1646	0.0361	0.0241	0.0723	0	0	0.012	0	0	0.012	0.0482	0	0.012	0.012
426	Q8BGY7	-0.514423			0.21556	-0.149432	273	9.82	0.121	-0.52	0.04762	0.06593	0.01832	0.0293	0.00366	0.05861	0.0696	0.05128	0.02564	0.04762	0.10623	0.09158	0.02198	0.03663	0.05128	0.0696	0.08425	0.02198	0.03663	0.06227	0.26741	0.45055	0.18315	0.0989	18.7197	20.2742	0.0412	0.0037	0.0524	0.015	0.0337	0.0262	0.0075	0.0187	0.0187	0	0.015	0.0187	0.0112
427	P46097	-0.142289	-0.383707	-0.0450098	-0.0262062	-0.149303	422	8.18	0.227	-0.52	0.06398	0.0237	0.05213	0.05687	0.02133	0.03555	0.08531	0.07109	0.01185	0.04028	0.09242	0.12559	0.03318	0.04265	0.05924	0.03081	0.06161	0.00948	0.02133	0.06161	0.20143	0.49526	0.16114	0.14218	10.4819	11.3323	0.0686	0.0245	0.0613	0.0294	0.0147	0.0074	0.0196	0.0221	0.0049	0.0098	0.0074	0.0025	0.0147
428	Q9EPK2	-0.108948	0.21015	-0.530933	-0.165772	-0.148876	347	5.11	0.014	-0.27	0.05764	0.04323	0.04611	0.06628	0.04611	0.05187	0.07493	0.05764	0.01153	0.05476	0.0634	0.06916	0.02594	0.06916	0.03458	0.0634	0.04899	0.01153	0.02594	0.07781	0.23631	0.49857	0.12392	0.14121	14.5578	15.6429	0.0266	0.0266	0.0444	0.0207	0.0237	0.0059	0	0.0207	0.0148	0.0118	0.0118	0.0178	0.003
429	Q6ZWV7	-0.167541	-0.129422	-0.0930542	-0.205332	-0.148837	123	11.05	0.317	-1.03	0.07317	0.12195	0.01626	0.03252	0	0.04878	0.05691	0.03252	0.00813	0.03252	0.13008	0.21951	0.01626	0.00813	0.02439	0.03252	0.04878	0	0.03252	0.06504	0.17886	0.38211	0.34959	0.08943	10.5439	11.4206	0.0413	0.0165	0.1818	0	0.0083	0.0165	0	0.0248	0.0083	0	0.0083	0	0.0083
430	Q61937	0.0508993	-0.347628			-0.148365	292	4.62		-1	0.05137	0.0274	0.03425	0.11644	0.01027	0.04452	0.10959	0.06507	0.01712	0.0274	0.06849	0.11301	0.03082	0.02397	0.05822	0.07534	0.03767	0.00685	0.0137	0.06849	0.20548	0.41095	0.15753	0.22603	9.56911	10.4276	0.0777	0.0141	0.0389	0.0212	0.0177	0.0035	0.0035	0.0141	0.0071	0	0.0071	0.0212	0.0035
431	Q91YT0	-0.132626	-0.0983716	-0.123487	-0.238664	-0.148287	464	8.51	0.024	-0.25	0.08621	0.07112	0.02586	0.04957	0.02586	0.02371	0.06681	0.11638	0.02371	0.05388	0.07112	0.05603	0.02371	0.04095	0.04957	0.04957	0.05172	0.02155	0.02155	0.07112	0.17241	0.56035	0.15086	0.11638	19.6227	21.1929	0.0155	0.0132	0.0419	0.0132	0.0177	0.0199	0.0066	0.0088	0.0022	0.011	0.0066	0	0.0022
432	Q9DB20	-0.0491513	-0.118507	-0.143088	-0.279813	-0.14764	213	10		-0.06	0.07981	0.05634	0.03286	0.03286	0.00469	0.03286	0.05164	0.05164	0.00469	0.05634	0.11737	0.09859	0.03756	0.02347	0.05164	0.09859	0.05634	0	0.02347	0.0892	0.24412	0.51172	0.15962	0.0845	33.9248	36.584	0.0244	0.0146	0.078	0.0195	0.0146	0.0244	0.0146	0.0049	0	0.0244	0.0146	0.0146	0.0049
433	Q7TSH8	-0.28243		-0.0127104		-0.14757	1360	6.01	0.115	-0.06	0.05221	0.04926	0.03309	0.04779	0.03456	0.04485	0.05735	0.05368	0.03382	0.04118	0.14559	0.0375	0.01985	0.04044	0.06324	0.10074	0.04853	0.01838	0.01618	0.06176	0.24339	0.53089	0.12058	0.10514	11.4768	12.394	0.009	0.0285	0.0293	0.0053	0.0113	0.0233	0.0068	0.0083	0.0053	0.0368	0.0083	0.0098	0.0038
434	P00416	-0.011397	-0.161738	-0.16405	-0.252696	-0.14747	261	6.77		0.45	0.04981	0.01916	0.02682	0.01533	0.00766	0.02682	0.02682	0.08046	0.06513	0.06513	0.13027	0.01533	0.03448	0.08429	0.03831	0.08046	0.08046	0.04598	0.04598	0.0613	0.26054	0.59769	0.09962	0.04215	17.8679	19.2543	0.0162	0.0081	0	0.0202	0.0405	0.0243	0	0.0202	0	0.0081	0	0.004	0.0283
435	P83741	-0.673449	0.148007	0.083279		-0.147388	2377	6	0.728	-0.42	0.07152	0.03576	0.02398	0.03492	0.00757	0.07026	0.05764	0.07152	0.02188	0.03618	0.06731	0.04417	0.01935	0.0244	0.0955	0.13673	0.08708	0.00252	0.0122	0.07951	0.33025	0.47538	0.10181	0.09256	5.76913	6.1415	0.027	0.0093	0.0219	0.0153	0.0335	0.0219	0.0046	0.0288	0.0093	0.0186	0.0079	0.0316	0.007
436	Q8R3V5	-0.104468	-0.214962	-0.122182		-0.147204	400	5.62	0.095	-0.39	0.1125	0.0625	0.0275	0.0475	0.01	0.0375	0.0925	0.045	0.015	0.025	0.12	0.06	0.015	0.0375	0.055	0.0675	0.08	0.01	0.0275	0.0525	0.24	0.4825	0.1375	0.14	12.0838	13.6086	0.0103	0.0231	0.0514	0.0051	0.0154	0.0308	0.0129	0.0231	0.0129	0.0283	0.0051	0.0103	0
437	Q9JKL4			-0.146918		-0.146918	185	8.3	0.027	-0.19	0.07568	0.0973	0.03243	0.03243	0.03243	0.05946	0.05946	0.07027	0.02703	0.04324	0.0973	0.00541	0.01622	0.04865	0.07027	0.05946	0.06486	0.01622	0.01622	0.07568	0.23243	0.54596	0.12974	0.09189	10.9247	13.0069	0	0.022	0.0055	0.011	0.0055	0	0.0165	0.044	0.0055	0.022	0.0165	0.0055	0.0055
438	Q99M71	-0.324524	-0.233012	0.117688		-0.146616	224	7.51	0.049	-0.37	0.05357	0.06696	0.02232	0.04464	0.03125	0.09375	0.05357	0.07143	0.00446	0.04464	0.08929	0.03571	0.02232	0.03125	0.07143	0.06696	0.05357	0.03125	0.04018	0.07143	0.27678	0.51786	0.10713	0.09821	5.2702	5.73108	0.0091	0.0183	0.0274	0.0046	0.0137	0.0274	0.0046	0.0091	0.0183	0.0183	0.0091	0.0046	0
439	Q99KI0	-0.0406766	-0.105267	-0.195869	-0.24364	-0.146363	780	8.08	0.103	-0.34	0.07692	0.04744	0.04615	0.06026	0.01667	0.03846	0.05256	0.09487	0.03077	0.07308	0.0859	0.06923	0.0141	0.02821	0.05641	0.04872	0.06026	0.01154	0.02821	0.06026	0.2218	0.51796	0.14744	0.11282	27.4878	29.6575	0.0143	0.0299	0.0559	0.0169	0.0169	0.0286	0.0026	0.013	0.0026	0.0143	0.0104	0.0052	0.0013
440	Q9Z2U1	-0.0195725	-0.0426973	-0.375968		-0.146079	241	4.74		-0.11	0.08714	0.02905	0.02905	0.04149	0.01245	0.04979	0.10373	0.07054	0.02075	0.07469	0.07884	0.05394	0.03734	0.04564	0.0332	0.07884	0.06639	0.00415	0.0166	0.06639	0.24067	0.51038	0.10374	0.14522	8.66422	9.32127	0.0129	0.0086	0.0431	0.0216	0.0216	0.0259	0.0043	0.0172	0.0129	0.0129	0.0043	0.0086	0.0043
441	O88569	-0.0438874	-0.328367	-0.205959	-0.00409709	-0.145578	353	8.97	0.544	-0.92	0.03116	0.07082	0.05099	0.04816	0.00283	0.02833	0.06232	0.24363	0.01983	0.0255	0.02833	0.05382	0.01983	0.05382	0.04249	0.07365	0.03399	0.00283	0.06232	0.04533	0.24928	0.49575	0.14447	0.11048	10.5955	11.5137	0.021	0.0299	0.0269	0.024	0.006	0.009	0	0.015	0.0359	0.018	0.021	0.0269	0.006
442	Q59J78			-0.144956		-0.144956	168	7.86	0.452	-1.14	0.05952	0.07738	0.02381	0.03571	0	0.03571	0.125	0.06548	0.01786	0.04167	0.03571	0.08929	0.0119	0.01786	0.05952	0.07738	0.07738	0.04762	0.04762	0.05357	0.2619	0.39285	0.18453	0.16071	13.5339	15.2312	0.0602	0.0181	0.0301	0.006	0.006	0.0181	0.012	0.0422	0.0361	0.0241	0.0301	0.012	0.012
443	Q8BGS2	-0.110772			-0.179049	-0.144911	86	5.81	0.093	-0.72	0.06977	0.10465	0.02326	0.03488	0.02326	0.05814	0.15116	0.01163	0.04651	0.01163	0.13953	0.04651	0.01163	0.03488	0.03488	0.03488	0.06977	0.01163	0.01163	0.06977	0.19768	0.41861	0.19767	0.18604	9.11308	11.031	0	0.0189	0.0566	0	0	0.0189	0.0189	0.0189	0.0189	0.0377	0	0	0
444	Q80WQ2	-0.335557	-0.122649	-0.0887454	-0.0323217	-0.144818	782	5.75	0.118	-0.12	0.05499	0.04476	0.04604	0.06266	0.02302	0.04859	0.05882	0.04348	0.0243	0.05627	0.14706	0.05754	0.02046	0.03964	0.05499	0.07161	0.05243	0.00512	0.02685	0.06138	0.24552	0.50641	0.1266	0.12148	11.1761	12.0986	0.0183	0.0352	0.0405	0.0117	0.0131	0.0287	0.0039	0.0078	0.0052	0.0157	0.0091	0.0144	0.0013
445	Q9WUD1	-0.14474				-0.14474	304	5.71	0.197	-0.81	0.08553	0.08224	0.02961	0.0625	0.02632	0.05921	0.11184	0.06579	0.02961	0.05592	0.08553	0.06579	0.02303	0.02632	0.03947	0.04934	0.02632	0.00658	0.03947	0.02961	0.20395	0.4441	0.17764	0.17434	6.57913	5.69239	0.0067	0.0269	0.0606	0.0034	0.0034	0.0135	0	0.0101	0.0034	0.0135	0.0067	0.0236	0
446	P62315	-0.095167	-0.193501			-0.144334	119	11.56	0.378	-0.58	0.02521	0.13445	0.04202	0.03361	0	0.01681	0.05042	0.12605	0.02521	0.04202	0.10924	0.08403	0.03361	0.01681	0.04202	0.04202	0.07563	0	0.0084	0.09244	0.18488	0.4874	0.24369	0.08403	15.7617	17.5225	0.0348	0.0261	0.0522	0.0174	0.0522	0.0174	0	0.0087	0.0696	0.0174	0.0087	0.0174	0
447	P99026	-0.0739985	-0.397504	-0.0241002	-0.0803789	-0.143995	264	5.47	0.057	-0.17	0.0947	0.06818	0.02652	0.04545	0.00758	0.03788	0.06061	0.10227	0.01515	0.04545	0.08333	0.01894	0.04924	0.0303	0.05303	0.07576	0.04924	0.01894	0.05303	0.06439	0.24243	0.54923	0.10227	0.10606	7.90688	8.63204	0.004	0.0199	0.0159	0.008	0.008	0.0199	0	0.0239	0.0159	0.0239	0	0.008	0.004
448	Q6EDY6				-0.143959	-0.143959	1374	7.98	0.329	-0.47	0.06259	0.06041	0.04003	0.0524	0.01965	0.0444	0.07787	0.05604	0.02111	0.04803	0.11499	0.07278	0.02547	0.02256	0.05459	0.11063	0.04585	0.00582	0.01019	0.05459	0.2511	0.46433	0.1543	0.13027	6.45043	6.24435	0.0314	0.0232	0.0433	0.0179	0.0134	0.0239	0.0045	0.0052	0.0105	0.0254	0.0187	0.0134	0.006
449	P61979	0.00882861	-0.304546	-0.136039		-0.143919	463	5.39	0.458	-0.7	0.04536	0.07775	0.02592	0.07127	0.0108	0.04536	0.07127	0.12095	0.00864	0.07559	0.06263	0.04752	0.02592	0.02808	0.08855	0.06911	0.05184	0.00648	0.03672	0.03024	0.22895	0.4946	0.13391	0.14254	6.85155	7.40795	0.031	0.0111	0.0177	0.0155	0.0177	0.0177	0.0022	0.0155	0.0266	0.0133	0.0067	0.0177	0.0089
450	Q61792	-0.233616	-0.113628	-0.0833918		-0.143545	263	6.61	0.681	-1.06	0.05703	0.04943	0.04183	0.04943	0.02662	0.08745	0.08365	0.07224	0.02281	0.03422	0.02662	0.07985	0.03042	0.02281	0.06844	0.06464	0.05323	0.0076	0.06464	0.05703	0.31179	0.40303	0.15209	0.13308	13.5348	14.9987	0.0157	0.0235	0.0667	0.0196	0.0039	0.0353	0.0118	0.0039	0.0039	0.0314	0.0039	0.0157	0.0039
451	Q80WM4	-0.456138		0.169323		-0.143408	400	9.12	0.06	-0.19	0.1275	0.0875	0.0225	0.0475	0.0275	0.03	0.0375	0.145	0.0275	0.0075	0.0875	0.0225	0.0075	0.03	0.065	0.0325	0.035	0.0325	0.035	0.0925	0.155	0.6225	0.1375	0.085	35.9639	37.5054	0.0076	0.0126	0.0151	0.0101	0.0025	0.0126	0.0076	0.0126	0	0.0126	0.005	0	0
452	Q80VL1		0.235929	-0.394613	-0.270743	-0.143142	560	4.86	0.252	-0.4	0.07143	0.05714	0.02857	0.06429	0.0125	0.03214	0.1	0.06607	0.01786	0.0625	0.09643	0.05357	0.01964	0.025	0.04821	0.0875	0.06071	0.01429	0.02143	0.06071	0.23035	0.47678	0.12857	0.16429	10.3181	11.2731	0.0291	0.0091	0.0255	0.02	0.0255	0.0128	0.0055	0.0182	0.02	0.0182	0.0055	0.02	0.0128
453	Q9D8U8	-0.147113		-0.137936		-0.142525	404	6.19	0.149	-0.59	0.06436	0.05198	0.0396	0.06931	0.01238	0.03713	0.10149	0.02228	0.02723	0.03465	0.11139	0.10644	0.0198	0.05446	0.02723	0.07178	0.05198	0.00248	0.02723	0.06683	0.22772	0.41586	0.18565	0.1708	10.2914	11.0333	0.0455	0.0278	0.0631	0.0126	0.0227	0.0152	0.0025	0.0126	0.0177	0.0152	0.0076	0.0101	0.0101
454	Q3UMY5	-0.142423				-0.142423	988	6.08	0.302	-0.51	0.05162	0.05162	0.03846	0.06478	0.01923	0.03947	0.0668	0.06984	0.03441	0.0587	0.07389	0.06275	0.01822	0.02733	0.04858	0.09919	0.06377	0.01923	0.02227	0.06984	0.26316	0.45648	0.14878	0.13158	7.62289	8.82492	0.0392	0.0175	0.0247	0.0216	0.0165	0.0113	0.0227	0.0144	0.0052	0.0134	0.0062	0.0216	0.0216
455	P68033	-0.256876	-0.322203	0.0211016	-0.0117022	-0.14242	377	5.23	0.034	-0.23	0.07692	0.04775	0.03183	0.05836	0.01592	0.02918	0.07427	0.07427	0.02387	0.07958	0.07162	0.0504	0.04244	0.03183	0.0504	0.06366	0.06897	0.01061	0.04244	0.0557	0.23608	0.50929	0.12202	0.13263	17.6377	19.0982	0.0111	0.0194	0.0416	0.0139	0.0083	0.036	0	0.0277	0.0055	0.0139	0	0	0.0028
456	Q91VD9	-0.130854	-0.0406823	-0.131057	-0.263444	-0.141509	727	5.51	0.014	-0.12	0.08941	0.05777	0.03989	0.0619	0.02476	0.03439	0.06602	0.07153	0.01238	0.06052	0.08941	0.05365	0.03439	0.02476	0.04677	0.05365	0.06052	0.00963	0.02338	0.08528	0.21183	0.53646	0.1238	0.12792	21.9754	23.823	0.0313	0.0142	0.0242	0.0271	0.0228	0.0142	0.0028	0.0228	0.0214	0.0071	0.0171	0.01	0.0085
457	Q3TZZ7		-0.456151	0.0387672	-0.0060712	-0.141152	845	7.63	0.269	-0.26	0.05799	0.06036	0.0355	0.05562	0.00947	0.04734	0.06391	0.06864	0.02012	0.05799	0.13136	0.06036	0.01657	0.03195	0.06391	0.08166	0.04024	0.0142	0.01775	0.06509	0.22249	0.51717	0.14084	0.11953	9.37685	9.60521	0.0289	0.0229	0.0325	0.0132	0.0144	0.0108	0.0012	0.0144	0.0132	0.0241	0.0156	0.0181	0.012
458	Q9QYA2	-0.0903269	-0.199775	-0.113548	-0.160874	-0.141131	361	7.64	0.213	-0.1	0.07756	0.0277	0.04432	0.02493	0.01939	0.04155	0.04155	0.12188	0.02493	0.01939	0.1108	0.04155	0.01939	0.04155	0.08587	0.08033	0.07479	0.00831	0.02493	0.06925	0.26592	0.57339	0.09418	0.06648	11.6371	12.6301	0.0169	0.0367	0.0254	0.0085	0.0282	0.0169	0.0169	0.0141	0	0.0254	0.0056	0.0141	0
459	Q91WD5	-0.165947	-0.0347976	-0.121765	-0.241466	-0.140994	463	6.52	0.052	-0.28	0.07127	0.07127	0.02592	0.05616	0.01512	0.03672	0.06911	0.07559	0.02808	0.06263	0.08639	0.04752	0.04104	0.03672	0.06479	0.04752	0.03888	0.01728	0.04104	0.06695	0.19008	0.53778	0.14687	0.12527	22.0935	23.9688	0.009	0.018	0.0405	0.009	0.0158	0.0158	0.0045	0.0045	0.009	0.0068	0.0068	0.0068	0.0068
460	Q9CR61	-0.0901074	-0.214935	-0.0264816	-0.228914	-0.14011	137	8.35	0.161	-0.9	0.07299	0.10949	0.0073	0.06569	0.0292	0.06569	0.10219	0.0438	0.0365	0.0146	0.10219	0.07299	0.0365	0.0365	0.05839	0.0219	0.0219	0.0146	0.0365	0.05109	0.15329	0.45986	0.21898	0.16788	27.5374	29.984	0.0076	0.0076	0.0682	0	0.0152	0.0076	0	0	0	0.0152	0.0152	0	0.0076
461	O70456	-0.251223	-0.186684	0.0227967	-0.144662	-0.139943	248	4.72	0.177	-0.58	0.10484	0.05242	0.02823	0.06048	0.00806	0.02823	0.13306	0.06048	0.0121	0.04032	0.09677	0.07258	0.03226	0.02016	0.02823	0.08468	0.04032	0.00806	0.04032	0.04839	0.22178	0.44757	0.1371	0.19354	8.85257	9.65578	0.0083	0.0292	0.0667	0	0.0042	0.0292	0.0042	0.0042	0.0167	0.0333	0.0042	0.0125	0.0042
462	P09671	-0.0693989	-0.0821764	-0.177862	-0.229807	-0.139811	222	8.8	0.068	-0.44	0.09459	0.03604	0.05856	0.03153	0.01802	0.04505	0.05856	0.1036	0.04955	0.04505	0.0991	0.07207	0.00901	0.02703	0.04505	0.04054	0.04955	0.02703	0.04054	0.04955	0.23424	0.51803	0.15766	0.09009	32.5523	35.3022	0.0136	0.0273	0.0591	0.0318	0.0273	0.0091	0.0045	0.0091	0.0091	0.0182	0.0091	0	0
463	P60755			-0.139779		-0.139779	949	6.65	0.057	-0.34	0.04531	0.06112	0.05163	0.04636	0.02002	0.0432	0.06217	0.07587	0.01159	0.07482	0.07376	0.04531	0.01264	0.03267	0.05901	0.07271	0.07376	0.01686	0.04847	0.07271	0.28977	0.48367	0.11802	0.10853	14.1204	13.5756	0.0288	0.0213	0.0171	0.0309	0.0309	0.0181	0.0053	0.0203	0.016	0.0139	0.0107	0.016	0.0181
464	Q8BXZ1	-0.28889	-0.282135	0.15206		-0.139655	456	5.02	0.099	-0.23	0.05482	0.04825	0.02851	0.08114	0.01316	0.0307	0.07237	0.06579	0.01974	0.06798	0.08772	0.0636	0.02632	0.05482	0.03509	0.07675	0.04167	0.01096	0.04605	0.07456	0.22368	0.49122	0.13159	0.15351	5.75113	6.10871	0.0405	0.0113	0.0248	0.018	0.0225	0.0023	0.0023	0.0158	0.0203	0.0203	0.0068	0.0113	0.0203
465	Q08943		-0.139522			-0.139522	708	6.33	0.397	-0.92	0.04661	0.06356	0.03955	0.07062	0.00847	0.03107	0.10311	0.0678	0.01836	0.04379	0.0678	0.10311	0.0226	0.05085	0.0339	0.10311	0.0452	0.00847	0.02966	0.04237	0.24859	0.39266	0.18503	0.17373	4.10667	4.73859	0.0318	0.0202	0.0737	0.0202	0.0116	0.0173	0.0043	0.013	0.0043	0.0289	0.0173	0.0087	0.0014
466	P68037	-0.0155188	-0.212868	-0.189767		-0.139385	154	8.68		-0.75	0.07143	0.05195	0.05844	0.05844	0.01948	0.03896	0.09091	0.03247	0.01299	0.07143	0.06494	0.11688	0.01948	0.04545	0.09091	0.02597	0.03896	0.01299	0.03247	0.04545	0.1948	0.47403	0.18182	0.14935	7.13179	7.85324	0.0464	0.0397	0.0728	0.0199	0.0199	0.0066	0	0.0132	0.0066	0.0066	0.0132	0.0066	0.0066
467	Q06185	-0.0605349	-0.0811421	-0.192208	-0.223405	-0.139322	71	9.34		-0.58	0.11268	0.11268	0	0.04225	0	0.02817	0.12676	0.04225	0	0.08451	0.09859	0.09859	0.02817	0.01408	0.05634	0.05634	0	0	0.05634	0.04225	0.14085	0.47887	0.21127	0.16901	33.6101	36.4881	0.029	0	0.0725	0	0	0	0	0	0.0435	0.0145	0.0145	0.0145	0.0145
468	D3YZZ5	-0.315204	-0.193511	0.0909184		-0.139266	224	6.43		-0.25	0.07143	0.0625	0.02232	0.05357	0.02679	0.04018	0.0625	0.06696	0.01786	0.02679	0.09375	0.04911	0.01339	0.07143	0.04464	0.08036	0.08036	0.01339	0.03571	0.06696	0.25893	0.49553	0.12947	0.11607	5.76601	6.49188	0.0181	0.0045	0.0317	0.0181	0.0271	0.0362	0.0045	0.0136	0.0136	0.0226	0.0045	0.0136	0
469	Q9D8N0	-0.160788	-0.111712	-0.18	-0.103624	-0.139031	437	6.31	0.119	-0.49	0.09382	0.04805	0.03432	0.04119	0.01373	0.05034	0.08924	0.04805	0.01831	0.02746	0.0778	0.07551	0.01373	0.07323	0.0595	0.05721	0.06178	0.02746	0.02975	0.0595	0.2334	0.49428	0.14187	0.13043	12.1811	13.2592	0.0325	0.0162	0.0441	0.0186	0.0093	0.0394	0.0023	0.0116	0	0.0186	0.0093	0.0162	0
470	Q9R1P3	-0.302543	-0.0359042	-0.0777608		-0.138736	201	6.52		-0.18	0.0995	0.06468	0.04478	0.06468	0.01493	0.02985	0.0597	0.04975	0.02488	0.05473	0.12438	0.05473	0.02985	0.0398	0.0398	0.04478	0.0398	0	0.06468	0.05473	0.22389	0.50747	0.14429	0.12438	8.30191	9.27801	0.0205	0.0256	0.0359	0.0205	0.0154	0.0154	0	0.0103	0	0.0103	0.0103	0.0154	0
471	Q9QUR7	-0.138559				-0.138559	165	8.93	0.455	-0.84	0.05455	0.07879	0.02424	0.03636	0.01212	0.04848	0.09091	0.09697	0.02424	0.04848	0.05455	0.06667	0.02424	0.04242	0.04848	0.14545	0.03636	0.01818	0.01818	0.0303	0.27271	0.43029	0.1697	0.12727	7.75618	8.60376	0.0124	0.0062	0.0559	0.0186	0.0124	0.0124	0.0062	0.0062	0.0062	0.0621	0.0186	0.0186	0
472	Q9R0P9	0.0155354	-0.260269	-0.170062		-0.138265	223	5.14		-0.32	0.08969	0.03587	0.04933	0.04933	0.02691	0.0583	0.10314	0.06278	0.02691	0.03139	0.10762	0.07175	0.02242	0.0583	0.04036	0.05381	0.02691	0.00448	0.00897	0.07175	0.19732	0.5157	0.13453	0.15247	8.20599	8.68189	0.0275	0.0459	0.0459	0.0046	0	0.0092	0.0092	0.0092	0.0092	0.0092	0.0046	0	0
473	Q8K2P7			-0.227141	-0.0479144	-0.137527	485	6.66	0.033	0.56	0.04742	0.02062	0.0433	0.03505	0.02062	0.02474	0.03918	0.06186	0.01443	0.08247	0.13608	0.05155	0.03711	0.06804	0.0268	0.09278	0.07216	0.00619	0.03505	0.08454	0.26803	0.57113	0.0866	0.07423	6.99424	7.86223	0.0214	0.0364	0.0321	0.0086	0.0193	0.0278	0.0193	0.0086	0.0021	0.0193	0.0064	0.015	0.0193
474	Q60692		-0.047261	-0.177181	-0.187951	-0.137464	238	4.97	0.038	-0.01	0.12185	0.05462	0.02101	0.05042	0.01681	0.04202	0.05462	0.10504	0.01681	0.05882	0.06723	0.01681	0.03782	0.03361	0.05042	0.06723	0.07143	0.0084	0.03782	0.06723	0.23951	0.56723	0.08824	0.10504	9.09293	9.59834	0	0.0087	0.0175	0.0131	0.0131	0.0306	0.0131	0.0175	0.0087	0.0044	0.0044	0.0131	0
475	Q9ERS2	0.12114	-0.0476422	-0.109366	-0.513641	-0.137377	144	9.47	0.076	-0.43	0.0625	0.09722	0.04167	0.03472	0	0.02778	0.08333	0.08333	0.00694	0.0625	0.09028	0.04861	0.0625	0.04167	0.0625	0.03472	0.04167	0.03472	0.04167	0.04167	0.18751	0.54167	0.15277	0.11805	26.1501	28.5213	0	0.037	0.0519	0.0074	0.0074	0.0296	0	0.0074	0.0074	0.0148	0.0296	0	0
476	Q8C729	0.324017	-0.124657	-0.141418	-0.606995	-0.137263	530	7.62	0.326	-0.3	0.06981	0.05849	0.03962	0.03962	0.01321	0.0566	0.06415	0.06226	0.01887	0.0434	0.11321	0.04717	0.02075	0.03019	0.04906	0.11509	0.05283	0.00943	0.03019	0.06604	0.29433	0.47736	0.12453	0.10377	9.88596	11.0842	0.0347	0.0077	0.0135	0.0328	0.025	0.0116	0	0.0173	0.0135	0.0193	0.0077	0.0231	0.0058
477	Q66GT5		-0.0106972	-0.208998	-0.191706	-0.137134	193	9.74	0.005	-0.16	0.10881	0.0829	0.03627	0.02073	0.01554	0.03109	0.06736	0.05181	0.04145	0.04663	0.10881	0.05699	0.02591	0.02591	0.03109	0.04663	0.06218	0.02073	0.03627	0.0829	0.21244	0.51814	0.18134	0.08809	19.6323	20.7063	0.0213	0.0266	0.0372	0.0106	0.016	0.016	0.016	0.016	0.0053	0.016	0.016	0.0053	0.0053
478	Q9DCJ5	-0.0864846	-0.116226	-0.162815	-0.181228	-0.136688	172	8.76	0.14	-0.61	0.05814	0.06395	0.03488	0.04651	0.04651	0.04651	0.0814	0.04651	0.03488	0.01744	0.09302	0.09302	0.01744	0.05233	0.06977	0.03488	0.04651	0.02326	0.02326	0.06977	0.18604	0.49419	0.19185	0.12791	28.2486	30.7506	0.0473	0.0237	0.0473	0.0118	0.0118	0.0237	0	0.0118	0.0059	0.0059	0.0237	0.0059	0.0118
479	P25444	-0.200736	-0.186771	-0.03589	-0.123046	-0.136611	293	10.25	0.198	-0.21	0.08532	0.08191	0.01024	0.04096	0.01706	0.02048	0.03413	0.15017	0.01365	0.05802	0.07167	0.08191	0.01706	0.03754	0.05461	0.04778	0.07167	0.01024	0.02389	0.07167	0.17406	0.57336	0.17747	0.07509	11.5183	12.5702	0.0139	0.0069	0.0694	0.0035	0.0069	0.0312	0.0035	0.0312	0.0139	0.0069	0.0104	0	0.0035
480	Q921F4	-0.0316373	-0.241573			-0.136605	591	5.57	0.245	-0.44	0.05922	0.04569	0.04399	0.05245	0.02538	0.03215	0.07445	0.1066	0.02369	0.03553	0.07276	0.05753	0.022	0.03553	0.05076	0.09645	0.04738	0.00338	0.03892	0.07614	0.25889	0.4873	0.12691	0.1269	7.4424	8.27016	0.0363	0.0104	0.0225	0.0346	0.0173	0.0087	0.0104	0.0121	0.019	0.0208	0.0035	0.0156	0.0121
481	Q9R1T2	0.0914984	-0.363468			-0.135985	350	5.24	0.117	-0.28	0.07714	0.04857	0.02571	0.06857	0.02286	0.04	0.08857	0.08857	0.01429	0.04286	0.08857	0.08	0.02	0.05429	0.04	0.05429	0.03714	0.00571	0.01714	0.08571	0.17428	0.52571	0.14286	0.15714	9.61781	10.3558	0.035	0.0087	0.0466	0.0175	0.0087	0.0117	0.0029	0.0146	0.0117	0.0117	0.0087	0.0087	0.0029
482	Q8R326	-0.00987813	-0.261868			-0.135873	523	6.26	0.6	-0.88	0.08031	0.09943	0.03824	0.03633	0.00382	0.05736	0.11663	0.09751	0.01721	0.03059	0.06883	0.04589	0.05163	0.04398	0.08795	0.03442	0.04015	0.00191	0.01147	0.03633	0.18164	0.50286	0.16253	0.15296	9.62061	10.052	0.0202	0.0202	0.0282	0.0202	0.0181	0.006	0.0101	0.0081	0.0403	0.0081	0.006	0.0081	0.0101
483	Q8BGN8	-0.176619		-0.100571	-0.129948	-0.135713	265	5.92	0.106	0.09	0.0717	0.02264	0.05283	0.03019	0.02264	0.05283	0.04151	0.07547	0.01132	0.03396	0.07925	0.04151	0.02642	0.08679	0.04151	0.12075	0.04528	0.01887	0.03774	0.08679	0.30943	0.5434	0.07547	0.0717	16.8838	18.301	0.0108	0.0323	0.0323	0.0179	0.0143	0.0143	0.0036	0.0143	0.0036	0.0251	0.0036	0.0179	0.0072
484	P56380			-0.135193		-0.135193	147	5.86	0.143	-0.42	0.08163	0.06803	0.02721	0.03401	0.02041	0.06122	0.10884	0.05442	0.04082	0.06803	0.11565	0.04762	0.02041	0.03401	0.04082	0.03401	0.06122	0.02041	0.02721	0.03401	0.21087	0.4898	0.15647	0.14285	19.8792	15.8406	0.0208	0.0069	0.0278	0.0208	0.0347	0.0069	0.0069	0.0139	0.0139	0.0069	0.0208	0.0069	0.0069
485	O08749	-0.104573	-0.0730743	-0.161589	-0.201448	-0.135171	509	7.99	0.008	-0.04	0.09234	0.0334	0.04322	0.03929	0.01768	0.02947	0.06483	0.11198	0.03143	0.07662	0.07073	0.07466	0.01768	0.03536	0.03733	0.05501	0.05501	0.00589	0.01768	0.09037	0.20039	0.55598	0.13949	0.10412	34.727	37.7885	0.048	0.014	0.028	0.03	0.028	0.008	0.004	0.016	0.014	0.006	0.004	0.002	0.016
486	Q60930	-0.107519	-0.149012	-0.133284	-0.150322	-0.135034	295	7.44		-0.22	0.07119	0.02373	0.05085	0.05424	0.03729	0.02373	0.04407	0.11186	0.01017	0.04068	0.07797	0.07797	0.01017	0.05763	0.0339	0.07797	0.09492	0.01356	0.0339	0.05424	0.28137	0.50849	0.11187	0.09831	28.4928	31.0633	0.0342	0.0342	0.0445	0.0171	0.0342	0.024	0.0034	0.0342	0.0034	0.0103	0.0137	0.0137	0.0034
487	Q8QZT1	-0.0411757	-0.0353944	-0.197793	-0.264426	-0.134697	424	8.71	0.021	0.08	0.12736	0.03302	0.03774	0.03538	0.01415	0.03066	0.05896	0.08962	0.01651	0.06132	0.08255	0.07311	0.04009	0.01887	0.04953	0.06132	0.04953	0.00472	0.02358	0.09198	0.20283	0.58019	0.12264	0.09434	27.7077	30.0551	0.0442	0.0123	0.0319	0.027	0.0147	0.0123	0.0025	0.0221	0.0098	0.0123	0.0074	0.0197	0.0074
488	P97823		-0.134313			-0.134313	230	6.14	0.035	0.11	0.1	0.02174	0.04348	0.04783	0.02609	0.04348	0.03478	0.07826	0.03043	0.06957	0.0913	0.04783	0.05217	0.03478	0.07391	0.07391	0.04348	0.01304	0.01304	0.06087	0.21739	0.59999	0.1	0.08261	14.7365	13.04	0.0321	0.0183	0.0183	0.0275	0.0138	0.0183	0	0.0138	0.0046	0.0046	0.0046	0.0138	0.0092
489	O55126	-0.23287	0.0483547	-0.212487	-0.139668	-0.134168	281	9.31		-0.55	0.06762	0.07829	0.04626	0.03559	0.01068	0.05338	0.07117	0.05338	0.02847	0.03915	0.11388	0.05694	0.02491	0.03559	0.05338	0.0605	0.03915	0.03559	0.04626	0.04982	0.24555	0.484	0.1637	0.10676	33.4536	36.5169	0.0292	0.0292	0.0292	0.0182	0.0109	0.0109	0.0073	0.0109	0.0255	0.0219	0.0109	0.0036	0.0255
490	M0QWN7		-0.134125			-0.134125	1009	5.83		-0.36	0.08325	0.07532	0.0218	0.0446	0.02676	0.0446	0.09415	0.06739	0.02279	0.02874	0.12091	0.04559	0.01586	0.03568	0.06442	0.07235	0.03865	0.00991	0.02279	0.06442	0.20019	0.51734	0.1437	0.13875	29.4086	30.8822	0.0081	0.0131	0.0383	0.0091	0.0121	0.0131	0.005	0.0091	0.004	0.0141	0.0171	0.0111	0.002
491	Q9JI19			-0.134018		-0.134018	357	6.27		-0.21	0.05042	0.06723	0.03081	0.09524	0.01401	0.03922	0.04762	0.05042	0.03081	0.03081	0.14566	0.06443	0.02241	0.06162	0.01681	0.05882	0.05602	0.0112	0.02801	0.07843	0.21288	0.48179	0.16247	0.14286	7.80883	10.8609	0.0115	0.0258	0.0544	0.0057	0.0115	0.0344	0.0057	0.0057	0.0029	0.0201	0.0086	0.0029	0.0029
492	Q80UW2	-0.111467	-0.156271			-0.133869	297	4.21	0.209	-0.6	0.07744	0.05387	0.01684	0.06734	0.01684	0.04377	0.15825	0.08081	0.01684	0.01347	0.09764	0.02694	0.00673	0.03367	0.05051	0.06061	0.0303	0.0404	0.02694	0.08081	0.17846	0.49832	0.09765	0.22559	7.91551	8.85315	0.0068	0.0136	0.0203	0.0034	0.0034	0.0169	0.0034	0.0068	0	0.0271	0.0136	0.0136	0
493	Q9D051	-0.0736565	-0.0450016	-0.185828	-0.230347	-0.133708	359	6.41		0.06	0.12256	0.05014	0.03621	0.039	0.01671	0.03621	0.06964	0.08357	0.0195	0.06964	0.06685	0.05292	0.03621	0.039	0.05571	0.04735	0.03064	0.01114	0.02228	0.09471	0.17269	0.5961	0.12256	0.10864	38.0087	41.3915	0.026	0.0145	0.0289	0.0231	0.0058	0.0116	0	0.0145	0.0145	0.0058	0.0116	0.0029	0.0145
494	Q9ERI6	-0.0875797		-0.139835	-0.173457	-0.133624	334	8.44	0.057	-0.02	0.0988	0.07186	0.04192	0.03593	0.02096	0.03593	0.06587	0.0988	0.02096	0.03593	0.14072	0.03892	0.01796	0.03892	0.03593	0.06287	0.03892	0.00898	0.02096	0.06886	0.2006	0.56586	0.13174	0.1018	10.3667	11.4148	0.0274	0.0244	0.0122	0.0183	0.0122	0.0122	0.003	0.0122	0.0122	0.0152	0.0152	0.0152	0
495	P35486	0.0224429	-0.130803	-0.186187	-0.2399	-0.133612	390	8.49	0.041	-0.29	0.1	0.07179	0.03333	0.04872	0.03077	0.03077	0.06923	0.09231	0.02051	0.05128	0.07949	0.05897	0.0359	0.03333	0.04103	0.04872	0.04359	0.00513	0.04615	0.05897	0.20256	0.52821	0.15127	0.11795	32.3686	35.1873	0.0213	0.0186	0.0399	0.016	0.0133	0.008	0.0106	0.0133	0.016	0.016	0.0133	0.016	0.0027
496	G5E829	-0.183591	-0.144754	-0.0501927	-0.155779	-0.133579	1220	5.66	0.162	-0.17	0.06721	0.04262	0.0459	0.0541	0.01393	0.03279	0.07787	0.07459	0.01557	0.07705	0.0918	0.07295	0.02131	0.04016	0.04754	0.06148	0.05902	0.01066	0.01721	0.07623	0.2164	0.52048	0.13114	0.13197	14.8616	16.245	0.036	0.0201	0.0385	0.0268	0.0184	0.0184	0.0117	0.0117	0.0134	0.0126	0.0084	0.0067	0.0184
497	P62855	-0.149156	0.0603225	-0.311224		-0.133353	115	11.01	0.417	-0.66	0.11304	0.13913	0.04348	0.03478	0.04348	0.0087	0.02609	0.03478	0.02609	0.05217	0.02609	0.11304	0.01739	0.02609	0.10435	0.04348	0.02609	0	0.02609	0.09565	0.14784	0.51304	0.27826	0.06087	10.887	12.0899	0.0265	0.0354	0.0885	0.0088	0.0088	0.0088	0.0088	0	0.0265	0.0265	0.0177	0	0.0088
498	Q91VR2	-0.0669633	-0.0946281	-0.158799	-0.213004	-0.133349	298	9.06	0.02	-0.16	0.11074	0.04362	0.04027	0.05369	0.00671	0.03691	0.0604	0.05034	0.01007	0.08725	0.07718	0.0906	0.03356	0.0302	0.02013	0.08725	0.0604	0.00336	0.03691	0.0604	0.26174	0.47987	0.14429	0.11409	35.1021	38.2641	0.0278	0.0208	0.066	0.0208	0.0139	0.0312	0	0.0174	0.0069	0.0104	0.0104	0.0069	0.0035
499	P56959	-0.0175353		-0.248886		-0.133211	518	9.4	0.938	-1.32	0.02896	0.07143	0.04633	0.05019	0.00772	0.10039	0.02124	0.29344	0.00579	0.01544	0.00579	0.02703	0.01544	0.0251	0.05019	0.11583	0.03475	0.00579	0.0695	0.00965	0.3668	0.45752	0.10425	0.07143	6.36572	5.85201	0.0098	0.0255	0.0176	0.0216	0.0118	0.0118	0	0.0118	0.0137	0.0294	0.0098	0.0294	0
500	P46664	-0.272809	0.00660335			-0.133103	456	5.98	0.077	-0.21	0.0636	0.04605	0.04605	0.05482	0.01535	0.04605	0.0636	0.10965	0.01754	0.0614	0.08333	0.0614	0.01754	0.04167	0.04386	0.04605	0.05263	0.01096	0.0307	0.08772	0.22148	0.53508	0.12499	0.11842	8.04302	8.99027	0.0446	0.0246	0.0179	0.0223	0.0134	0.0134	0.0045	0.0223	0.0156	0.0045	0.0134	0.0045	0.0156
501	Q9CXY6	0.0443475	-0.310388			-0.13302	390	5.19	0.174	-0.23	0.06923	0.05897	0.03846	0.04103	0.01026	0.03846	0.09487	0.07692	0.01795	0.05641	0.10513	0.04359	0.02051	0.03846	0.06667	0.05897	0.0641	0.00769	0.01795	0.07436	0.21794	0.52564	0.12051	0.1359	10.1895	11.2543	0.0157	0.0209	0.0288	0.0183	0.034	0.0131	0.0026	0.0157	0.0105	0.0131	0.0183	0.0052	0.0079
502	Q9D1I5			-0.132987		-0.132987	178	9.17		0.06	0.09551	0.03933	0.02809	0.03933	0.01124	0.03933	0.05056	0.08427	0.03933	0.03933	0.09551	0.07303	0.02247	0.03933	0.05056	0.08989	0.02809	0.00562	0.00562	0.1236	0.19102	0.56744	0.15169	0.08989	13.6012	15.1129	0.0172	0.0172	0.0575	0.0115	0.0172	0.0057	0	0.0057	0.0115	0	0.0115	0.046	0.0115
503	Q8BTZ7	-0.186601	-0.0793113			-0.132956	360	6.27	0.006	0.06	0.05556	0.05556	0.02778	0.03889	0.025	0.04722	0.06944	0.08056	0.03056	0.06667	0.10278	0.04167	0.03611	0.03333	0.06111	0.06389	0.03056	0.01111	0.01944	0.10278	0.18889	0.57501	0.12779	0.10833	12.9464	14.6963	0	0.0086	0.0432	0.0202	0.0173	0.0029	0.0029	0.0086	0.0058	0.0173	0.0029	0.0058	0.0058
504	Q8CGK3	-0.0852845	-0.132342	-0.121849	-0.192211	-0.132922	949	6.15	0.12	-0.29	0.07587	0.06849	0.02424	0.05269	0.01054	0.04004	0.09062	0.07271	0.02107	0.04847	0.10854	0.06428	0.02318	0.02529	0.04847	0.05058	0.05269	0.00948	0.02318	0.08957	0.19073	0.51212	0.15384	0.14331	18.2692	19.9451	0.0076	0.0162	0.0583	0.0086	0.0205	0.0194	0.0032	0.0108	0.0076	0.0162	0.0119	0.0065	0.0022
505	Q9WVL0	-0.030293	-0.0312981	-0.1402	-0.328342	-0.132533	216	7.68	0.051	-0.12	0.06944	0.05093	0.03241	0.04167	0.01389	0.08796	0.06019	0.0463	0.00926	0.08796	0.10185	0.05556	0.02778	0.02778	0.06944	0.06481	0.04167	0.00926	0.02778	0.07407	0.25463	0.52777	0.11575	0.10186	21.1517	22.8294	0.0143	0.0286	0.0429	0.0048	0.0048	0.019	0	0.019	0.0095	0.0143	0.0095	0.0095	0.0095
506	P09405	0.104762	-0.369686			-0.132462	707	4.69	0.668	-1.09	0.08911	0.03678	0.0297	0.08487	0.00141	0.01839	0.15559	0.10608	0.00283	0.02687	0.04243	0.1273	0.01273	0.0396	0.0495	0.05516	0.05658	0.00283	0.00849	0.05375	0.16832	0.42431	0.16691	0.24046	6.23636	6.79579	0.0716	0.0129	0.0573	0.0172	0.0186	0.0129	0.0014	0.0244	0.0215	0.0057	0.0043	0.0172	0.0043
507	Q640R3	-0.192604	-0.287479	0.0609517	-0.109493	-0.132156	418	9.47	0.356	-0.5	0.04067	0.08852	0.02632	0.05502	0.00957	0.03349	0.05981	0.05263	0.00718	0.04785	0.10766	0.05502	0.01196	0.01196	0.08373	0.12201	0.07416	0.00718	0.02871	0.07656	0.28469	0.44977	0.15072	0.11483	15.6521	17.0755	0.0097	0.0169	0.046	0.0097	0.0145	0.0387	0.0073	0.0145	0.0121	0.0315	0.0121	0.0097	0.0024
508	Q9CQH3	-0.0825062	-0.0557541	-0.139799	-0.249847	-0.131977	189	9.43	0.058	-0.29	0.07937	0.08466	0.02116	0.03175	0.00529	0.02116	0.07937	0.06349	0.02646	0.06878	0.10053	0.0582	0.02646	0.04762	0.07407	0.0582	0.04233	0.01587	0.04762	0.04762	0.19047	0.5291	0.16932	0.11112	27.752	30.2906	0.0109	0.0163	0.0489	0.0054	0.0109	0.0109	0.0054	0.0163	0.0163	0.0109	0.0109	0.0109	0.0217
509	Q3TLI0	-0.671499	0.0511027	0.0672371	0.0254293	-0.131933	1259	5.62	0.062	-0.25	0.06672	0.0413	0.03495	0.04925	0.02383	0.05242	0.07307	0.0421	0.03257	0.03336	0.11994	0.05242	0.02145	0.03813	0.05401	0.09055	0.05639	0.01509	0.02859	0.07387	0.2629	0.4885	0.12629	0.12232	6.49561	7.00847	0.0284	0.0162	0.0252	0.0195	0.0146	0.0122	0.0146	0.0162	0.0081	0.0154	0.0073	0.0146	0.0122
510	P52503	-0.0573204	-0.0912559	-0.130871	-0.247789	-0.131809	116	8.86	0.06	-0.49	0.06897	0.07759	0.03448	0.05172	0.02586	0.06034	0.06034	0.10345	0.05172	0.05172	0.06897	0.06034	0.00862	0.0431	0.03448	0.01724	0.06034	0	0.03448	0.08621	0.20688	0.49138	0.18965	0.11206	19.6024	21.4054	0.0348	0.0174	0.0261	0.0174	0.0174	0.0174	0.0174	0.0087	0	0.0087	0.0261	0	0.0261
511	Q9EPW0	0.067018	-0.21043	-0.203019	-0.180804	-0.131809	939	6.64	0.067	-0.32	0.06922	0.06603	0.03408	0.05325	0.02662	0.05751	0.06709	0.05325	0.02343	0.04686	0.11076	0.05005	0.02662	0.03727	0.0426	0.082	0.06177	0.00958	0.02236	0.05964	0.25772	0.48242	0.13951	0.12034	6.07787	6.66039	0.0219	0.0197	0.0295	0.0153	0.0098	0.0175	0.0164	0.0197	0.0142	0.0098	0.0088	0.0153	0.0153
512	Q60932	-0.095629	-0.0750895	-0.148022	-0.206761	-0.131375	296	8.55	0.037	-0.33	0.06757	0.02365	0.07095	0.0473	0.01014	0.03041	0.05068	0.10811	0.01014	0.03378	0.10811	0.08446	0.01014	0.05405	0.02027	0.06757	0.09797	0.01689	0.03716	0.05068	0.30406	0.47974	0.11825	0.09798	29.1469	31.8498	0.0307	0.0478	0.0546	0.0239	0.0171	0.0341	0.0171	0.0307	0.0034	0.0137	0.0068	0.0034	0.0068
513	P63030		-0.344675	-0.23769	0.188895	-0.131156	109	9.67		-0.02	0.11009	0.07339	0.04587	0.0367	0.02752	0.02752	0.02752	0.05505	0.01835	0.05505	0.08257	0.05505	0.05505	0.05505	0.04587	0.06422	0.0367	0.02752	0.04587	0.05505	0.22018	0.56882	0.14679	0.06422	12.8239	13.8392	0.0194	0.0388	0.0388	0.0097	0.0194	0	0	0.0194	0.0097	0.0097	0	0.0291	0
514	P10639	0.0316944	-0.293797			-0.131051	105	4.8		-0.03	0.10476	0	0.01905	0.07619	0.05714	0.0381	0.08571	0.04762	0.00952	0.02857	0.05714	0.11429	0.02857	0.07619	0.02857	0.05714	0.02857	0.00952	0.02857	0.10476	0.17143	0.54284	0.12381	0.1619	14.5182	14.7401	0.0294	0.0098	0.0882	0.0098	0	0.0098	0.0098	0.0098	0	0.0098	0	0	0
515	Q63932	-0.222258	-0.0393273			-0.130793	401	6.58	0.165	-0.31	0.06733	0.06983	0.02993	0.05486	0.01247	0.03242	0.07731	0.07731	0.02494	0.06484	0.10224	0.05736	0.02743	0.03242	0.07481	0.07731	0.02743	0.00499	0.01995	0.06484	0.18704	0.52868	0.15213	0.13217	7.32734	8.24517	0.0051	0.0256	0.0538	0.0051	0.0026	0.0154	0.0051	0.0051	0.0077	0.0256	0.0179	0.0077	0.0026
516	Q8BFR5	-0.0620239	-0.0471202	-0.182855	-0.225452	-0.129363	452	7.23	0.029	-0.18	0.08186	0.05752	0.02434	0.04867	0.01549	0.02434	0.07743	0.08628	0.03097	0.05088	0.10619	0.06858	0.02655	0.02434	0.06195	0.0354	0.06637	0.00442	0.02212	0.08628	0.17257	0.54424	0.15707	0.1261	27.9686	30.5219	0.0136	0.0136	0.0568	0.0114	0.0136	0.0273	0.0045	0.0227	0	0.0136	0.0068	0.0023	0.0023
517	Q9CXZ1	-0.112922	-0.100218	-0.103329	-0.200812	-0.129321	175	10	0.103	-0.55	0.09143	0.07429	0.05714	0.04571	0.00571	0.02286	0.05714	0.03429	0.00571	0.03429	0.06286	0.09143	0.04	0.02857	0.04	0.09143	0.09143	0.03429	0.01143	0.08	0.27429	0.45144	0.17143	0.10285	21.4169	23.4496	0.0417	0.0238	0.0536	0.0357	0.0298	0.0298	0.006	0.0298	0.006	0.0238	0.0179	0.0179	0.0119
518	Q9CVB6	-0.0743545	-0.294487	-0.0267719	-0.120465	-0.12902	300	6.84	0.053	-0.44	0.07333	0.05667	0.05333	0.06667	0.00667	0.02	0.07667	0.04667	0.03667	0.05	0.07667	0.08333	0.02333	0.06333	0.03333	0.05333	0.06	0	0.04	0.08	0.22666	0.45333	0.17667	0.14334	16.5229	18.071	0.0478	0.0307	0.0375	0.0239	0.0273	0.0137	0.0137	0.0068	0.0137	0.0137	0.0068	0.0034	0
519	Q9D172	-0.0912871	-0.0588638	-0.157917	-0.207967	-0.129009	266	9	0.109	-0.02	0.14662	0.04887	0.02632	0.03008	0.02256	0.02256	0.06767	0.09023	0.05263	0.04887	0.07895	0.07143	0.01504	0.02256	0.04887	0.04887	0.04135	0.00376	0.01128	0.1015	0.15038	0.57896	0.17293	0.09775	26.8005	29.2863	0.0191	0.0191	0.0534	0.0076	0.0038	0.0305	0.0038	0.0038	0.0038	0.0191	0.0229	0	0
520	Q99PT1	-0.101927	-0.0535596	-0.254924	-0.10464	-0.128762	204	5.12	0.196	-0.73	0.06373	0.04902	0.03431	0.06863	0.0049	0.03922	0.11275	0.04902	0.01471	0.05392	0.07843	0.09314	0.02451	0.02451	0.04902	0.06373	0.05392	0.01471	0.04412	0.06373	0.2353	0.42648	0.15687	0.18138	14.8449	16.1571	0.0302	0.0201	0.0653	0.0151	0.0201	0.0101	0	0.0251	0.005	0.0251	0.0101	0.005	0.0101
521	Q99KH8	0.0346327	-0.00701168	-0.413379		-0.128586	431	5.29	0.121	-0.43	0.06497	0.03248	0.03016	0.06032	0.0116	0.04176	0.09281	0.07425	0.02088	0.07657	0.10673	0.08817	0.01624	0.03016	0.05104	0.07889	0.0464	0.0116	0.02784	0.03712	0.22505	0.48028	0.14153	0.15313	5.44483	6.15442	0.0354	0.0189	0.0542	0.0118	0.0094	0.0189	0.0047	0.0142	0.0071	0.0165	0.0118	0.0047	0.0165
522	Q9D6K8	-0.411194	-0.109329	0.0540873	-0.0462486	-0.128171	151	9.71		-0.17	0.08609	0.01987	0.03311	0.02649	0.00662	0.0596	0.0596	0.11921	0.00662	0.02649	0.08609	0.12583	0.01987	0.07285	0.01987	0.04636	0.05298	0.02649	0.01325	0.09272	0.2053	0.5563	0.15232	0.08609	7.36668	8.10059	0.0743	0.0203	0.0541	0.0135	0.0068	0.0068	0	0.0405	0.0068	0.0068	0	0.0135	0.0068
523	P62196	-0.119022	-0.475169	0.209748		-0.128148	406	7.11	0.059	-0.32	0.06158	0.0665	0.03941	0.05419	0.00739	0.03941	0.0936	0.07143	0.0197	0.0665	0.11084	0.08128	0.04187	0.02217	0.04187	0.04926	0.03202	0.00246	0.01724	0.08128	0.17734	0.50739	0.16748	0.14779	6.82646	7.76407	0.0283	0.018	0.0566	0.0231	0.0077	0.0103	0.0051	0.0103	0.0103	0.0051	0.018	0.0077	0
524	P63101	-0.144834	-0.125707	-0.142775	-0.098241	-0.127889	245	4.73	0.127	-0.63	0.09796	0.0449	0.04082	0.06122	0.01224	0.05714	0.12245	0.0449	0.00408	0.04082	0.09796	0.08163	0.02857	0.02449	0.02041	0.07755	0.04082	0.00816	0.0449	0.04898	0.26123	0.42449	0.13061	0.18367	11.3046	12.3998	0.042	0.0252	0.042	0.0168	0.021	0.0042	0.0126	0.0042	0.0168	0.0126	0.0084	0.0084	0.0042
525	Q9QXG4	-0.0465094	-0.208968			-0.127739	701	6.19	0.086	-0.32	0.05991	0.05706	0.02568	0.04565	0.02996	0.0271	0.07703	0.08702	0.02996	0.04565	0.07703	0.05278	0.0214	0.0428	0.06419	0.05136	0.06847	0.02425	0.03852	0.07418	0.21113	0.52639	0.1398	0.12268	4.93988	5.57622	0.0219	0.0131	0.0321	0.0131	0.0306	0.0248	0.0044	0.0102	0.0044	0.0102	0.0073	0.0087	0.0015
526	O35098	-0.0891373	-0.0160706	-0.296878	-0.106951	-0.127259	572	6.51	0.135	-0.18	0.09266	0.05245	0.03497	0.05769	0.01748	0.03497	0.05594	0.08916	0.02972	0.05594	0.06818	0.0542	0.02273	0.03497	0.05245	0.06643	0.05594	0.01049	0.02098	0.09266	0.21329	0.53672	0.13637	0.11363	23.2811	25.4942	0.025	0.0233	0.0304	0.0125	0.0107	0.0179	0.0197	0.0089	0.0089	0.0107	0.0036	0.0072	0.0179
527	Q61425	-0.0365932	-0.295759	-0.0291234	-0.146809	-0.127071	314	8.76	0.041	-0.14	0.08599	0.02866	0.03503	0.04777	0.00955	0.02866	0.06369	0.06369	0.02548	0.04777	0.09554	0.09554	0.03503	0.05414	0.0414	0.07325	0.07643	0.00318	0.01592	0.07325	0.22929	0.50954	0.14968	0.11146	17.5001	19.2835	0.0132	0.0264	0.0858	0.0099	0.0264	0.0363	0.0066	0.0099	0.0033	0.0165	0.0132	0.0066	0.0033
528	P39098			-0.0668536	-0.186106	-0.12648	641	8.34	0.154	-0.38	0.07644	0.06396	0.03276	0.04992	0.00624	0.01872	0.07644	0.08268	0.04056	0.04524	0.1092	0.06708	0.02496	0.0468	0.04992	0.05304	0.04368	0.02184	0.03744	0.05304	0.18564	0.51636	0.1716	0.12636	15.4283	16.9409	0.0416	0.0192	0.0272	0.0144	0.016	0.0176	0	0.0112	0.0224	0.0112	0.0144	0.008	0.008
529	P28740	-0.019328	-0.250937		-0.10872	-0.126328	705	6.31	0.328	-0.63	0.06667	0.07234	0.04397	0.06525	0.01702	0.05532	0.08652	0.04681	0.01844	0.0539	0.07801	0.07234	0.0227	0.03262	0.04965	0.07234	0.05106	0.00426	0.01986	0.07092	0.24255	0.44256	0.16312	0.15177	10.2952	11.5922	0.0464	0.0145	0.0276	0.0305	0.0232	0.0029	0.0073	0.0189	0.0261	0.0145	0.0189	0.0116	0.0145
530	Q8BIG7			-0.126227		-0.126227	262	8.61	0.023	-0.05	0.12214	0.08397	0.0229	0.0458	0.01908	0.05344	0.06489	0.06107	0.00382	0.02672	0.18321	0.03817	0.01908	0.01527	0.07252	0.03817	0.03817	0.01908	0.01908	0.05344	0.17176	0.59161	0.12596	0.11069	25.5824	28.1405	0.0117	0.0195	0.0272	0.0039	0.0039	0.0195	0.0039	0.0117	0.0078	0.0117	0.0156	0	0.0039
531	Q8BW86				-0.125566	-0.125566	850	6.21	0.598	-0.71	0.08824	0.04941	0.03176	0.03529	0.01412	0.06706	0.09882	0.06118	0.02706	0.02588	0.09412	0.07294	0.02235	0.03647	0.07529	0.09176	0.03176	0.00824	0.02706	0.04118	0.2494	0.46707	0.14941	0.13411	9.66564	11.6868	0.0253	0.0144	0.0493	0.0181	0.0096	0.0072	0.006	0.0096	0.0084	0.0277	0.0096	0.0048	0.0036
532	Q60597	-0.0647215	-0.0570073	-0.143977	-0.236274	-0.125495	1023	6.36	0.026	-0.35	0.07038	0.05963	0.04203	0.05474	0.02053	0.04692	0.06647	0.05376	0.03715	0.0479	0.09189	0.04985	0.02737	0.05083	0.05865	0.0567	0.05376	0.01369	0.0303	0.06745	0.22971	0.50245	0.14663	0.12121	18.0149	19.7038	0.0141	0.0251	0.0372	0.0181	0.0111	0.0241	0.003	0.0171	0.009	0.0101	0.0111	0.006	0.002
533	Q9CWF2	-0.169047	-0.21059	0.0950368	-0.217377	-0.125494	445	4.78	0.09	-0.41	0.06067	0.04944	0.05169	0.05843	0.01798	0.04944	0.0809	0.07865	0.02247	0.0427	0.07191	0.03371	0.0427	0.05169	0.04494	0.06517	0.06742	0.00899	0.03596	0.06517	0.26968	0.4854	0.10562	0.13933	16.5441	18.4228	0.0023	0.0376	0.0329	0.0164	0.0094	0.0376	0.0094	0.0141	0.0047	0.0211	0.0094	0.0117	0.0023
534	Q9CZ13	-0.0486323		-0.134094	-0.193639	-0.125455	480	5.81	0.052	-0.2	0.10417	0.06667	0.03958	0.05417	0.02292	0.04792	0.06042	0.06667	0.02917	0.04167	0.10417	0.02708	0.01875	0.02917	0.03958	0.075	0.05625	0.01042	0.03333	0.07292	0.25208	0.51044	0.12292	0.11459	33.3235	35.8994	0.0085	0.0255	0.0191	0.0149	0.0106	0.0212	0.0042	0.0212	0.0021	0.0127	0.0085	0.0276	0.0021
535	Q9EQK7		-0.103412		-0.147437	-0.125424	283	8.44		0.36	0.08127	0.04947	0.0318	0.01413	0.02473	0.0212	0.053	0.0742	0.02473	0.03534	0.14841	0.02827	0.01413	0.06714	0.0318	0.08834	0.05654	0.0318	0.04594	0.07774	0.24382	0.58656	0.10247	0.06713	5.75822	6.40463	0.0215	0.0251	0.0072	0.0072	0.0072	0.0072	0.0323	0.0108	0.0036	0.0179	0.0072	0	0.0108
536	P04370	0.0170699	0.0537366	-0.25342	-0.316947	-0.12489	250	9.58	1	-1.2	0.08	0.092	0.036	0.084	0	0.044	0.048	0.104	0.048	0.028	0.04	0.064	0.016	0.032	0.068	0.108	0.068	0.004	0.008	0.028	0.264	0.4	0.204	0.132	86.2683	96.4283	0.0041	0.0285	0.061	0.0081	0.0244	0.0244	0.0163	0.0041	0.0285	0.0122	0.0203	0.0122	0
537	Q63912	-0.0311577		-0.218501		-0.124829	440	8.68	0.277	-0.26	0.04773	0.03409	0.08409	0.03182	0.01818	0.04318	0.04091	0.02727	0.02955	0.04318	0.13864	0.05	0.03636	0.025	0.05909	0.09773	0.11136	0.01364	0.02273	0.04545	0.35909	0.45454	0.11364	0.07273	23.1059	22.432	0.0354	0.0519	0.0165	0.0354	0.0189	0.0283	0.0425	0.0259	0.0024	0.0165	0.0165	0.0165	0.0142
538	Q8BHW2	-0.124487				-0.124487	379	6.69	0.245	-0.36	0.05805	0.06332	0.04485	0.05277	0.00264	0.05277	0.07916	0.05805	0.01847	0.03958	0.11873	0.06596	0.04222	0.05277	0.04485	0.06069	0.04749	0.00264	0.02639	0.0686	0.23219	0.48813	0.14775	0.13193	6.66333	7.80922	0.0248	0.0358	0.0441	0.011	0.0138	0.0193	0.0028	0.0138	0.0028	0.0055	0.0165	0.0138	0.0055
539	Q9CQA3	-0.0328554	-0.125285	-0.122866	-0.216764	-0.124443	282	8.96	0.025	-0.38	0.08865	0.06028	0.03191	0.06383	0.04965	0.04255	0.0461	0.06028	0.00709	0.05674	0.08156	0.08865	0.03546	0.02482	0.04965	0.05319	0.05319	0.01418	0.04965	0.04255	0.23049	0.50354	0.15602	0.10993	16.8816	18.5106	0.0257	0.0184	0.0662	0.0147	0.0147	0.0184	0.011	0.011	0.0184	0.0147	0.0037	0.0037	0
540	Q9WUM5	-0.0585666	-0.0413817	-0.190051	-0.207562	-0.12439	346	9.46	0.046	-0.01	0.10405	0.03757	0.0289	0.02023	0.01734	0.04335	0.04913	0.13006	0.03179	0.0896	0.06358	0.06647	0.02023	0.03179	0.05202	0.05202	0.08092	0	0.01734	0.06358	0.22253	0.57225	0.13583	0.06936	27.8896	30.5556	0.0265	0.0088	0.0413	0.0206	0.0206	0.0236	0.0147	0.0236	0.0088	0.0118	0.0118	0.0059	0.0118
541	Q9CQJ8	-0.047882	-0.0712544	-0.146261	-0.232015	-0.124353	179	7.68	0.128	-1.05	0.06145	0.10056	0.01117	0.04469	0.02793	0.05028	0.11173	0.02235	0.03911	0.02235	0.07821	0.06145	0.03911	0.03911	0.08939	0.03911	0.03911	0.04469	0.05587	0.02235	0.19554	0.44694	0.20112	0.15642	26.8591	29.5045	0.0058	0	0.0581	0.0116	0.0116	0.0174	0	0.0116	0.0291	0.0058	0.0291	0	0
542	Q9Z1N5	0.0313727	-0.280005			-0.124316	428	5.44	0.056	-0.27	0.06075	0.05841	0.03738	0.07477	0.01869	0.05374	0.08178	0.04673	0.0257	0.06075	0.09579	0.06776	0.03505	0.05607	0.03505	0.04673	0.03738	0	0.02336	0.08411	0.19859	0.49299	0.15187	0.15655	8.15966	9.07121	0.0145	0.0266	0.0557	0.0121	0.0121	0.0169	0.0024	0.0073	0.0024	0.0121	0.0097	0.0024	0
543	Q9Z2Y3	-0.135035	-0.0351979	-0.0772097	-0.24671	-0.123538	366	5.39	0.456	-0.82	0.08197	0.04645	0.05191	0.04098	0.00546	0.07377	0.11749	0.03279	0.02732	0.03825	0.10109	0.0765	0.0082	0.03279	0.03279	0.09016	0.07923	0.01093	0.01366	0.03825	0.30873	0.38252	0.15027	0.15847	12.4208	13.6916	0.0285	0.0285	0.0513	0.0256	0.037	0.0171	0	0.0256	0.0114	0.0256	0.0085	0.0199	0.0142
544	Q3TDK6		-0.0796354	-0.223217	-0.0667494	-0.1232	287	8.32	0.028	-0.09	0.10453	0.05226	0.03833	0.03833	0.01394	0.06969	0.05226	0.04181	0.02787	0.02787	0.14634	0.0453	0.02439	0.03833	0.0453	0.0662	0.06272	0.01742	0.02091	0.0662	0.25785	0.52613	0.12543	0.09059	11.5074	12.608	0.0033	0.0331	0.0397	0.0033	0.0066	0.0298	0.0033	0.0199	0.0099	0.0397	0.0066	0	0.0033
545	O08688	-0.0176309	0.188029	-0.291153	-0.371481	-0.123059	640	7.02	0.08	-0.49	0.06563	0.06719	0.03438	0.06406	0.02656	0.04375	0.06719	0.06406	0.02969	0.04375	0.08281	0.0625	0.01094	0.04219	0.04688	0.06719	0.05156	0.02656	0.03125	0.07187	0.22813	0.48125	0.15938	0.13125	8.39542	9.28066	0.0079	0.0253	0.0553	0.0095	0.0142	0.019	0.0095	0.0095	0.0047	0.0142	0.0079	0.0142	0
546	P59017	0.0366826		-0.282764		-0.123041	434	4.57	0.408	-0.25	0.09908	0.02995	0.01843	0.02535	0.00691	0.04839	0.12673	0.06452	0.02074	0.02765	0.1129	0.04147	0.01382	0.02304	0.07143	0.10829	0.05069	0.01152	0.01843	0.08065	0.24423	0.51152	0.09216	0.15208	14.3344	15.4758	0.0187	0.0117	0.0234	0.007	0.0234	0.0093	0.0093	0.0093	0.014	0.0397	0.007	0.0164	0.0047
547	O35566			-0.122554		-0.122554	253	7.44		0.35	0.07115	0.03557	0.03162	0.03162	0.05929	0.03557	0.05534	0.07905	0.02372	0.06719	0.11858	0.05534	0.02372	0.03953	0.00395	0.05929	0.05534	0.01581	0.05138	0.08696	0.2332	0.56523	0.11463	0.08696	8.101	11.3107	0.004	0.0243	0.0526	0.0081	0.0162	0.0162	0.004	0.0202	0.004	0.0324	0	0.0081	0
548	P54822	0.0623171	-0.0606453	-0.369302		-0.122544	484	6.9	0.025	-0.25	0.09298	0.07438	0.02893	0.05579	0.02686	0.05785	0.07025	0.04959	0.02686	0.05372	0.11364	0.04959	0.03306	0.04339	0.03719	0.05372	0.05372	0.01033	0.0186	0.04959	0.21282	0.51035	0.15083	0.12604	12.8045	13.6955	0.0192	0.0214	0.0321	0.0085	0.015	0.0107	0.0171	0.0128	0.0107	0.015	0.0043	0.0085	0.0064
549	Q8BY89		-0.0704545		-0.174022	-0.122238	706	9.06		0.44	0.0779	0.04958	0.03683	0.03824	0.03683	0.02833	0.03116	0.06091	0.017	0.07507	0.12465	0.05099	0.02833	0.07507	0.03824	0.04391	0.05241	0.01416	0.04674	0.07365	0.20822	0.60481	0.11757	0.0694	23.5233	27.7827	0.0262	0.019	0.0262	0.019	0.0102	0.0262	0.0073	0.0102	0.0073	0.0117	0.0146	0.0044	0.0073
550	P63260	-0.157364	-0.242841	-0.0567123	-0.0319849	-0.122225	375	5.31	0.024	-0.2	0.07733	0.048	0.024	0.05333	0.016	0.032	0.07733	0.07467	0.024	0.07733	0.072	0.05067	0.04533	0.03467	0.05067	0.06667	0.06933	0.01067	0.04	0.056	0.232	0.51467	0.12267	0.13066	18.0681	19.8986	0.014	0.0112	0.0391	0.014	0.014	0.0363	0.0056	0.0168	0.0028	0.0112	0.0112	0.0028	0.0056
551	P62320	0.0413956	-0.285819			-0.122212	126	10.33	0.19	-0.43	0.07937	0.09524	0.06349	0.02381	0.01587	0.04762	0.05556	0.11905	0.01587	0.07937	0.06349	0.07937	0.05556	0.01587	0.02381	0.03968	0.03968	0	0.02381	0.06349	0.21428	0.51588	0.19048	0.07937	9.66242	10.7935	0.042	0.0504	0.042	0.0168	0.0168	0.0168	0.0084	0	0.0336	0.0168	0	0	0.0168
552	Q80UW3		-0.122092			-0.122092	563	5.79	0.288	-0.43	0.09591	0.08171	0.02309	0.05329	0.01776	0.05151	0.0746	0.0746	0.0373	0.02309	0.13144	0.01954	0.01066	0.01776	0.08171	0.05506	0.05151	0.01776	0.02487	0.05684	0.20604	0.52753	0.13855	0.12789	15.3129	17.7374	0.009	0.0162	0.0108	0.0072	0.0162	0.0162	0.0036	0.0162	0.009	0.0197	0.0233	0.0036	0.0036
553	Q9JI91	-0.255686		0.011804		-0.121941	894	5.31	0.038	-0.61	0.08166	0.06711	0.05145	0.0604	0.01119	0.06152	0.10291	0.03915	0.02573	0.07271	0.09508	0.05928	0.0302	0.03132	0.03244	0.04362	0.04922	0.0179	0.02908	0.03803	0.23489	0.44968	0.15212	0.16331	21.0533	21.9313	0.0092	0.0369	0.0519	0.0161	0.0104	0.0185	0.0104	0.0115	0.0161	0.0138	0.015	0.0035	0.0069
554	P63038	-0.0751807	-0.0436166	-0.193925	-0.174945	-0.121917	573	5.91	0.066	-0.08	0.10471	0.03839	0.03665	0.06632	0.00524	0.02792	0.0733	0.09773	0.00698	0.0733	0.08901	0.09424	0.02967	0.01571	0.03141	0.04363	0.05585	0.00175	0.01222	0.09599	0.17627	0.54452	0.13961	0.13962	28.2268	30.9884	0.0612	0.0144	0.036	0.0234	0.0252	0.009	0.0036	0.0198	0.0162	0.0036	0.0036	0.0126	0.0072
555	Q9CQZ5	-0.0480801	0.00432004	-0.117805	-0.325376	-0.121735	131	10.1	0.023	-0.52	0.09924	0.09924	0.0229	0.05344	0	0.03817	0.06107	0.03053	0.03817	0.03053	0.0687	0.08397	0.05344	0.0458	0.0458	0.03053	0.0687	0.01527	0.0229	0.0916	0.1832	0.48091	0.22138	0.11451	20.2332	22.2245	0.0242	0.0161	0.0645	0.0081	0.0323	0.0323	0.0081	0	0.0081	0	0.0161	0.0161	0
556	Q9CZB0	-0.119454	-0.0822588	-0.162112		-0.121275	169	9.97		0.54	0.09467	0.04734	0.0355	0.00592	0.02367	0.01183	0.02367	0.08284	0.04142	0.0355	0.18935	0.04142	0.02959	0.04142	0.04734	0.10059	0.02959	0.02367	0.02367	0.07101	0.20118	0.63906	0.13018	0.02959	24.7783	27.379	0.0122	0.0183	0.0305	0.0183	0.0122	0.0061	0.0061	0.0061	0.0122	0.0061	0	0.0122	0.0122
557	Q9CPQ8	-0.0664717	-0.0580893	-0.16125	-0.199006	-0.121204	103	9.74		0.22	0.12621	0.02913	0.01942	0.00971	0	0.01942	0.05825	0.05825	0.01942	0.08738	0.04854	0.09709	0.02913	0.04854	0.05825	0.04854	0.06796	0.02913	0.03883	0.1068	0.19417	0.59223	0.14564	0.06796	33.5199	36.8425	0.05	0.01	0.05	0.01	0.03	0.01	0	0.03	0	0.01	0	0.02	0.01
558	Q60780	-0.026553	-0.536092	0.199045		-0.1212	421	7.68	0.423	-0.9	0.06413	0.05701	0.03563	0.04513	0.01188	0.06413	0.09739	0.04276	0.03088	0.03088	0.08551	0.08789	0.03325	0.02138	0.06176	0.07601	0.06888	0.01663	0.02375	0.04513	0.2684	0.41331	0.17578	0.14252	8.55809	8.47284	0.0442	0.0197	0.0467	0.0172	0.0197	0.0172	0.0197	0.0147	0.0049	0.0074	0.0123	0.0147	0.0147
559	P55088		-0.19075	-0.102977	-0.0695265	-0.121085	323	7.06	0.037	0.47	0.09598	0.03096	0.02786	0.03096	0.02477	0.02167	0.04334	0.10836	0.02477	0.08359	0.0805	0.04334	0.02786	0.04644	0.03096	0.0805	0.05263	0.02167	0.02167	0.10217	0.20433	0.6223	0.09907	0.0743	39.4173	42.0958	0.0205	0.0205	0.0239	0.0102	0.0102	0.0137	0.0102	0.0239	0	0.0239	0	0.0068	0.0137
560	Q8BG32	-0.106504	0.0468564	-0.302239		-0.120629	422	6.08		-0.18	0.11137	0.04976	0.02133	0.05924	0.01185	0.04976	0.08294	0.03081	0.01659	0.05924	0.14455	0.08294	0.01896	0.02607	0.0237	0.07583	0.04502	0.00474	0.03555	0.04976	0.22749	0.48105	0.14929	0.14218	5.80279	6.49491	0.0459	0.0097	0.0386	0.0121	0.0169	0.0145	0	0.0145	0.0097	0.0217	0.0097	0.0072	0.0024
561	Q6PIC6	-0.0436657	0.0653464	-0.147607	-0.356308	-0.120559	1013	5.26	0.062	-0.01	0.077	0.04344	0.04146	0.06022	0.02468	0.03554	0.06417	0.07404	0.01481	0.07799	0.08983	0.05627	0.02567	0.04442	0.04146	0.05627	0.06318	0.01086	0.0227	0.07601	0.21915	0.54196	0.11452	0.12439	14.8516	16.4544	0.0132	0.0324	0.0446	0.0101	0.0111	0.0314	0.0081	0.0142	0.001	0.0091	0.0091	0.0051	0.001
562	Q2TPA8	-0.594364	0.0503806	0.0760619	-0.0141391	-0.120515	490	6.31	0.269	-0.38	0.08367	0.03061	0.03878	0.04694	0.01224	0.08163	0.07347	0.06735	0.01633	0.05714	0.09184	0.08367	0.03469	0.03878	0.06327	0.04898	0.05102	0.00612	0.01429	0.05918	0.2347	0.51428	0.13061	0.12041	9.9515	10.8721	0.0486	0.0211	0.0381	0.019	0.0148	0.019	0.0085	0.0106	0.0169	0.0106	0.0042	0.0106	0.0042
563	Q99LY9	0.103804	-0.346202	-0.0560099	-0.183528	-0.120484	106	9.1	0.264	-1	0.0566	0.08491	0.00943	0.04717	0.03774	0.0283	0.11321	0.0566	0.0566	0.0566	0.06604	0.12264	0.04717	0.0566	0.06604	0.0283	0.0283	0.00943	0.0283	0	0.12263	0.45282	0.26415	0.16038	25.3692	28.0169	0.0693	0.0099	0.0594	0	0	0.0198	0.0099	0	0	0.0198	0.0297	0	0.0297
564	P35564	-0.213964	-0.261202	-0.0356647	0.0290387	-0.120448	591	4.5	0.433	-0.87	0.06261	0.03046	0.03723	0.11844	0.01184	0.0203	0.10829	0.05415	0.01523	0.04738	0.06937	0.09814	0.0203	0.03384	0.08291	0.04907	0.03723	0.02707	0.02538	0.05076	0.16921	0.46023	0.14383	0.22673	5.80652	6.43394	0.0363	0.0173	0.0639	0.0207	0.0086	0.0069	0.0052	0.0173	0.0104	0.0052	0.0069	0.0104	0.0069
565	Q05BC3		-0.149065		-0.0908889	-0.119977	814	6.56	0.166	-0.38	0.05283	0.05037	0.04177	0.06265	0.02211	0.0344	0.04914	0.08845	0.0344	0.04545	0.07617	0.05405	0.01106	0.03808	0.04054	0.09828	0.07125	0.01966	0.02826	0.08108	0.27396	0.47543	0.13882	0.11179	11.3126	11.6243	0.0258	0.0284	0.031	0.0142	0.0168	0.0348	0.0116	0.0103	0.0077	0.0194	0.0142	0.009	0.0103
566	Q3UUI3	0.0132402	0.0418209	-0.375115	-0.159804	-0.119965	230	9.67	0.057	-0.29	0.06957	0.06522	0.03043	0.03478	0.01739	0.05217	0.06087	0.06087	0.01304	0.05217	0.09565	0.08261	0.03043	0.06087	0.04783	0.06087	0.07826	0.0087	0.02174	0.05652	0.24347	0.5	0.16087	0.09565	25.0839	27.5046	0.0404	0.0224	0.0448	0.009	0.009	0.0179	0.0179	0.0359	0.0179	0.009	0.0224	0.009	0.0045
567	Q99MI1	-0.0538703	-0.53927	-0.0121099	0.126242	-0.119752	1120	5.66	0.673	-0.98	0.07054	0.06696	0.03661	0.05268	0.00357	0.075	0.13661	0.03125	0.02321	0.03482	0.12054	0.09732	0.03304	0.00893	0.02054	0.08839	0.05089	0.00268	0.00982	0.03661	0.26071	0.36252	0.18749	0.18929	9.2641	10.3219	0.0468	0.0128	0.0627	0.0223	0.0202	0.0181	0.0043	0.0117	0.0149	0.0181	0.0159	0.0266	0.0096
568	O35633	-0.303326	0.0512927	-0.206563	-0.0190616	-0.119415	525	6.19	0.074	0.47	0.09905	0.03238	0.03048	0.03429	0.03238	0.02667	0.04952	0.08571	0.02286	0.06095	0.1219	0.0419	0.02286	0.06286	0.04	0.06095	0.04	0.01905	0.03048	0.08571	0.18858	0.63047	0.09714	0.08381	14.8986	16.2413	0.0039	0.0234	0.039	0.0078	0.0078	0.0175	0.0156	0	0	0.0156	0.0019	0.0058	0.0039
569	E9Q7L0	-0.0802104	-0.135879	-0.146329	-0.115139	-0.119389	1029	6.37		-0.3	0.06706	0.06414	0.03013	0.05539	0.01652	0.04373	0.06511	0.05831	0.03401	0.04956	0.08941	0.04568	0.02624	0.05151	0.05734	0.0758	0.05151	0.01458	0.0311	0.07289	0.23227	0.50342	0.14383	0.1205	17.8215	19.6504	0.005	0.019	0.0419	0.012	0.017	0.018	0.007	0.011	0.004	0.024	0.022	0.009	0.003
570	Q80ZJ1	-0.0677697	-0.0890748	-0.143462	-0.177023	-0.119332	183	4.73	0.011	-0.3	0.05464	0.04918	0.03279	0.06557	0.02186	0.05464	0.0929	0.06011	0	0.06557	0.06011	0.06557	0.03279	0.04372	0.03825	0.0765	0.04372	0.00546	0.03825	0.09836	0.2459	0.48087	0.11475	0.15847	18.64	20.586	0.0339	0.0339	0.0339	0	0.0056	0.0339	0	0.0056	0.0056	0.0169	0	0.0056	0.0056
571	Q9D0L8	0.0770894	-0.315104			-0.119007	465	6.12	0.288	-0.71	0.05806	0.05591	0.04301	0.05376	0.02366	0.05806	0.10108	0.05806	0.01505	0.04086	0.09032	0.09032	0.02151	0.04516	0.04301	0.07527	0.03226	0.00645	0.03871	0.04946	0.24731	0.43655	0.16128	0.15484	5.59439	6.22844	0.0462	0.0154	0.0462	0.0286	0.0066	0.0088	0.0044	0.0132	0.0198	0.0132	0.0154	0.0154	0.0066
572	Q6X893			-0.0463239	-0.1912	-0.118762	653	9.04		0.55	0.08576	0.04288	0.03522	0.02757	0.04135	0.02603	0.03522	0.05513	0.01531	0.0781	0.12864	0.05207	0.03063	0.05819	0.03522	0.06738	0.04747	0.01991	0.03675	0.08116	0.21285	0.61409	0.11026	0.06279	32.6966	36.4197	0.0284	0.019	0.0253	0.0174	0.019	0.0142	0.0032	0.0126	0.0063	0.0158	0.0142	0.0158	0.019
573	Q9CXS4	-0.0649121		-0.17255		-0.118731	252	9.85	0.417	-0.71	0.10317	0.09524	0.02381	0.02381	0.03175	0.04365	0.07143	0.10317	0.03175	0.02381	0.04762	0.06349	0.0119	0.04762	0.06349	0.0754	0.06746	0.0119	0.0119	0.04762	0.22222	0.49205	0.19048	0.09524	31.4046	27.4067	0.008	0.0201	0.0562	0.004	0.008	0.0321	0.008	0.0201	0.008	0.0281	0.008	0.012	0.004
574	Q8BMP6	-0.0896509	-0.147644			-0.118647	525	5.07	0.427	-0.91	0.08952	0.07238	0.03238	0.0381	0.00762	0.0781	0.14095	0.05714	0.01905	0.02286	0.0781	0.05905	0.01524	0.02667	0.04762	0.06286	0.03238	0.01143	0.04381	0.06476	0.24953	0.42096	0.15048	0.17905	4.6619	5.29459	0.0329	0.0232	0.0271	0.0097	0.0135	0.0019	0.0077	0.0097	0.0155	0.0135	0.0174	0.0135	0
575	Q5EBJ4	0.525867	0.19624	0.0495873	-1.24536	-0.118417	281	4.54	0.911	-1.3	0.03915	0.05694	0.05338	0.06406	0.01068	0.0605	0.17082	0.05694	0.01779	0.04626	0.05694	0.06762	0.01423	0.02135	0.06762	0.07473	0.05694	0.01068	0.01779	0.03559	0.26334	0.35944	0.14235	0.23488	6.49513	7.8275	0.0361	0.0289	0.0325	0.0253	0.0181	0.0144	0.0036	0.0217	0.0289	0.0181	0.0144	0.0217	0.0217
576	Q8BTY2	-0.115825	-0.177253	-0.0347538	-0.144441	-0.118068	1034	5.84	0.214	-0.12	0.06093	0.04836	0.02611	0.06093	0.01644	0.02031	0.07157	0.05706	0.02708	0.05706	0.10735	0.0648	0.02708	0.05706	0.05803	0.07544	0.05513	0.01451	0.02418	0.0706	0.20117	0.52612	0.14024	0.1325	9.48057	10.4543	0.0348	0.0149	0.0318	0.0119	0.0149	0.0089	0.0199	0.0129	0.0119	0.0139	0.008	0.0129	0.0199
577	Q91V61	-0.0955493	0.0761176	-0.166436	-0.286151	-0.118005	321	9.58		0.08	0.09346	0.06231	0.04673	0.03115	0.01558	0.06231	0.03115	0.06854	0.01558	0.05919	0.09657	0.03115	0.02804	0.04361	0.06854	0.04673	0.06854	0.01558	0.02492	0.09034	0.24923	0.57945	0.10904	0.0623	32.4994	35.6225	0.0096	0.0256	0.0224	0.0224	0.0128	0.0192	0.0032	0.0353	0.0128	0.0128	0.0192	0.0032	0.0064
578	Q8C050		-0.117713			-0.117713	863	6.91	0.127	-0.36	0.0591	0.04403	0.03244	0.0533	0.01275	0.03708	0.07068	0.06721	0.03708	0.04287	0.1124	0.07648	0.02317	0.04635	0.05098	0.07764	0.06257	0.00927	0.02317	0.06141	0.2329	0.48551	0.15759	0.12398	8.37772	8.43936	0.032	0.0119	0.0463	0.0214	0.0237	0.0178	0.0047	0.0178	0.013	0.0237	0.0095	0.0119	0.0107
579	O35350	-0.343781	-0.257537	0.433109	-0.302477	-0.117671	713	5.62	0.01	-0.39	0.0561	0.06732	0.04348	0.06732	0.01683	0.03927	0.07574	0.06872	0.01683	0.04909	0.10519	0.0575	0.02104	0.06311	0.03226	0.06031	0.05189	0.02244	0.03086	0.0547	0.22581	0.48948	0.14165	0.14306	7.98677	8.85003	0.0186	0.0358	0.0401	0.0086	0.0072	0.033	0.0043	0.0086	0.0014	0.0229	0.01	0.0043	0.0043
580	P14094	-0.0592455	0.0388425	-0.165766	-0.284478	-0.117662	304	8.83	0.043	-0.55	0.02632	0.04934	0.04605	0.05263	0.02303	0.03947	0.07566	0.08882	0.00329	0.07237	0.08224	0.10197	0.01974	0.05263	0.0625	0.04276	0.03618	0.01316	0.06579	0.04605	0.23025	0.48686	0.1546	0.12829	15.5233	17.2006	0.0235	0.0235	0.0805	0.0235	0.0067	0.0168	0	0.0134	0.0067	0.0101	0.0134	0.0134	0.0067
581	P03921	0.0280028	-0.0865074	-0.138672	-0.272871	-0.117512	607	9.15		0.67	0.05272	0.01483	0.0659	0.01977	0.00988	0.01812	0.01812	0.04119	0.02142	0.11697	0.14827	0.03789	0.06425	0.07578	0.04283	0.08896	0.09555	0.02142	0.02142	0.02471	0.28995	0.59802	0.07414	0.03789	26.3331	29.0502	0.0387	0.042	0	0.0252	0.0471	0.0319	0.0034	0.0151	0	0.0151	0	0.0017	0.0605
582	Q60625	-0.05812		-0.176551		-0.117335	917	5.96	0.21	-0.2	0.11232	0.07852	0.03272	0.02726	0.03272	0.02835	0.07634	0.1036	0.01636	0.01636	0.10142	0.01418	0.00981	0.01963	0.07961	0.07525	0.06543	0.01745	0.01418	0.07852	0.21593	0.57144	0.10906	0.1036	12.6053	13.825	0.0066	0.0209	0.0077	0.0121	0.0121	0.0297	0.0077	0.0165	0.0055	0.0253	0.0143	0.0099	0.0022
583	P97370	-0.00309577	0.0711939	-0.304762	-0.230659	-0.116831	278	8.72		-0.3	0.05036	0.03597	0.03597	0.03957	0.02158	0.04317	0.06475	0.06115	0.01439	0.03957	0.10072	0.08633	0.02158	0.06835	0.06835	0.06475	0.05755	0.01079	0.05396	0.06115	0.2554	0.5036	0.13669	0.10432	21.3586	23.379	0.0441	0.0257	0.0441	0.011	0.0221	0.0074	0.0037	0.0257	0.0037	0.0184	0.0074	0.0147	0.011
584	P11881	-0.00590553	-0.274644	-0.043143	-0.143395	-0.116772	2749	5.71	0.135	-0.32	0.05347	0.05602	0.05275	0.05566	0.02183	0.04656	0.0833	0.05166	0.02619	0.05638	0.11386	0.06039	0.0251	0.04474	0.03638	0.06548	0.04947	0.00764	0.02583	0.0673	0.24009	0.47836	0.1426	0.13896	6.10394	6.71667	0.022	0.0325	0.0399	0.0216	0.0157	0.0209	0.0075	0.0067	0.0101	0.0201	0.0198	0.0093	0.006
585	O70318	-0.280284		-0.0695202	0.00114112	-0.116221	988	5.31	0.65	-0.83	0.07186	0.05769	0.01923	0.05567	0.00911	0.05061	0.12348	0.06275	0.02834	0.03846	0.07287	0.07996	0.00911	0.02227	0.06377	0.07591	0.0668	0.00607	0.01822	0.06781	0.23077	0.42408	0.16599	0.17915	23.4034	24.865	0.0378	0.0051	0.0429	0.0143	0.0215	0.0245	0.0041	0.0174	0.0112	0.0184	0.0194	0.0133	0.0061
586	Q9Z0R6	-0.116089				-0.116089	1659	8.3	0.211	-0.68	0.05967	0.05184	0.03858	0.04039	0.00964	0.07474	0.09042	0.05365	0.01688	0.04039	0.10729	0.08318	0.02532	0.03315	0.05184	0.08258	0.05726	0.01688	0.02411	0.04219	0.27727	0.44002	0.1519	0.13081	9.50524	10.6999	0.0427	0.0235	0.0427	0.0161	0.0198	0.0198	0.0087	0.0105	0.0087	0.0155	0.0099	0.0155	0.0167
587	P35276	-0.116407	-0.128245	-0.087149	-0.131977	-0.115944	219	4.76	0.178	-0.39	0.08676	0.05023	0.0411	0.08676	0.01826	0.0411	0.05479	0.05936	0.00457	0.05023	0.06393	0.05479	0.02283	0.05936	0.05479	0.08676	0.05479	0.0137	0.03653	0.05936	0.26028	0.48858	0.10959	0.14155	10.5679	11.6909	0.014	0.0187	0.0421	0.0234	0.0187	0.0234	0.014	0	0.0047	0.0514	0.0093	0.0047	0
588	P28571			-0.249716	0.0180856	-0.115815	692	8.04	0.091	0.42	0.0737	0.03613	0.03902	0.0289	0.02457	0.03468	0.02312	0.0896	0.01879	0.06792	0.10838	0.02023	0.0289	0.06647	0.06069	0.07225	0.05491	0.02457	0.05058	0.07659	0.25144	0.62139	0.07515	0.05202	11.4981	12.5154	0.0104	0.0238	0.0104	0.0164	0.0089	0.0149	0.0208	0.0119	0.003	0.0089	0.0089	0.0104	0.0342
589	Q8BH59	-0.0753219	-0.0554279	-0.126938	-0.205196	-0.115721	677	8.43	0.019	-0.03	0.09601	0.05022	0.03693	0.04284	0.01034	0.04579	0.05318	0.08419	0.02068	0.05761	0.1034	0.0517	0.01329	0.06204	0.05022	0.05613	0.05318	0.00591	0.03693	0.06942	0.22896	0.55243	0.1226	0.09602	31.4235	34.6493	0.0195	0.0284	0.0329	0.009	0.012	0.0165	0.006	0.0195	0.0105	0.0165	0.0075	0.003	0.012
590	B1AZI6		-0.115179			-0.115179	1594	8.67	0.302	-0.76	0.04956	0.04893	0.04015	0.06085	0.0207	0.04015	0.09159	0.04391	0.03011	0.04642	0.09348	0.11731	0.02133	0.03199	0.04266	0.08595	0.04203	0.00753	0.03199	0.05332	0.24027	0.4109	0.19635	0.15244	4.73904	5.30803	0.0699	0.009	0.05	0.0321	0.0192	0.0083	0.0038	0.0115	0.0224	0.0109	0.0109	0.0173	0.0135
591	Q8JZR0			-0.115117		-0.115117	683	6.74	0.01	-0.06	0.05271	0.03367	0.04539	0.05271	0.02196	0.03514	0.06003	0.0776	0.01171	0.06881	0.10395	0.0776	0.01903	0.06149	0.06149	0.05417	0.05124	0.01171	0.02782	0.07174	0.21376	0.55049	0.12298	0.11274	6.37227	5.92304	0.0358	0.0239	0.0433	0.0224	0.0269	0.006	0.0075	0.0119	0.0075	0.009	0.0104	0.006	0.003
592	Q9CXJ4			-0.114695		-0.114695	717	9.25	0.035	0.14	0.09344	0.06695	0.01674	0.03068	0.01813	0.05021	0.0516	0.08229	0.02092	0.04184	0.13668	0.03626	0.02232	0.04324	0.04324	0.08647	0.05439	0.01116	0.01534	0.0781	0.22315	0.57044	0.12413	0.08228	25.7368	24.0551	0.0128	0.0057	0.0243	0.0114	0.0143	0.0271	0.0043	0.01	0.0029	0.02	0.01	0.0086	0.0029
593	Q8C854	-0.105218	-0.35816	0.12014		-0.114413	591	8.96	0.342	-0.56	0.05753	0.0643	0.04738	0.06261	0.00677	0.02707	0.06261	0.15228	0.01184	0.04907	0.05415	0.07276	0.05245	0.04569	0.04569	0.08799	0.03215	0.00508	0.01015	0.05245	0.20474	0.52116	0.1489	0.12522	11.9542	12.4994	0.0422	0.0147	0.0367	0.0349	0.0128	0	0.0018	0.0202	0.0183	0.0349	0.0128	0.0128	0.0147
594	Q8JZQ2	-0.0413094	-0.0604357	-0.141646	-0.214105	-0.114374	802	8.77	0.13	-0.38	0.06858	0.06733	0.03117	0.05362	0.01122	0.03616	0.0798	0.09601	0.00998	0.04613	0.09975	0.07731	0.01746	0.04863	0.05362	0.04489	0.04988	0.01247	0.02618	0.06983	0.18828	0.5237	0.15462	0.13342	15.5203	17.1591	0.0241	0.014	0.0546	0.0178	0.0165	0.014	0.0063	0.014	0.0178	0.0152	0.014	0.0063	0.0089
595	Q99JB2		-0.052693	-0.121657	-0.168705	-0.114352	353	8.95	0.159	-0.19	0.13031	0.07649	0.03683	0.03966	0.00567	0.05949	0.07365	0.05666	0.0085	0.05382	0.09348	0.04816	0.02266	0.01133	0.03966	0.07649	0.04533	0.00567	0.02266	0.09348	0.2408	0.51274	0.13315	0.11331	16.1279	18.1736	0.0203	0.0203	0.029	0.0174	0.0145	0.0087	0.0087	0.0145	0.0116	0.0116	0.0029	0.0174	0.0058
596	Q9CWK8	-0.0550185	-0.274705	-0.0131795		-0.114301	519	5.04	0.25	-0.5	0.09441	0.05202	0.02505	0.06166	0.00385	0.04624	0.11175	0.03276	0.01541	0.0501	0.08478	0.079	0.02505	0.04239	0.04817	0.08863	0.04624	0.00963	0.01734	0.06551	0.2235	0.45665	0.14643	0.17341	10.9562	12.6434	0.0494	0.0119	0.0316	0.0138	0.0217	0.0138	0.002	0.0099	0.0296	0.0079	0.0099	0.0257	0.0119
597	Q91ZW3		-0.114276			-0.114276	1051	8.35	0.261	-0.73	0.05423	0.07041	0.04757	0.05899	0.01237	0.04091	0.09515	0.05423	0.01618	0.05138	0.09324	0.08944	0.03045	0.03806	0.05709	0.05138	0.04757	0.01522	0.0295	0.04662	0.21693	0.45289	0.17603	0.15414	4.03556	4.64982	0.051	0.0196	0.0412	0.0294	0.0236	0.0039	0.0039	0.0177	0.0314	0.0069	0.0128	0.0108	0.0137
598	Q3UHB1	0.0317861	-0.0482838	-0.197438	-0.242603	-0.114135	546	8.7		-0.36	0.08242	0.06777	0.03663	0.06227	0.01099	0.03846	0.05678	0.04945	0.0348	0.05495	0.09707	0.06227	0.03663	0.04762	0.03846	0.06227	0.04029	0.01465	0.05311	0.05311	0.23076	0.48535	0.16484	0.11905	7.45994	8.24816	0.0247	0.0228	0.0399	0.0152	0.0076	0.0209	0.0076	0.0057	0.0076	0.019	0.0228	0.0114	0.0095
599	Q9D1Q6	-0.00953655	-0.425765	0.0946257		-0.113558	406	5.09	0.086	-0.43	0.05665	0.05911	0.04433	0.08867	0.01724	0.04187	0.07143	0.03695	0.03202	0.06158	0.0936	0.05172	0.02217	0.06158	0.05419	0.06897	0.03695	0.00493	0.03695	0.05911	0.22907	0.468	0.14285	0.1601	6.2241	6.61439	0.0327	0.0076	0.0202	0.0378	0.0202	0.005	0.0025	0.0101	0.0202	0.0126	0.0202	0.0227	0.0277
600	Q920P5	0.0918078		-0.318451		-0.113321	562	5.16	0.158	-0.52	0.05338	0.06406	0.03381	0.07473	0.01779	0.05338	0.08541	0.07117	0.01068	0.0605	0.09609	0.06762	0.02313	0.0427	0.04982	0.06584	0.04982	0.00356	0.02491	0.0516	0.22776	0.46974	0.14236	0.16014	3.23493	3.57319	0.0255	0.02	0.0437	0.0146	0.0146	0.0182	0.0073	0.0109	0.0109	0.0219	0.0164	0.0109	0.0128
601	P53026	-0.115954	-0.211228	-0.0123974	-0.113544	-0.113281	217	9.98	0.032	-0.44	0.0553	0.0553	0.05069	0.05069	0.01382	0.04147	0.04608	0.03687	0.02765	0.04147	0.11982	0.14286	0.02765	0.03226	0.03687	0.05991	0.03687	0.00461	0.02765	0.09217	0.21659	0.46084	0.22581	0.09677	11.3318	12.5828	0.0711	0.0474	0.0758	0.0047	0.0095	0.0095	0.0095	0.0095	0.0142	0	0.0047	0.0142	0.0237
602	O88737	-0.168447	-0.158936	-0.0953515	-0.0297901	-0.113131	3942	7.62	0.849	-0.85	0.09564	0.06672	0.01167	0.03704	0.00888	0.07306	0.069	0.09006	0.02359	0.01573	0.07002	0.03957	0.01522	0.01421	0.12456	0.11314	0.06596	0.00304	0.02486	0.03805	0.28869	0.47541	0.12988	0.10604	11.6938	12.9943	0.008	0.009	0.0322	0.0028	0.0173	0.0296	0.0064	0.0137	0.0067	0.0366	0.0131	0.0142	0.0018
603	P38647	-0.0597508	-0.0147301	-0.164867	-0.212338	-0.112921	679	5.81	0.25	-0.39	0.10751	0.05007	0.03976	0.06186	0.00736	0.05155	0.07658	0.08395	0.01031	0.05596	0.06922	0.07806	0.02651	0.02946	0.03387	0.05891	0.06333	0.00295	0.0162	0.07658	0.22975	0.49337	0.13844	0.13844	10.5329	11.6282	0.0408	0.0121	0.0393	0.0287	0.0166	0.0182	0	0.0303	0.0136	0.0106	0.0076	0.0076	0.0045
604	Q0QWG9				-0.112592	-0.112592	1203	6.58	0.387	-0.45	0.06816	0.07814	0.01746	0.04904	0.01413	0.04323	0.07066	0.07066	0.01912	0.02494	0.11721	0.03741	0.01912	0.03907	0.10391	0.10474	0.04904	0.00831	0.01413	0.05154	0.2286	0.51705	0.13467	0.1197	4.33968	7.98382	0.013	0.015	0.029	0.004	0.011	0.029	0.004	0.007	0.001	0.042	0.011	0.014	0.002
605	P97300	-0.114491	-0.183967	-0.111196	-0.0401878	-0.11246	397	7.62		-0.47	0.06801	0.06549	0.07053	0.03778	0.01511	0.02519	0.07557	0.05793	0.01763	0.05793	0.07809	0.05038	0.01763	0.02015	0.05542	0.0932	0.06801	0.02015	0.03526	0.07053	0.29219	0.46095	0.1335	0.11335	13.5931	15.1078	0.0255	0.0364	0.0291	0.0436	0.0109	0.0364	0	0.0145	0.0109	0.0255	0.0182	0.0109	0.0036
606	Q8R5H6	-0.0818713	-0.255731	0.0385002	-0.149453	-0.112139	559	5.94	0.689	-0.62	0.07871	0.06261	0.02147	0.05009	0.00894	0.04651	0.07513	0.0322	0.0322	0.03936	0.09302	0.04293	0.01431	0.02147	0.1771	0.07871	0.04651	0.00537	0.0161	0.05725	0.2093	0.52773	0.13774	0.12522	8.93424	9.92341	0.0127	0.0091	0.0309	0.0127	0.0181	0.0145	0.0036	0.0109	0.0181	0.0073	0.0127	0.0163	0.0073
607	Q9CPX8			-0.111968		-0.111968	56	9.81		-0.11	0.07143	0.08929	0.03571	0.07143	0	0	0.01786	0.10714	0	0.05357	0.10714	0.05357	0.03571	0.03571	0.05357	0.01786	0.05357	0.08929	0.03571	0.07143	0.14285	0.62499	0.14286	0.08929	23.9702	23.4702	0	0.037	0.0556	0	0.0185	0	0.0185	0.0185	0.0185	0.0185	0.0185	0	0
608	B1AY13	-0.115222	0.0816867	-0.302077		-0.111871	2617	5.82		-0.23	0.06343	0.04929	0.03745	0.05006	0.01987	0.04815	0.0726	0.05197	0.02216	0.04853	0.12075	0.05655	0.02522	0.0405	0.04203	0.09935	0.04968	0.01185	0.02942	0.06114	0.26405	0.48529	0.128	0.12266	7.05305	8.30128	0.0251	0.0141	0.0329	0.0243	0.0141	0.0145	0.0047	0.0176	0.0141	0.0239	0.009	0.0188	0.0102
609	Q9CR57	-0.105868	-0.0450525	-0.265339	-0.0308943	-0.111788	217	11.03	0.29	-0.49	0.22581	0.07373	0.01382	0.03687	0.00922	0.05069	0.01843	0.05069	0.00922	0.04608	0.02765	0.17512	0.02765	0.03226	0.05991	0.01382	0.03687	0.01382	0.01382	0.06452	0.12902	0.55761	0.25807	0.0553	10.9023	12.0578	0.0758	0.0095	0.1043	0.0047	0.0142	0.0047	0.0047	0.0142	0.019	0	0.0284	0.0047	0.0047
610	P62911	-0.167136	-0.0998882	-0.177176	-0.00222159	-0.111606	135	11.32	0.17	-0.77	0.06667	0.12593	0.08148	0.01481	0.01481	0.02222	0.05185	0.03704	0.02963	0.06667	0.07407	0.13333	0.02963	0.02963	0.04444	0.05185	0.02222	0.00741	0.02222	0.07407	0.19999	0.44444	0.28889	0.06666	11.2218	12.4339	0.0458	0.0534	0.0916	0.0305	0	0.0229	0	0	0.0305	0.0229	0.0382	0	0
611	Q64520	0.212327		-0.435226		-0.111449	198	6.12	0.197	-0.39	0.08586	0.06566	0.02525	0.06566	0.0101	0.0404	0.07576	0.07071	0.0202	0.05051	0.09596	0.06566	0.02525	0.0404	0.04545	0.07576	0.05556	0	0.02525	0.06061	0.22222	0.48485	0.15152	0.14142	9.4062	9.97588	0.0141	0.0188	0.0469	0.0047	0.0141	0.0094	0	0.0282	0	0.0423	0.0141	0.0047	0
612	O88343	-0.125518	-0.127972	-0.0817585	-0.110293	-0.111385	1079	6.38	0.158	-0.08	0.06302	0.04263	0.0278	0.06766	0.01483	0.02317	0.05746	0.05746	0.02688	0.06302	0.11029	0.07414	0.02966	0.06117	0.05468	0.07414	0.05097	0.01205	0.02502	0.06395	0.2011	0.53013	0.14365	0.12512	15.9353	17.7029	0.0263	0.0066	0.0197	0.0197	0.0132	0.0066	0.0066	0.0197	0.0329	0.0263	0.0197	0.0066	0
613	P30677	-0.00459578			-0.217782	-0.111189	355	5.99	0.02	-0.36	0.05915	0.07606	0.0338	0.06479	0.02254	0.05634	0.08451	0.0338	0.01127	0.08451	0.09014	0.06479	0.02817	0.04789	0.02535	0.05915	0.0507	0.00845	0.04225	0.05634	0.24224	0.45634	0.15212	0.1493	15.4609	19.2766	0.0261	0.0203	0.0406	0.0145	0.0116	0.0232	0.0087	0.0087	0.0145	0.0116	0.0203	0.0116	0.0116
614	P13595	-0.250171	-0.00120636	-0.148077	-0.0423656	-0.110455	1115	4.73	0.41	-0.41	0.09955	0.02422	0.04484	0.05561	0.01256	0.03767	0.07803	0.05919	0.00987	0.05291	0.05919	0.06368	0.01345	0.02601	0.08072	0.09238	0.0861	0.01166	0.02242	0.06996	0.28341	0.4852	0.09777	0.13364	16.9229	18.7327	0.0291	0.0209	0.0355	0.0245	0.0191	0.0282	0.0227	0.0173	0.0036	0.0164	0.0045	0.0155	0.0118
615	Q5SUF7				-0.110445	-0.110445	2381	6.22		-0.13	0.06468	0.06468	0.02898	0.0504	0.02436	0.03444	0.05754	0.07098	0.02646	0.04788	0.11424	0.03234	0.02436	0.0462	0.06972	0.10668	0.04116	0.01302	0.02016	0.06174	0.23142	0.53718	0.12348	0.10794	5.68605	6.22152	0.0108	0.0207	0.0224	0.009	0.0086	0.0176	0.0082	0.0077	0.003	0.0396	0.0155	0.0121	0.0013
616	Q8JZN5	-0.224534	-0.00708278	-0.105678	-0.103553	-0.110212	625	7.16	0.005	-0.06	0.0832	0.056	0.0432	0.0368	0.0144	0.0336	0.0784	0.0848	0.0176	0.0624	0.1152	0.0592	0.0256	0.048	0.0256	0.0736	0.0528	0.0032	0.0224	0.064	0.2256	0.5264	0.1328	0.1152	14.6507	16.2797	0.0246	0.0213	0.0361	0.023	0.0099	0.0197	0.0099	0.0148	0.0099	0.0164	0.0099	0.0181	0.0049
617	Q9R0Q6	-0.0576097	-0.284446	-0.010327	-0.0869314	-0.109829	370	8.46	0.041	-0.32	0.06486	0.05135	0.04865	0.05676	0.02703	0.03243	0.04595	0.05946	0.03514	0.05405	0.07027	0.06216	0.02432	0.04324	0.03514	0.1027	0.06216	0.03514	0.01622	0.07297	0.26216	0.48648	0.14865	0.10271	14.8861	16.4915	0.0222	0.036	0.0416	0.0139	0.0194	0.0166	0.0055	0.0222	0.0055	0.0332	0.0083	0.0194	0.0028
618	Q8K298		-0.080874	-0.272951	0.0267981	-0.109009	1121	6.59	0.535	-0.64	0.08653	0.05709	0.04371	0.04817	0.02319	0.04728	0.08742	0.04103	0.01606	0.03747	0.08564	0.07493	0.0116	0.02052	0.06066	0.12221	0.06066	0.00803	0.0107	0.05709	0.28456	0.43176	0.14808	0.13559	12.0006	13.7481	0.0379	0.019	0.0379	0.0253	0.0181	0.0126	0.0036	0.0271	0.0226	0.0235	0.0081	0.0208	0.009
619	P97772		-0.307407	0.104727	-0.124074	-0.108918	1199	6.44	0.257	-0.12	0.05922	0.05088	0.0367	0.04671	0.02752	0.0367	0.05755	0.06339	0.01751	0.06422	0.09341	0.04837	0.02419	0.04087	0.0759	0.08424	0.05505	0.01251	0.03336	0.07173	0.24605	0.53296	0.11676	0.10426	8.22903	9.12466	0.0179	0.0188	0.0316	0.0188	0.0111	0.0265	0.0085	0.0103	0.0085	0.0248	0.0128	0.0103	0.0051
620	Q64737	-0.0206777	0.0870822	-0.392802		-0.108799	1010	6.25	0.023	0.03	0.11485	0.04257	0.02772	0.04752	0.02079	0.04653	0.0604	0.09505	0.0198	0.04851	0.09703	0.05743	0.01782	0.03762	0.04554	0.06238	0.04554	0.00792	0.01386	0.09109	0.19603	0.57622	0.1198	0.10792	6.87778	7.7158	0.0242	0.0131	0.0343	0.0151	0.0121	0.0192	0.003	0.0121	0.0101	0.0131	0.0131	0.0101	0.006
621	Q9R0P5	-0.176803	-0.13329	-0.144665	0.0196675	-0.108773	165	8.14		-0.26	0.08485	0.03636	0.01212	0.05455	0.03636	0.01818	0.09697	0.06061	0.01212	0.06667	0.06061	0.12727	0.0303	0.05455	0.04848	0.06061	0.0303	0.00606	0.0303	0.07273	0.15151	0.52122	0.17575	0.15152	9.35416	10.3996	0.0625	0	0.0688	0.0125	0.0063	0.0187	0	0.0063	0.0063	0.0125	0.0063	0.0125	0.0187
622	P61922	-0.0334283	-0.0700497	-0.118981	-0.212027	-0.108621	500	8.35	0.026	-0.27	0.066	0.062	0.044	0.056	0.024	0.038	0.058	0.072	0.028	0.064	0.092	0.06	0.028	0.064	0.052	0.064	0.046	0.01	0.024	0.048	0.216	0.52	0.15	0.114	19.7945	22.0015	0.0247	0.0329	0.037	0.0123	0.0103	0.0206	0.0103	0.0062	0.0165	0.0165	0.0123	0.0082	0.0082
623	P26039	-0.357566	-0.234369	0.210726	-0.0528764	-0.108521	2541	5.84	0.214	-0.24	0.15742	0.04172	0.03227	0.0488	0.01495	0.07163	0.06966	0.061	0.01574	0.03817	0.09642	0.06415	0.02401	0.01732	0.03739	0.07005	0.05982	0.00354	0.01102	0.06494	0.24479	0.51516	0.12161	0.11846	6.21058	6.83532	0.0153	0.0177	0.0504	0.0153	0.0185	0.023	0.006	0.0137	0.0032	0.0173	0.004	0.0105	0.0024
624	P28656	0.14129	-0.221521	-0.244514		-0.108248	391	4.36		-0.96	0.04859	0.03325	0.03581	0.10997	0.01279	0.04348	0.15601	0.04348	0.01535	0.05115	0.0665	0.09463	0.0179	0.04859	0.05371	0.03069	0.04604	0.00767	0.02558	0.05882	0.1816	0.4092	0.14323	0.26598	5.22547	5.79278	0.0469	0.0078	0.0495	0.0286	0.026	0.0026	0.0026	0.0156	0.0078	0.0026	0.0052	0.0052	0.0104
625	P39447	-0.157643		0.0616682	-0.228434	-0.108136	1745	6.18	0.708	-0.89	0.06705	0.06418	0.03668	0.06132	0.00401	0.051	0.07908	0.05158	0.03209	0.03553	0.06418	0.06189	0.01261	0.02751	0.10201	0.10201	0.04814	0.00516	0.03438	0.0596	0.27221	0.42924	0.15816	0.1404	4.1943	4.26871	0.0354	0.0163	0.0273	0.0209	0.0174	0.0099	0.0046	0.0168	0.0168	0.0168	0.0151	0.0203	0.0104
626	Q0GA42			-0.108072		-0.108072	951	6.1	0.265	-0.22	0.08938	0.07781	0.02944	0.05152	0.02103	0.02839	0.0694	0.07992	0.01998	0.02734	0.12618	0.0326	0.01262	0.03575	0.0715	0.07781	0.04732	0.00946	0.02419	0.06835	0.20715	0.54153	0.13039	0.12092	5.57788	7.35035	0.0075	0.0224	0.0256	0.0075	0.0096	0.0213	0.0075	0.0096	0.0064	0.0234	0.0117	0.0075	0.0011
627	Q9CXV1			-0.10768		-0.10768	159	9.3		0.42	0.1195	0.05031	0.01258	0.03145	0.03145	0.03774	0.00629	0.08805	0.0566	0.01887	0.16981	0.02516	0.01258	0.01887	0.03774	0.08805	0.04403	0.01887	0.03774	0.09434	0.22014	0.61008	0.13207	0.03774	28.0139	25.0013	0	0	0.0255	0.0127	0	0.0446	0	0	0.0127	0.0127	0.0127	0.0255	0
628	P21279	0.112236	-0.121258	-0.15258	-0.268423	-0.107506	359	5.48	0.025	-0.45	0.05571	0.07521	0.04178	0.07799	0.01393	0.04457	0.08078	0.03064	0.01671	0.06964	0.09192	0.06128	0.03064	0.04735	0.03064	0.06128	0.04735	0.00836	0.05014	0.06407	0.24512	0.4429	0.1532	0.15877	15.1338	16.7461	0.0201	0.023	0.0431	0.0201	0.0144	0.0201	0.0086	0.0057	0.023	0.0144	0.0115	0.0086	0.0057
629	Q9CRY7	-0.285746	-0.245221	0.170809	-0.0669251	-0.106771	314	8.55		-0.04	0.05096	0.0414	0.04777	0.04777	0.02229	0.02866	0.06051	0.04777	0.03185	0.06051	0.13694	0.07962	0.01911	0.05732	0.04459	0.05414	0.05732	0.00955	0.03185	0.07006	0.21974	0.5191	0.15287	0.10828	7.95179	8.88215	0.0357	0.0325	0.0455	0.0162	0.013	0.0292	0.0032	0.013	0.0097	0.0032	0.0065	0.0032	0.0097
630	P26041	-0.0469643	-0.244716	-0.10478	-0.0301594	-0.106655	577	6.22	0.49	-0.97	0.08666	0.06932	0.0364	0.05026	0.00347	0.07452	0.13865	0.02946	0.01733	0.04333	0.09359	0.11092	0.02946	0.0312	0.026	0.03813	0.04506	0.01213	0.02253	0.04159	0.21664	0.39689	0.19757	0.18891	7.65	8.52838	0.0196	0.0143	0.0946	0.0232	0.0036	0.0179	0.0036	0.0214	0.0036	0.0018	0.0089	0.0143	0
631	Q3V3R1	-0.0961745		-0.278845	0.0552501	-0.10659	977	6.58	0.078	-0.1	0.08188	0.05118	0.03071	0.05834	0.01535	0.04401	0.05834	0.08598	0.01945	0.05834	0.11259	0.06141	0.01842	0.02968	0.05732	0.06244	0.05322	0.00716	0.01228	0.08188	0.20266	0.5486	0.13204	0.11668	26.032	28.3744	0.0313	0.0146	0.0313	0.0167	0.0146	0.0177	0.0083	0.0136	0.0146	0.025	0.0063	0.0073	0.0063
632	Q9Z110	-0.0692641	0.0661892	-0.167798	-0.254698	-0.106393	795	7.18	0.04	-0.09	0.08302	0.06541	0.0327	0.04654	0.01258	0.04654	0.06667	0.07044	0.03648	0.06038	0.11572	0.04654	0.01887	0.02767	0.04025	0.07925	0.04277	0.00629	0.01258	0.08931	0.21384	0.52453	0.14843	0.11321	11.8134	13.11	0.0205	0.0205	0.0269	0.0128	0.0141	0.0167	0.0064	0.0064	0.0192	0.0244	0.0013	0.0115	0.0077
633	Q60931	-0.0128399	-0.145447	-0.147854	-0.118083	-0.106056	283	8.96		-0.32	0.07774	0.0212	0.07067	0.04947	0.0212	0.0212	0.03887	0.11307	0.01413	0.03887	0.09541	0.09187	0.0106	0.053	0.01413	0.0742	0.09187	0.01767	0.0424	0.0424	0.30034	0.48409	0.1272	0.08834	29.8995	33.2299	0.0429	0.0393	0.05	0.0321	0.025	0.0286	0.0071	0.0321	0.0071	0.0036	0.0036	0.0214	0.0179
634	Q99KK2	0.101847	-0.313245			-0.105699	432	8.37	0.141	-0.36	0.07639	0.06944	0.03009	0.05556	0.02546	0.03472	0.0787	0.08565	0.02315	0.06019	0.08796	0.07407	0.01389	0.02546	0.03704	0.07407	0.02546	0.0162	0.02778	0.0787	0.19212	0.50694	0.16666	0.13426	13.7039	15.1629	0.0446	0.0211	0.0305	0.0094	0.0047	0.0047	0.007	0.0094	0.007	0.0117	0.0047	0.0141	0.0141
635	P51863	-0.154613	-0.00932106	-0.0854446	-0.173247	-0.105656	351	4.89		-0.09	0.08262	0.03989	0.05128	0.05983	0.02279	0.03704	0.08547	0.04558	0.02564	0.06268	0.11966	0.05128	0.01994	0.07123	0.03704	0.03989	0.04274	0.00285	0.05128	0.05128	0.22223	0.51567	0.11681	0.1453	17.6736	19.6468	0.0029	0.0349	0.0494	0.0174	0.0203	0.0087	0.0087	0.0058	0.0029	0.0145	0	0.0029	0.0087
636	P62264	-0.160878	-0.152143	-0.0311122	-0.0782187	-0.105588	151	10.07	0.457	-0.5	0.09934	0.09934	0.01987	0.04636	0.01987	0.03311	0.0596	0.11258	0.01987	0.05298	0.0596	0.07947	0.02649	0.02649	0.04636	0.0596	0.06623	0	0.00662	0.06623	0.18543	0.50994	0.19868	0.10596	9.59995	10.7037	0.0136	0.0068	0.068	0.0136	0.0068	0.0408	0	0.0204	0.0136	0.0136	0.0136	0	0
637	P19536	-0.0163865	-0.0550915	-0.130768	-0.219116	-0.10534	128	8.69	0.312	-0.31	0.11719	0.07031	0.03906	0.03125	0.03906	0.03906	0.0625	0.09375	0.03125	0.04688	0.07812	0.04688	0.03906	0.00781	0.0625	0.05469	0.05469	0.01562	0.01562	0.05469	0.20312	0.55468	0.14844	0.09375	23.0958	25.659	0.0325	0.0163	0.0163	0.0244	0.0163	0	0.0325	0.0081	0	0.0081	0.0081	0.0163	0.0244
638	P00397	0.0201792	-0.0496603	-0.17859	-0.211039	-0.104777	514	6.19		0.7	0.08366	0.01556	0.03113	0.03113	0.00195	0.01167	0.01751	0.08949	0.03502	0.07198	0.11284	0.01946	0.06031	0.08366	0.05447	0.0642	0.07004	0.03307	0.03696	0.07588	0.214	0.66731	0.07004	0.04864	17.024	18.8945	0.0203	0.0142	0	0.0183	0.0366	0.0183	0	0.0183	0	0.002	0	0.0041	0.0528
639	Q91V14	-0.106174	-0.198821	-0.0642875	-0.0490216	-0.104576	1138	6.31	0.224	-0.02	0.06854	0.05888	0.04394	0.03603	0.02197	0.02724	0.06766	0.07996	0.01933	0.05536	0.10369	0.03779	0.03603	0.0413	0.05009	0.07381	0.05712	0.01757	0.02724	0.07645	0.22935	0.55096	0.116	0.10369	9.67922	10.8042	0.0093	0.0326	0.0298	0.0168	0.013	0.0307	0.0093	0.0065	0.0019	0.0121	0.0112	0.0112	0.0037
640	Q80YE7	-0.339552	0.130693			-0.104429	1442	6.43		-0.24	0.0638	0.05687	0.04508	0.06172	0.02288	0.03883	0.05964	0.06103	0.03467	0.05479	0.11581	0.05479	0.01942	0.03745	0.04369	0.08044	0.04508	0.0104	0.02497	0.06865	0.2344	0.49792	0.14633	0.12136	6.51146	7.48401	0.0221	0.0321	0.0342	0.0143	0.0093	0.0221	0.0086	0.0057	0.0071	0.0185	0.0143	0.0164	0.0086
641	Q6A4J8	-0.124533	-0.0842948			-0.104414	1103	5.29		-0.65	0.03989	0.05168	0.04442	0.08522	0.01723	0.05984	0.07797	0.04805	0.03264	0.04624	0.08704	0.06981	0.03083	0.0544	0.04805	0.05349	0.04442	0.01088	0.03626	0.06165	0.23843	0.44426	0.15413	0.16319	9.49052	9.44524	0.0402	0.0196	0.0318	0.0262	0.015	0.0112	0.0131	0.0065	0.0103	0.0075	0.0084	0.0112	0.0131
642	Q9DCH4	-0.321005	0.113192			-0.103906	361	5.33	0.296	0.01	0.12742	0.03324	0.04432	0.04432	0.00554	0.03047	0.04432	0.05817	0.02493	0.04155	0.08033	0.0277	0.03047	0.01939	0.10526	0.07756	0.07202	0.00277	0.03047	0.09972	0.25484	0.57062	0.08587	0.08864	5.90429	6.75887	0.0114	0.0286	0.0171	0.0171	0.0171	0.0257	0.0143	0.0171	0	0.0229	0.0086	0.0029	0.0029
643	Q8BPU7		-0.531042	0.492233	-0.272882	-0.103897	727	5.89	0.058	-0.39	0.05915	0.04814	0.04952	0.06465	0.01788	0.0619	0.0729	0.02889	0.02613	0.07428	0.11004	0.07153	0.03851	0.04402	0.04539	0.06602	0.04539	0.00825	0.02613	0.04127	0.24896	0.46768	0.1458	0.13755	5.56063	6.87238	0.0272	0.0329	0.0472	0.0186	0.0172	0.0186	0.0029	0.0086	0.0072	0.0172	0.0086	0.0129	0.0143
644	Q99LC3	-0.0913785	-0.0209568	-0.0968663	-0.206026	-0.103807	355	7.63	0.006	-0.43	0.06479	0.0507	0.03099	0.05634	0.01408	0.04225	0.06479	0.06479	0.02817	0.05634	0.10423	0.07324	0.01972	0.01972	0.0507	0.06197	0.04789	0.0169	0.07042	0.06197	0.25352	0.47324	0.15211	0.12113	24.3446	27.0945	0.023	0.0201	0.0517	0.0115	0.0144	0.0259	0.0029	0.0057	0.0057	0.0287	0.0115	0.0144	0.0115
645	Q8BMF4	-0.0713081	-0.0643651	-0.0861326	-0.192899	-0.103676	642	8.81	0.198	-0.03	0.13084	0.04829	0.02025	0.03894	0.01558	0.03115	0.05919	0.07477	0.0109	0.06542	0.07321	0.06231	0.02181	0.02492	0.09813	0.07009	0.04829	0.0109	0.01558	0.07944	0.18536	0.59502	0.1215	0.09813	41.1053	45.6569	0.0303	0.008	0.0334	0.0127	0.0159	0.0191	0.0032	0.0111	0.0064	0.0159	0.0143	0.0143	0.0159
646	P62746	-0.185067	-0.178252	-0.138843	0.0876095	-0.103638	196	5.1	0.061	-0.26	0.07653	0.06122	0.03061	0.08163	0.04082	0.03061	0.08163	0.04592	0.0102	0.04592	0.07653	0.07143	0.02041	0.03061	0.05102	0.04082	0.04592	0.0102	0.03571	0.11224	0.18367	0.5102	0.14285	0.16326	8.81539	9.78893	0.0156	0.0208	0.0573	0.0104	0	0.0156	0.0312	0	0	0.0104	0	0.0052	0
647	O35295	-0.169015	-0.0403009	0.0163497	-0.221417	-0.103596	324	5.35	0.451	-0.68	0.07407	0.07716	0.0216	0.05864	0.00617	0.04321	0.08642	0.22222	0.00309	0.03086	0.07407	0.05247	0.00926	0.04938	0.0463	0.05247	0.0216	0.00309	0.03086	0.03704	0.16974	0.55246	0.13272	0.14506	12.4717	13.9531	0.0031	0.0187	0.0498	0.0031	0	0.0125	0.0093	0	0	0.028	0.0031	0	0
648	Q9CPQ1	-0.0473763	-0.0306359	-0.127796	-0.207442	-0.103313	76	10.13		-0.14	0.17105	0.07895	0.01316	0.02632	0	0.02632	0.05263	0.07895	0.01316	0.03947	0.07895	0.10526	0.05263	0.06579	0.03947	0.05263	0	0	0.05263	0.05263	0.14474	0.57894	0.19737	0.07895	24.2231	26.9821	0.0278	0	0.0833	0.0139	0	0	0	0	0.0278	0	0.0139	0.0278	0
649	P16045	-0.120142	-0.0864441			-0.103293	135	5.32	0.052	-0.26	0.08889	0.02963	0.08889	0.06667	0.04444	0.01481	0.06667	0.07407	0.02963	0.04444	0.08148	0.06667	0.02222	0.07407	0.05185	0.03704	0.05185	0.00741	0.00741	0.05185	0.2	0.54072	0.12593	0.13334	9.1399	10.4991	0.0227	0.0682	0.0455	0.0227	0.0076	0.0455	0	0	0	0.0303	0	0	0
650	Q9CZN4			-0.102625		-0.102625	424	8.93	0.571	-0.61	0.06604	0.06368	0.05896	0.05425	0.03302	0.04953	0.03774	0.08491	0.03774	0.02358	0.08491	0.05189	0.02594	0.03302	0.08255	0.0566	0.06604	0.00943	0.02594	0.05425	0.25707	0.49765	0.15331	0.09199	9.49874	10.2045	0.0121	0.0436	0.0412	0.0169	0.0073	0.0266	0.0121	0.0218	0.0121	0.0097	0.0073	0.0024	0.0048
651	P35979	-0.133457	-0.0779893	-0.150906	-0.0480512	-0.102601	165	9.48	0.121	-0.35	0.08485	0.06061	0.04242	0.06061	0.01818	0.03636	0.04848	0.08485	0.02424	0.09697	0.06667	0.09091	0.01212	0.01212	0.06667	0.06061	0.04848	0.00606	0.00606	0.07273	0.19393	0.52122	0.17576	0.10909	11.3102	12.6364	0.0307	0.0368	0.0613	0.0061	0.0123	0.0184	0	0.0184	0.0307	0	0.0123	0.0184	0.0061
652	Q8CC88	0.147617	-0.181545	-0.200549	-0.175492	-0.102492	1905	6.14	0.099	-0.29	0.06457	0.05722	0.03885	0.05459	0.00997	0.04882	0.06929	0.06352	0.02677	0.05039	0.11339	0.05407	0.02572	0.0336	0.05407	0.06772	0.05512	0.00997	0.0273	0.07507	0.23781	0.50027	0.13806	0.12388	9.47678	10.4991	0.0221	0.0237	0.0334	0.0162	0.0189	0.0151	0.0054	0.0172	0.0129	0.0113	0.0124	0.0124	0.0081
653	Q99PJ0	-0.245964	0.113919	-0.167593	-0.10975	-0.102347	344	7.99		-0.1	0.05233	0.05233	0.05523	0.0407	0.02907	0.03198	0.05523	0.06977	0.01744	0.04942	0.08721	0.04942	0.00872	0.03198	0.05523	0.07849	0.06977	0.01744	0.03198	0.11628	0.26745	0.51745	0.11919	0.09593	15.5201	17.2039	0.0176	0.044	0.0323	0.0117	0.0235	0.0352	0.0029	0.0088	0.0147	0.0176	0.0176	0.0117	0.0029
654	Q7TSJ2	0.00124651	-0.0189956	-0.0815724	-0.309689	-0.102253	906	9.51	0.965	-0.89	0.10927	0.0585	0.01766	0.05408	0.00552	0.06402	0.0596	0.07947	0.01545	0.02428	0.04415	0.08389	0.01545	0.00993	0.1468	0.07064	0.05408	0.01104	0.01104	0.06512	0.21744	0.51103	0.15784	0.11368	25.5114	28.6818	0.0247	0.009	0.0605	0.009	0.0224	0.0135	0.0078	0.0112	0.0034	0.0224	0.0123	0.009	0.0056
655	Q7TSQ8			-0.104197	-0.100199	-0.102198	878	5.93	0.007	-0.24	0.0615	0.05011	0.03417	0.05125	0.01822	0.04556	0.06378	0.07517	0.02733	0.05125	0.10478	0.04784	0.0262	0.03986	0.04442	0.07175	0.05695	0.02164	0.04442	0.06378	0.25285	0.50682	0.12528	0.11503	18.9957	21.2522	0.0175	0.0211	0.0316	0.014	0.0187	0.0164	0.0058	0.0175	0.007	0.0152	0.0117	0.0152	0.0047
656	Q9DD18		-0.101997			-0.101997	209	7.7	0.359	-0.73	0.0622	0.06699	0.02392	0.04306	0.01435	0.0622	0.10526	0.06699	0.01914	0.03828	0.07177	0.08612	0.02871	0.02871	0.04785	0.11005	0.02871	0.00478	0.01914	0.07177	0.24402	0.43541	0.17225	0.14832	9.31094	11.0056	0.0246	0.0148	0.064	0.0099	0.0099	0.0099	0	0.0099	0.0197	0.0591	0	0.0049	0.0099
657	P53810	-0.0400963	-0.0819387	-0.146887	-0.138081	-0.101751	271	5.97	0.159	-0.74	0.04797	0.04059	0.04059	0.06642	0.01476	0.04797	0.09963	0.05166	0.02952	0.04059	0.07749	0.10701	0.02952	0.02952	0.04428	0.02583	0.04797	0.02952	0.04797	0.08118	0.21033	0.44649	0.17712	0.16605	11.2523	12.5109	0.0608	0.0114	0.0494	0.0304	0.019	0.0152	0.0038	0.0114	0.0114	0.0114	0.0076	0.0038	0.0152
658	Q922Q9	-0.0456942	-0.121122	-0.0858081	-0.152695	-0.10133	393	7.78		-0.22	0.06616	0.05852	0.01781	0.06107	0.00763	0.05089	0.05598	0.06361	0.03817	0.03308	0.11705	0.06107	0.02036	0.04326	0.04071	0.06361	0.04326	0.02799	0.03308	0.09669	0.20865	0.51654	0.15776	0.11705	7.79891	8.71123	0.0156	0.013	0.0468	0.0052	0.0104	0.0052	0.0104	0.0182	0.0052	0.0234	0.0156	0.0026	0.0078
659	P17710	-0.0400073	-0.0469625	-0.225532	-0.0927803	-0.101321	974	6.37	0.089	-0.27	0.05133	0.06366	0.03285	0.06468	0.02361	0.03183	0.07084	0.0883	0.02156	0.05339	0.09548	0.06468	0.03799	0.03901	0.03285	0.06571	0.06057	0.00513	0.02053	0.07598	0.21149	0.50307	0.1499	0.13552	27.445	30.542	0.0331	0.0149	0.0342	0.0192	0.0192	0.0117	0.0149	0.0171	0.0064	0.0149	0.016	0.0064	0.0149
660	Q91UZ1	-0.232383	-0.440696	0.213368	0.054634	-0.101269	1175	6.47		-0.6	0.06043	0.04255	0.04681	0.05362	0.01702	0.05191	0.09362	0.04766	0.02468	0.05617	0.08851	0.09787	0.03149	0.04	0.0417	0.06553	0.04766	0.00681	0.03319	0.05277	0.2451	0.44256	0.1651	0.14724	4.86956	5.41057	0.0439	0.0272	0.0571	0.0211	0.0158	0.0141	0.0079	0.0114	0.0149	0.0123	0.0097	0.0141	0.0114
661	O54984	-0.00090491	-0.201299			-0.101102	348	4.81	0.02	-0.12	0.06609	0.02874	0.03448	0.05747	0.02299	0.0431	0.08908	0.05747	0.01724	0.06034	0.0977	0.06609	0.04598	0.05172	0.06034	0.06322	0.04598	0.00575	0.01724	0.06897	0.20402	0.53735	0.11207	0.14655	7.5279	8.2034	0.012	0.0301	0.0572	0.006	0.012	0.0241	0.012	0	0	0.0301	0.009	0.006	0.003
662	Q9Z1X4	0.0542117	-0.256359			-0.101073	898	8.86	0.649	-0.74	0.07127	0.04343	0.04232	0.04343	0.0078	0.049	0.06013	0.12472	0.02561	0.02673	0.06793	0.07238	0.02673	0.01559	0.06904	0.10802	0.04232	0.00445	0.04566	0.05345	0.28732	0.46771	0.14142	0.10356	5.54926	6.307	0.0286	0.0297	0.0458	0.0137	0.0149	0.0126	0.0034	0.0126	0.0103	0.0332	0.0092	0.0103	0.0034
663	O08709	-0.119593	-0.158048	-0.0446437	-0.0816865	-0.100993	224	5.71	0.009	-0.25	0.0625	0.04464	0.03571	0.07589	0.00893	0.01339	0.0625	0.07143	0.01339	0.05357	0.10714	0.08036	0.01786	0.05357	0.08482	0.04464	0.07143	0.01339	0.01786	0.06696	0.18303	0.54017	0.13839	0.13839	13.1764	14.7417	0.0318	0.0182	0.05	0.0182	0.0227	0.0182	0.0045	0.0273	0.0045	0.0182	0.0182	0.0182	0.0182
664	Q9CQS4	-0.112394	-0.0105841	-0.120206	-0.15869	-0.100468	418	7.29	0.213	-0.01	0.04545	0.04785	0.03589	0.02392	0.01435	0.03589	0.05742	0.10048	0.04067	0.08852	0.10526	0.03349	0.02153	0.04785	0.07177	0.06938	0.0622	0.00718	0.03828	0.05263	0.24164	0.55502	0.12201	0.08134	13.409	14.9542	0.022	0.0196	0.0122	0.0171	0.0318	0.0098	0.0122	0.0098	0.0098	0.0318	0.0024	0.0098	0.0244
665	Q6NS60	0.0173675		-0.208419	-0.110015	-0.100355	873	8.6	0.352	-0.38	0.1134	0.09164	0.01489	0.02635	0.02978	0.04353	0.08706	0.08133	0.02978	0.02978	0.10882	0.03322	0.00916	0.01947	0.06758	0.1008	0.03551	0.00802	0.01489	0.05498	0.20962	0.52232	0.15464	0.11341	8.28441	9.39069	0.0035	0.0127	0.0301	0.0023	0.0081	0.0162	0.0069	0.0046	0.0116	0.0324	0.0035	0.0116	0
666	Q8BJ42	-0.117403		-0.0830742		-0.100239	1059	6.34	0.637	-0.87	0.05855	0.06893	0.02644	0.06327	0.02266	0.0576	0.06988	0.04721	0.0406	0.02833	0.07365	0.05099	0.03116	0.02172	0.0746	0.12748	0.0576	0.01133	0.02833	0.03966	0.29745	0.40887	0.16052	0.13315	8.09082	8.95808	0.0156	0.0205	0.037	0.0068	0.0185	0.0166	0.0195	0.0049	0.0107	0.0429	0.0234	0.0195	0.0068
667	P35803	-0.131076	0.108546	-0.130007	-0.247912	-0.100112	328	5.76	0.067	0.19	0.08841	0.02439	0.03963	0.01829	0.04268	0.04573	0.06402	0.08232	0.02439	0.07012	0.07927	0.03963	0.03049	0.05793	0.03354	0.07927	0.04878	0.01524	0.04878	0.06707	0.26219	0.56707	0.08841	0.08231	13.1092	14.6534	0.0652	0	0.0435	0.0652	0	0	0	0.0435	0.0652	0.0435	0.0217	0.0217	0
668	Q8K2B3	0.00310363	-0.0614322	-0.149584	-0.19069	-0.0996507	664	7.06	0.009	-0.27	0.09036	0.06175	0.03163	0.0497	0.02861	0.03916	0.06024	0.10542	0.03313	0.04217	0.08584	0.04669	0.02259	0.03313	0.03614	0.05723	0.06024	0.00904	0.03765	0.06928	0.22591	0.52258	0.14157	0.10994	12.2157	13.6193	0.0139	0.0169	0.0339	0.0154	0.02	0.0154	0.0031	0.0231	0.0169	0.0077	0.0108	0.0077	0.0092
669	Q920I9	-0.200256	-0.104625	-0.0782513	-0.0142808	-0.0993531	1489	6.45	0.102	-0.09	0.08529	0.05037	0.02754	0.0497	0.02888	0.04164	0.05574	0.0638	0.03224	0.06179	0.10678	0.04634	0.02686	0.02351	0.0544	0.08462	0.0591	0.01343	0.02418	0.0638	0.23708	0.52854	0.12895	0.10544	12.3027	13.7775	0.0235	0.0173	0.0242	0.011	0.0152	0.0193	0.0083	0.0179	0.0138	0.0145	0.0131	0.0145	0.0131
670	O08759	-0.0837035	-0.114415			-0.0990595	870	5		-0.45	0.05517	0.04828	0.05632	0.06437	0.01954	0.02874	0.10115	0.04943	0.01494	0.05287	0.10345	0.07471	0.03103	0.04943	0.03678	0.06437	0.04713	0.00345	0.04368	0.05517	0.24024	0.45632	0.13793	0.16552	5.34875	6.16007	0.0522	0.0122	0.0255	0.0474	0.0231	0.0049	0.0036	0.017	0.0194	0.0109	0.0097	0.0122	0.0146
671	Q68FD9	-0.182665		-0.0153693		-0.0990174	1940	5.73	0.525	-0.3	0.06546	0.05309	0.02732	0.03866	0.00567	0.04742	0.05825	0.05206	0.02474	0.03866	0.08969	0.02423	0.01237	0.03608	0.10619	0.14691	0.06959	0.0067	0.01907	0.07784	0.31031	0.49072	0.10206	0.09691	11.9561	13.257	0.0078	0.0172	0.0167	0.0104	0.0266	0.0177	0.0084	0.0177	0.012	0.0282	0.0141	0.0183	0.0031
672	O55060		-0.0986066			-0.0986066	240	6	0.025	-0.27	0.06667	0.04583	0.01667	0.05833	0.02083	0.0375	0.0875	0.0625	0.0375	0.05417	0.11667	0.07917	0.01667	0.05833	0.0375	0.0625	0.03333	0.02083	0.03333	0.05417	0.18333	0.50834	0.1625	0.14583	11.7771	14.4645	0.0466	0.0042	0.0339	0.0127	0.0085	0.0169	0	0.0085	0.0042	0.0085	0.0212	0.0127	0.0212
673	Q9JKB1	-0.00111449	-0.195742			-0.098428	230	4.96		-0.39	0.06522	0.03478	0.03913	0.05217	0.01304	0.03478	0.11739	0.04783	0.03913	0.05217	0.09565	0.06522	0.03043	0.05217	0.05217	0.06087	0.05217	0.0087	0.02174	0.06522	0.20869	0.4826	0.13913	0.16956	12.6518	14.1048	0.0359	0.0314	0.0314	0.009	0.0179	0.0135	0.009	0.0135	0.0179	0.0135	0	0.0135	0.0135
674	P47743			-0.0981233		-0.0981233	908	8.49	0.013	-0.06	0.06718	0.05286	0.03965	0.04075	0.03084	0.03634	0.05617	0.06388	0.02093	0.08921	0.07819	0.05507	0.02203	0.04626	0.04736	0.07489	0.06388	0.01432	0.03744	0.06278	0.2522	0.52205	0.12886	0.09692	15.0922	16.2641	0.0282	0.0191	0.0282	0.0214	0.0236	0.0225	0.0056	0.0135	0.0158	0.0135	0.0135	0.0146	0.0146
675	P48678	0.0482381	-0.522713	0.180228		-0.0980823	665	6.54	0.504	-0.87	0.08872	0.09925	0.03158	0.05263	0.00752	0.06015	0.10977	0.06617	0.01805	0.02256	0.11278	0.05865	0.01654	0.01353	0.01955	0.10827	0.04962	0.00602	0.01504	0.04361	0.26466	0.397	0.17595	0.1624	23.4053	20.3783	0.0044	0.0288	0.0642	0.0066	0.0044	0.0243	0.0066	0.0088	0	0.0398	0.0155	0.0044	0
676	Q9R0X4	-0.0819083	-0.0129427	-0.199214		-0.0980218	439	8.74	0.016	-0.32	0.02961	0.05467	0.03417	0.05011	0.01139	0.03417	0.06834	0.04328	0.03872	0.04556	0.10251	0.07517	0.03872	0.05011	0.05467	0.08656	0.05695	0.01367	0.02506	0.08656	0.23691	0.47608	0.16856	0.11845	27.5096	31.6502	0.0427	0.0095	0.0355	0.0261	0.0213	0.0237	0	0.0142	0.0118	0.019	0.0142	0.0237	0.0142
677	O08795	-0.105627	-0.294487	-0.0502818	0.0596949	-0.0976753	521	4.41	0.514	-0.93	0.06718	0.04607	0.01919	0.06334	0.03263	0.04415	0.16123	0.05374	0.01536	0.01919	0.08445	0.0595	0.01536	0.02495	0.08061	0.06526	0.06718	0.01344	0.02879	0.03839	0.22457	0.42994	0.12093	0.22457	7.23733	8.12187	0.0175	0.0136	0.0429	0.0058	0.0234	0.0273	0.0058	0.0117	0.0039	0.0156	0.0058	0.0156	0.0019
678	Q9WV55	-0.0912969	-0.164576	-0.0736426	-0.0607507	-0.0975664	249	8.58	0.369	-0.4	0.05622	0.04819	0.04819	0.06827	0.01606	0.0241	0.06024	0.04016	0.02008	0.04016	0.09237	0.09237	0.04418	0.04819	0.08434	0.08434	0.04418	0.00402	0.00803	0.07631	0.20884	0.50201	0.16064	0.12851	6.96194	7.80886	0.063	0.0126	0.0336	0.0378	0.021	0.0084	0.0042	0.0126	0.021	0.0042	0.0084	0.0168	0
679	P84096	-0.127231	0.00782352	-0.161493	-0.108808	-0.0974272	191	8.41	0.073	-0.21	0.07853	0.05759	0.03665	0.04712	0.04188	0.06806	0.04712	0.05236	0.02618	0.05236	0.08901	0.05236	0.00524	0.02618	0.06806	0.04712	0.06283	0.01047	0.03665	0.09424	0.25131	0.51833	0.13613	0.09424	19.8234	22.1743	0.0053	0.0316	0.0474	0.0053	0.0105	0.0263	0.0053	0.0211	0.0053	0.0105	0.0053	0.0105	0.0053
680	Q0VF55	-0.185161	-0.107584	-0.0828675	-0.0128086	-0.0971053	1220	5.5		-0.13	0.07131	0.04754	0.03852	0.0541	0.01721	0.04344	0.07295	0.07787	0.01475	0.07131	0.09098	0.06066	0.02541	0.03934	0.04918	0.05738	0.06148	0.00984	0.01721	0.07951	0.21803	0.53196	0.12295	0.12705	14.144	15.9011	0.0219	0.0235	0.0404	0.016	0.0185	0.0252	0.0042	0.0151	0.005	0.0177	0.0067	0.005	0.0034
681	P84078	0.00750789	-0.0978903	-0.171989	-0.12601	-0.0970956	181	6.31		-0.26	0.0663	0.06077	0.07182	0.06077	0.00552	0.03867	0.0663	0.07735	0.01657	0.06077	0.12155	0.06077	0.03315	0.0442	0.01657	0.02762	0.06077	0.0221	0.02762	0.06077	0.2265	0.50828	0.13811	0.12707	10.2305	11.3824	0.0171	0.0343	0.0457	0.04	0.0171	0.04	0	0.0057	0.0057	0.0171	0.0114	0	0
682	Q9ES56	0.0335582	-0.319974	-0.00485504		-0.0970904	219	5.84		-0.03	0.07763	0.04566	0.03653	0.05023	0.00913	0.03196	0.06393	0.08219	0.01826	0.05479	0.12329	0.05479	0.0274	0.05936	0.04566	0.07306	0.03653	0.00457	0.04566	0.05936	0.22374	0.54338	0.11871	0.11416	7.42669	8.00786	0.0235	0.0188	0.0329	0.0188	0.0141	0.0094	0.0047	0.0094	0.0047	0.0094	0.0047	0.0094	0.0047
683	P47753	0.0403278	-0.149836	-0.181211		-0.0969066	286	5.34	0.052	-0.65	0.06294	0.04895	0.05944	0.07692	0.01049	0.06294	0.07343	0.04545	0.02797	0.06294	0.05594	0.06643	0.01399	0.05245	0.03497	0.06294	0.05944	0.01748	0.03497	0.06993	0.27973	0.42658	0.14335	0.15035	8.96203	10.2342	0.0284	0.0319	0.039	0.0284	0.0248	0.0106	0.0142	0.0106	0.0071	0	0	0.0177	0.0248
684	Q99104	-0.0560308	-0.257007	-0.0574421	-0.0159341	-0.0966036	1853	8.82	0.168	-0.57	0.06044	0.06692	0.04263	0.04695	0.01565	0.05666	0.09498	0.0394	0.02051	0.05936	0.10847	0.08958	0.02914	0.03454	0.03292	0.05451	0.05073	0.00702	0.03832	0.05127	0.24285	0.43821	0.17701	0.14193	6.8116	7.64208	0.0395	0.02	0.0528	0.0239	0.0183	0.0161	0.0039	0.0139	0.0106	0.0106	0.0139	0.0106	0.0094
685	Q91VR5	-0.0355621	-0.276547	-0.041107	-0.031968	-0.0962961	740	6.8		-0.4	0.05946	0.04054	0.04324	0.06486	0.02432	0.0473	0.06351	0.09189	0.03378	0.05541	0.08378	0.08378	0.02027	0.04189	0.04054	0.04595	0.04865	0.01216	0.02568	0.07297	0.21082	0.50269	0.1581	0.12837	6.76932	7.53875	0.04	0.029	0.0455	0.0152	0.0124	0.0124	0.0014	0.0234	0.0234	0.0028	0.0041	0.0041	0.011
686	Q64433	-0.02875	0.00348992	-0.191283	-0.168042	-0.0961463	102	7.91		-0.05	0.05882	0.03922	0	0.07843	0	0.02941	0.05882	0.12745	0	0.02941	0.09804	0.10784	0.01961	0.04902	0.03922	0.05882	0.03922	0	0.02941	0.13725	0.15686	0.55882	0.14706	0.13725	24.7935	27.7082	0.06	0	0.05	0	0	0.02	0.01	0.01	0.02	0	0.02	0.04	0
687	O88935	-0.10752	-0.0958418	-0.0656326	-0.115565	-0.0961398	706	9.81	0.578	-0.59	0.10907	0.05382	0.02833	0.03966	0.00425	0.08357	0.02833	0.10198	0.02266	0.02975	0.05949	0.04391	0.01983	0.02691	0.13031	0.09065	0.04816	0.00567	0.01841	0.05524	0.26912	0.5425	0.12039	0.06799	24.1867	27.1417	0.0173	0.0159	0.0275	0.013	0.0173	0.0188	0.0043	0.0087	0	0.0202	0.013	0.0087	0
688	P03893			0.0659043	-0.258	-0.0960481	345	9.93		0.78	0.06667	0.0087	0.06377	0	0.0029	0.03478	0.01159	0.04058	0.01159	0.11014	0.17971	0.03768	0.10435	0.04058	0.05797	0.06377	0.10145	0.02319	0.02609	0.01449	0.28986	0.64058	0.05797	0.01159	26.6267	26.3738	0.0386	0.0534	0	0.0119	0.0504	0.0208	0	0.0326	0	0.0089	0	0	0.1068
689	P22315	-0.123459	-0.0227552	-0.106852	-0.130229	-0.095824	420	9.1	0.126	-0.36	0.07857	0.05952	0.03571	0.02857	0.02381	0.05238	0.06667	0.05952	0.03095	0.05	0.10476	0.0619	0.02619	0.02857	0.07143	0.06667	0.05714	0.01429	0.03095	0.05238	0.24285	0.50952	0.15237	0.09524	15.2007	17.0088	0.022	0.0171	0.0416	0.0196	0.0171	0.0122	0.0171	0.0122	0.0196	0.0073	0.0073	0.0171	0.0147
690	Q99JY9	-0.0401527	-0.223133	-0.053294	-0.0658996	-0.0956198	418	5.61	0.007	-0.27	0.05742	0.05981	0.02392	0.05981	0.01914	0.03828	0.07656	0.07416	0.02153	0.07656	0.0622	0.05502	0.02153	0.05024	0.0622	0.05024	0.05502	0.01196	0.04306	0.08134	0.21052	0.51675	0.13636	0.13637	15.3035	17.1573	0.0269	0.0098	0.0293	0.0147	0.0196	0.0122	0.0098	0.0147	0.0122	0.0073	0.0171	0.0073	0.0122
691	Q80U56	-0.0929638	-0.131076	-0.0622697		-0.0954364	649	5.74	0.287	-0.37	0.05701	0.04006	0.04006	0.05239	0.00924	0.05085	0.06626	0.0678	0.03698	0.03698	0.10786	0.05085	0.02003	0.03852	0.06471	0.09091	0.05393	0.01079	0.03236	0.07242	0.26811	0.48536	0.12789	0.11865	9.54259	10.773	0.0157	0.0204	0.0362	0.0204	0.0173	0.0094	0.0063	0.022	0.0094	0.0094	0.011	0.0236	0.0031
692	Q9WUM4	-0.199811	-0.0404042	-0.0794656	-0.0618912	-0.0953931	474	6.65	0.063	-0.35	0.06962	0.05274	0.0443	0.06751	0.02532	0.02954	0.0654	0.05907	0.02532	0.07595	0.07384	0.07595	0.02532	0.03165	0.05485	0.07173	0.0443	0.01688	0.02321	0.06751	0.21308	0.50001	0.15401	0.13291	14.605	16.3882	0.0195	0.0303	0.0584	0.0152	0.013	0.0108	0.013	0.0087	0.0108	0.0303	0.0087	0.0152	0.0087
693	Q8C5W0		-0.411992	0.251421	-0.125524	-0.095365	1052	4.93	0.568	-0.73	0.05798	0.04658	0.03042	0.06844	0.00856	0.04183	0.10456	0.04373	0.02947	0.03612	0.09221	0.06559	0.00951	0.03517	0.0751	0.12548	0.04468	0.00665	0.02091	0.05703	0.26332	0.42206	0.14164	0.173	6.14949	6.50821	0.0227	0.0227	0.0424	0.0079	0.0059	0.0197	0.0079	0.0118	0.0059	0.0395	0.0207	0.0148	0.0079
694	P63011	-0.115262	-0.102056	-0.089726	-0.0741803	-0.095306	220	4.85	0.136	-0.49	0.07727	0.05	0.04091	0.09091	0.01818	0.06364	0.05455	0.05455	0.00909	0.05909	0.05	0.05909	0.02727	0.05909	0.02273	0.07727	0.07273	0.01364	0.04091	0.05909	0.29546	0.44091	0.11818	0.14546	10.3075	11.5682	0.014	0.0234	0.0467	0.0187	0.014	0.0374	0.0047	0.0187	0	0.0187	0.0047	0	0.0047
695	Q5HZI9			-0.0951674		-0.0951674	298	9.69	0.064	0.06	0.07383	0.06376	0.04027	0.03356	0.01342	0.03691	0.03356	0.07383	0.04027	0.06711	0.12752	0.04698	0.02685	0.06376	0.04698	0.05034	0.0604	0.00671	0.04027	0.05369	0.22819	0.5537	0.15101	0.06712	15.2077	17.5721	0.0103	0.0241	0.0379	0.0172	0.0069	0.0138	0.0138	0.0276	0.0069	0.0207	0.0172	0	0.0103
696	P59644				-0.0950597	-0.0950597	1003	9.42	0.581	-0.48	0.08175	0.06481	0.02094	0.04287	0.00798	0.04487	0.04187	0.07677	0.02692	0.02293	0.09272	0.03789	0.01097	0.0339	0.12861	0.12562	0.05085	0.01496	0.01496	0.05783	0.25724	0.52842	0.12962	0.08474	4.94714	6.08308	0.005	0.0161	0.0333	0.005	0.0091	0.0252	0	0.0171	0.005	0.0333	0.0181	0.0232	0.004
697	P56379			-0.0861685	-0.103011	-0.0945899	58	10	0.19	-0.13	0.06897	0.03448	0	0.01724	0	0.06897	0.01724	0.06897	0.05172	0.06897	0.06897	0.10345	0.05172	0.01724	0.06897	0.05172	0.03448	0.03448	0.06897	0.10345	0.22414	0.55174	0.18965	0.03448	24.4871	26.7727	0.1091	0	0	0	0	0.0364	0	0	0.0182	0.0182	0.0182	0.0364	0
698	Q60864	0.0304181	-0.103275	-0.210138		-0.0943318	543	6.4	0.308	-0.95	0.09761	0.05157	0.05341	0.06998	0.02026	0.05525	0.10129	0.03683	0.01657	0.03499	0.09761	0.11418	0.03131	0.02026	0.05525	0.03315	0.03131	0.00184	0.05157	0.02578	0.22469	0.42174	0.18232	0.17127	8.36437	9.36643	0.0399	0.0323	0.0779	0.0228	0.0095	0.0133	0.0019	0.0076	0.0114	0.0114	0.0114	0.0076	0.0095
699	F8VQC1	0.0240632	-0.212702			-0.0943193	671	9.29		-0.62	0.09538	0.04024	0.04769	0.04471	0.0149	0.07303	0.07004	0.05365	0.01937	0.05365	0.09687	0.10879	0.0149	0.0149	0.04024	0.07899	0.04322	0.00894	0.0313	0.04918	0.27423	0.44261	0.1684	0.11475	5.82272	6.77939	0.056	0.0257	0.0545	0.0227	0.0166	0.0182	0.0015	0.0076	0.0136	0.0151	0.0045	0.0182	0.0136
700	Q9QXS6	-0.147227	-0.20393	-0.0293267	0.00341095	-0.0942682	706	4.45	0.746	-0.75	0.11331	0.05524	0.02408	0.04816	0.01841	0.05666	0.14164	0.04533	0.01558	0.02833	0.06799	0.03399	0.01133	0.02691	0.09773	0.08924	0.05241	0.0085	0.01558	0.04958	0.23797	0.46742	0.10481	0.1898	11.8487	13.2917	0.0072	0.0158	0.0272	0.0086	0.01	0.0258	0.0029	0.0143	0.0014	0.0244	0.0129	0.0072	0.0014
701	O35593	-0.00478707	0.0526543	-0.330127		-0.0940866	310	6.06	0.139	-0.17	0.06129	0.03548	0.04516	0.05161	0.00968	0.04839	0.06774	0.07419	0.03871	0.03871	0.10645	0.06452	0.05806	0.02258	0.04516	0.05161	0.04194	0.00968	0.02581	0.10323	0.21291	0.52903	0.13871	0.11935	6.85708	7.61842	0.0308	0.0103	0.0377	0.0377	0.0171	0.0034	0.0034	0.0205	0.024	0.0034	0.0034	0.0171	0.0034
702	F8VPU2	-0.0297856	-0.19971	0.0468347	-0.193585	-0.0940614	1048	7.88	0.26	-0.53	0.06202	0.0563	0.03435	0.04485	0.01336	0.04962	0.0792	0.05344	0.04294	0.04008	0.10305	0.06966	0.02004	0.05057	0.06298	0.08492	0.04866	0.01145	0.02004	0.05248	0.23759	0.46947	0.1689	0.12405	7.20203	8.05089	0.0185	0.0243	0.0526	0.0107	0.0107	0.0282	0.0068	0.0039	0.0107	0.0292	0.0107	0.0127	0.0029
703	P10649	-0.0877161	-0.188516	-0.0308169	-0.0685508	-0.0938999	218	7.72	0.014	-0.53	0.05046	0.06422	0.0367	0.07798	0.00917	0.02752	0.06422	0.04128	0.02294	0.05963	0.1055	0.08257	0.05046	0.05963	0.05505	0.05046	0.04128	0.01835	0.05963	0.02294	0.21559	0.47247	0.16973	0.1422	13.4657	15.1384	0.0048	0.0242	0.0821	0.0145	0.0193	0.0242	0	0	0.0097	0.0193	0.0145	0.0097	0.0097
704	P97441			-0.0937275		-0.0937275	388	5.91	0.111	0.26	0.12113	0.04897	0.00515	0.03093	0.02062	0.03093	0.0567	0.06959	0.04381	0.03093	0.14175	0.01289	0.02835	0.04124	0.05412	0.09794	0.06186	0.01031	0.02835	0.06443	0.22423	0.58247	0.10567	0.08763	17.9058	20.0588	0	0.0027	0.0133	0.0027	0.0106	0.0265	0.008	0.0186	0	0.0265	0.008	0.0133	0.0053
705	P47911	-0.139585	-0.0671595	-0.017868	-0.149877	-0.0936226	296	10.69	0.446	-0.77	0.07432	0.08446	0.01351	0.03716	0.00338	0.03716	0.03716	0.06081	0.03041	0.04054	0.08108	0.16892	0.01351	0.02365	0.06419	0.05405	0.06081	0	0.03378	0.08108	0.19931	0.44256	0.28379	0.07432	9.08037	10.2143	0.0616	0.0137	0.1096	0	0.024	0.0171	0	0.0205	0.0171	0.0171	0.024	0.0068	0
706	A8DUK4	-0.324132	-0.409793	0.378542	-0.0182218	-0.0934013	147	7.13		0.09	0.13605	0.02041	0.04082	0.06122	0.0068	0.02041	0.03401	0.09524	0.06122	0.02721	0.11565	0.07483	0.02041	0.04762	0.02041	0.05442	0.03401	0.01361	0.02041	0.09524	0.17007	0.57824	0.15646	0.09523	21.0374	23.8475	0.0139	0.0208	0.0625	0.0208	0	0.0208	0	0.0139	0	0.0208	0.0139	0.0069	0.0069
707	Q8K183	0.0050566	-0.0809449	-0.216765	-0.0795663	-0.0930549	312	5.88	0.103	-0.24	0.0641	0.05449	0.02885	0.0609	0.01603	0.0609	0.06731	0.0641	0.02885	0.03526	0.08654	0.05449	0.04487	0.02564	0.04167	0.0641	0.04167	0.00962	0.03205	0.11859	0.22757	0.50642	0.13783	0.12821	14.0266	15.6841	0.0235	0.0201	0.0336	0.0101	0.0101	0.0168	0.0067	0.0101	0.0101	0.0235	0.0168	0.0034	0
708	Q9D5T0	0.147321	-0.365688	-0.0603426		-0.0929031	361	6.43	0.08	-0.25	0.0831	0.04986	0.03324	0.07479	0.01662	0.04986	0.06094	0.03878	0.03047	0.06648	0.10249	0.07756	0.03601	0.03601	0.03878	0.06371	0.04986	0.01108	0.01385	0.06648	0.21052	0.49583	0.15789	0.13573	5.37639	5.74367	0.0431	0.0057	0.0374	0.0287	0.0259	0.0057	0.0029	0.0172	0.0115	0.0029	0.0057	0.0201	0.0201
709	Q3UMT1			-0.263833	0.0792243	-0.0923044	782	5.73	0.671	-0.77	0.13299	0.10742	0.02046	0.05243	0.01023	0.04604	0.1087	0.0844	0.02174	0.01535	0.09847	0.03325	0.01279	0.01151	0.07161	0.07417	0.03581	0.00639	0.00895	0.04731	0.18543	0.49105	0.16241	0.16113	15.2021	20.9118	0.0052	0.0142	0.0285	0.0065	0.0117	0.0091	0.0065	0.0091	0.0091	0.0142	0.0259	0.0039	0.0039
710	P57759	-0.166894		0.0284787	-0.13845	-0.0922885	262	5.9		-0.21	0.0916	0.0229	0.0229	0.04962	0.00382	0.03817	0.08779	0.08779	0.00763	0.04198	0.1374	0.10687	0.0229	0.03817	0.03817	0.07634	0.0229	0.00763	0.04198	0.05344	0.20229	0.5229	0.1374	0.13741	7.82619	8.39205	0.0117	0.0195	0.0977	0.0039	0.0078	0.0039	0.0078	0.0039	0	0.0312	0	0.0117	0.0078
711	Q9DAK9	-0.184625	0.00019453			-0.0922154	124	5.27		-0.69	0.07258	0.04839	0.00806	0.10484	0.02419	0.04032	0.06452	0.10484	0.04032	0.06452	0.04032	0.07258	0.01613	0.00806	0.03226	0.06452	0.01613	0.01613	0.08871	0.07258	0.21774	0.45161	0.16129	0.16936	12.2298	14.0429	0.0246	0	0.0492	0.0082	0	0.0082	0	0.0082	0	0.0082	0.0164	0	0.0082
712	Q8BHN3	-0.102868	-0.124757	-0.043646	-0.097331	-0.0921505	944	5.67	0.094	-0.32	0.06568	0.06568	0.02648	0.06674	0.00847	0.04025	0.0572	0.07415	0.0339	0.03814	0.10487	0.03072	0.02436	0.04661	0.06674	0.07309	0.04661	0.02542	0.03814	0.06674	0.22457	0.52118	0.1303	0.12394	7.64722	8.60371	0.0095	0.0159	0.0244	0.0117	0.0138	0.0148	0.0021	0.0159	0.0021	0.0138	0.0148	0.017	0.0064
713	Q62418	-0.0920413				-0.0920413	436	4.9		-0.87	0.08945	0.06881	0.04128	0.0344	0.01147	0.06193	0.13303	0.07569	0.01606	0.02982	0.05046	0.04358	0.01606	0.02982	0.06422	0.07339	0.05275	0.01376	0.03211	0.06193	0.26146	0.44268	0.12845	0.16743	11.6139	14.9956	0.007	0.0326	0.0373	0.0093	0.0163	0.0326	0	0.0047	0.007	0.028	0.0117	0.0023	0.0047
714	P62334	-0.0697298	-0.133459	-0.0726544		-0.0919478	389	7.09	0.023	-0.44	0.05913	0.07712	0.03085	0.07712	0.01285	0.03856	0.07712	0.06427	0.02057	0.06684	0.11311	0.07712	0.03085	0.02828	0.04884	0.0437	0.0437	0	0.02828	0.0617	0.18509	0.48587	0.17481	0.15424	5.58471	6.50775	0.0345	0.008	0.0451	0.0239	0.0239	0.0106	0	0.0106	0.0398	0.0027	0.008	0.0106	0.0186
715	Q9Z1Q9	-0.107949	-0.0756956			-0.0918223	1263	7.9	0.119	-0.3	0.09897	0.0673	0.02059	0.05226	0.01821	0.04513	0.06334	0.07363	0.02138	0.03088	0.1053	0.05067	0.01346	0.03484	0.07759	0.05622	0.04434	0.02534	0.02692	0.07363	0.1932	0.55185	0.13935	0.1156	11.2974	13.6423	0.0152	0.0136	0.0361	0.0072	0.0104	0.0233	0.0016	0.0096	0.0032	0.0169	0.0096	0.0064	0.0016
716	Q01098				-0.0917976	-0.0917976	1239	8.97		-0.1	0.08797	0.0686	0.02744	0.03471	0.0226	0.03713	0.04439	0.08152	0.02825	0.03148	0.10089	0.02663	0.01937	0.03874	0.0799	0.08555	0.05488	0.0226	0.02502	0.08232	0.23002	0.56739	0.12348	0.0791	11.3703	12.6029	0.0033	0.0198	0.0239	0.0082	0.0107	0.0305	0.0033	0.0115	0.0025	0.037	0.0132	0.0074	0.0025
717	Q9D0K2	-0.0953854	-0.00590451	-0.140288	-0.125567	-0.0917862	520	8.73	0.031	-0.11	0.07885	0.04423	0.04231	0.04423	0.01346	0.01923	0.06538	0.11346	0.01923	0.06154	0.09423	0.07692	0.03077	0.03846	0.03846	0.06731	0.05192	0.00577	0.02115	0.07308	0.20192	0.54808	0.14038	0.10961	15.5331	17.3973	0.0456	0.0218	0.0337	0.0218	0.0198	0.0119	0.004	0.0179	0.006	0.0139	0.0079	0.0119	0.0079
718	Q8K1S1				-0.091617	-0.091617	537	7.93		0.05	0.08566	0.06518	0.01862	0.04283	0.02607	0.04655	0.04655	0.07635	0.02793	0.02793	0.1527	0.02793	0.0149	0.05773	0.06704	0.0838	0.03911	0.02235	0.0149	0.05587	0.20298	0.5866	0.12104	0.08938	20.0253	22.1989	0.0057	0.0113	0.0227	0.0076	0.0076	0.0151	0.0113	0.0057	0.0095	0.0189	0.0095	0.0057	0.0038
719	P41216	-0.0290832	-0.111976	-0.175956	-0.0485855	-0.0914004	699	6.81		-0.05	0.0701	0.04578	0.03433	0.05293	0.02575	0.0329	0.06581	0.07725	0.01431	0.0701	0.1073	0.07153	0.02146	0.04721	0.05007	0.0515	0.04864	0.01288	0.03147	0.06867	0.19884	0.55079	0.13162	0.11874	8.74142	9.82177	0.0322	0.0234	0.0409	0.0117	0.0146	0.0219	0.0044	0.0088	0.0132	0.0088	0.0146	0.0073	0.0205
720	Q9CPU4	-0.0619877	-0.067367	-0.0983738	-0.137043	-0.0911928	153	9.54		0.2	0.08497	0.05229	0.02614	0.01307	0.01961	0.01961	0.02614	0.11765	0.04575	0.03922	0.10458	0.03922	0.03268	0.05229	0.04575	0.05882	0.04575	0.01307	0.07843	0.08497	0.22875	0.59479	0.13726	0.03921	25.1646	28.2502	0.0068	0.027	0.0338	0	0.0135	0.0135	0.0135	0.0068	0.0135	0.0203	0	0	0.0068
721	P35762	-0.106606	0.389833	-0.325964	-0.321972	-0.0911771	236	5.53		0.7	0.08051	0.01271	0.04661	0.03814	0.05085	0.04661	0.02966	0.08475	0.01271	0.08051	0.12712	0.04237	0.02966	0.06356	0.02119	0.03814	0.05932	0.01271	0.0339	0.08898	0.22458	0.63984	0.06779	0.0678	16.7093	18.3631	0.0218	0.0393	0.0218	0.0087	0.0044	0.0393	0.0087	0.0087	0	0.0175	0.0044	0	0.0087
722	Q64516	0.05526	-0.0533671	-0.154313	-0.212239	-0.0911649	559	5.62	0.007	0.04	0.07692	0.0322	0.03757	0.03399	0.02683	0.03578	0.07156	0.08408	0.01789	0.06798	0.09481	0.05546	0.02504	0.03757	0.04114	0.0805	0.05725	0.02147	0.02683	0.07513	0.23793	0.55097	0.10555	0.10555	29.3732	32.7882	0.0371	0.0195	0.0215	0.0215	0.0254	0.0176	0.0098	0.0098	0.0137	0.0117	0.0039	0.0176	0.0078
723	Q8K0G5	-0.0910171				-0.0910171	386	4.94	0.101	-0.41	0.0829	0.03886	0.04404	0.08549	0.02073	0.04404	0.05959	0.04663	0.04663	0.04922	0.09067	0.03886	0.01295	0.02073	0.04145	0.09585	0.0544	0.0285	0.0285	0.06995	0.26683	0.46373	0.12435	0.14508	6.75745	7.83353	0.0105	0.0315	0.0289	0.0131	0.0184	0.021	0.0052	0.0105	0.0079	0.042	0.0079	0.0157	0.0131
724	P70689				-0.0909679	-0.0909679	261	8.69		0.09	0.05364	0.05364	0.04598	0.03448	0.03448	0.03448	0.05364	0.04215	0.03448	0.07663	0.08812	0.05364	0.02682	0.0728	0.03448	0.0613	0.05364	0.02682	0.03448	0.08429	0.22988	0.54023	0.14176	0.08812	29.2186	32.4047	0.0276	0.0236	0.0276	0.0236	0.0079	0.0197	0.0118	0.0157	0.0197	0.0157	0.0079	0.0118	0.0079
	P60122	0.0592449	-0.240573			-0.090664	456	6.02	0.053	-0.25	0.07237	0.03947	0.02851	0.04605	0.01316	0.03947	0.09649	0.07895	0.02193	0.08553	0.09211	0.08991	0.02851	0.01754	0.03728	0.05263	0.0636	0	0.02632	0.07018	0.21053	0.49563	0.15131	0.14254	6.11936	6.66504	0.0271	0.0226	0.0655	0.0068	0.0158	0.0203	0.009	0.0203	0.0045	0.0203	0.0158	0.009	0.0068
727	P62281	-0.144364	-0.0825999	-0.0638193	-0.0714311	-0.0905536	158	10.31		-0.61	0.03165	0.08861	0.03797	0.03165	0.01899	0.05063	0.0443	0.06962	0.01899	0.07595	0.05696	0.13291	0.02532	0.05063	0.03797	0.03165	0.07595	0	0.0443	0.07595	0.2405	0.44304	0.24051	0.07595	10.7439	12.1058	0.0195	0.0195	0.1169	0.0195	0.0065	0.0325	0.026	0.013	0	0.0065	0.0195	0	0.0065
728	P14206	-0.0355997	-0.0347106	-0.200559		-0.0902897	295	4.8	0.278	-0.3	0.12881	0.05085	0.03051	0.04746	0.00678	0.05085	0.08814	0.05085	0.01356	0.05085	0.07119	0.03729	0.02373	0.0339	0.0678	0.04746	0.07797	0.0339	0.02373	0.06441	0.23052	0.53222	0.1017	0.1356	10.4317	11.9382	0.0104	0.0278	0.0278	0.0035	0.0174	0.0312	0.0035	0.0278	0.0035	0.0035	0.0208	0.0069	0.0035
729	Q80U95		-0.0898084			-0.0898084	1083	5.99		-0.15	0.04894	0.06279	0.03693	0.04709	0.01847	0.04709	0.07295	0.05171	0.02124	0.04894	0.13389	0.04432	0.02216	0.06187	0.04801	0.0831	0.04432	0.00831	0.03601	0.06187	0.24745	0.50417	0.12835	0.12004	5.01971	6.15814	0.0198	0.0189	0.0255	0.0189	0.0151	0.0123	0.0028	0.0151	0.0161	0.0142	0.0189	0.0161	0.0085
730	Q91YX5		-0.264584	0.013482	-0.0182089	-0.0897703	370	8.96	0.011	0.03	0.07297	0.05405	0.02703	0.04054	0.01622	0.04324	0.04865	0.06486	0.02973	0.07568	0.1027	0.05405	0.03784	0.05676	0.04324	0.03514	0.04865	0.03784	0.04865	0.06216	0.20271	0.57027	0.13783	0.08919	5.33552	5.74782	0.0281	0.0197	0.0281	0.0084	0.0253	0.0169	0	0.0084	0.0197	0.014	0.0169	0.0028	0.0197
731	P12970	-0.174391	-0.0575822	-0.107596	-0.0187187	-0.089572	266	10.56	0.237	-0.54	0.10526	0.08271	0.03383	0.03383	0.01128	0.04887	0.04511	0.05639	0.0188	0.04511	0.09398	0.14662	0.00752	0.02256	0.06391	0.00752	0.05639	0.00752	0.02256	0.09023	0.16917	0.50376	0.24813	0.07894	9.81178	11.0459	0.0341	0.0227	0.1136	0.0114	0.0189	0.0227	0.0038	0.0114	0.0189	0	0.0265	0	0
732	P67871	-0.0633528		-0.115434		-0.0893932	215	5.33	0.056	-0.46	0.05116	0.04651	0.04186	0.05581	0.02791	0.06047	0.07442	0.06047	0.03721	0.05116	0.08837	0.04186	0.04651	0.05116	0.07442	0.05116	0.02791	0.0093	0.06047	0.04186	0.24187	0.50232	0.12558	0.13023	8.71393	10.0301	0.0098	0.0293	0.0341	0.0146	0.0049	0.0049	0.0049	0.0146	0.0049	0.0195	0.0049	0.0049	0
733	P43006	-0.0880482	-0.0726494	-0.0655692	-0.131167	-0.0893585	572	6.24	0.096	0.41	0.08217	0.03147	0.04196	0.04545	0.01573	0.02622	0.04895	0.07867	0.01748	0.09091	0.11713	0.05594	0.04895	0.03671	0.03671	0.06119	0.05594	0.00699	0.01573	0.08566	0.20104	0.59963	0.10489	0.0944	17.9102	20.2213	0.0094	0.0208	0.0453	0.0226	0.0113	0.0264	0.0075	0.0132	0.0113	0.0151	0.0057	0.0094	0.0113
734	P99029	0.0459035	-0.0182431	-0.173986	-0.211049	-0.0893436	210	9.1		0.18	0.10952	0.04762	0.02857	0.0381	0.02857	0.02381	0.05238	0.12381	0.00952	0.02857	0.11905	0.07143	0.01429	0.04762	0.04286	0.07143	0.0381	0.00952	0	0.09524	0.16191	0.61905	0.12857	0.09048	27.3259	30.329	0.0193	0.0193	0.0531	0.0097	0.0145	0.0145	0.0048	0.0048	0.0048	0.0242	0.0048	0.0048	0.0097
735	Q9WTM5	0.00724695	-0.1855			-0.0891263	463	5.49	0.035	-0.22	0.08207	0.07127	0.0108	0.05832	0.00648	0.04104	0.09071	0.07775	0.01296	0.08855	0.07991	0.05832	0.0324	0.02808	0.02592	0.06479	0.08423	0.00216	0.01944	0.06479	0.2203	0.48811	0.14255	0.14903	7.97482	9.16313	0.0112	0.0067	0.0491	0.0045	0.0268	0.0446	0.0089	0.0067	0.0067	0.0089	0	0.0112	0
736	Q9R0D8	-0.0884579				-0.0884579	334	5.77	0.012	0.18	0.1018	0.05389	0.01796	0.0479	0.02695	0.04491	0.04491	0.09281	0.03892	0.0509	0.0988	0.01198	0.01497	0.03593	0.05389	0.08683	0.0479	0.01497	0.01497	0.0988	0.21257	0.58982	0.10479	0.09281	9.22091	10.4779	0.003	0.0152	0.0091	0.003	0.0152	0.0182	0.0061	0.0091	0.0091	0.0182	0.003	0.0152	0.0061
737	P62827	0.0118121	-0.271706	0.0506897	-0.142889	-0.0880233	216	7.01	0.032	-0.27	0.0787	0.04167	0.0463	0.06944	0.01389	0.04167	0.05556	0.06481	0.02778	0.0463	0.08333	0.08333	0.01852	0.05093	0.05556	0.01852	0.05093	0.01389	0.03704	0.10185	0.19446	0.52778	0.15278	0.125	10.3112	11.5766	0.0236	0.0377	0.0613	0.0094	0.0047	0.0236	0.0142	0.0094	0.0189	0	0.0047	0.0047	0.0047
738	Q9Z2D1	-0.297143	0.19199	-0.084897	-0.160636	-0.0876716	643	6.83	0.131	-0.41	0.06532	0.06843	0.04199	0.04199	0.01555	0.0311	0.08243	0.04821	0.02799	0.04977	0.09487	0.05288	0.02022	0.04044	0.04977	0.10264	0.04666	0.01711	0.03888	0.06376	0.26127	0.46502	0.1493	0.12442	8.11464	9.11137	0.0254	0.0206	0.0286	0.0222	0.0159	0.0111	0.0032	0.0175	0.0238	0.0254	0.0175	0.0143	0.0159
739	Q9WV18	-0.0495747	-0.127934	-0.0294646	-0.14351	-0.0876208	960	8.49	0.094	-0.22	0.05833	0.05833	0.03542	0.04271	0.01979	0.0375	0.06354	0.06979	0.02083	0.05833	0.10312	0.05625	0.01875	0.04271	0.05208	0.07917	0.06146	0.02292	0.03333	0.06563	0.24688	0.51145	0.13541	0.10625	7.15062	8.06624	0.0149	0.0255	0.0425	0.0106	0.017	0.0265	0.0064	0.0127	0.0032	0.018	0.0053	0.0064	0.0021
740	Q8K4Z0		-0.0893918	0.00257518	-0.175857	-0.087558	550	6.1		-0.13	0.04727	0.04364	0.03636	0.06545	0.02182	0.04727	0.05091	0.04909	0.02182	0.06545	0.09818	0.06182	0.01818	0.07273	0.03455	0.09818	0.04909	0.02182	0.03091	0.06545	0.26181	0.49454	0.12728	0.11636	16.5404	16.9992	0.0278	0.0222	0.0352	0.0148	0.0148	0.0222	0.0056	0.0074	0.0074	0.0222	0.0093	0.0111	0.0074
741	Q920B9		-0.0871769			-0.0871769	1047	5.5	0.222	-0.67	0.05922	0.0468	0.05158	0.06017	0.00955	0.02865	0.11461	0.05444	0.0191	0.05731	0.06972	0.1022	0.02865	0.04489	0.03247	0.06972	0.04489	0.00764	0.03343	0.06495	0.22827	0.42884	0.1681	0.17478	4.18092	4.76725	0.0492	0.0246	0.056	0.0285	0.0138	0.0157	0.0079	0.0088	0.0118	0.0118	0.0069	0.0147	0.0216
742	P17751	-0.00686608	-0.211824	-0.139686	0.0105957	-0.0869451	249	6.9	0.054	-0.11	0.10442	0.03213	0.04016	0.04418	0.0241	0.04016	0.06827	0.10442	0.01606	0.06024	0.06426	0.08032	0.01205	0.03213	0.04016	0.04016	0.06024	0.02008	0.01606	0.1004	0.19678	0.56226	0.12851	0.11245	14.0074	15.817	0.0272	0.017	0.0476	0.017	0.0068	0.0408	0.0034	0.0136	0.017	0.017	0.0102	0.0034	0.0034
743	D3YTP3	0.156592	-0.0777101	-0.0778	-0.348836	-0.0869386	312	8.14		-0.14	0.06731	0.04808	0.04808	0.04167	0.01923	0.04167	0.05769	0.0609	0.01603	0.04167	0.15064	0.05769	0.01603	0.04487	0.07372	0.07372	0.04487	0.01603	0.02885	0.05128	0.23719	0.54168	0.1218	0.09936	12.849	14.2557	0.0326	0.0261	0.0261	0.0228	0.0163	0.0163	0.0065	0.0065	0.0163	0.0163	0.0163	0.0098	0.0065
744	Q9DC70	-0.0766883	0.00637626	-0.0866652	-0.190205	-0.0867956	224	9.94	0.103	-0.06	0.10714	0.08929	0.01339	0.03571	0.02232	0.04018	0.02679	0.06696	0.01786	0.03571	0.08929	0.04018	0.04464	0.01339	0.07589	0.08482	0.03571	0.01339	0.04911	0.09821	0.22321	0.56694	0.14733	0.0625	20.1405	22.6833	0	0.0093	0.0421	0.0047	0.0093	0.014	0.0093	0.0047	0.0047	0.0421	0.0047	0.0093	0
745	Q8VIJ6	-0.128436	-0.497209	0.144899	0.136497	-0.0860622	699	9.45	0.773	-1.13	0.05436	0.08584	0.02003	0.03004	0.00286	0.06581	0.08441	0.15165	0.02575	0.01574	0.04578	0.04721	0.04149	0.03004	0.16309	0.04864	0.03577	0.00143	0.02003	0.03004	0.19028	0.53648	0.1588	0.11445	11.6659	12.9961	0.0284	0.0119	0.0209	0.009	0.0119	0.0119	0.0045	0.009	0.0254	0.009	0.009	0.0104	0.0015
746	Q00PI9	0.053068	-0.225087			-0.0860095	745	4.83	0.432	-1.09	0.05906	0.08188	0.04027	0.06711	0.01477	0.04966	0.13289	0.09262	0.01074	0.01342	0.06711	0.05906	0.01611	0.0349	0.05638	0.05772	0.03221	0.00805	0.04966	0.05638	0.22952	0.4188	0.15168	0.2	6.89124	7.88093	0.0205	0.0232	0.0396	0.0177	0.0082	0.0068	0.0068	0.0109	0.0177	0.0082	0.0123	0.0055	0.0041
747	Q60902	-0.157494	0.019099	-0.235773	0.0305357	-0.0859081	907	4.86	0.6	-0.66	0.06836	0.03418	0.01874	0.0849	0.00331	0.06946	0.06505	0.05954	0.01433	0.02867	0.09702	0.07277	0.01544	0.05402	0.09261	0.12348	0.04079	0.00662	0.01103	0.03969	0.2635	0.46528	0.12128	0.14995	11.4959	12.817	0.0314	0.0112	0.0426	0.0078	0.0168	0.0157	0.0011	0.0078	0.0078	0.0358	0.0067	0.0235	0.0022
748	P13707	0.0216636	-0.288432	-0.0159553	-0.0605677	-0.0858228	349	6.75		0.1	0.08023	0.03152	0.04011	0.03725	0.03152	0.04298	0.0659	0.10888	0.02579	0.07736	0.08596	0.06877	0.02579	0.04298	0.04011	0.03725	0.05158	0.00573	0.01146	0.08883	0.18338	0.58739	0.12608	0.10315	11.5907	13.0532	0.0088	0.0235	0.0618	0.0176	0.0118	0.0147	0.0059	0.0206	0.0029	0.0147	0	0.0029	0.0059
749	Q9DB77	-0.00836575	0.0291138	-0.164013	-0.199705	-0.0857424	453	9.26	0.013	-0.06	0.13024	0.03974	0.05298	0.03091	0.00221	0.04194	0.05077	0.08389	0.02208	0.04415	0.10375	0.0596	0.01987	0.03974	0.03091	0.09934	0.04415	0.00221	0.03091	0.07064	0.26932	0.52761	0.12142	0.08168	32.1259	36.1188	0.0315	0.0315	0.0293	0.0225	0.009	0.0203	0.0045	0.0113	0.0113	0.0068	0.0113	0.0315	0.0045
750	Q9CRC9	0.0326063	-0.203742			-0.0855677	276	6.41		-0.21	0.07609	0.03261	0.05435	0.06522	0.01449	0.01449	0.05435	0.07609	0.03986	0.05797	0.09058	0.07609	0.03986	0.05072	0.03986	0.0471	0.05072	0.01087	0.0471	0.06159	0.21376	0.51812	0.14856	0.11957	10.1613	11.7645	0.0528	0.0302	0.0264	0.0264	0.0151	0.0075	0.0113	0.0189	0.0151	0.0038	0.0113	0.0189	0.0189
751	P26443	-0.0315903	-0.110488	-0.0563628	-0.142947	-0.085347	558	8.05		-0.31	0.0914	0.06272	0.03763	0.05376	0.01075	0.02151	0.06631	0.09677	0.02688	0.06452	0.06989	0.06093	0.02509	0.04122	0.04659	0.06631	0.04839	0.00896	0.03584	0.06452	0.20968	0.51971	0.15053	0.12007	25.9316	29.2932	0.0221	0.0165	0.0404	0.0221	0.0202	0.0129	0.0055	0.011	0.011	0.0221	0.0092	0.0074	0.0055
752	P61358	-0.277962	-0.109895	-0.0454707	0.0926462	-0.0851703	136	10.56	0.007	-0.64	0.07353	0.09559	0.03676	0.05882	0	0.00735	0.02206	0.05882	0.01471	0.04412	0.05147	0.16912	0.02941	0.05147	0.04412	0.04412	0.03676	0.00735	0.05147	0.10294	0.17646	0.46323	0.27942	0.08088	9.3642	10.5844	0.0455	0.0379	0.1288	0	0.0227	0.0076	0	0.0076	0	0.0076	0.0227	0	0
753	Q61171	-0.0719454	-0.158411	-0.07423	-0.035591	-0.0850443	198	5.2	0.086	-0.15	0.07576	0.03535	0.0404	0.08081	0.01515	0.0303	0.05051	0.08586	0.0202	0.05556	0.08586	0.06566	0.00505	0.06061	0.05051	0.06061	0.05051	0.0101	0.03535	0.08586	0.21717	0.53032	0.12121	0.13132	11.5138	13.0112	0.0152	0.0102	0.0508	0.0305	0.0152	0.0152	0.0102	0.0102	0.0051	0.0152	0.0051	0.0051	0
754	P08228	-0.113242	-0.0699457	-0.0716498		-0.0849459	154	6.02	0.675	-0.46	0.06494	0.02597	0.03896	0.05195	0.01948	0.05195	0.06494	0.16883	0.06494	0.05195	0.04545	0.05844	0.01948	0.01948	0.03247	0.06494	0.05844	0	0.00649	0.09091	0.22078	0.51299	0.14935	0.11689	15.8253	17.5708	0.0265	0	0.0331	0.0397	0.0265	0.0132	0	0.0199	0	0.0132	0.0066	0.0132	0
755	Q9D0R8	-0.322436	-0.0420413	0.110014		-0.0848214	195	7.62	0.138	-0.47	0.07692	0.0359	0.03077	0.02564	0.02564	0.09231	0.09231	0.04103	0.02051	0.05641	0.07692	0.08718	0.01538	0.02051	0.05128	0.10256	0.0359	0.00513	0.02564	0.08205	0.28718	0.45127	0.14359	0.11795	6.86222	7.73746	0.0573	0.0156	0.0312	0.0156	0.0104	0.0156	0.0104	0	0.0052	0.0365	0	0.0156	0.0208
756	P60766	0.0116007	-0.097822	-0.028579	-0.22348	-0.0845701	191	6.16	0.052	-0.16	0.05759	0.03141	0.02618	0.05759	0.03141	0.03141	0.06806	0.04712	0.01047	0.04188	0.09948	0.08901	0.01047	0.04188	0.07853	0.05236	0.08377	0.00524	0.03665	0.09948	0.23037	0.51308	0.13089	0.12565	11.9893	13.4794	0.0317	0.0159	0.0529	0.0106	0.037	0.0053	0	0.0476	0.0159	0	0.0053	0.0053	0.0159
757	Q9D023	-0.000216622	0.0048984	-0.068804	-0.274117	-0.0845597	127	10.62		0.12	0.12598	0.07087	0.0315	0.01575	0.00787	0.0315	0.02362	0.07087	0.01575	0.04724	0.11811	0.06299	0.03937	0.05512	0.05512	0.06299	0.03937	0.03937	0.0315	0.05512	0.19686	0.61417	0.14961	0.03937	15.4226	17.3496	0.0574	0.0164	0.0082	0.0164	0.0246	0.0082	0	0.0082	0.0328	0.0082	0.0082	0.0082	0.0164
758	P28651				-0.0843662	-0.0843662	291	4.71	0.079	-0.36	0.04467	0.05155	0.0378	0.05155	0.01718	0.04124	0.1134	0.07904	0.02749	0.06529	0.09278	0.0378	0.01031	0.04811	0.06186	0.05498	0.04124	0.02062	0.03093	0.07216	0.20619	0.51202	0.11684	0.16495	5.70019	6.49383	0.0139	0.0174	0.0243	0.0208	0.0104	0.0139	0.0035	0.0139	0.0139	0.0104	0.0104	0.0035	0.0104
759	P16125	-0.0387736	-0.156917	-0.0802269	-0.0615184	-0.0843591	334	5.7	0.024	0.05	0.06587	0.02695	0.0509	0.06587	0.01497	0.03293	0.05389	0.06886	0.02096	0.06886	0.10778	0.07485	0.02994	0.01497	0.02994	0.08084	0.03892	0.01796	0.02096	0.11377	0.22455	0.53292	0.12276	0.11976	11.6152	13.1296	0.0247	0.0278	0.0525	0.0247	0.0062	0.0216	0.0031	0.0093	0.0031	0.0309	0.0031	0.0185	0
760	Q9WU79			0.00846039	-0.176987	-0.0842633	599	8.5	0.087	-0.36	0.09683	0.08681	0.02838	0.04174	0.01836	0.05676	0.08013	0.06344	0.02337	0.03005	0.10351	0.04341	0.03506	0.04674	0.04508	0.05342	0.04007	0.01002	0.03172	0.06511	0.21035	0.5142	0.15359	0.12187	9.53876	11.0142	0.0104	0.019	0.0346	0.0104	0.0052	0.0208	0.0069	0.0087	0.0087	0.0225	0.0277	0.0069	0.0017
761	Q8R164	-0.0507999	0.124899	-0.129498	-0.281484	-0.0842208	291	9.06	0.003	-0.26	0.08935	0.06873	0.02062	0.06186	0.01375	0.04467	0.04811	0.06873	0.03436	0.0378	0.12027	0.06186	0.01718	0.04467	0.06186	0.04811	0.0378	0.01718	0.03436	0.06873	0.18556	0.53952	0.16495	0.10997	25.6394	28.9076	0.021	0.0105	0.042	0.0105	0.007	0.021	0	0.0105	0.0035	0.014	0.014	0.007	0.007
762	Q9CWZ3	-0.0838066				-0.0838066	174	5.5	0.598	-1.15	0.05747	0.1092	0.01724	0.09195	0.00575	0.02874	0.12069	0.12069	0.02874	0.03448	0.05747	0.06897	0.02874	0.02874	0.03448	0.04598	0.02874	0.01149	0.03448	0.04598	0.15518	0.42529	0.20691	0.21264	6.64187	5.31997	0.0417	0	0.0298	0.0179	0.006	0	0.006	0.0179	0.0179	0.0119	0.0179	0.0179	0.006
763	P42669	-0.144341	-0.113717	2.43701e-05	-0.0759652	-0.0834997	321	6.07	0.405	-0.76	0.07165	0.06542	0.02804	0.04673	0.00623	0.07788	0.09034	0.14953	0.01558	0.02804	0.081	0.06231	0.01558	0.0405	0.03738	0.06231	0.0405	0.00312	0.03115	0.04673	0.23988	0.47976	0.14331	0.13707	19.497	22.0835	0.0032	0.0285	0.0601	0	0.0032	0.0285	0.0063	0.0032	0	0.0158	0.0032	0.0063	0
764	Q8R5M8	-0.108566		-0.0584293		-0.0834977	456	4.91	0.114	-0.14	0.08991	0.03509	0.04167	0.05702	0.01754	0.04386	0.0636	0.05921	0.01974	0.05921	0.08333	0.04386	0.02193	0.02851	0.05482	0.05263	0.10746	0.00658	0.03289	0.08114	0.27851	0.50218	0.09869	0.12062	9.01177	12.3609	0.027	0.0319	0.0221	0.0147	0.0147	0.0221	0.0123	0.0197	0.0074	0.0123	0.0123	0.0123	0.0049
765	Q60900	0.0149452	-0.181931			-0.083493	367	9.33	0.063	-0.17	0.08719	0.0436	0.0545	0.0436	0.00817	0.05177	0.03542	0.10627	0.0109	0.05722	0.09809	0.05995	0.02452	0.0436	0.0436	0.07902	0.05995	0.00545	0.0327	0.0545	0.27794	0.52861	0.11445	0.07902	4.44308	5.13662	0.0084	0.0363	0.0531	0.0196	0.0168	0.0335	0.0028	0.0084	0.0028	0.0196	0.0084	0.0168	0.0028
766	Q6PB66	-0.0999077	-0.0133349	-0.154261	-0.0661817	-0.0834214	1392	6.42	0.009	-0.18	0.09267	0.05101	0.04023	0.0546	0.0158	0.04526	0.07471	0.04095	0.0158	0.05388	0.13434	0.07328	0.02083	0.03879	0.04023	0.07112	0.03879	0.00718	0.03161	0.05891	0.22701	0.50358	0.14009	0.12931	7.4243	8.38789	0.0345	0.0198	0.0404	0.0213	0.0139	0.0073	0.0059	0.0125	0.0176	0.0235	0.0117	0.0125	0.0139
767	Q61545	0.035964	-0.202762			-0.0833989	655	9.37	0.907	-1.12	0.05496	0.0687	0.02748	0.04885	0.00763	0.09008	0.0229	0.2	0.00611	0.00611	0.02443	0.02748	0.03053	0.0229	0.1145	0.08855	0.0687	0.00458	0.06412	0.02137	0.33893	0.48701	0.10229	0.07175	7.8997	9.0855	0.0094	0.0205	0.0189	0.0079	0.011	0.0252	0.0031	0.0315	0.0252	0.0409	0.0031	0.022	0.0016
768	P62908	-0.132648	-0.172283	-0.0080367	-0.0201347	-0.0832758	243	9.68	0.148	-0.15	0.07407	0.07407	0.01235	0.03292	0.01235	0.03292	0.07407	0.09465	0.01235	0.06173	0.08642	0.0823	0.02469	0.02881	0.06996	0.04527	0.04938	0.00412	0.02469	0.10288	0.16461	0.55968	0.16872	0.10699	10.4185	11.7974	0.0211	0.0042	0.0633	0.0084	0.0253	0.0169	0.0042	0.0042	0.0127	0.0084	0.0211	0.0127	0
769	Q8C1B7	-0.116539	-0.133897	-0.0357204	-0.0462638	-0.083105	431	6.24	0.209	-0.7	0.05568	0.04176	0.0464	0.05336	0.01392	0.05336	0.11137	0.04176	0.02784	0.04408	0.09049	0.11137	0.02784	0.04408	0.03016	0.058	0.05336	0.00464	0.02552	0.06497	0.23664	0.41762	0.18097	0.16473	21.0792	23.8662	0.036	0.0408	0.0791	0.0072	0.0168	0.012	0.0096	0.0144	0.0072	0.0192	0.0096	0.0192	0.0048
770	Q6ZQ38	-0.0265502	-0.0984878	-0.0764939	-0.130466	-0.0829994	1230	5.52	0.038	-0.02	0.06911	0.04228	0.03496	0.06748	0.02439	0.03821	0.05935	0.03984	0.02033	0.0626	0.13659	0.0626	0.0252	0.02846	0.04634	0.09024	0.05285	0.00244	0.0252	0.07154	0.24146	0.50651	0.12521	0.12683	10.8966	12.3113	0.0292	0.0167	0.035	0.0192	0.0142	0.02	0.0083	0.0117	0.0133	0.0183	0.0142	0.0158	0.0125
771	Q9CQ85	-0.0119745		-0.206423	-0.029311	-0.0825693	194	8.5	0.165	0.09	0.14433	0.04124	0.01546	0.03608	0.03093	0.02577	0.05155	0.13918	0	0.05155	0.06701	0.06186	0.03093	0.05155	0.05155	0.07216	0.03608	0.00515	0.03608	0.05155	0.18555	0.62373	0.1031	0.08763	17.4791	18.698	0.016	0.016	0.0479	0	0.0053	0.0106	0	0.0213	0.0053	0.0213	0.0053	0.016	0.0053
772	Q6PIE5	-0.0548805	-0.0970251	-0.0785094	-0.098772	-0.0822967	1020	5.39	0.091	-0.01	0.07941	0.04902	0.03725	0.0549	0.02255	0.03725	0.06667	0.07745	0.01176	0.07549	0.09608	0.05392	0.02745	0.04216	0.04118	0.06078	0.06275	0.01078	0.02157	0.07157	0.2196	0.54412	0.1147	0.12157	16.2136	18.3892	0.0091	0.0292	0.0464	0.0091	0.0192	0.0232	0.0111	0.0111	0.003	0.0081	0.0101	0.004	0.004
773	Q8K1N1			0.0227312	-0.18696	-0.0821144	776	9.31	0.153	-0.46	0.05928	0.05026	0.03995	0.04768	0.01675	0.04381	0.06186	0.05928	0.02964	0.0567	0.09794	0.09278	0.01933	0.03479	0.04381	0.09149	0.05412	0.0116	0.03093	0.05799	0.2603	0.45747	0.17268	0.10954	11.7139	13.0327	0.0552	0.0171	0.0394	0.0237	0.0223	0.0131	0.0053	0.0145	0.0289	0.0184	0.0066	0.0263	0.0158
774	P14131	-0.102281	-0.123984	-0.0619301	-0.0399656	-0.0820402	146	10.21	0.007	-0.44	0.08219	0.09589	0.0137	0.03425	0.0137	0.05479	0.04795	0.08904	0.0137	0.06164	0.08904	0.10959	0.0137	0.02055	0.04795	0.04795	0.0274	0	0.05479	0.08219	0.19863	0.5	0.21918	0.0822	10.2763	11.6515	0.0417	0.0069	0.0694	0.0069	0.0069	0.0069	0.0139	0	0	0	0	0	0
775	O89053	-0.0612457	-0.059602	-0.00920892	-0.198023	-0.08202	461	6.05	0.163	-0.28	0.06291	0.07158	0.02386	0.06508	0.02603	0.02603	0.06725	0.07592	0.02386	0.03905	0.09328	0.04772	0.01735	0.03037	0.06941	0.07158	0.05857	0.01735	0.01952	0.09328	0.19956	0.52495	0.14316	0.13233	14.7542	16.7445	0.0066	0.011	0.0419	0.0132	0.0177	0.0155	0.0066	0.0199	0.0088	0.0265	0.0155	0.0132	0.0022
776	P61226	-0.117618		-0.0463871		-0.0820027	183	4.73		-0.2	0.06011	0.04918	0.03279	0.05464	0.02186	0.04918	0.09836	0.0765	0	0.06557	0.06557	0.06011	0.03279	0.04372	0.03279	0.0765	0.03279	0.00546	0.04372	0.09836	0.23498	0.50273	0.10929	0.153	16.9413	22.3967	0.0169	0.0282	0.0452	0.0056	0.0113	0.0169	0.0056	0	0.0056	0.0169	0.0056	0	0
777	Q8VHQ9	-0.0714991	-0.141188	-0.0281356	-0.0865516	-0.0818436	594	6.33	0.082	-0.37	0.06902	0.06397	0.04545	0.05387	0.02525	0.04714	0.07071	0.04377	0.03535	0.0404	0.08754	0.04882	0.02694	0.03367	0.04545	0.07744	0.05219	0.01347	0.0303	0.08923	0.25252	0.47474	0.14814	0.12458	7.18432	8.14251	0.0052	0.026	0.045	0.0208	0.0069	0.0311	0.0087	0.0069	0.0017	0.0225	0.0121	0.0104	0
778	Q64444	-0.338255	0.0102662		0.0829413	-0.0816824	305	8.41	0.141	-0.39	0.04918	0.02951	0.05246	0.0459	0.01967	0.05902	0.04918	0.05574	0.03279	0.0459	0.11148	0.07541	0.02623	0.03279	0.07213	0.07213	0.0623	0.01639	0.03279	0.05902	0.2787	0.48853	0.13771	0.09508	12.9851	14.3086	0.0202	0.0303	0.0572	0.0236	0.0236	0.0202	0.0034	0.0168	0.0101	0.0135	0.0101	0.0135	0
779	Q99LC5	0.0507331	-0.0648508	-0.116725	-0.195092	-0.0814835	333	8.62	0.024	0.13	0.13213	0.03303	0.02402	0.05105	0.01802	0.03604	0.04805	0.08108	0.01502	0.05706	0.09309	0.07808	0.01201	0.03303	0.04204	0.07508	0.05405	0.003	0.01802	0.0961	0.20721	0.56756	0.12613	0.0991	22.0204	24.9046	0.0365	0.0091	0.0426	0.0152	0.0304	0.0061	0	0.0182	0.0061	0.003	0	0.0243	0.0182
780	P97351	-0.0122339	-0.172784	-0.0687787	-0.0716658	-0.0813656	264	9.75	0.197	-0.61	0.05303	0.05303	0.03788	0.06439	0.01515	0.04545	0.05682	0.07955	0.01894	0.04545	0.06818	0.14394	0.04167	0.03788	0.02652	0.03788	0.06061	0.00758	0.01894	0.08712	0.20076	0.46213	0.21591	0.12121	11.5405	13.0952	0.0593	0.0237	0.0909	0.0158	0.0079	0.0198	0.0158	0.0198	0.0119	0.0119	0.0079	0	0.0079
781	Q9JM76	-0.0778384	-0.366735	-0.0222537	0.141635	-0.0812981	178	8.78	0.045	-0.59	0.05618	0.03933	0.04494	0.05056	0.02247	0.05618	0.06742	0.05056	0.00562	0.05618	0.08989	0.10112	0.03933	0.05056	0.07303	0.0618	0.05056	0.01124	0.05056	0.02247	0.26404	0.47191	0.14607	0.11798	12.8255	14.6483	0.0292	0.0351	0.076	0.0117	0.0117	0.0234	0.0117	0.0058	0.0058	0.0234	0.0175	0.0117	0
782	P62082	-0.126558	-0.0944436	-0.0296055	-0.0730459	-0.0809133	194	10.09	0.108	-0.46	0.05155	0.07216	0.03608	0.03608	0	0.05155	0.08247	0.05155	0.02062	0.07216	0.09278	0.12371	0.01031	0.0567	0.04639	0.06701	0.03608	0	0.00515	0.08763	0.19587	0.46907	0.21649	0.11855	9.33642	10.5925	0.0469	0.0208	0.0781	0.0156	0.0104	0.0156	0.0052	0.0052	0.0052	0.026	0.0156	0.0104	0.0104
783	Q924M7	0.0223987	-0.18382			-0.0807105	423	5.62	0.026	0.02	0.08274	0.02364	0.04019	0.05437	0.02837	0.04492	0.05437	0.05201	0.02364	0.04965	0.12057	0.06383	0.03073	0.04255	0.06856	0.06856	0.04492	0.00709	0.026	0.07329	0.22459	0.55556	0.11111	0.10874	10.4199	12.1061	0.0146	0.0317	0.0512	0.0098	0.0171	0.0171	0.0024	0.0098	0	0.0146	0.0049	0.0146	0.0049
784	Q08642	1.07315	-0.199849	-0.428953	-0.766824	-0.0806198	673	5.36	0.073	-0.22	0.04903	0.04903	0.03418	0.05795	0.01932	0.03863	0.07578	0.06984	0.01783	0.05052	0.09658	0.05944	0.02972	0.05349	0.05944	0.06092	0.04903	0.01634	0.03269	0.08024	0.21545	0.52452	0.1263	0.13373	17.7803	17.6691	0.0123	0.0214	0.049	0.0138	0.0061	0.0276	0.0077	0.0092	0	0.0245	0.0077	0.0092	0.0031
785	Q8BWF0	-0.0455781	-0.0359845	-0.0734052	-0.167027	-0.0804987	523	8.53	0.038	-0.03	0.12237	0.04971	0.0325	0.03824	0.01912	0.02868	0.0631	0.09943	0.00956	0.04398	0.08031	0.06119	0.0153	0.04398	0.05545	0.06119	0.04589	0.01338	0.02868	0.08795	0.19694	0.58127	0.12046	0.10134	28.3235	32.0733	0.0252	0.0136	0.0369	0.0194	0.0078	0.0194	0.0097	0.0097	0.0058	0.0175	0.0058	0.0078	0.0039
786	Q9QUI0	-0.135249	-0.161671	-0.0197906	-0.00490645	-0.0804043	193	5.83	0.119	-0.37	0.07254	0.06218	0.03109	0.07772	0.03109	0.02591	0.0829	0.06218	0.01036	0.05699	0.07772	0.08808	0.03109	0.03627	0.05699	0.03627	0.04145	0.01036	0.02591	0.0829	0.16063	0.51813	0.16062	0.16062	10.2102	11.5784	0.0321	0.0214	0.0588	0.0107	0.0107	0.0107	0.016	0.0053	0.0267	0.0107	0.0107	0.0053	0.0107
787	P17156	-0.0365946	-0.00202065	-0.227447	-0.0553545	-0.0803541	633	5.51	0.171	-0.49	0.07583	0.05055	0.04897	0.07109	0.0079	0.04265	0.07741	0.08531	0.00948	0.07267	0.06951	0.08215	0.01738	0.03318	0.03476	0.05213	0.07425	0.00316	0.02528	0.06635	0.24328	0.46605	0.14218	0.1485	6.64061	7.52335	0.0209	0.0386	0.0627	0.0113	0.0064	0.0482	0.008	0.0129	0.0032	0.0209	0.0016	0	0.0048
788	O88844	-0.0293827	-0.0916635	-0.041054	-0.158817	-0.0802292	414	6.73	0.01	-0.39	0.07488	0.03865	0.03623	0.06522	0.01691	0.04348	0.06763	0.07971	0.01932	0.07246	0.06522	0.09179	0.03623	0.03865	0.02899	0.04831	0.06039	0.01449	0.04348	0.05797	0.23189	0.48551	0.14976	0.13285	13.7341	15.5571	0.0426	0.0175	0.0526	0.0201	0.015	0.0251	0.005	0.0175	0.0075	0.0075	0.0075	0.005	0.01
789	Q68FL4	-0.156642	-0.26161	0.0460126	0.0514548	-0.0801963	613	7.13	0.307	-0.32	0.10114	0.04894	0.03589	0.05383	0.02936	0.04405	0.06199	0.07178	0.01958	0.04405	0.07667	0.06688	0.0261	0.02284	0.05873	0.06852	0.05383	0.01305	0.02773	0.07504	0.23002	0.51876	0.1354	0.11582	12.0863	13.7438	0.0235	0.0218	0.0452	0.0151	0.0201	0.0151	0.005	0.0151	0.0101	0.0218	0.0101	0.005	0.0084
790	Q91VM5	-0.064046	-0.334478	0.157964		-0.0801866	388	10	0.902	-1.37	0.03351	0.14433	0.01804	0.08763	0	0.00515	0.03351	0.15206	0.00515	0.01031	0.03093	0.03351	0.02062	0.01804	0.11598	0.16237	0.03093	0	0.07216	0.02577	0.28865	0.40722	0.18299	0.12114	10.0626	10.3196	0.0211	0.0105	0.0132	0.0079	0.0158	0.0105	0	0.0053	0.0579	0.0474	0.0158	0.0395	0.0053
791	Q9D880	-0.190325	0.0895408	-0.13243	-0.087011	-0.0800561	353	8.25	0.15	-0.38	0.07082	0.07932	0.0255	0.05382	0.01133	0.05382	0.06232	0.06799	0.017	0.04533	0.11615	0.04249	0.01133	0.04249	0.08215	0.06516	0.04816	0.01416	0.03399	0.05666	0.22663	0.51841	0.13881	0.11614	12.9835	14.6767	0.0143	0.0201	0.0287	0.0057	0.0086	0.0172	0.0057	0.0172	0.0057	0.0172	0.0057	0.0057	0.0029
792	Q9QZD8		-0.0459448	0.129571	-0.323206	-0.0798598	287	9.43	0.014	0.04	0.08014	0.05923	0.02439	0.03484	0.02787	0.05226	0.02787	0.09059	0.02439	0.02439	0.12892	0.0453	0.04181	0.05923	0.03833	0.0662	0.07317	0.00348	0.03833	0.05923	0.25435	0.55399	0.12892	0.06271	17.4567	19.7561	0.0036	0.0218	0.0436	0.0036	0.0036	0.0327	0.0073	0.0327	0	0.0145	0.0109	0.0145	0.0036
793	Q501J6	0.149501	-0.309042			-0.0797704	650	8.82		-0.69	0.07077	0.08462	0.03538	0.06308	0.01692	0.05846	0.05538	0.10154	0.01692	0.04615	0.06769	0.04769	0.02615	0.03231	0.06615	0.06	0.05385	0.00769	0.04308	0.04615	0.25077	0.48152	0.14923	0.11846	4.68936	4.96829	0.0228	0.0127	0.038	0.0152	0.0177	0.0076	0.0051	0.0152	0.0253	0	0.0152	0.0203	0.0127
794	Q8VDC0			-0.0797244		-0.0797244	902	8.47	0.022	-0.24	0.07871	0.04435	0.02106	0.04989	0.02217	0.05322	0.05211	0.05876	0.02882	0.04435	0.10421	0.06652	0.02772	0.03215	0.05987	0.06984	0.05987	0.02882	0.03104	0.06652	0.23503	0.52328	0.13969	0.102	12.997	14.4791	0.0239	0.0114	0.0445	0.0103	0.0262	0.016	0.0057	0.0137	0.0171	0.0205	0.0137	0.0091	0.0057
795	Q9D0S9	-0.0424244	0.00921648	-0.205953		-0.0797202	163	9.83	0.067	-0.02	0.15337	0.07362	0.01227	0.05521	0.00613	0.07975	0.02454	0.09816	0.03067	0.04908	0.11656	0.04294	0.01227	0.0184	0.06135	0.04294	0.01227	0.00613	0.0184	0.08589	0.16563	0.60734	0.14723	0.07975	15.1294	16.7518	0.0124	0.0062	0.0311	0.0062	0	0.0124	0	0	0.0062	0.0062	0.0062	0.0124	0.0062
796	Q8CIN4	0.0860883	0.248582	-0.0763918	-0.576199	-0.07948	524	5.57	0.38	-0.45	0.06489	0.03244	0.04008	0.05916	0.00954	0.03435	0.08397	0.05725	0.01336	0.05916	0.08588	0.09351	0.02863	0.03244	0.07824	0.07252	0.06298	0.00573	0.02099	0.06489	0.23092	0.48665	0.13931	0.14313	5.54345	6.41732	0.0629	0.0196	0.0334	0.0216	0.0236	0.0157	0.0039	0.0216	0.0079	0.0098	0.0039	0.0177	0.0118
797	P62717	-0.0956738	-0.090266	-0.0673391	-0.0631274	-0.0791016	176	10.72	0.062	-0.66	0.0625	0.11932	0.02273	0.02273	0.02841	0.03409	0.03409	0.05114	0.04545	0.03977	0.05114	0.09659	0.03409	0.05682	0.0625	0.05682	0.05682	0.01136	0.04545	0.06818	0.21591	0.46591	0.26136	0.05682	9.35225	10.62	0.0118	0.0235	0.0882	0	0.0176	0.0294	0.0059	0.0059	0	0	0.0118	0.0059	0
798	Q3V132	-0.0788677				-0.0788677	320	9.62	0.016	-0.01	0.07812	0.05625	0.025	0.04688	0.01562	0.04375	0.03438	0.1	0.00313	0.05937	0.09375	0.075	0.02187	0.06563	0.0375	0.08438	0.0375	0.00937	0.04063	0.07187	0.23126	0.5531	0.13438	0.08126	5.98428	7.23743	0.0319	0.016	0.0447	0.0096	0.016	0.016	0.0032	0.0032	0.0128	0.0032	0	0.0096	0.0128
799	Q9Z2C4	-0.0209965		-0.136712		-0.0788544	669	6.33	0.136	-0.32	0.07474	0.05232	0.04783	0.05232	0.01943	0.03587	0.06577	0.05531	0.03139	0.06428	0.07623	0.05531	0.02093	0.04185	0.04933	0.09268	0.04335	0.01943	0.03438	0.06726	0.25411	0.48879	0.13902	0.11809	14.4235	16.6741	0.0336	0.0153	0.0229	0.0336	0.0198	0.0153	0.0015	0.0076	0.0168	0.0153	0.0107	0.0198	0.0198
800	Q8R081	-0.0940396	-0.28923	0.147272		-0.0786658	586	8.33	0.381	-0.64	0.06826	0.05973	0.05802	0.0529	0.01877	0.04437	0.04949	0.11604	0.03072	0.03072	0.05973	0.04949	0.0256	0.03584	0.08362	0.06997	0.03072	0.00341	0.04778	0.06485	0.25086	0.50684	0.13994	0.10239	11.7919	13.1811	0.0175	0.0403	0.0333	0.0193	0	0.0123	0.0053	0.014	0.0035	0.0228	0.0123	0.007	0.0018
801	Q8BIJ6	-0.0295334	-0.00571957	-0.105695	-0.171217	-0.0780412	1012	6.37	0.028	-0.22	0.08399	0.04842	0.0247	0.04842	0.01976	0.03755	0.06719	0.06324	0.0247	0.04941	0.08992	0.05929	0.02569	0.03458	0.06028	0.07609	0.05929	0.02273	0.03261	0.07213	0.23024	0.52173	0.13241	0.11561	23.5769	26.6402	0.0254	0.0122	0.0355	0.0132	0.0223	0.0142	0.0112	0.0132	0.0162	0.0203	0.0101	0.0091	0.0081
802	Q9WU78	-0.0187997	0.124902	-0.0263143	-0.391573	-0.0779463	869	6.15	0.201	-0.46	0.10932	0.03913	0.04028	0.05293	0.01151	0.07135	0.06559	0.04258	0.01036	0.03913	0.09666	0.07365	0.01611	0.03567	0.08516	0.06674	0.04718	0.00345	0.03682	0.05639	0.26237	0.49598	0.12314	0.11852	6.56868	7.55576	0.0222	0.0164	0.0526	0.0246	0.0105	0.0129	0.0094	0.0152	0.0152	0.0129	0.0058	0.0094	0.0094
803	P63001	-0.0509371	0.0145407	-0.0979356	-0.176997	-0.0778322	192	8.77		-0.1	0.06771	0.04688	0.03125	0.0625	0.03646	0.02604	0.04688	0.05729	0.01042	0.05208	0.10938	0.08854	0.01562	0.03125	0.07292	0.03646	0.06771	0.01042	0.04167	0.08854	0.20313	0.54167	0.14584	0.10938	15.718	17.868	0.0265	0.0053	0.0635	0.0265	0.0212	0.0265	0.0106	0.0106	0.0106	0	0.0106	0.0106	0
804	P61982	-0.0116817	-0.170636	-0.11459	-0.0136284	-0.0776341	247	4.8	0.105	-0.68	0.09312	0.05263	0.05668	0.06883	0.01215	0.04858	0.11336	0.03239	0.01619	0.04049	0.09717	0.06883	0.02834	0.01215	0.01619	0.07287	0.04453	0.0081	0.05668	0.06073	0.27934	0.40083	0.13765	0.18219	8.55527	9.71674	0.0083	0.0542	0.0625	0.0042	0	0.025	0.0125	0.0083	0	0.0333	0.0083	0	0
805	Q8BX10	0.00405282	-0.0706484	-0.186709	-0.0559784	-0.0773208	288	9.15	0.174	-0.41	0.10069	0.09722	0.03125	0.05556	0.01042	0.02431	0.0625	0.07986	0.03472	0.05556	0.09722	0.03819	0.01042	0.02778	0.05556	0.0625	0.05903	0.01736	0.02431	0.05556	0.2014	0.51043	0.17013	0.11806	12.9467	14.6273	0.007	0.0176	0.0317	0.0141	0.0246	0.0246	0.007	0.0035	0.007	0.0141	0.0246	0.0035	0.0035
806	P14211	-0.0406385	-0.212123	0.0105806	-0.0666719	-0.0772133	416	4.33	0.51	-1.09	0.05048	0.02163	0.03846	0.13462	0.00721	0.03606	0.1226	0.0625	0.01683	0.04567	0.0649	0.10337	0.01202	0.04327	0.0625	0.04327	0.03365	0.02644	0.03365	0.04087	0.18509	0.41586	0.14183	0.25722	6.3105	7.16826	0.0243	0.0195	0.0803	0.0195	0.0146	0.0146	0.0049	0	0.0024	0.0073	0.0024	0.0073	0.0049
807	Q80Z38	-0.104293	0.0120656	-0.100142	-0.116374	-0.0771858	1476	6.76	0.761	-0.6	0.07927	0.06233	0.03184	0.05623	0.0061	0.03523	0.06572	0.06775	0.01355	0.03388	0.07453	0.05759	0.01626	0.02913	0.12127	0.10027	0.06436	0.00542	0.01423	0.06504	0.24593	0.49865	0.13347	0.12195	7.76493	8.82489	0.0138	0.0202	0.0445	0.013	0.0162	0.0291	0.0154	0.0081	0.0089	0.0364	0.0178	0.0073	0.0065
808	Q3UIU2			-0.0768395		-0.0768395	128	9.79	0.008	-0.56	0.03125	0.10156	0.01562	0.05469	0	0.03125	0.05469	0.03125	0.03906	0.03906	0.09375	0.05469	0.04688	0.05469	0.10156	0.05469	0.03906	0.03906	0.04688	0.07031	0.1875	0.50781	0.19531	0.10938	26.5733	28.7729	0.0164	0.0164	0.041	0	0.0082	0.0082	0.0082	0.0164	0.0164	0.0082	0.0246	0.0164	0.0164
809	P46735	-0.0371977	-0.116328			-0.0767626	1107	9.32	0.008	-0.48	0.06504	0.06594	0.05781	0.04426	0.01626	0.04788	0.07859	0.04246	0.01987	0.05962	0.10117	0.09214	0.01626	0.04788	0.02891	0.06233	0.03704	0.01174	0.04155	0.06323	0.24661	0.45257	0.17795	0.12285	5.5811	6.53843	0.0413	0.0312	0.0523	0.0275	0.0119	0.0129	0.0046	0.0083	0.022	0.0156	0.0147	0.0101	0.0092
810	Q9Z0P4	-0.248316	0.105795	-0.101621	-0.0622775	-0.076605	383	4.79	0.956	-0.81	0.09138	0.06266	0.01828	0.05222	0.00783	0.06005	0.12533	0.06266	0.00522	0.03133	0.06789	0.06266	0.02611	0.00522	0.07833	0.07833	0.08616	0.00261	0.01044	0.06527	0.25326	0.43863	0.13054	0.17755	22.6529	25.6508	0.0188	0.0107	0.0456	0.008	0.0268	0.0375	0.0214	0.0027	0.0107	0.0188	0.0214	0.0054	0
811	Q6PHN9	0.0104275	-0.0882488	-0.177105	-0.0497403	-0.0761665	201	8.53	0.04	-0.47	0.04478	0.0597	0.06468	0.06965	0.02488	0.05473	0.06468	0.0597	0.01493	0.06468	0.06965	0.08955	0.01493	0.04478	0.00498	0.04975	0.06965	0.00995	0.02985	0.09453	0.26866	0.43286	0.16418	0.13433	15.5552	17.7147	0.0303	0.0505	0.0606	0.0152	0.0152	0.0354	0.0101	0.0101	0	0.0202	0	0.0152	0.0051
812	Q9Z1G4	-0.141691	-0.0709648	-0.0498145	-0.0419683	-0.0761097	839	6.29	0.051	0.02	0.05244	0.05125	0.05125	0.03456	0.01669	0.03933	0.07151	0.06317	0.0298	0.07509	0.11085	0.0441	0.03576	0.07986	0.04172	0.05483	0.05006	0.0143	0.02741	0.05602	0.22288	0.5459	0.12515	0.10607	18.2143	20.6963	0.0149	0.0347	0.0309	0.0186	0.0062	0.021	0.0099	0.0161	0.0074	0.0087	0.0136	0.0074	0.005
813	P62331	-0.180742	0.0351329	0.103706	-0.261775	-0.0759195	175	9.04		-0.36	0.04571	0.06857	0.04571	0.07429	0.01143	0.04	0.04571	0.08	0.01714	0.08	0.09714	0.07429	0.02857	0.02857	0.02857	0.03429	0.07429	0.02286	0.04	0.06286	0.23429	0.48571	0.16	0.12	20.9539	23.9118	0.0235	0.0412	0.0529	0.0059	0.0118	0.0412	0.0176	0.0059	0	0	0.0118	0	0
814	O35857	0.0916836	-0.190141	-0.105624	-0.099587	-0.0759173	452	8.3	0.146	-0.53	0.07301	0.05752	0.02655	0.05752	0.01327	0.04425	0.09292	0.06195	0.01549	0.04867	0.09735	0.09956	0.02434	0.03761	0.02434	0.0885	0.04204	0.01327	0.02434	0.05752	0.22568	0.45133	0.17257	0.15044	12.7846	14.466	0.0385	0.0204	0.0635	0.0068	0.0159	0.0136	0.0068	0.0068	0.0113	0.0249	0.0091	0.0136	0.0068
815	Q9DCZ4	0.0999442	-0.0284572	-0.234841	-0.139258	-0.075653	198	9.28	0.061	-0.36	0.04545	0.03535	0.0404	0.0303	0.0101	0.06061	0.05051	0.08081	0.02525	0.05556	0.08081	0.08081	0.01515	0.06061	0.07576	0.07071	0.0303	0.01515	0.06566	0.07071	0.26768	0.51011	0.14141	0.08081	28.2299	31.8549	0.0287	0.0144	0.0431	0.0239	0.0048	0.0096	0	0.0144	0.0191	0.0096	0.0144	0.0096	0.0191
816	P85094	0.0777027	-0.0796224	-0.0742383	-0.22524	-0.0753495	206	8.25		0.25	0.08738	0.06311	0.00485	0.03883	0.02913	0.07767	0.04854	0.0534	0.01456	0.05825	0.15534	0.03398	0.01942	0.03398	0.06311	0.09709	0.03398	0	0.00971	0.07767	0.2233	0.57768	0.11165	0.08737	19.7761	22.4584	0	0.005	0.0347	0	0.0149	0.0198	0	0	0.005	0.0347	0.0149	0.0149	0.005
817	Q8CHT0	0.00849111	0.0913008	-0.101496	-0.29906	-0.075191	562	8.45	0.039	-0.21	0.1032	0.05338	0.03025	0.04982	0.01423	0.04093	0.05338	0.07829	0.02313	0.04804	0.08363	0.05694	0.01779	0.04982	0.0605	0.07295	0.04804	0.01779	0.03025	0.06762	0.22242	0.54091	0.13345	0.1032	15.1573	17.3145	0.0109	0.0236	0.0471	0.0072	0.0072	0.0254	0.0091	0.0072	0.0036	0.0236	0.0145	0.0072	0.0036
818	Q921G7	-0.066012	0.0701781	-0.094594	-0.208467	-0.0747236	616	7.34	0.07	-0.31	0.07468	0.03896	0.03409	0.04545	0.02435	0.03734	0.06169	0.0974	0.04221	0.05357	0.09416	0.06818	0.01461	0.03247	0.06656	0.0487	0.0487	0.0211	0.03409	0.06169	0.20292	0.54059	0.14935	0.10714	23.8198	26.9499	0.0346	0.0066	0.0346	0.028	0.0148	0.0099	0.0033	0.0214	0.0132	0.0066	0.0099	0.0148	0.0181
819	Q8BKZ9	-0.123194	-0.151869	0.0509333		-0.0747098	501	7.62	0.299	-0.24	0.10579	0.0519	0.02794	0.05589	0.00998	0.04591	0.05788	0.06587	0.01198	0.05988	0.08782	0.06387	0.02196	0.02395	0.08782	0.07585	0.0519	0.01397	0.00798	0.07186	0.20958	0.5489	0.12775	0.11377	31.5286	36.4764	0.0347	0.0163	0.0306	0.0122	0.0143	0.0102	0.0102	0.0184	0.0122	0.0122	0.0102	0.0163	0.0082
820	Q9Z2I9	0.00674936	0.0308774	-0.107522	-0.228061	-0.0744891	463	6.57		-0.02	0.10799	0.03672	0.03456	0.06048	0.01296	0.06048	0.05832	0.08423	0.0108	0.07559	0.08423	0.07991	0.0324	0.0324	0.02592	0.054	0.03672	0.00216	0.0216	0.08855	0.20736	0.54643	0.12743	0.1188	23.5817	26.6914	0.0357	0.0201	0.0469	0.0156	0.0179	0.0067	0.0022	0.0112	0.0112	0.0045	0.0112	0.0112	0.0312
821	Q8BG73	-0.208196	0.0596019			-0.0742973	107	5.49	0.206	-0.52	0.05607	0.04673	0.04673	0.04673	0.01869	0.05607	0.09346	0.04673	0	0.04673	0.03738	0.08411	0.02804	0.08411	0.08411	0.07477	0.02804	0.00935	0.02804	0.08411	0.23365	0.49532	0.13084	0.14019	22.8933	29.4816	0.0096	0.0385	0.0769	0.0096	0.0096	0.0096	0.0096	0	0	0.0096	0.0096	0.0096	0.0192
822	Q9D0I9	0.113582	-0.0869406	-0.162689	-0.161127	-0.0742939	660	7.48	0.02	-0.3	0.06667	0.05909	0.03636	0.0697	0.02121	0.04394	0.07424	0.05303	0.01667	0.0697	0.10455	0.08636	0.02727	0.04545	0.03182	0.04697	0.04091	0.00758	0.03485	0.06364	0.20303	0.49092	0.16212	0.14394	8.72855	9.89393	0.0436	0.0234	0.0452	0.014	0.0125	0.0171	0.0016	0.0109	0.0156	0.0062	0.0171	0.0109	0.014
823	Q62425	-0.0549187	0.0979182	-0.134811	-0.204999	-0.0742025	82	9.52	0.061	-0.41	0.06098	0.03659	0.07317	0.04878	0	0.03659	0.03659	0.08537	0.0122	0.03659	0.10976	0.09756	0.02439	0.06098	0.08537	0.04878	0.0122	0.02439	0.04878	0.06098	0.21952	0.54881	0.14635	0.08537	14.5433	16.5137	0.0375	0.0375	0.0625	0.0375	0	0	0	0.0125	0.0125	0.0375	0	0	0
824	P62889	-0.087381	-0.0953437	-0.0394715		-0.0740654	115	9.65	0.078	-0.29	0.07826	0.04348	0.04348	0.02609	0.02609	0.03478	0.05217	0.07826	0.01739	0.07826	0.09565	0.12174	0.04348	0	0.02609	0.06957	0.05217	0	0.06087	0.05217	0.26087	0.47826	0.18261	0.07826	9.606	11.3621	0.0545	0.0273	0.0727	0.0182	0.0182	0	0.0091	0.0273	0.0273	0.0091	0.0182	0.0182	0.0091
825	Q3UGR5	-0.0728738	-0.0773651	-0.0716428		-0.0739606	259	5.7		-0.15	0.11583	0.05405	0.02703	0.07336	0.01158	0.03475	0.07336	0.05405	0.02703	0.04633	0.12741	0.0695	0.02317	0.03861	0.05405	0.01931	0.05792	0	0.02317	0.0695	0.16218	0.54053	0.15058	0.14672	15.9013	17.3569	0.0514	0.0158	0.0198	0.0119	0.0237	0.0158	0.004	0.0158	0.0079	0.0079	0.0198	0	0.0119
826	Q8R1F6	-0.127873	-0.0194207			-0.0736469	788	5.6	0.161	-0.14	0.06218	0.05076	0.04188	0.05457	0.01396	0.04569	0.05838	0.04949	0.02665	0.04695	0.12437	0.03807	0.01523	0.05203	0.06218	0.08122	0.06218	0.01904	0.02538	0.0698	0.25635	0.51523	0.11548	0.11295	4.35978	5.1133	0.0077	0.0361	0.031	0.0065	0.0103	0.0323	0.009	0.0116	0.0052	0.0168	0.0077	0.0065	0
827	Q9CXW2		0.24858	-0.243684	-0.225747	-0.0736169	359	8.63	0.15	-0.53	0.08914	0.08357	0.01671	0.05571	0.00557	0.06128	0.08357	0.039	0.02786	0.05292	0.09471	0.06407	0.0195	0.03343	0.05571	0.05014	0.0585	0.00836	0.03343	0.06685	0.22006	0.46519	0.1755	0.13928	9.20359	11.3834	0.0312	0.0085	0.0341	0.0085	0.0256	0.017	0.0028	0.0142	0.0256	0.0114	0.0085	0.0057	0.0227
828	Q9DC69	0.00333896	0.0405214	-0.11039	-0.227333	-0.0734655	377	9.75	0.003	-0.07	0.07162	0.07692	0.02918	0.04509	0.00531	0.01857	0.04775	0.06631	0.03714	0.06101	0.07958	0.05305	0.02122	0.06101	0.0557	0.07427	0.0504	0.01592	0.02918	0.1008	0.2016	0.53848	0.16711	0.09284	22.6875	25.7838	0.0136	0.0136	0.0407	0.0163	0.0108	0.0217	0.0054	0.0136	0.0108	0.0081	0.0108	0.0136	0.0136
829	Q80X85			-0.0732254		-0.0732254	242	9.94	0.037	-0.52	0.1157	0.09504	0.03719	0.01653	0.0124	0.02893	0.09091	0.04132	0.02893	0.03719	0.09091	0.08264	0.04132	0.03719	0.06198	0.03306	0.04132	0.02066	0.03306	0.05372	0.17356	0.51239	0.20661	0.10744	6.63037	7.20605	0.0388	0.0302	0.0474	0.0086	0.0129	0.0216	0	0.0086	0	0.0129	0.0216	0	0
830	P16388	0.0757825	0.0125892	-0.0748878	-0.306222	-0.0731845	495	5.04	0.069	-0.07	0.05859	0.05657	0.04242	0.04848	0.01616	0.03232	0.08485	0.05253	0.01818	0.08485	0.08283	0.03838	0.02424	0.07071	0.04444	0.07677	0.05657	0.00808	0.03636	0.06667	0.24444	0.5091	0.11313	0.13333	13.956	15.8084	0.0083	0.0311	0.0311	0.0124	0.0124	0.0186	0.0104	0.0166	0.0062	0.0207	0.0124	0.0083	0.0083
831	Q9CR16	0.0100832	-0.0956519	-0.133416		-0.072995	370	7.07	0.13	-0.43	0.08649	0.02973	0.04595	0.07027	0.01892	0.03784	0.06757	0.08919	0.02162	0.06216	0.07568	0.10811	0.02162	0.04865	0.04324	0.05405	0.03514	0.01081	0.01892	0.05405	0.1919	0.51081	0.15946	0.13784	7.85058	8.91742	0.0718	0.011	0.0387	0.0359	0.011	0.0028	0.0083	0.0138	0.0055	0.0028	0.0055	0.0138	0.0166
832	Q7TMB8	-0.0338684	-0.202995	-0.0325013	-0.0225948	-0.0729899	1253	6.46		-0.26	0.05507	0.05826	0.0415	0.04469	0.02314	0.05507	0.07901	0.0407	0.02953	0.05666	0.11572	0.05746	0.03272	0.04709	0.0399	0.06544	0.0415	0.00878	0.04389	0.06385	0.2474	0.48363	0.14525	0.1237	9.2529	10.5472	0.0248	0.0256	0.0347	0.0173	0.0157	0.0157	0.0033	0.0083	0.0149	0.0173	0.0116	0.0116	0.005
833	P63141	-0.234865	0.343776	-0.0960414	-0.30309	-0.072555	499	4.77	0.076	-0.04	0.06012	0.05411	0.03808	0.0481	0.01603	0.03808	0.08417	0.05611	0.01202	0.08216	0.08216	0.03206	0.02605	0.07415	0.05411	0.07014	0.06012	0.00802	0.03808	0.06613	0.2445	0.52504	0.09819	0.13227	13.5151	15.5038	0.0144	0.0267	0.0185	0.0123	0.0144	0.037	0	0.0103	0.0165	0.0185	0.0123	0.0082	0.0123
834	Q8K0T0	0.0590826	-0.281014	0.0118328	-0.0795003	-0.0723999	780	4.49	0.697	-0.4	0.08846	0.03077	0.00897	0.05769	0.00769	0.05	0.09615	0.06667	0.0141	0.04103	0.09103	0.04744	0.01923	0.02436	0.09872	0.10769	0.06154	0.00513	0.02308	0.06026	0.25128	0.50258	0.09231	0.15384	5.64765	6.3958	0.0209	0.0065	0.0275	0.0026	0.0157	0.0222	0.0065	0.0183	0.0013	0.0209	0.0105	0.0105	0.0052
835	E9PVA8	0.204665	-0.268266	-0.152766		-0.0721223	2671	7.14	0.014	0.05	0.09435	0.05241	0.02396	0.04905	0.01835	0.0483	0.0629	0.05354	0.0176	0.0483	0.15051	0.05878	0.02546	0.02621	0.04942	0.07413	0.04979	0.00824	0.01423	0.0745	0.21041	0.54888	0.12879	0.11195	6.00135	6.71471	0.0115	0.0177	0.0488	0.0069	0.0123	0.0192	0.0081	0.0115	0.0042	0.0223	0.0142	0.0061	0.0035
836	P29341	-0.152479	-0.0231933	-0.10554	-0.0059914	-0.0718009	636	9.52	0.321	-0.51	0.10535	0.06761	0.04245	0.03931	0.00629	0.06447	0.06289	0.06289	0.01572	0.03616	0.06132	0.06447	0.04403	0.04245	0.0739	0.06289	0.0456	0.00314	0.02987	0.06918	0.24528	0.50471	0.1478	0.1022	8.47351	9.66262	0.0395	0.0214	0.028	0.023	0.0132	0.0132	0.0066	0.0148	0.0115	0.0099	0.0082	0.0132	0.0033
837	Q6WVG3		-0.0877085		-0.0552015	-0.071455	327	5.63	0.352	-0.53	0.07034	0.08869	0.01223	0.0581	0.01529	0.04281	0.06728	0.10398	0.00917	0.02141	0.0948	0.02446	0.00917	0.05199	0.08257	0.10398	0.04893	0.00612	0.04281	0.04587	0.25076	0.50154	0.12232	0.12538	7.74284	8.94676	0.0123	0.0093	0.0123	0.0031	0.0123	0.0062	0.0123	0.0185	0.0154	0.0093	0.0123	0.0154	0.0093
838	Q4KUS2	-0.0384154	-0.169006	-0.0409082	-0.0369229	-0.0713132	1712	5.13	0.2	-0.56	0.06717	0.04439	0.03621	0.06659	0.02044	0.05257	0.09112	0.04848	0.0222	0.04147	0.08528	0.07301	0.0222	0.0368	0.04673	0.08119	0.05257	0.01577	0.02921	0.06659	0.25175	0.45093	0.1396	0.15771	9.26251	10.5683	0.0179	0.0227	0.0568	0.0143	0.0119	0.0251	0.0125	0.0042	0.003	0.0293	0.0042	0.009	0.0012
839	Q8BG39	-0.100884	-0.110431	-0.0594163	-0.0130829	-0.0709535	683	5.35	0.12	0.08	0.06589	0.03367	0.03221	0.04978	0.0205	0.03075	0.06296	0.08346	0.02635	0.06589	0.09078	0.04832	0.04832	0.07613	0.02635	0.06735	0.05124	0.0205	0.04246	0.0571	0.22401	0.55492	0.10834	0.11274	16.6113	18.9822	0.02	0.0231	0.0308	0.0108	0.0108	0.0246	0.0077	0.0108	0.0108	0.0215	0.0092	0.0062	0.0108
840	Q61411	-0.0732632	0.162133	-0.136313	-0.235302	-0.0706864	189	5.16	0.032	-0.42	0.0582	0.06349	0.02646	0.07937	0.03175	0.0582	0.07407	0.06878	0.01587	0.0582	0.07407	0.0582	0.02646	0.02646	0.03175	0.0582	0.0582	0	0.04762	0.08466	0.24868	0.46033	0.13756	0.15344	20.236	23.1455	0.0272	0.0272	0.0326	0	0.0326	0.0163	0	0.0109	0	0.0109	0.0054	0.0163	0.0054
841	P28474	0.0420682	-0.139197	-0.180896	-0.00347506	-0.070375	374	6.97		0.13	0.08824	0.02406	0.02139	0.04278	0.03743	0.02406	0.0615	0.10963	0.01604	0.06684	0.05615	0.08021	0.02406	0.04278	0.04011	0.07487	0.05882	0.0107	0.01604	0.10428	0.19518	0.58022	0.12031	0.10428	12.7884	14.5283	0.0356	0.0137	0.0466	0.0082	0.0164	0.0137	0.0027	0.0274	0.0055	0.0137	0.0055	0.0137	0.011
842	Q9CWS0	-0.0550931	0.00270472	-0.0171903	-0.211821	-0.0703499	285	5.64		-0.2	0.08772	0.05263	0.02807	0.06316	0.02456	0.03158	0.0807	0.05965	0.03158	0.0386	0.10526	0.06316	0.03158	0.03158	0.04912	0.07368	0.0386	0	0.02105	0.08772	0.19298	0.51579	0.14737	0.14386	18.4267	21.0933	0.0217	0.0181	0.0435	0.0109	0.0109	0.0145	0.0036	0.0109	0.0072	0.029	0.0072	0.0072	0.0145
843	Q8R104			-0.0702263		-0.0702263	334	7.05	0.012	0.13	0.07186	0.07485	0.01497	0.05689	0.01796	0.03293	0.0479	0.0988	0.02096	0.03593	0.14371	0.02994	0.02096	0.05389	0.06587	0.06287	0.03293	0.00898	0.02096	0.08683	0.16466	0.60479	0.12575	0.10479	18.1304	19.9198	0.0153	0.0061	0.0153	0.0092	0.0061	0.0031	0.0122	0.0122	0.0214	0.0153	0.0061	0.0061	0.0153
844	O70589	-0.0671947	-0.121958	-0.0632555	-0.0284401	-0.0702121	926	5.99	0.188	-0.43	0.06371	0.054	0.0378	0.06048	0.01728	0.0432	0.07883	0.054	0.0378	0.05832	0.08747	0.06371	0.02484	0.03564	0.054	0.06371	0.0486	0.00972	0.03456	0.07235	0.22787	0.47733	0.15551	0.13931	15.6754	17.9356	0.0343	0.0244	0.031	0.0144	0.0133	0.0188	0.0122	0.0055	0.0111	0.0089	0.01	0.0133	0.0188
845	Q8BG05	-0.000847607	-0.282998	-0.0336957	0.0373086	-0.0700582	379	9.1	0.491	-0.99	0.02111	0.07652	0.04485	0.05277	0.01055	0.03166	0.05805	0.27441	0.01847	0.01847	0.02111	0.05541	0.01847	0.05013	0.03958	0.06596	0.03166	0.00264	0.05805	0.05013	0.23218	0.5066	0.1504	0.11082	11.9955	13.6767	0.0269	0.0242	0.0296	0.0215	0.0134	0.0081	0.0054	0.0054	0.0349	0.0161	0.0081	0.0188	0.0027
846	Q9WUA2	-0.213335	-0.107876	-0.202293	0.244038	-0.0698666	589	6.69		-0.09	0.07301	0.04075	0.04244	0.05433	0.02037	0.02716	0.06961	0.05772	0.02207	0.08149	0.10017	0.0798	0.02207	0.04414	0.05263	0.04584	0.06621	0	0.03226	0.06791	0.21391	0.51951	0.14262	0.12394	9.78352	11.1865	0.0382	0.0174	0.0434	0.026	0.0122	0.026	0.0017	0.0278	0.0139	0.0104	0.0087	0.0069	0.0139
847	O08914	-0.351485	-0.286149	0.14099	0.217757	-0.0697215	579	8.19	0.038	0.02	0.07081	0.04836	0.02936	0.03972	0.03109	0.04318	0.05009	0.08463	0.00864	0.02073	0.1399	0.04836	0.03109	0.03627	0.06563	0.07945	0.05354	0.01554	0.02763	0.07599	0.23316	0.57168	0.10536	0.08981	8.21934	9.38584	0.0125	0.0285	0.0374	0.0018	0.0089	0.0303	0.0018	0.0143	0.0036	0.0214	0.0107	0.0178	0.0036
848	P23198	-0.0694137				-0.0694137	183	5.13	0.475	-1	0.07104	0.04372	0.03825	0.0929	0.01639	0.02732	0.12022	0.05464	0.00546	0.02732	0.07104	0.13661	0.02732	0.03825	0.03825	0.07104	0.03825	0.02186	0.01093	0.04918	0.18579	0.41529	0.18579	0.21312	4.53663	3.6649	0.073	0.0281	0.0674	0.0112	0.0056	0.0169	0.0112	0.0056	0	0	0	0.0225	0.0056
849	Q80SW1	-0.0941684	-0.190483	0.0311883	-0.0225003	-0.0689908	530	6.49	0.149	-0.27	0.08113	0.04717	0.04151	0.06038	0.03585	0.0434	0.06226	0.06226	0.01509	0.05094	0.07925	0.0717	0.02642	0.0283	0.03396	0.06792	0.06226	0.01509	0.03396	0.08113	0.24905	0.49433	0.13396	0.12264	13.0468	14.9102	0.0233	0.0194	0.0504	0.0233	0.0213	0.0174	0.0116	0.0136	0.0039	0.0155	0.0078	0.0039	0.0058
850	Q9QXE0				-0.0689727	-0.0689727	581	5.89	0.026	-0.05	0.09639	0.04647	0.03959	0.03959	0.02926	0.05336	0.06024	0.07401	0.01721	0.06368	0.08262	0.04131	0.03442	0.03787	0.06196	0.06885	0.04131	0.01205	0.02926	0.07057	0.23237	0.56283	0.10499	0.09983	6.80115	7.65866	0.0196	0.0232	0.0232	0.0178	0.0107	0.016	0.0036	0.0125	0.0125	0.0143	0.016	0.0143	0.0089
851	Q64511	0.0503644	-0.188171			-0.0689032	1612	8.46	0.296	-0.65	0.06203	0.03908	0.04901	0.06948	0.00993	0.0335	0.07878	0.06017	0.01551	0.05087	0.07692	0.116	0.02109	0.04342	0.04467	0.07134	0.05707	0.01179	0.02854	0.06079	0.23946	0.44168	0.17059	0.14826	3.96455	4.31912	0.0722	0.0158	0.0463	0.0342	0.0266	0.0108	0.0013	0.0196	0.0152	0.0063	0.0095	0.0139	0.0108
852	Q9DCD0	-0.0470366	-0.034214	-0.125359		-0.0688697	483	6.81	0.019	-0.15	0.08696	0.04555	0.0352	0.05797	0.01863	0.03727	0.06004	0.10145	0.0207	0.06418	0.09317	0.07039	0.03106	0.04348	0.02899	0.0559	0.04348	0.01656	0.02899	0.06004	0.20084	0.54452	0.13664	0.11801	12.558	13.9191	0.0192	0.0256	0.0534	0.0107	0.0064	0.0171	0.0064	0.015	0.0107	0.0064	0.0021	0.0107	0.0021
853	Q8R5J9	0.0643601	-0.407319	-0.177783	0.245742	-0.0687501	188	9.62		0.37	0.06915	0.05319	0.06383	0.05319	0	0.02128	0.0266	0.05851	0.01064	0.06915	0.11702	0.05851	0.06915	0.07979	0.03723	0.04787	0.02128	0.01596	0.03191	0.09574	0.18617	0.6117	0.12234	0.07979	4.80188	5.52335	0.0343	0.0514	0.0286	0.0171	0	0.0057	0.0057	0.0114	0.0057	0.0229	0.0114	0	0.0057
854	Q9JK42			-0.0684791		-0.0684791	407	6.13	0.022	-0.26	0.05897	0.04668	0.04177	0.06143	0.00983	0.04177	0.04668	0.0516	0.02703	0.0516	0.10319	0.04914	0.03686	0.04423	0.06388	0.08845	0.05651	0.00983	0.04914	0.06143	0.27764	0.49142	0.12285	0.10811	5.26592	7.12536	0.0128	0.0281	0.0383	0.0153	0.0179	0.023	0.0077	0.0102	0	0.0332	0.0051	0.0051	0
855	Q6ZWN5	-0.19987	-0.0695457	-0.0670038	0.063222	-0.0682995	194	10.66	0.139	-0.64	0.05155	0.13918	0.02062	0.0567	0.00515	0.03608	0.06701	0.08247	0.02062	0.0567	0.11856	0.09794	0.01031	0.03608	0.03608	0.03608	0.02577	0.01031	0.02062	0.07216	0.13917	0.47937	0.25774	0.12371	10.9458	12.5024	0.0208	0.0104	0.0781	0.0104	0	0.0208	0.0052	0	0.0104	0.0052	0.0208	0	0
856	P11627	-0.0392376	0.0302838	-0.0837821	-0.179628	-0.0680911	1260	5.65	0.191	-0.49	0.05476	0.04286	0.04683	0.04921	0.01349	0.05873	0.06905	0.07063	0.02698	0.04683	0.08413	0.05159	0.0127	0.03333	0.07143	0.07937	0.05873	0.01905	0.0381	0.07222	0.28176	0.47857	0.12143	0.11826	8.25984	9.46446	0.0257	0.0257	0.0265	0.0217	0.0145	0.0185	0.0105	0.0161	0.0072	0.0161	0.0056	0.0169	0.0201
857	O70443	-0.0764634		-0.0661458	-0.0615337	-0.0680476	355	7.53	0.07	-0.37	0.07042	0.07606	0.05352	0.05915	0.02535	0.03662	0.07606	0.04789	0.0169	0.08451	0.09577	0.06197	0.0169	0.04789	0.02535	0.06479	0.05352	0.00845	0.03944	0.03944	0.24789	0.46197	0.15493	0.13521	31.7056	35.3841	0.0086	0.0487	0.0544	0.0057	0.0086	0.0287	0.0115	0.0057	0.0029	0.0287	0.0057	0.0057	0.0029
858	O88741	-0.228532	0.0167508	-0.0429372	-0.0169569	-0.0679189	358	8.51	0.089	-0.39	0.06145	0.07821	0.03911	0.0419	0.01117	0.03073	0.08939	0.05028	0.03631	0.0419	0.13128	0.06145	0.02514	0.03352	0.05587	0.04749	0.04749	0.01117	0.03631	0.06983	0.20113	0.49161	0.17597	0.13129	17.1739	19.66	0.0229	0.0258	0.0401	0.0143	0.0229	0.0086	0.0029	0.0143	0.0287	0.0143	0.0172	0.0057	0.0086
859	Q99L04	-0.00448426	-0.432556	0.141207	0.0242714	-0.0678904	313	8.66		-0.01	0.07987	0.05112	0.03514	0.05112	0.02875	0.03514	0.04153	0.09265	0.01597	0.03195	0.10224	0.05751	0.02556	0.03195	0.05112	0.07987	0.03514	0.01597	0.03195	0.10543	0.21724	0.56549	0.1246	0.09265	9.90465	11.4175	0.0295	0.0197	0.0295	0.0164	0.0098	0.0131	0.0033	0.0098	0.0098	0.0197	0.0033	0.0098	0.0033
860	Q9CQV8	-0.0346051	-0.0471498	-0.121779		-0.0678446	246	4.77	0.199	-0.69	0.08943	0.04065	0.05691	0.05285	0.00813	0.06098	0.12602	0.04065	0.00813	0.04065	0.10163	0.0813	0.03252	0.02439	0.0122	0.07724	0.04878	0.00813	0.04472	0.04472	0.28863	0.40245	0.13008	0.17887	8.63544	9.79859	0.0504	0.0252	0.0336	0.0336	0.0084	0.0294	0.0126	0	0	0.021	0.0168	0.0042	0
861	Q9EQF6	-0.184867	0.082178	-0.199786	0.0311372	-0.0678344	564	6.62	0.087	-0.15	0.08688	0.05142	0.03014	0.05851	0.01773	0.02305	0.05496	0.08688	0.03901	0.06028	0.06915	0.05496	0.03014	0.02482	0.04787	0.05496	0.0727	0.01064	0.03014	0.09574	0.21099	0.53013	0.14539	0.11347	34.1118	38.8123	0.011	0.0219	0.0457	0.0091	0.011	0.0439	0.0073	0.0128	0.0037	0.0201	0.0091	0.0073	0
862	Q8C878	0.0319521	-0.167485			-0.0677663	462	5.3		-0.17	0.06277	0.05195	0.04978	0.05628	0.02597	0.04329	0.06926	0.06494	0.01732	0.06494	0.09957	0.04762	0.01948	0.04762	0.06061	0.04978	0.06061	0.01082	0.02597	0.07143	0.22943	0.52815	0.11689	0.12554	7.52908	9.03364	0.0265	0.0221	0.0221	0.0287	0.0221	0.011	0.0044	0.0243	0.0265	0.0066	0.0132	0.0044	0.0199
863	Q9D8W7	0.215181		-0.144097	-0.274259	-0.0677251	154	9.54	0.149	-0.29	0.07143	0.05844	0.01948	0.01299	0.03896	0.05195	0.05844	0.09091	0.05195	0.03896	0.12338	0.07143	0.01299	0.05195	0.05844	0.11039	0.02597	0.00649	0.01299	0.03247	0.22078	0.52598	0.18182	0.07143	8.51081	9.64373	0.0395	0.0132	0.0329	0.0066	0	0.0197	0	0.0066	0.0329	0.0329	0.0132	0.0132	0.0132
864	O88485	-0.0923006	-0.191185	-0.0408021	0.0537124	-0.0676438	628	5		-0.62	0.06369	0.05255	0.03503	0.06847	0.01274	0.04299	0.09713	0.05732	0.03185	0.02866	0.07166	0.05573	0.02389	0.03344	0.05255	0.08439	0.05892	0.0207	0.02229	0.08599	0.24362	0.45064	0.14013	0.1656	6.34052	7.27425	0.0236	0.0236	0.0354	0.0135	0.0202	0.0202	0.0118	0.0067	0.0084	0.0169	0.0084	0.0084	0.0034
865	P62830	-0.0719092	-0.0945952	0.000232081	-0.103548	-0.067455	140	10.51	0.036	-0.19	0.10714	0.07857	0.05714	0.03571	0.01429	0.00714	0.02857	0.12857	0.00714	0.07143	0.05714	0.10714	0.02857	0.02143	0.04286	0.06429	0.02143	0.00714	0.02143	0.09286	0.17143	0.57143	0.19285	0.06428	10.6406	12.1877	0.0588	0.0515	0.0515	0.0074	0.0221	0	0	0	0.0221	0.0074	0.0074	0	0.0074
866	Q9JLJ2	-0.150791	-0.105373	-0.22625	0.213063	-0.0673379	494	6.63	0.008	-0.01	0.09717	0.04049	0.04049	0.02834	0.03441	0.03239	0.07692	0.09717	0.01215	0.05263	0.07692	0.06275	0.02429	0.04858	0.04858	0.04453	0.06275	0.0081	0.02834	0.083	0.2085	0.57085	0.11539	0.10526	15.7094	18.0586	0.0311	0.0207	0.0332	0.0207	0.0124	0.0124	0.027	0.0124	0.0124	0.0021	0.0062	0.0124	0.0166
867	Q8BMF3	0.203823		-0.200769	-0.204214	-0.0670531	604	7.92	0.056	-0.13	0.08113	0.05629	0.03808	0.04967	0.01821	0.03974	0.05795	0.07781	0.02649	0.06291	0.10265	0.05464	0.02483	0.04139	0.05464	0.05132	0.04967	0.00497	0.03808	0.06954	0.21689	0.53808	0.13742	0.10762	29.0197	32.2903	0.0085	0.0221	0.0475	0.017	0.017	0.0187	0.0034	0.0119	0.0119	0.0136	0.0085	0.0085	0.0102
868	Q68EF6			-0.0668579		-0.0668579	600	5.61	0.452	-0.72	0.11333	0.07167	0.01833	0.05167	0.01667	0.045	0.08667	0.08167	0.02333	0.015	0.09167	0.04333	0.015	0.02	0.07	0.11333	0.03833	0.00333	0.05	0.03167	0.26499	0.45834	0.13833	0.13834	5.38291	5.86602	0.0068	0.0152	0.0372	0.0034	0	0.0203	0.0118	0.0068	0	0.044	0.0135	0.0135	0
869	P31650	-0.0864044	-0.0764382	-0.0659467	-0.0381271	-0.0667291	627	6.66	0.024	0.42	0.07656	0.03349	0.03668	0.02233	0.03987	0.01754	0.05423	0.0941	0.01116	0.07337	0.10845	0.04147	0.02711	0.0638	0.03987	0.05263	0.05582	0.0303	0.05104	0.07018	0.21371	0.62361	0.08612	0.07656	19.7932	22.6888	0.0115	0.0279	0.0311	0.0098	0.0148	0.0213	0.0131	0.0082	0	0.0131	0.0049	0.0098	0.0033
870	Q9D6J5	-0.0680169		-0.0646648		-0.0663408	186	6.15	0.048	-0.68	0.06989	0.08065	0.03226	0.06989	0.00538	0.02688	0.05914	0.06452	0.03763	0.01613	0.05376	0.03226	0.05914	0.03763	0.10215	0.03226	0.03763	0.03763	0.06989	0.07527	0.19892	0.5215	0.15054	0.12903	27.6679	31.8494	0.0114	0.0171	0.0229	0.0171	0.0057	0.0286	0.0057	0	0.0057	0	0.0286	0	0.0057
871	Q9WUR2	-0.0600346		0.0528407	-0.191711	-0.0663017	391	9.08	0.059	-0.25	0.10486	0.04859	0.05115	0.04092	0.0179	0.03325	0.06138	0.05371	0.00512	0.03069	0.09463	0.07673	0.03069	0.04859	0.04859	0.07928	0.06905	0.0179	0.02302	0.06394	0.25575	0.5115	0.13044	0.1023	12.7262	14.2071	0.0317	0.0317	0.0519	0.0259	0.0144	0.0086	0.0115	0.0375	0.0173	0.0231	0.0144	0.0173	0.0115
872	Q9ESJ4	-0.129214	0.0488599	-0.118441		-0.066265	714	5.67	0.318	-0.24	0.09524	0.06723	0.01401	0.05322	0.01681	0.04762	0.06863	0.04762	0.03641	0.03361	0.11345	0.02521	0.03361	0.02241	0.07143	0.09384	0.06303	0.0042	0.02521	0.06723	0.24371	0.50561	0.12885	0.12185	8.36923	9.63272	0.0043	0.0101	0.0217	0.0043	0.0203	0.0246	0.0101	0.0101	0.0116	0.0275	0.0029	0.0116	0.0014
873	P30275	-0.0469466	0.00716154	-0.131519	-0.0934805	-0.0661961	418	8.39	0.077	-0.41	0.06938	0.09569	0.03349	0.05981	0.01675	0.02392	0.07177	0.08373	0.02632	0.04545	0.11244	0.04306	0.02153	0.0311	0.05502	0.05502	0.05263	0.01435	0.02632	0.0622	0.19138	0.51195	0.16507	0.13158	26.6965	30.5282	0.0171	0.022	0.0269	0.0122	0.0147	0.0147	0.0024	0.022	0.022	0.0098	0.0122	0.0171	0
874	Q8C2E7		-0.0658734			-0.0658734	1159	6.72	0.003	-0.16	0.06471	0.05695	0.04487	0.05263	0.01294	0.05695	0.0673	0.03106	0.01639	0.07593	0.12597	0.0604	0.02847	0.04487	0.04055	0.06212	0.04745	0.01035	0.04314	0.05695	0.25453	0.4918	0.13374	0.11993	9.12358	10.3489	0.0293	0.0249	0.0329	0.0213	0.016	0.016	0.0044	0.0124	0.0195	0.0151	0.008	0.0115	0.0142
875	Q9ES97	0.0920598	0.0977594	-0.054213	-0.398917	-0.0658276	964	4.83	0.576	-0.36	0.06846	0.0249	0.03527	0.05705	0.01141	0.0332	0.0861	0.06328	0.01452	0.04564	0.09129	0.07054	0.01763	0.03112	0.06743	0.12344	0.06639	0.0083	0.01452	0.0695	0.27282	0.47406	0.10996	0.14315	5.04825	5.70097	0.012	0.008	0.056	0.008	0.008	0.028	0	0.008	0.004	0.016	0	0.008	0.004
876	Q9CQI6	-0.124562	-0.143946	0.109646	-0.103734	-0.0656489	142	5.28	0.021	-0.4	0.10563	0.06338	0.02113	0.09859	0.01408	0.0493	0.06338	0.07042	0.00704	0.05634	0.0493	0.07746	0.01408	0.06338	0.00704	0.0493	0.07042	0.01408	0.02817	0.07746	0.21832	0.47181	0.14788	0.16197	17.4291	19.9923	0.0071	0.0143	0.0714	0.0071	0.0143	0.0286	0.0214	0.0071	0.0143	0.0214	0.0071	0.0071	0
877	Q3UNH4	-0.228141	0.0047256	0.0193334	-0.0580823	-0.0655411	932	8.14	0.966	-0.67	0.11159	0.05794	0.02146	0.04506	0.0118	0.03433	0.06867	0.09442	0.00751	0.0118	0.05043	0.05901	0.02146	0.00966	0.10944	0.13734	0.07403	0.00536	0.00322	0.06545	0.27038	0.49141	0.12446	0.11373	13.1105	15.0326	0.0219	0.0088	0.0384	0.0132	0.0285	0.0154	0.011	0.0208	0.0164	0.0164	0.0132	0.0099	0.0033
878	P10852	-0.0819698	-0.0728791	-0.0280798	-0.0790067	-0.0654839	526	5.62	0.072	-0.21	0.07414	0.04753	0.04183	0.05703	0.0038	0.04943	0.06084	0.07605	0.01711	0.03992	0.15589	0.05323	0.01521	0.03612	0.04753	0.08555	0.04563	0.02471	0.01901	0.04943	0.24145	0.5228	0.11787	0.11787	18.1857	20.8306	0.0116	0.0193	0.0425	0.0232	0.0019	0.0232	0.0019	0.0193	0.0019	0.0309	0.0077	0.0135	0.0097
879	Q6ZQ18	-0.0604257		-0.0424764	-0.0928842	-0.0652621	817	6.1	0.071	-0.17	0.0661	0.0563	0.03917	0.03917	0.02203	0.04651	0.0869	0.04284	0.02938	0.06977	0.11383	0.05508	0.02326	0.03794	0.04651	0.07956	0.04162	0.00245	0.03182	0.06977	0.23868	0.4945	0.14076	0.12607	10.1218	11.6356	0.0201	0.0301	0.0363	0.01	0.0088	0.0213	0.005	0.0075	0.0025	0.0288	0.015	0.0075	0.0025
880	Q9CPT4	-0.180378	-0.166497	0.0302528	0.059046	-0.0643941	166	6.3	0.03	-0.15	0.13855	0.03614	0.01205	0.0241	0.01205	0.04217	0.07831	0.07229	0.01807	0.01807	0.06024	0.06024	0.01807	0.06627	0.04819	0.09036	0.07831	0.01807	0.03012	0.07831	0.25301	0.53011	0.11445	0.10241	6.67583	7.6823	0.0307	0.0123	0.0307	0	0.0307	0.0429	0	0.0061	0.0061	0.0184	0.0184	0.0184	0
881	Q9D1G5	-0.0454057	-0.0428954	-0.0528595	-0.115959	-0.0642799	239	8.64	0.013	-0.17	0.03766	0.04184	0.07531	0.03766	0.02929	0.05439	0.06695	0.04184	0.01255	0.05021	0.19665	0.0795	0.01255	0.03347	0.04184	0.08787	0.05439	0	0.00837	0.03766	0.28033	0.48117	0.13389	0.10461	13.5613	15.5478	0.0381	0.0381	0.0424	0.0381	0.0254	0.0042	0.0085	0.0169	0.0042	0.0085	0.0169	0.0042	0.0127
882	Q62178			-0.0638156		-0.0638156	760	7.82	0.12	-0.09	0.07895	0.05263	0.02632	0.04737	0.02237	0.04474	0.04474	0.07368	0.025	0.02895	0.11711	0.04211	0.01974	0.04342	0.06974	0.09211	0.04737	0.01711	0.02763	0.07895	0.23817	0.55002	0.11974	0.09211	5.78004	6.37878	0.0107	0.0201	0.0322	0.0067	0.0094	0.0255	0.004	0.0094	0.0054	0.0242	0.0161	0.0107	0.004
883	P40142	0.0155135	-0.175299	0.0148725	-0.11001	-0.0637307	623	7.23	0.047	-0.15	0.11557	0.04334	0.02568	0.05939	0.01926	0.04013	0.05457	0.07705	0.02568	0.07063	0.07063	0.07063	0.02247	0.04013	0.04815	0.06421	0.05297	0.00642	0.02729	0.06581	0.21028	0.53612	0.13965	0.11396	13.3944	15.3278	0.0181	0.0181	0.0542	0.0082	0.0181	0.023	0.0049	0.0082	0	0.0279	0.0049	0.0066	0.0033
884	Q9WTP6	-0.0161361		-0.110741		-0.0634387	239	6.96	0.176	-0.29	0.08368	0.05858	0.0251	0.06276	0.02092	0.02092	0.0795	0.06276	0.02092	0.06276	0.1046	0.08368	0.03766	0.03347	0.06276	0.05858	0.05439	0	0.01674	0.05021	0.17573	0.51882	0.16318	0.14226	22.1382	22.3718	0.0435	0.0174	0.0435	0.0087	0.0087	0.0174	0.0043	0.0261	0.0043	0.0087	0.0261	0.0087	0
885	Q7TMK9	-0.0886973	-0.0861017	0.00898148	-0.0876156	-0.0633583	623	8.68	0.371	-0.88	0.07384	0.07223	0.04013	0.06421	0.00642	0.05618	0.07223	0.12199	0.01926	0.0305	0.05618	0.07384	0.01766	0.03531	0.05297	0.04013	0.04173	0.00803	0.05778	0.05939	0.23595	0.46229	0.16533	0.13644	10.1975	11.7204	0.0454	0.0127	0.0309	0.02	0.02	0.0036	0.0018	0.0163	0.0345	0.0018	0.0145	0.0127	0.0036
886	P84086	-0.0633554				-0.0633554	134	5.06	0.985	-1.37	0.08955	0.0597	0	0.0597	0.01493	0.06716	0.20149	0.07463	0.00746	0.02239	0.07463	0.14925	0.04478	0.01493	0.04478	0.01493	0.02239	0	0.01493	0.02239	0.11941	0.40301	0.21641	0.26119	9.04342	9.50782	0.0234	0	0.1328	0	0.0078	0.0156	0	0	0	0.0156	0.0078	0	0
887	Q05920	-0.052099	0.0442139	-0.0795792	-0.16588	-0.063336	1178	6.25	0.032	-0.17	0.09253	0.05942	0.03396	0.05263	0.01104	0.0399	0.06791	0.08065	0.03056	0.04924	0.08998	0.04924	0.02886	0.04499	0.05688	0.05093	0.04584	0.00255	0.02716	0.08574	0.19779	0.54246	0.13922	0.12054	14.9634	17.1175	0.0253	0.0184	0.0253	0.0166	0.0131	0.0079	0.0157	0.0105	0.0096	0.0096	0.0131	0.0122	0.0157
888	P35278	-0.131121	0.0643157	-0.168481	-0.0175642	-0.0632126	216	8.64	0.185	-0.3	0.14815	0.05093	0.06019	0.04167	0.01852	0.06019	0.05556	0.06944	0.00926	0.04167	0.06944	0.06019	0.02315	0.04167	0.03704	0.06019	0.05556	0.00926	0.02778	0.06019	0.26391	0.51853	0.12038	0.09723	6.70479	7.66582	0.0047	0.0379	0.0569	0.0237	0.0284	0.0095	0.0095	0.0095	0.0095	0.0474	0.0047	0	0.0047
889	Q91VC3	0.270444	-0.396303			-0.0629293	411	6.3	0.046	-0.26	0.06569	0.07786	0.03163	0.06813	0.01217	0.04866	0.07056	0.05839	0.01217	0.08029	0.08759	0.05596	0.03893	0.03406	0.0292	0.04623	0.07056	0.0073	0.03163	0.07299	0.22871	0.48661	0.14599	0.13869	4.69188	5.317	0.0253	0.0228	0.0329	0.0101	0.0152	0.0329	0.0177	0.0076	0.0177	0.0076	0.0076	0.0051	0.0051
890	Q8BL97		-0.0624463			-0.0624463	267	11.89	0.509	-1.17	0.05618	0.23221	0.01124	0.03745	0.01498	0.00749	0.0412	0.0824	0.01498	0.01873	0.04494	0.02247	0.01124	0.05243	0.06367	0.19101	0.01873	0.01124	0.03371	0.03371	0.26218	0.38952	0.26966	0.07865	15.1883	15.0321	0.0114	0.0038	0.0114	0.0076	0.0038	0.0114	0.0038	0	0.0265	0.0379	0.0568	0.0379	0.0114
891	Q8C4G9			-0.0623481		-0.0623481	578	7.17	0.275	-0.16	0.09516	0.05017	0.01903	0.03287	0.04671	0.04498	0.04498	0.07958	0.05709	0.03287	0.10035	0.02595	0.02249	0.04152	0.07958	0.06228	0.07093	0.01557	0.03287	0.04498	0.23009	0.55881	0.13321	0.07785	8.30797	9.1779	0.0071	0.0124	0.0195	0.0071	0.023	0.0336	0.0053	0.0106	0.0071	0.0248	0.0106	0.0053	0.0018
892	P28660	-0.0904338	-0.0752787	-0.0583914	-0.0252179	-0.0623305	1128	6.18	0.022	-0.1	0.06738	0.04699	0.04433	0.04787	0.02039	0.04078	0.07004	0.02748	0.02837	0.05674	0.12234	0.05851	0.04167	0.04521	0.03457	0.08865	0.05319	0.00709	0.03457	0.06383	0.26152	0.4867	0.13387	0.11791	10.0907	11.584	0.0305	0.0222	0.0305	0.0241	0.0222	0.012	0.0065	0.0148	0.0176	0.0157	0.0093	0.0148	0.0139
893	P26369	0.219848	-0.344353			-0.0622528	475	9.19		-0.58	0.05684	0.08421	0.04	0.06316	0.01263	0.05474	0.05895	0.07158	0.01895	0.03579	0.07579	0.05895	0.03368	0.04211	0.06737	0.06316	0.05053	0.00421	0.02526	0.08211	0.23369	0.48211	0.16211	0.12211	5.05475	5.71923	0.0174	0.0218	0.0436	0.0196	0.0109	0.0218	0.0065	0.0131	0.0109	0.0196	0.0131	0.0109	0.0022
894	Q0P5W1		-0.0621369			-0.0621369	1427	5.37	0.102	-0.17	0.05957	0.04135	0.03504	0.05816	0.02663	0.06237	0.07288	0.04625	0.02943	0.04975	0.12964	0.05536	0.02663	0.04205	0.04135	0.07989	0.04275	0.00771	0.02593	0.06727	0.24598	0.49685	0.12614	0.13104	5.83727	6.77806	0.0215	0.0151	0.0342	0.0191	0.0135	0.0151	0.008	0.0096	0.0135	0.0175	0.008	0.0111	0.008
895	O35136	-0.0788733	0.00561227	-0.0975615	-0.0774966	-0.0620798	837	5.76	0.174	-0.42	0.05376	0.0454	0.04898	0.04421	0.01673	0.04182	0.08961	0.07168	0.0227	0.08005	0.07407	0.0693	0.01792	0.02628	0.05018	0.07766	0.06093	0.01075	0.02867	0.0693	0.25806	0.47072	0.1374	0.13382	10.8771	12.4942	0.035	0.0182	0.0294	0.035	0.0322	0.014	0.0056	0.0098	0.0196	0.014	0.0112	0.0238	0.021
896	Q8R0Y6	-0.0983248	-0.0528533	-0.082427	-0.013724	-0.0618323	902	5.64	0.041	-0.11	0.08869	0.04102	0.03991	0.05432	0.01663	0.03991	0.06874	0.09091	0.01774	0.05432	0.09091	0.0643	0.02217	0.04878	0.04767	0.04545	0.05322	0.0122	0.02106	0.08204	0.19955	0.55432	0.12306	0.12306	10.2436	11.7615	0.017	0.0283	0.0488	0.0125	0.0159	0.0227	0.0068	0.0091	0.0057	0.0091	0.0091	0.0068	0.0057
897	Q6DIC0	-0.117349	-0.006238			-0.0617935	1577	6.76	0.517	-0.9	0.06214	0.06658	0.03424	0.04883	0.00634	0.08561	0.09892	0.05263	0.02473	0.04375	0.09258	0.07736	0.0298	0.02156	0.07102	0.06658	0.03995	0.00761	0.026	0.04375	0.25238	0.43118	0.16867	0.14775	3.66724	4.33312	0.0379	0.0157	0.0418	0.0196	0.0111	0.0118	0.0092	0.0092	0.0085	0.0092	0.0092	0.017	0.0144
898	O08529	-0.0208305	-0.14849	-0.159987	0.0828357	-0.0616182	700	4.86	0.013	-0.42	0.06571	0.05714	0.03714	0.06714	0.02143	0.03857	0.09857	0.07429	0.01429	0.06429	0.09571	0.05857	0.01429	0.05286	0.03571	0.05429	0.05286	0.02286	0.03143	0.04286	0.21429	0.49001	0.13	0.16571	9.47901	10.8753	0.0159	0.0217	0.0435	0.0159	0.0058	0.0319	0.0116	0.0043	0.0072	0.0087	0.0145	0.0087	0.0043
899	Q99JG2	-0.0512741	-0.0603909	-0.0310679	-0.103549	-0.0615706	481	7.37	0.141	0.25	0.07277	0.04366	0.02495	0.02495	0.0499	0.04158	0.0499	0.06237	0.01455	0.04158	0.12266	0.03326	0.01871	0.03534	0.07277	0.08316	0.06445	0.02287	0.02911	0.09148	0.24325	0.59045	0.09147	0.07485	12.5961	14.4978	0.0042	0.0148	0.0297	0.0106	0.0064	0.0424	0.0064	0.0106	0.0064	0.0212	0.0169	0.0106	0.0021
900	Q62318	0.0243101	-0.147385			-0.0615373	834	5.52	0.374	-0.41	0.10671	0.05036	0.02518	0.05396	0.03717	0.04916	0.07194	0.08153	0.02398	0.02158	0.08633	0.05036	0.02038	0.02518	0.07674	0.09113	0.04796	0.006	0.01319	0.06115	0.22662	0.52277	0.1247	0.1259	5.46216	6.4295	0.0159	0.0122	0.0355	0.0135	0.0122	0.0196	0.0024	0.0147	0.0012	0.0184	0.0024	0.0184	0
901	Q8R016	-0.08307	-0.153769	0.0291335	-0.0381528	-0.0614647	455	6.04	0.002	-0.41	0.04615	0.03736	0.06374	0.05495	0.02418	0.03956	0.07692	0.05934	0.03297	0.03516	0.07912	0.07692	0.03956	0.05934	0.04396	0.04396	0.04615	0.01978	0.03297	0.08791	0.22638	0.4945	0.14725	0.13187	11.3489	13.059	0.0389	0.0229	0.0412	0.0435	0.0137	0.0229	0.0069	0.0046	0.0183	0.0046	0.0069	0.0069	0.0092
902	Q99MN9	-0.0377519	0.0550659	-0.143083	-0.119591	-0.06134	541	7.59	0.037	0.03	0.10721	0.061	0.03697	0.05915	0.02033	0.02957	0.04436	0.09057	0.02403	0.07024	0.06839	0.04436	0.02218	0.05176	0.04806	0.05915	0.04806	0.0037	0.02218	0.08872	0.19593	0.57116	0.12939	0.10351	25.6143	29.2591	0.0151	0.0132	0.0302	0.0246	0.0189	0.0132	0.0038	0.0132	0.0132	0.017	0.0151	0.0113	0.0057
903	P70392	-0.0113669		-0.110903		-0.061135	1189	8.03	0.117	-0.37	0.07065	0.06476	0.04037	0.05046	0.02019	0.04373	0.07401	0.03785	0.0328	0.05887	0.10849	0.06308	0.02691	0.04037	0.04878	0.07569	0.05551	0.00925	0.02691	0.0513	0.24221	0.47266	0.16064	0.12447	5.91674	7.10712	0.0251	0.0259	0.0398	0.0156	0.013	0.0225	0.0104	0.0112	0.013	0.0182	0.0182	0.0121	0.0104
904	Q99KJ8	0.0177524	-0.117882	-0.0832319		-0.0611206	402	5.14		-0.48	0.10448	0.03731	0.02488	0.06468	0.00498	0.07214	0.08955	0.05224	0.0199	0.02488	0.12687	0.0796	0.0199	0.01493	0.03731	0.06219	0.07463	0.00249	0.0199	0.06716	0.25374	0.45524	0.13681	0.15423	6.81769	7.36674	0.0102	0.0152	0.0711	0.0102	0.0279	0.0279	0.0076	0.0127	0.0025	0.0254	0.0076	0.0102	0
905	P08752	0.0151106	0.0563562	-0.154521	-0.161345	-0.0610998	355	5.28	0.031	-0.37	0.08451	0.0507	0.03944	0.07887	0.02817	0.04507	0.07887	0.04789	0.01972	0.06761	0.07606	0.07606	0.02817	0.05352	0.01127	0.05915	0.05915	0.00845	0.0338	0.05352	0.23661	0.45917	0.14648	0.15774	18.328	20.9196	0.0058	0.0319	0.0725	0.0087	0.0116	0.0319	0.0145	0.0029	0	0.0261	0.0058	0.0029	0
906	Q923T9	-0.00942383	-0.0825241	-0.0418632	-0.11002	-0.0609577	529	7.32	0.161	-0.44	0.0794	0.04915	0.04159	0.05104	0.02268	0.04726	0.06994	0.05482	0.04159	0.06049	0.08696	0.07183	0.01512	0.03403	0.04726	0.06049	0.06427	0.01323	0.03025	0.0586	0.24386	0.47259	0.16257	0.12098	7.1515	8.22735	0.0274	0.0333	0.0431	0.0098	0.0157	0.0333	0.0117	0.0059	0.0059	0.0117	0.0059	0.0117	0.0059
907	Q9WVA3	0.00842212	-0.130252			-0.0609148	326	6.37	0.098	-0.52	0.05215	0.05215	0.05521	0.06442	0.02147	0.04601	0.04908	0.05828	0.03067	0.04294	0.06748	0.05215	0.02147	0.04294	0.05521	0.08282	0.07055	0.0184	0.04294	0.07362	0.29753	0.45396	0.13497	0.1135	4.83896	5.70191	0.0063	0.0408	0.047	0.0157	0.0157	0.0125	0.0188	0.0251	0.0063	0.0157	0.0125	0.0094	0.0031
908	Q9WUA6	-0.0609009				-0.0609009	479	5.72	0.161	-0.6	0.03967	0.06054	0.03132	0.07724	0.01461	0.02923	0.08559	0.06054	0.02296	0.0501	0.08351	0.08142	0.0334	0.05428	0.04593	0.0501	0.06889	0.01461	0.04175	0.05428	0.22129	0.45093	0.16492	0.16283	4.69688	5.96708	0.0527	0.0154	0.0418	0.022	0.0396	0.0154	0.0066	0.011	0.0176	0.0066	0.0132	0.0044	0.0176
909	Q04447	-0.0494425	-0.0703653	-0.0587822	-0.0648073	-0.0608493	381	5.4	0.197	-0.46	0.05512	0.05512	0.04199	0.07874	0.01312	0.03937	0.06824	0.08399	0.03675	0.03937	0.10761	0.05249	0.02887	0.04462	0.05249	0.06037	0.04724	0.0105	0.02362	0.06037	0.21259	0.49606	0.14436	0.14698	11.4644	13.1713	0.0027	0.0297	0.0514	0.0135	0.0081	0.0162	0.0054	0.0189	0	0.0243	0.0027	0.0054	0.0027
910	P62301	-0.125019	-0.145358	0.0162083	0.0114003	-0.0606921	151	10.53	0.066	-0.45	0.07947	0.09272	0.01987	0.04636	0	0.02649	0.03311	0.05298	0.03311	0.0596	0.12583	0.11921	0.01325	0.01325	0.05298	0.07285	0.03974	0.01325	0.03974	0.06623	0.19869	0.47684	0.24504	0.07947	9.75077	11.2174	0.047	0.0067	0.0738	0.0134	0.0067	0	0.0134	0.0201	0.0201	0.0134	0.0134	0	0.0134
911	B2RQC6		-0.0327657	-0.0885612		-0.0606635	2225	6	0.071	-0.07	0.08764	0.05573	0.02562	0.04225	0.02022	0.0409	0.06921	0.07865	0.02831	0.04404	0.10562	0.03955	0.02337	0.03506	0.06562	0.06292	0.05438	0.00899	0.02517	0.08674	0.20899	0.55595	0.12359	0.11146	7.39666	8.62694	0.0087	0.0152	0.0318	0.011	0.0152	0.0216	0.0055	0.0133	0.0032	0.0138	0.0028	0.0101	0.0028
912	P97384	0.0132172		-0.134382		-0.0605827	503	7.53	0.386	-0.49	0.07952	0.05169	0.03777	0.04771	0.01193	0.04771	0.04771	0.1173	0.00795	0.04771	0.07157	0.04573	0.03579	0.03181	0.1173	0.06759	0.04573	0.00199	0.0497	0.03579	0.2485	0.55071	0.10537	0.09542	4.69604	5.36994	0.0103	0.0351	0.0371	0.0041	0.0124	0.0144	0.0082	0.0124	0.0041	0.0186	0.0082	0.0062	0.0021
913	P23818	-0.246096	-0.00821609	0.0308564	-0.0187555	-0.0605527	907	7.78	0.044	-0.19	0.06836	0.05292	0.04079	0.04741	0.01544	0.0441	0.06064	0.08269	0.01103	0.06395	0.07938	0.05733	0.02756	0.05513	0.03638	0.07938	0.05292	0.01654	0.03969	0.06836	0.25688	0.51379	0.12128	0.10805	7.36078	8.42477	0.0181	0.0227	0.0408	0.0193	0.0181	0.0181	0.0079	0.0102	0.0102	0.0204	0.0147	0.0159	0.0068
914	P23819	-0.143994	-0.168671	0.0171507	0.0533318	-0.0605456	883	7.12	0.012	-0.16	0.06342	0.04077	0.04643	0.0487	0.01246	0.03284	0.06342	0.08267	0.01133	0.06908	0.08041	0.07135	0.02492	0.05096	0.02831	0.08267	0.05549	0.01699	0.04304	0.07475	0.26047	0.50397	0.12345	0.11212	10.42	12.0773	0.0337	0.0221	0.0395	0.0256	0.0093	0.0139	0.0186	0.0151	0.0105	0.0116	0.0023	0.0197	0.0209
915	Q9CPU0	-0.0881289	-0.162793	-0.0818745	0.0914467	-0.0603373	184	5.24	0.141	-0.54	0.05978	0.02717	0.03261	0.09783	0.0163	0.03261	0.05435	0.05978	0.0163	0.05435	0.09239	0.09783	0.02174	0.05978	0.06522	0.06522	0.07065	0.0163	0.03261	0.02717	0.2337	0.47281	0.1413	0.15218	12.3245	14.1919	0.0222	0.0278	0.0778	0.0056	0.0056	0.0222	0.0278	0.0167	0.0167	0.0111	0.0056	0.0167	0.0056
916	P15105	-0.0605859	-0.00912044	-0.0800953	-0.0914675	-0.0603173	373	6.64	0.048	-0.59	0.06702	0.06166	0.05362	0.05362	0.03485	0.03217	0.06971	0.09383	0.03217	0.05094	0.05094	0.0563	0.03485	0.04558	0.06166	0.04558	0.05094	0.01877	0.04021	0.04558	0.22252	0.50402	0.15013	0.12333	7.84486	9.02507	0.0167	0.0417	0.0417	0.0139	0.0111	0.0278	0.0056	0.0083	0	0.0111	0.0083	0.0083	0.0111
917	Q8R010	0.00812888	-0.0294262	-0.159566		-0.0602879	320	7.7	0.128	-0.18	0.075	0.04063	0.04688	0.04375	0.01562	0.05	0.05	0.05312	0.03125	0.03125	0.12812	0.05625	0.025	0.02813	0.05625	0.08438	0.06875	0.01562	0.02187	0.07812	0.27188	0.50623	0.12813	0.09375	7.20999	8.35125	0.0128	0.0256	0.0449	0.0224	0.0192	0.0321	0	0.0192	0	0.0256	0.0128	0.0096	0
918	P60867	-0.137579	-0.0730278	0.0302053		-0.0601339	119	9.95	0.261	-0.4	0.05042	0.08403	0.01681	0.04202	0.01681	0.01681	0.07563	0.05042	0.02521	0.10084	0.05882	0.10924	0.02521	0.01681	0.05882	0.05882	0.10084	0.0084	0	0.08403	0.19328	0.47058	0.21848	0.11765	11.8378	13.7921	0.0345	0.0086	0.0776	0.0086	0.0086	0.0517	0.0172	0.0259	0.0259	0.0086	0.0086	0.0172	0
919	P55012	-0.0392947	-0.0366426	0.154223	-0.318571	-0.0600714	1205	6.93	0.207	0.02	0.10373	0.04315	0.03817	0.05228	0.01162	0.03071	0.04896	0.08963	0.01992	0.06805	0.09212	0.05643	0.0249	0.04647	0.04149	0.06888	0.05145	0.01411	0.02988	0.06805	0.21909	0.56017	0.1195	0.10124	10.7781	12.44	0.0332	0.0204	0.0247	0.0187	0.0145	0.0153	0.0094	0.0136	0.0111	0.0145	0.006	0.0119	0.023
920	Q8R1I1	-0.13782	-0.0540131	0.0116469		-0.0600622	64	9.16		-0.34	0.09375	0.0625	0.03125	0.03125	0	0.01562	0.07812	0.04688	0.04688	0.07812	0.09375	0.07812	0.01562	0.07812	0.03125	0.07812	0.0625	0.01562	0.04688	0.01562	0.23437	0.46873	0.1875	0.10937	32.1653	37.4545	0.0317	0.0317	0.0476	0	0	0.0317	0.0159	0.0159	0.0159	0	0	0	0.0159
921	P60710	-0.081556	-0.052644	-0.0972848	-0.00693366	-0.0596046	375	5.29	0.027	-0.2	0.07733	0.048	0.024	0.06133	0.016	0.032	0.06933	0.07467	0.024	0.07467	0.072	0.05067	0.04533	0.03467	0.05067	0.06667	0.06933	0.01067	0.04	0.05867	0.232	0.51468	0.12267	0.13066	15.6733	18.0324	0.0084	0.0196	0.0447	0.0056	0.014	0.0447	0	0.014	0.0028	0.014	0.0084	0	0
922	Q80Z10			-0.234774	0.115764	-0.059505	1352	5.74	0.163	-0.31	0.06657	0.05917	0.02589	0.05104	0.03033	0.04142	0.06953	0.07249	0.02219	0.03772	0.10799	0.0429	0.01849	0.03254	0.06139	0.0932	0.06361	0.01183	0.03254	0.05917	0.25666	0.49852	0.12426	0.12057	5.3609	7.15282	0.0141	0.0149	0.0274	0.011	0.0259	0.0219	0.0063	0.0102	0.0039	0.0274	0.0133	0.0141	0.0024
923	P14115	-0.215201	-0.00557361	0.0427201		-0.0593515	148	11.12	0.277	-0.65	0.05405	0.09459	0.04054	0.02027	0.01351	0.02027	0.02027	0.12838	0.07432	0.04054	0.06081	0.12162	0.02027	0.03378	0.0473	0.04054	0.03378	0.00676	0.03378	0.09459	0.16891	0.49999	0.29053	0.04054	9.8424	11.1126	0.0483	0.0276	0.0759	0.0138	0.0207	0.0069	0	0.0069	0.0207	0.0276	0.0207	0	0
924	Q99LF4	-0.0903731	-0.257714	0.0216837	0.0891813	-0.0593057	505	6.77	0.05	-0.24	0.09307	0.05149	0.04752	0.06337	0.01782	0.03762	0.05545	0.09703	0.03168	0.05149	0.07525	0.06337	0.0396	0.03168	0.04158	0.04158	0.0396	0.00792	0.02574	0.08713	0.19206	0.54257	0.14654	0.11882	7.97851	9.13828	0.0227	0.0268	0.0433	0.0227	0.0103	0.0227	0.0021	0.0062	0.0103	0.0062	0.0144	0.0062	0.0062
925	Q9DCW4	0.122938	-0.121509	-0.0681361	-0.170264	-0.0592426	255	8.25	0.035	-0.08	0.09804	0.05098	0.01569	0.05882	0.01569	0.03922	0.08627	0.07059	0.00784	0.0549	0.10196	0.10196	0.01961	0.01569	0.04314	0.03922	0.05098	0.00392	0.00392	0.12157	0.14903	0.54511	0.16078	0.14509	20.5647	23.5743	0.016	0.012	0.088	0.004	0.02	0.02	0	0.012	0.004	0.008	0.008	0.004	0.004
926	P62821	-0.0824444	-0.00244659	-0.116626	-0.0349141	-0.0591079	205	5.93	0.078	-0.29	0.06341	0.03415	0.0439	0.06341	0.01951	0.03902	0.05854	0.08293	0.00488	0.06829	0.07317	0.08293	0.02439	0.03902	0.01951	0.07805	0.0878	0.00976	0.0439	0.06341	0.29267	0.4634	0.12196	0.12195	9.31607	10.7126	0.03	0.02	0.055	0.025	0.045	0.01	0.02	0.015	0.01	0.02	0.005	0.015	0.025
927	Q8C031			-0.0590464		-0.0590464	640	6.7	0.152	-0.12	0.05156	0.04844	0.08438	0.03594	0.02187	0.03438	0.05	0.03906	0.04063	0.075	0.11563	0.03125	0.02969	0.03125	0.05469	0.06719	0.09375	0.0125	0.02031	0.0625	0.30001	0.49375	0.12032	0.08594	7.6114	9.58357	0.0242	0.0612	0.0081	0.0258	0.037	0.0242	0.0048	0.0306	0.0032	0.0161	0.0242	0.0032	0.0177
928	O08756	0.06854	-0.0248578	-0.220671		-0.0589961	261	8.53	0.019	0.14	0.13027	0.04598	0.04215	0.03448	0.00766	0.04981	0.05364	0.09962	0.01149	0.0728	0.08429	0.04981	0.01533	0.03448	0.05364	0.04215	0.0613	0.00383	0.01149	0.09579	0.2069	0.59771	0.10728	0.08812	25.6917	28.1452	0.0195	0.0195	0.0311	0.0233	0.0233	0.0039	0.0156	0.0195	0.0117	0.0039	0.0078	0.0078	0.0311
929	Q8BIF2		-0.0589911			-0.0589911	374	7.7	0.409	-0.56	0.11765	0.0508	0.03209	0.03209	0.00802	0.05882	0.04278	0.08289	0.02139	0.03209	0.03743	0.02674	0.01604	0.04011	0.14706	0.04278	0.08556	0.00535	0.06952	0.0508	0.28877	0.53744	0.09893	0.07487	2.74042	3.91573	0.0109	0.0136	0.0163	0.019	0.0217	0.038	0.0136	0.0136	0.0054	0.0136	0.0054	0.0082	0
930	Q9D8B7			-0.0790962	-0.0388412	-0.0589687	310	6.6	0.026	-0.23	0.05806	0.07419	0.04516	0.06452	0.03226	0.03548	0.05484	0.06452	0.01935	0.07097	0.07097	0.04194	0.0129	0.03871	0.04194	0.08065	0.05161	0.00968	0.04194	0.09032	0.25484	0.49033	0.13548	0.11936	15.3961	17.7252	0.0196	0.0196	0.0229	0.0261	0.0229	0.0098	0.0131	0.0065	0.0131	0.0229	0.0163	0.0131	0.0033
931	Q8BHE3	-0.161063	-0.0261624	0.0105077		-0.0589059	372	4.56	0.457	-0.47	0.05376	0.0672	0.03226	0.08333	0.00806	0.02419	0.10484	0.05645	0.02419	0.06183	0.10484	0.03226	0.02957	0.02688	0.06452	0.07527	0.05108	0.01344	0.02957	0.05645	0.21237	0.4758	0.12365	0.18817	8.3675	9.06395	0.0055	0.0166	0.0277	0.0166	0.0139	0.0166	0.0083	0.0139	0.0111	0.0249	0.0249	0.0111	0.0028
932	Q61102	0.0593074			-0.177067	-0.05888	752	9.36	0.069	-0.03	0.0984	0.05585	0.0492	0.04122	0.00798	0.03856	0.04521	0.07713	0.02261	0.05053	0.10904	0.05319	0.02527	0.03856	0.02527	0.0758	0.06117	0.0133	0.03059	0.08112	0.25532	0.5266	0.13165	0.08643	18.5121	21.6884	0.0273	0.0205	0.0273	0.03	0.0314	0.0095	0.0027	0.0191	0.0286	0.0136	0.0055	0.0191	0.0123
933	Q3UUG6		0.280201	-0.15615	-0.300464	-0.0588042	561	6.91	0.005	-0.15	0.06952	0.04813	0.0303	0.05348	0.03387	0.04991	0.06061	0.05882	0.02496	0.04635	0.10873	0.06417	0.01604	0.06061	0.04456	0.07843	0.041	0.01426	0.02852	0.06774	0.22816	0.5205	0.13726	0.11409	10.7925	13.23	0.0165	0.0183	0.0476	0.0128	0.0147	0.0128	0.0018	0.0128	0.0037	0.0201	0.0092	0.0073	0.0018
934	Q61879	-0.123079	-0.130643	-0.00657008	0.0253668	-0.0587314	1976	5.43	0.352	-0.86	0.08856	0.06781	0.0415	0.05516	0.0086	0.0754	0.14069	0.03391	0.01721	0.04251	0.1164	0.09919	0.02075	0.02935	0.0167	0.04504	0.03846	0.00506	0.0167	0.04099	0.2171	0.40283	0.18421	0.19585	8.79508	10.1472	0.0351	0.0269	0.0661	0.0155	0.0134	0.0145	0.0026	0.0088	0.0093	0.0062	0.0098	0.0052	0.0031
935	Q9DCS3	-0.175052	0.128096	-0.119492	-0.066698	-0.0582866	373	9.17		-0.05	0.08847	0.05362	0.03753	0.04021	0.01072	0.04826	0.04826	0.08311	0.0134	0.04826	0.12601	0.05362	0.02413	0.01877	0.06166	0.07507	0.05362	0.0134	0.02145	0.08043	0.23593	0.55496	0.12064	0.08847	27.4185	31.4287	0.0082	0.0275	0.0467	0.011	0.022	0.022	0	0.011	0.0055	0.0082	0.0082	0.0165	0.0055
936	Q9CZV8				-0.0582853	-0.0582853	436	7.65		0	0.05505	0.06881	0.04587	0.05505	0.07339	0.04587	0.05275	0.06193	0.02752	0.06651	0.1445	0.04358	0.00917	0.02982	0.02523	0.06881	0.06193	0.00688	0.00688	0.05046	0.22936	0.52294	0.13991	0.1078	18.2903	20.8019	0.0185	0.0301	0.0255	0.0162	0.0208	0.0231	0.0046	0.0139	0.0162	0.0162	0.0255	0.0139	0.0185
937	Q9QY76	-0.160071	-0.116377	-0.229714	0.27321	-0.0582379	243	7.64	0.292	-0.3	0.08642	0.05761	0.03704	0.0535	0.01646	0.02881	0.08642	0.04115	0.01235	0.03292	0.09465	0.08642	0.03292	0.03704	0.06996	0.06584	0.04938	0.00412	0.00823	0.09877	0.1893	0.51441	0.15638	0.13992	6.91764	8.11111	0.0426	0.0128	0.0468	0.0255	0.017	0.0128	0.017	0.0043	0.0043	0.0128	0.0128	0.0085	0.0128
938	P62874	-0.0516165	-0.00881967	-0.0790608	-0.0927493	-0.0580616	340	5.6	0.006	-0.23	0.08824	0.06471	0.05	0.08824	0.04118	0.03529	0.02647	0.07941	0.02353	0.05294	0.08824	0.02941	0.02353	0.03235	0.01471	0.08235	0.08235	0.02353	0.02353	0.05	0.27352	0.49413	0.11765	0.11471	30.0551	34.6099	0.012	0.0271	0.0181	0.0241	0.0361	0.0271	0	0.0211	0.0151	0.012	0.012	0.0151	0.006
939	Q9CXT8			-0.11684	0.000899033	-0.0579706	489	6.55	0.008	-0.22	0.09611	0.07362	0.05112	0.04703	0.02863	0.03476	0.06953	0.06339	0.02863	0.05521	0.11043	0.03681	0.02454	0.02658	0.03885	0.04908	0.06748	0.01431	0.02658	0.05726	0.22902	0.51531	0.13906	0.11656	5.67845	6.65604	0.0147	0.0273	0.0231	0.0252	0.0294	0.0105	0.0105	0.0189	0.0189	0.0105	0.0105	0.0084	0.0126
940	Q91YY4			0.0963254	-0.212041	-0.0578578	289	5.95	0.076	-0.4	0.06228	0.0692	0.02422	0.04498	0.01038	0.05882	0.08304	0.04152	0.02076	0.0519	0.11765	0.04498	0.02076	0.02422	0.05536	0.0692	0.07958	0.03114	0.03114	0.05882	0.26296	0.47403	0.13494	0.12802	9.89395	11.7548	0.0141	0.0212	0.0318	0.0035	0.0177	0.0389	0	0.0247	0.0035	0.0212	0.0177	0.0071	0.0106
941	P70202	0.0253089	-0.169674	-0.022689	-0.0635202	-0.0576435	222	5.48	0.149	-0.59	0.05856	0.02252	0.04955	0.04505	0.01351	0.0991	0.07658	0.04955	0.03604	0.05856	0.06306	0.06306	0.03153	0.03153	0.06306	0.04955	0.05405	0.02252	0.04054	0.07207	0.29279	0.46395	0.12162	0.12163	11.305	13.0233	0.0233	0.0372	0.0419	0.014	0.0279	0.0093	0.0093	0.0093	0.014	0.014	0.0047	0	0
942	Q9JKR6	-0.10713	-0.0788175	-0.0604982	0.0159974	-0.0576121	999	5.12	0.317	-0.57	0.09209	0.05706	0.03403	0.05305	0.004	0.05005	0.11512	0.06106	0.01001	0.03003	0.1021	0.07808	0.02302	0.03604	0.06206	0.05305	0.04905	0.00501	0.01602	0.06907	0.2022	0.48448	0.14515	0.16817	5.98325	6.90934	0.0338	0.0195	0.0461	0.0154	0.0082	0.0205	0.0031	0.0184	0.002	0.0154	0.0113	0.0092	0.002
943	Q9Z0H8	-0.0542936		-0.0608812		-0.0575874	1047	6.07	0.48	-0.73	0.08214	0.06686	0.02197	0.0468	0.0086	0.06877	0.1127	0.06972	0.02961	0.02483	0.12034	0.07641	0.01242	0.01146	0.03534	0.08978	0.04489	0.00573	0.01146	0.06017	0.23687	0.43075	0.17288	0.1595	4.35895	5.32612	0.018	0.015	0.0611	0.007	0.008	0.022	0.012	0.003	0.004	0.018	0.017	0.011	0.002
944	Q791T5	-0.0385878	-0.0529113	-0.0323495	-0.10406	-0.0569772	389	9.4	0.216	0.09	0.09512	0.05141	0.02571	0.03599	0.01542	0.02828	0.03085	0.11311	0.02571	0.02828	0.1054	0.0437	0.0437	0.04627	0.07712	0.07969	0.03342	0.01028	0.02828	0.08226	0.19538	0.61696	0.12082	0.06684	8.04591	9.26066	0.0027	0.0188	0.043	0.0081	0.0027	0.0269	0.0027	0.0027	0	0.0215	0.0054	0.0134	0.0027
945	Q64332	-0.0873755	-0.0383035	-0.0883739	-0.01332	-0.0568432	586	8.59	0.435	-0.44	0.10068	0.04608	0.03242	0.04778	0.00853	0.06314	0.04266	0.06143	0.02048	0.03754	0.06826	0.05119	0.02901	0.04266	0.10068	0.11433	0.04949	0.00683	0.02389	0.0529	0.28327	0.50852	0.11775	0.09044	19.0371	21.9837	0.0158	0.0211	0.0369	0.0123	0.0123	0.0193	0.0105	0.0088	0.0053	0.0246	0.0123	0.0035	0
946	O88851	-0.0138525	-0.0559662	-0.125589	-0.0317697	-0.0567944	186	5.64		-0.39	0.08065	0.03226	0.03226	0.05376	0.01613	0.04301	0.07527	0.08065	0.03763	0.05914	0.06452	0.06452	0.02688	0.04301	0.05914	0.05914	0.04839	0.03226	0.03226	0.05914	0.21506	0.52152	0.13441	0.12903	14.2137	16.3481	0.0276	0.0276	0.0387	0.0055	0.0276	0.011	0	0.011	0	0.011	0.011	0.0166	0.0055
947	P62823	-0.055497	-0.0551312	-0.029302	-0.0866984	-0.0566572	227	5.1	0.137	-0.52	0.07048	0.05286	0.04405	0.07489	0.01762	0.06167	0.06608	0.05286	0.00441	0.06167	0.04846	0.06608	0.03524	0.06608	0.03084	0.07489	0.0793	0.01322	0.03084	0.04846	0.29075	0.44493	0.12335	0.14097	10.9409	12.6063	0.0365	0.0274	0.032	0.0183	0.032	0.032	0.0091	0.0091	0.0183	0.0274	0.0137	0	0
948	Q9DC51	0.026859	0.0858908	-0.10627	-0.232749	-0.0565671	354	5.5	0.008	-0.37	0.0678	0.0565	0.03955	0.07062	0.02825	0.03672	0.08475	0.05367	0.01412	0.07062	0.07627	0.0791	0.02542	0.04802	0.00847	0.06215	0.06497	0.00847	0.04237	0.06215	0.24576	0.44914	0.14972	0.15537	12.6155	14.5577	0.0493	0.0232	0.0319	0.0174	0.0232	0.0203	0.0058	0.0174	0.0145	0.0174	0.0087	0.0116	0.0087
949	Q8R555			-0.0565391		-0.0565391	646	4.95	0.056	-0.27	0.08669	0.06656	0.06037	0.07585	0.02012	0.02941	0.04799	0.09752	0.01703	0.0356	0.08514	0.02167	0.01858	0.04489	0.05263	0.0743	0.04025	0.00774	0.0387	0.07895	0.24303	0.52786	0.10526	0.12384	4.82058	6.41578	0.0079	0.0379	0.0142	0.0237	0.0126	0.0174	0.0047	0.0063	0.0063	0.0221	0.0126	0.0126	0.0016
950	O88704	-0.306713	0.123266	0.0476556	-0.089875	-0.0564167	910	8.6	0.384	-0.38	0.06044	0.04945	0.03846	0.03956	0.01319	0.0967	0.04615	0.05385	0.02198	0.05385	0.08022	0.04396	0.03626	0.04505	0.06923	0.08571	0.06264	0.00989	0.03077	0.06264	0.31428	0.48462	0.11539	0.08571	7.48955	8.60638	0.0182	0.0228	0.0274	0.0171	0.0205	0.0217	0.0057	0.0171	0.0091	0.0205	0.0137	0.0103	0.0103
951	Q00558	-0.0560926				-0.0560926	380	6.42	0.171	-0.07	0.16053	0.05789	0.00789	0.02632	0.02105	0.08684	0.06316	0.08158	0.02895	0.00526	0.16842	0.02368	0.01316	0.02632	0.08947	0.04737	0.02632	0.01053	0.01316	0.04211	0.18158	0.61843	0.11052	0.08948	8.25036	10.0063	0.008	0.008	0.016	0	0.008	0.0027	0.0053	0.0107	0.008	0.0107	0.0107	0.0027	0.0027
952	P27048	-0.0558646				-0.0558646	231	10.91	0.706	-0.27	0.09957	0.07792	0.01299	0.02597	0.01299	0.03463	0.02597	0.16883	0.00866	0.04329	0.06061	0.04329	0.07359	0.01732	0.17316	0.02597	0.03896	0	0.00866	0.04762	0.12121	0.69698	0.12987	0.05194	9.32295	9.22326	0.014	0.014	0.0327	0	0.0093	0.0093	0.0047	0.0187	0.0093	0.0093	0.0234	0.0047	0
953	Q8BMS1	-0.00582582	-0.0844995	-0.0258074	-0.107323	-0.0558639	763	9.24	0.01	-0.1	0.08388	0.04456	0.03145	0.04325	0.01573	0.04718	0.06029	0.09436	0.00786	0.05242	0.09567	0.0865	0.0249	0.04194	0.04063	0.06422	0.05242	0.00131	0.02359	0.08781	0.21886	0.53865	0.13892	0.10354	15.8356	18.2737	0.0403	0.0175	0.0484	0.0148	0.0228	0.0161	0.0067	0.0081	0.0108	0.0108	0.0134	0.0081	0.0094
954	Q61656	0.544997	0.297473	-1.00921		-0.0555804	614	9.06		-0.65	0.06678	0.08306	0.05537	0.06352	0.01466	0.05049	0.05537	0.08632	0.01792	0.05375	0.07003	0.05537	0.02443	0.03746	0.05049	0.05375	0.057	0.00977	0.04072	0.05375	0.25733	0.46744	0.15635	0.11889	3.3502	3.52851	0.0351	0.0301	0.0217	0.0267	0.0234	0.0184	0.0134	0.0033	0.0134	0.0083	0.0134	0.0067	0.0134
955	P42208	-0.0401089	0.109285	-0.0391921	-0.252108	-0.0555312	361	6.1	0.166	-0.52	0.04432	0.06648	0.04155	0.05817	0.01108	0.05263	0.09695	0.06371	0.03324	0.07202	0.08864	0.07202	0.03324	0.04155	0.03878	0.04709	0.04432	0.00277	0.02493	0.06648	0.21052	0.46259	0.17174	0.15512	16.5444	19.1269	0.0287	0.0201	0.0458	0.0229	0.0057	0.0057	0.0029	0.0315	0.0201	0.0086	0.0172	0.0086	0.0115
956	Q9JJR8			-0.0555023		-0.0555023	199	8.51		-0.04	0.05528	0.06533	0.0402	0.05025	0.05025	0.05025	0.05025	0.04523	0.03015	0.04523	0.14573	0.05528	0.0201	0.0201	0.0402	0.07538	0.0201	0.01005	0.0402	0.09045	0.22613	0.52262	0.15076	0.1005	5.1889	5.67791	0.0205	0.0103	0.0359	0.0308	0.0103	0.0103	0	0	0.0103	0.0308	0.0051	0	0.0103
957	P06151	0.00745492	-0.126444	-0.0539433	-0.0483389	-0.0553179	332	7.61		0.06	0.06325	0.03012	0.04518	0.0512	0.01807	0.03614	0.05723	0.0753	0.02108	0.07229	0.11145	0.08133	0.02711	0.02108	0.03313	0.0753	0.03614	0.01807	0.02108	0.10542	0.21384	0.54517	0.13253	0.10843	12.661	14.5828	0.0217	0.0279	0.0619	0.0186	0.0124	0.0155	0	0.0093	0	0.0186	0.0062	0.0248	0.0031
958	Q9CXW3	0.0507985	-0.122286	-0.0944382		-0.0553085	229	7.64		-0.85	0.03493	0.0393	0.0524	0.0655	0.00873	0.0393	0.10917	0.0262	0.00873	0.04367	0.08734	0.13974	0.02183	0.01747	0.03057	0.06987	0.0786	0.0131	0.03057	0.08297	0.27074	0.36681	0.18777	0.17467	4.15696	4.7767	0.067	0.0223	0.0759	0.0312	0.0312	0.0134	0.0134	0.0223	0.0223	0.0045	0.0089	0.0179	0
959	Q62277	-0.161164	-0.0392762	-0.0533574	0.0330043	-0.0551983	314	4.82	0.274	-0.05	0.08917	0.02229	0.03822	0.0414	0.01592	0.05732	0.04459	0.12739	0.00318	0.01911	0.07325	0.0414	0.03503	0.07325	0.06369	0.05732	0.04777	0.01911	0.05096	0.07962	0.25159	0.59554	0.06687	0.08599	20.2439	23.2957	0.0099	0.033	0.033	0.0066	0.0132	0.0198	0.0066	0.0099	0	0.0132	0.0066	0.0033	0
960	P24369	-0.00331674	-0.0797473	-0.164496	0.0272787	-0.0550703	216	9.56	0.009	-0.17	0.0463	0.03704	0.03241	0.06944	0	0.01389	0.0463	0.11574	0.01389	0.0463	0.06481	0.12037	0.02315	0.07407	0.03704	0.05556	0.05556	0.00926	0.01852	0.12037	0.17594	0.53704	0.1713	0.11574	5.97299	6.92742	0.0332	0.0142	0.09	0.019	0.0284	0.0237	0	0.0047	0	0.0237	0.0047	0	0.0047
961	P62880	-0.0879406	0.0633384	-0.0940364	-0.10156	-0.0550498	340	5.6	0.012	-0.18	0.08235	0.07059	0.03824	0.08824	0.03824	0.03529	0.02647	0.09118	0.02353	0.05882	0.08824	0.02353	0.02647	0.03529	0.01765	0.08824	0.07059	0.02353	0.02353	0.05	0.25589	0.51177	0.11765	0.11471	28.8529	33.2758	0.006	0.0302	0.0181	0.0091	0.0242	0.0332	0.006	0.0091	0.0121	0.0181	0.0091	0.0091	0.003
962	Q5M8N0	-0.0615196	-0.0280776	-0.0300776	-0.100251	-0.0549815	164	7.73	0.03	-0.36	0.0122	0.04878	0.03659	0.04268	0.0122	0.04878	0.07317	0.09146	0.0122	0.06707	0.07317	0.07317	0.01829	0.04878	0.06707	0.05488	0.07317	0.01829	0.03659	0.09146	0.25001	0.49999	0.13415	0.11585	21.0523	24.2704	0.0186	0.0186	0.0559	0.0186	0.0373	0.0373	0	0	0.0062	0.0062	0	0.0124	0
963	Q6PH08	-0.170469	-0.00199084	-0.0876809	0.0407546	-0.0548466	957	6.55	0.564	-1.05	0.06688	0.07315	0.04389	0.05747	0.00313	0.06792	0.12539	0.03239	0.04075	0.03866	0.12853	0.10031	0.02717	0.00836	0.01672	0.07628	0.04911	0.00209	0.01254	0.02926	0.24974	0.35319	0.21421	0.18286	15.5296	17.9333	0.0482	0.0236	0.0523	0.0205	0.0195	0.0143	0.0051	0.0102	0.0154	0.0195	0.0246	0.0082	0.0061
964	A0A0U1RNF2	-0.0532198	-0.0556813			-0.0544506	332	5.54		-0.3	0.05422	0.06325	0.03916	0.04819	0.03614	0.03313	0.09639	0.0512	0.02108	0.04819	0.12952	0.05723	0.04518	0.03614	0.03012	0.07831	0.04819	0.01506	0.03012	0.03916	0.22891	0.48493	0.14156	0.14458	8.55351	10.1679	0.0315	0.0284	0.0284	0.0126	0.0189	0.0221	0.0032	0.0063	0.0158	0.0158	0.0158	0.0126	0.0158
965	Q8K3J1	0.0127661	0.0557694	-0.0455614	-0.240519	-0.0543862	212	5.89	0.052	-0.46	0.10849	0.07547	0.04245	0.03774	0.03774	0.0283	0.09906	0.05189	0.01887	0.0566	0.08491	0.04717	0.03302	0.0283	0.04717	0.06132	0.0566	0.00943	0.05189	0.02358	0.24056	0.48113	0.14151	0.1368	21.871	25.2011	0.0049	0.0244	0.0439	0.0195	0.0195	0.0244	0.0098	0.0049	0.0049	0.0244	0	0.0098	0
966	Q8VDN2	-0.0549656	-0.0188274	-0.143051	-0.000232128	-0.054269	1023	5.3	0.07	0	0.0782	0.04594	0.04106	0.0567	0.02248	0.03128	0.06843	0.07429	0.01564	0.07722	0.09286	0.05474	0.02542	0.04497	0.04497	0.05572	0.05865	0.01173	0.02346	0.07625	0.21017	0.54839	0.11632	0.12513	16.7217	19.4253	0.0171	0.0331	0.0391	0.009	0.016	0.0221	0.006	0.016	0.005	0.01	0.014	0.005	0.005
967	Q6VNB8	-0.0900065	-0.0157935	0.0811102	-0.192035	-0.0541812	3508	6.35	0.096	-0.19	0.06528	0.05188	0.03877	0.04333	0.02309	0.04618	0.06585	0.0573	0.03136	0.04418	0.11488	0.04704	0.02223	0.04276	0.05274	0.0878	0.05473	0.01254	0.0268	0.07127	0.25428	0.50627	0.13028	0.10918	4.36933	5.03213	0.0184	0.0283	0.0297	0.0114	0.0181	0.0201	0.009	0.0087	0.0105	0.0245	0.0131	0.0122	0.0067
968	P54071	-0.000360239	-0.100733	0.0173355	-0.132242	-0.0539998	452	8.88	0.04	-0.4	0.0708	0.05088	0.0354	0.06637	0.0177	0.03982	0.04867	0.07522	0.02876	0.06195	0.07301	0.08186	0.01991	0.04425	0.04204	0.05531	0.0708	0.02212	0.03097	0.06416	0.2323	0.49116	0.1615	0.11504	22.31	25.7338	0.009	0.0293	0.0745	0.0068	0.0158	0.0429	0.0068	0.0068	0.0068	0.0226	0.0068	0.0068	0
969	P47962	-0.0850321	-0.131642	0.0805682	-0.0797888	-0.0539738	297	9.78	0.222	-0.75	0.09428	0.08754	0.05051	0.04714	0.01347	0.03704	0.06734	0.06734	0.01684	0.04377	0.05051	0.11111	0.03704	0.03367	0.0303	0.0303	0.03704	0.00337	0.07071	0.07071	0.2256	0.44446	0.21549	0.11448	11.97	13.8301	0.0455	0.014	0.0699	0.0385	0.0105	0.0035	0	0.0245	0.0175	0.014	0.021	0.0035	0.007
970	E9Q6R7		-0.476445		0.368773	-0.0538362	3430	5.21		-0.63	0.05977	0.05364	0.0379	0.06327	0.01108	0.07464	0.10321	0.03499	0.02449	0.04082	0.12711	0.0723	0.02274	0.01924	0.03673	0.07493	0.05073	0.01662	0.01487	0.06093	0.25307	0.43003	0.15043	0.16648	10.0768	10.8441	0.0325	0.0191	0.0415	0.0197	0.017	0.0149	0.0081	0.0119	0.0137	0.0182	0.0149	0.0149	0.0057
971	P63073	0.012672	-0.0244859	-0.149354		-0.0537227	217	5.79	0.147	-0.69	0.0553	0.0553	0.05991	0.06912	0.01843	0.03226	0.07834	0.05069	0.02304	0.05069	0.07834	0.07373	0.01382	0.03687	0.05069	0.0553	0.07834	0.03687	0.02765	0.0553	0.25346	0.447	0.15207	0.14746	4.21803	4.92961	0.0421	0.0327	0.0327	0.028	0.028	0.0187	0	0.0327	0.014	0.0093	0.0187	0.014	0.0187
972	P20917	-0.386537	0.186362	0.0135697	-0.0275673	-0.0535432	627	5.03	0.032	-0.12	0.0638	0.05423	0.03668	0.03509	0.02392	0.0319	0.08453	0.07177	0.01914	0.04147	0.10526	0.02711	0.01435	0.03509	0.07018	0.08134	0.06061	0.01595	0.03828	0.08931	0.24881	0.5311	0.10048	0.11962	32.1089	37.0142	0.007	0.0314	0.0157	0.0087	0.007	0.0297	0.0157	0.0105	0.014	0.0244	0.0052	0.0122	0.0052
973	P62918	-0.113944	-0.0157867	-0.0396899	-0.0436331	-0.0532635	257	11.04	0.335	-0.53	0.09728	0.10895	0.03502	0.02724	0.01556	0.01946	0.03891	0.1284	0.03891	0.06226	0.0428	0.10117	0.01167	0.02724	0.05447	0.03113	0.0428	0.00389	0.02335	0.08949	0.15176	0.53306	0.24903	0.06615	10.065	11.6344	0.0276	0.0236	0.0748	0.0118	0.0079	0.0157	0.0039	0.0157	0.0118	0	0.0118	0	0
974	P08556	0.0763238	0.0300347	-0.179228	-0.139404	-0.0530683	189	5.01		-0.33	0.05291	0.05291	0.03175	0.08466	0.02646	0.05291	0.06349	0.07407	0.01058	0.0582	0.07937	0.06349	0.03175	0.03175	0.02646	0.0582	0.06878	0	0.04762	0.08466	0.25926	0.46563	0.12698	0.14815	16.434	18.9588	0.0273	0.0109	0.0383	0.0219	0.0109	0.0273	0.0219	0.0109	0.0164	0.0055	0	0.0219	0.0328
975	Q5F2E8	-0.456517		0.202584	0.0951348	-0.0529326	1001	7.14	0.469	-0.92	0.06094	0.07393	0.04096	0.03596	0.00799	0.08192	0.11089	0.04496	0.03996	0.03696	0.0999	0.07093	0.03996	0.02398	0.03996	0.07992	0.04196	0.00999	0.02198	0.03696	0.26674	0.4016	0.18482	0.14685	6.68118	7.44387	0.0385	0.0114	0.0354	0.0312	0.0229	0.0042	0.0042	0.0125	0.0229	0.0177	0.0114	0.0187	0.0125
976	Q9Z2H5	-0.100176	0.0621311	-0.0624865	-0.111169	-0.0529251	879	5.43	0.545	-0.77	0.07167	0.06371	0.01934	0.06826	0.01251	0.03868	0.10011	0.05575	0.02503	0.04437	0.07281	0.07281	0.01934	0.03413	0.06598	0.08874	0.07395	0.00569	0.02275	0.04437	0.24346	0.42662	0.16155	0.16837	17.2186	19.7645	0.0302	0.0116	0.0441	0.0081	0.0209	0.0209	0.0128	0.0209	0.0116	0.0151	0.0093	0.0128	0.0162
977	P46660	0.00276064	-0.262958	-0.148755	0.198225	-0.0526818	501	5.35	0.259	-0.63	0.12176	0.08982	0.02595	0.03194	0.00599	0.0519	0.13573	0.05589	0.01397	0.02994	0.12176	0.0499	0.00798	0.01996	0.01796	0.11776	0.03792	0.002	0.02196	0.03992	0.25549	0.42316	0.15369	0.16767	33.8099	38.7747	0.0161	0.0161	0.0342	0.0101	0.0101	0.0121	0.0101	0.006	0.002	0.0322	0.008	0.0101	0.004
978	P97445	-0.0209341	-0.0423419	-0.078958	-0.068177	-0.0526027	2368	9.03	0.389	-0.42	0.07812	0.0815	0.04434	0.04941	0.01309	0.03632	0.06166	0.06757	0.02407	0.04772	0.08615	0.04392	0.03252	0.05194	0.07517	0.05997	0.05068	0.01309	0.02956	0.05321	0.22087	0.51858	0.14949	0.11107	10.4785	12.1073	0.0131	0.0367	0.0323	0.0092	0.0105	0.0244	0.0061	0.0113	0.0074	0.0196	0.0105	0.0065	0.0031
979	P47934	-0.0604506	0.0687722	-0.132371	-0.0862661	-0.052579	626	8.63	0.003	-0.25	0.07188	0.04633	0.03994	0.05431	0.01278	0.05591	0.04952	0.05112	0.03035	0.04952	0.10064	0.06709	0.03514	0.04633	0.05751	0.07029	0.04153	0.01118	0.03514	0.07348	0.24281	0.50958	0.14377	0.10383	17.3674	20.0323	0.0199	0.0381	0.0497	0.0033	0.0116	0.0215	0.0066	0.0033	0.005	0.0132	0.0066	0.0066	0.0099
980	P27661	-0.0525663				-0.0525663	143	10.74	0.231	-0.31	0.14685	0.08392	0.03497	0.01399	0	0.04196	0.04895	0.11189	0.02098	0.04196	0.11189	0.09091	0.00699	0.00699	0.04895	0.05594	0.03497	0	0.02797	0.06993	0.19581	0.54545	0.19581	0.06294	60.9315	37.0375	0.007	0.0352	0.0845	0	0	0.0211	0.007	0.007	0	0.0141	0	0	0
981	Q04750	0.274833	-0.378372			-0.0517693	767	9.35	0.334	-1.3	0.05476	0.05867	0.04563	0.07953	0.01043	0.03259	0.10691	0.0339	0.03129	0.04563	0.05997	0.1734	0.02477	0.0339	0.04694	0.04433	0.0339	0.01695	0.02738	0.03911	0.18383	0.36636	0.26336	0.18644	4.27952	4.88858	0.0882	0.0201	0.0896	0.0267	0.0107	0.0094	0.0027	0.012	0.016	0.0094	0.0094	0.008	0.004
982	P08003	0.0143985	-0.08568	-0.13857	0.00398624	-0.0514662	638	5.16	0.092	-0.53	0.0815	0.02978	0.03292	0.08934	0.0094	0.02978	0.0815	0.05172	0.01881	0.04389	0.07837	0.10502	0.01097	0.05016	0.05799	0.05172	0.05016	0.01097	0.04075	0.07524	0.20533	0.47021	0.15361	0.17084	5.30036	6.13945	0.0555	0.0174	0.0507	0.0158	0.0063	0.0174	0.0158	0.0111	0.0095	0.0048	0.0032	0.0095	0.0174
983	Q9EQH3	-0.0653784	-0.127902	0.010775	-0.0228837	-0.0513473	796	5.28	0.083	-0.31	0.05905	0.05402	0.04523	0.0603	0.01759	0.06407	0.08668	0.03643	0.02638	0.06281	0.12437	0.05653	0.02513	0.04271	0.03769	0.05905	0.04146	0.00377	0.03518	0.06156	0.24499	0.47111	0.13693	0.14698	8.77441	10.1611	0.0322	0.0168	0.0258	0.0296	0.0245	0.0064	0.0013	0.0103	0.018	0.0052	0.0103	0.0142	0.0129
984	P50396	-0.0109874	-0.0171028	-0.109645	-0.0675468	-0.0513204	447	4.95	0.029	-0.31	0.05369	0.04474	0.04474	0.07159	0.02237	0.03803	0.07383	0.06935	0.01119	0.07159	0.0783	0.06488	0.03132	0.04251	0.04698	0.0604	0.04698	0.00224	0.05593	0.06935	0.24608	0.4877	0.12081	0.14542	9.93029	11.4324	0.0254	0.0208	0.0416	0.0254	0.0139	0.0185	0	0.0162	0.0023	0.0162	0.0023	0.0092	0.0046
985	Q68FG2	-0.139813	0.121603	-0.0648444	-0.120647	-0.0509254	2388	5.62		-0.65	0.11516	0.08375	0.02722	0.0536	0.00921	0.07621	0.1072	0.05067	0.02596	0.02513	0.11977	0.05067	0.02052	0.02303	0.02889	0.05821	0.04062	0.01843	0.01549	0.05025	0.21775	0.46106	0.16038	0.1608	12.7409	14.6373	0.0145	0.0158	0.0372	0.012	0.0094	0.018	0.0026	0.0115	0.0111	0.0175	0.0133	0.0115	0.0021
986	P61079	-0.050631				-0.050631	147	7.67		-0.35	0.06122	0.05442	0.04762	0.08163	0.02721	0.03401	0.02041	0.04082	0.02041	0.08163	0.08163	0.05442	0.02721	0.04082	0.10204	0.07483	0.05442	0.02041	0.04082	0.03401	0.2517	0.517	0.12925	0.10204	5.17315	7.30436	0.028	0.021	0.028	0.028	0.042	0	0	0.014	0.028	0.014	0	0.014	0.007
987	Q8C419	-0.178725	-0.0895009	0.0265296	0.0392577	-0.0506096	1200	8.37	0.427	-0.43	0.06167	0.05833	0.03667	0.04167	0.02167	0.0425	0.06833	0.05833	0.035	0.04083	0.10583	0.05833	0.02333	0.0325	0.05917	0.10333	0.055	0.015	0.02667	0.05583	0.26417	0.47416	0.15166	0.11	8.02872	9.27921	0.0273	0.0162	0.0324	0.0213	0.0188	0.0154	0.0034	0.0188	0.0119	0.0222	0.0119	0.0137	0.0068
988	Q99KF1	-0.120792	-0.090902	0.043114	-0.033125	-0.0504261	235	8.49	0.013	-0.32	0.06383	0.0766	0.02128	0.02979	0.00851	0.07234	0.08936	0.07234	0.02979	0.05106	0.11064	0.05106	0.02553	0.04681	0.02553	0.05532	0.04681	0.02128	0.02979	0.07234	0.22554	0.49787	0.15745	0.11915	6.26809	7.26274	0.0087	0.0131	0.0437	0.0087	0.0044	0.0349	0.0044	0.0044	0.0087	0.0262	0.0131	0	0
989	Q8VD75	0.104818	-0.000896835	-0.25517		-0.0504162	1029	5.31	0.196	-0.5	0.0826	0.05734	0.03596	0.05151	0.01652	0.069	0.10107	0.04665	0.02041	0.03499	0.11953	0.06317	0.02527	0.02527	0.02527	0.09038	0.05442	0.0068	0.01555	0.05831	0.26531	0.44121	0.14092	0.15258	7.99603	9.08672	0.0249	0.0239	0.0399	0.013	0.011	0.0229	0.008	0.014	0.008	0.0299	0.015	0.014	0.006
990	Q68FD5	-0.180442	-0.0766132	0.00314853	0.0527173	-0.0502973	1675	5.48	0.011	-0.24	0.08119	0.04836	0.05552	0.05075	0.01851	0.05672	0.08	0.04119	0.0209	0.05851	0.10985	0.05791	0.02448	0.04418	0.04239	0.04955	0.03881	0.01075	0.04119	0.06925	0.24179	0.5003	0.12717	0.13075	21.2597	24.6023	0.0324	0.0226	0.0269	0.0343	0.0116	0.0122	0.0031	0.0129	0.0171	0.0067	0.0024	0.0129	0.0067
991	Q9DBP5	-0.0831283	-0.100616	-0.131531	0.115639	-0.0499091	196	5.68	0.066	-0.56	0.04082	0.05102	0.04592	0.07143	0.02041	0.03571	0.09694	0.08673	0.0051	0.07143	0.07653	0.10714	0.02551	0.04082	0.03061	0.05612	0.03571	0.0051	0.03061	0.06633	0.20407	0.46429	0.16326	0.16837	11.1332	12.9538	0.0524	0.0262	0.0576	0.0209	0.0052	0.0157	0.0157	0	0	0.0052	0.0052	0.0105	0.0366
992	E9Q9B7			-0.0497646		-0.0497646	1793	6.23		-0.36	0.06525	0.05633	0.04852	0.0541	0.01617	0.03904	0.06804	0.06414	0.02119	0.05745	0.10987	0.05689	0.02008	0.03012	0.04796	0.09649	0.05689	0.01283	0.02454	0.0541	0.26548	0.47797	0.13441	0.12214	4.59852	4.57732	0.025	0.0239	0.033	0.0256	0.0188	0.0097	0.0108	0.0188	0.0205	0.0176	0.0142	0.0216	0.0171
993	Q9CPW0	-0.00247587	0.0545283	-0.0259157	-0.224938	-0.0497003	1332	6.31	0.045	-0.38	0.06081	0.04354	0.05856	0.05556	0.02628	0.04505	0.04505	0.08258	0.03303	0.04955	0.07958	0.0458	0.01502	0.04505	0.04279	0.09459	0.05631	0.01802	0.04354	0.05931	0.29805	0.47899	0.12237	0.10061	11.1301	12.7929	0.0095	0.0571	0.0286	0.019	0.0095	0.0476	0	0.0095	0.019	0.0095	0	0.019	0.0095
994	Q6NXK8			-0.0585973	-0.0406617	-0.0496295	526	5.38	0.015	-0.27	0.07034	0.04753	0.03612	0.05703	0.04373	0.04373	0.07985	0.06464	0.02662	0.04563	0.09696	0.05703	0.02471	0.05703	0.04183	0.05513	0.04753	0.0057	0.04563	0.05323	0.22814	0.5038	0.13118	0.13688	8.63075	9.88183	0.0136	0.0273	0.0448	0.0097	0.0078	0.0195	0.0117	0.0097	0.0058	0.0234	0.0058	0.0019	0.0058
995	Q9JIS5	-0.226049	0.0728922	-0.0637633	0.018823	-0.0495242	742	5.37	0.151	0.02	0.07817	0.05526	0.02561	0.04852	0.01887	0.031	0.06739	0.10243	0.02022	0.04178	0.09569	0.03504	0.02965	0.07817	0.0283	0.07547	0.04313	0.01887	0.03504	0.07143	0.21025	0.56336	0.11052	0.11591	15.8405	18.2892	0.0111	0.0181	0.025	0.0083	0.0111	0.0153	0.0097	0.0083	0.0056	0.0181	0.0056	0.0097	0.0014
996	Q8R0F8	-0.110984	0.0341879	-0.130054	0.00899591	-0.0494635	227	7.58	0.009	-0.14	0.07048	0.04405	0.02203	0.03524	0.02643	0.01322	0.0837	0.07048	0.01762	0.05727	0.08811	0.0793	0.03524	0.02643	0.06608	0.0793	0.05286	0.01762	0.03524	0.0793	0.20265	0.53744	0.14097	0.11894	24.4857	28.3588	0.0228	0.0183	0.0594	0.0046	0.0046	0.032	0.0046	0.0137	0.0137	0.0183	0.0137	0.0137	0.0137
997	Q8BUR4		-0.45172	0.28075	0.0226295	-0.0494468	1865	7.41	0.154	-0.43	0.04826	0.05737	0.03753	0.05952	0.00912	0.04879	0.07614	0.04772	0.02252	0.05845	0.09973	0.07828	0.03271	0.04933	0.0504	0.06113	0.05469	0.00912	0.03432	0.06488	0.23646	0.46972	0.15817	0.13566	5.3187	6.10945	0.0344	0.0261	0.0466	0.0127	0.0172	0.0183	0.0105	0.0105	0.0122	0.0127	0.0177	0.01	0.0089
998	Q8QZV4	-0.0493978				-0.0493978	488	5.79	0.277	-0.53	0.06967	0.06762	0.02869	0.07172	0.01434	0.04713	0.06967	0.04918	0.02664	0.04098	0.08607	0.05328	0.03484	0.04098	0.06557	0.10041	0.03279	0.01639	0.02459	0.05943	0.23361	0.47745	0.14754	0.14139	7.98613	9.41517	0.0085	0.0149	0.0467	0.0149	0.0127	0.0127	0.0021	0.0064	0.0127	0.034	0.017	0.0127	0.0064
999	O88342	-0.116166	-0.0218598	0.0207028	-0.0794926	-0.049204	606	6.11	0.023	-0.27	0.06106	0.02805	0.04125	0.07426	0.0198	0.02805	0.04125	0.09241	0.0396	0.05611	0.06271	0.06931	0.01155	0.0363	0.0363	0.08911	0.05776	0.01815	0.04125	0.09571	0.25742	0.4901	0.13696	0.11551	13.2107	15.3203	0.015	0.0217	0.0551	0.02	0.0267	0.0167	0.0083	0.0067	0.005	0.0267	0.01	0.015	0.0017
1000	Q64133	0.00550652	0.0734291	-0.0851792	-0.190292	-0.0491339	526	7.9	0.002	-0.22	0.06654	0.04943	0.03232	0.04373	0.01901	0.03232	0.07605	0.07414	0.01901	0.07034	0.08175	0.07414	0.02471	0.03232	0.05323	0.04563	0.05513	0.02281	0.04753	0.07985	0.21293	0.5247	0.14258	0.11978	22.7944	26.1377	0.0429	0.0175	0.0331	0.0156	0.0195	0.0136	0.0019	0.0214	0.0117	0.0019	0.0156	0.0078	0.0195
1001	Q91VM9	0.0917754	-0.0852606	-0.103773	-0.0990553	-0.0490783	330	6.51	0.073	-0.59	0.06061	0.05758	0.06061	0.0697	0.02424	0.01212	0.08182	0.04848	0.03939	0.06061	0.0697	0.08485	0.02424	0.04242	0.06667	0.04545	0.03333	0.02424	0.02727	0.06667	0.17878	0.48788	0.18182	0.15152	19.1454	22.0188	0.0248	0.0186	0.0621	0.0435	0.0155	0.0062	0.0031	0.0093	0.0093	0.0124	0.0031	0.0062	0.0155
1002	P10518	0.0080259	-0.105928			-0.0489512	330	6.32	0.027	0.04	0.12424	0.06364	0.01212	0.05152	0.02424	0.03939	0.05455	0.0697	0.02727	0.0303	0.11212	0.03333	0.0303	0.03939	0.06364	0.0697	0.0303	0.00909	0.03333	0.08182	0.18484	0.58484	0.12424	0.10607	10.0146	11.671	0.0063	0.0094	0.0281	0.0031	0	0.0156	0.0063	0.0094	0.0094	0.0219	0.0125	0.0094	0
1003	Q91YP0			0.361197	-0.458899	-0.0488513	464	8.59	0.006	-0.08	0.07112	0.0625	0.03017	0.04526	0.02586	0.03664	0.06034	0.10776	0.01724	0.06897	0.09267	0.05603	0.01293	0.0431	0.05172	0.06466	0.02586	0.00431	0.0431	0.07974	0.20043	0.55818	0.13577	0.1056	27.8032	29.0766	0.0262	0.0153	0.0306	0.0153	0.0044	0.0087	0.0044	0.0087	0.024	0.0175	0.0109	0.0109	0.0131
1004	Q8BG51	0.0913481	-0.0825404	-0.1003	-0.103859	-0.0488379	631	6.06	0.041	-0.29	0.05547	0.05388	0.03645	0.06656	0.02853	0.04437	0.06339	0.03803	0.02694	0.05864	0.10143	0.06181	0.01902	0.04437	0.0523	0.05864	0.07132	0.00951	0.03962	0.06973	0.2504	0.47703	0.14263	0.12995	10.206	11.8133	0.04	0.0169	0.0231	0.02	0.0215	0.0154	0.0092	0.0262	0.0215	0.0138	0.0138	0.0108	0.02
1005	Q6A0A9	-0.161721	0.0356318	0.228983	-0.297062	-0.048542	1112	9.1	0.36	-0.38	0.08633	0.05845	0.03687	0.03777	0.01888	0.04496	0.05036	0.08723	0.03507	0.03507	0.09083	0.05036	0.01978	0.03597	0.09173	0.07824	0.03597	0.01169	0.03237	0.06205	0.22841	0.53956	0.14388	0.08813	5.57833	6.50378	0.0156	0.022	0.0358	0.0156	0.0119	0.0101	0.0046	0.0101	0.0138	0.0275	0.0128	0.0083	0.0028
1006	Q6ZWU9	-0.081866	-0.168448	-0.0282832	0.0856516	-0.0482365	84	9.57	0.274	-0.51	0.03571	0.05952	0.0119	0.02381	0.07143	0.04762	0.04762	0.05952	0.04762	0.0119	0.08333	0.11905	0.02381	0.03571	0.07143	0.07143	0.07143	0	0.02381	0.08333	0.22619	0.47617	0.22619	0.07143	7.35031	8.52476	0.061	0	0.061	0.0122	0.0244	0.0122	0.0244	0.0122	0	0.0244	0.0488	0	0
1007	Q9CXW4	-0.156989	-0.0209913	0.011651	-0.0260031	-0.0480831	178	9.64	0.051	-0.53	0.05618	0.09551	0.03371	0.04494	0.02247	0.03933	0.07865	0.10674	0.01685	0.08427	0.07303	0.08989	0.01685	0.04494	0.02809	0.03933	0.03933	0.00562	0.03371	0.05056	0.18541	0.48875	0.20225	0.12359	10.2537	11.889	0.0343	0.0171	0.0571	0.0171	0.0171	0.0114	0	0.0114	0.0286	0.0229	0.0114	0	0
1008	Q80UG5	-0.0527635	0.0319053	0.0650082	-0.23639	-0.0480601	583	9.01	0.518	-0.62	0.0669	0.0789	0.04288	0.04288	0.01029	0.04117	0.09262	0.04631	0.01544	0.06518	0.06518	0.07204	0.02744	0.02916	0.07719	0.0789	0.0566	0.00343	0.01887	0.06861	0.23842	0.45969	0.16638	0.1355	13.4494	15.4601	0.0125	0.0375	0.0589	0.0089	0.0054	0.025	0.0143	0.0089	0.0036	0.0214	0.025	0	0
1009	P43024		-0.0144642	-0.0815672		-0.0480157	111	9.97		-0.41	0.08108	0.09009	0.03604	0.01802	0	0	0.06306	0.09009	0.06306	0.00901	0.0991	0.02703	0.03604	0.04505	0.10811	0.08108	0.03604	0.01802	0.02703	0.07207	0.18019	0.55857	0.18018	0.08108	21.3847	23.9374	0.0187	0.0093	0.0093	0.028	0	0.0187	0.0093	0.0093	0	0	0.0093	0.0187	0
1010	P48758	0.016809	-0.070802	-0.0898275		-0.0479402	277	8.53	0.134	-0.33	0.07581	0.06498	0.04332	0.05415	0.01805	0.04332	0.0722	0.07942	0.01444	0.03971	0.10108	0.0722	0.01805	0.03971	0.05415	0.04693	0.05415	0.01083	0.01083	0.08664	0.19855	0.52345	0.15162	0.12635	13.4465	13.9626	0.0404	0.0257	0.0331	0.0184	0.0147	0.0294	0.0074	0.0037	0.0184	0.0221	0.0147	0.0074	0.0037
1011	Q8BGH2	-0.176253	0.0930486	-0.145842	0.037289	-0.0479393	469	6.34	0.015	-0.21	0.05117	0.06183	0.04051	0.04051	0.01493	0.02559	0.07463	0.11727	0.02559	0.04264	0.10874	0.04478	0.01706	0.0597	0.04264	0.07676	0.04478	0.01493	0.02772	0.06823	0.21536	0.53731	0.1322	0.11514	28.5656	33.1194	0.0217	0.0304	0.0239	0.0108	0.0087	0.0108	0.0065	0.0195	0.0152	0.0108	0.0087	0.0195	0
1012	P11798	0.00657579	-0.152914	-0.00254578	-0.0421604	-0.0477612	478	6.61	0.082	-0.39	0.07741	0.05649	0.03138	0.05021	0.02092	0.03556	0.08159	0.06695	0.04393	0.06485	0.08996	0.06695	0.01674	0.03766	0.04184	0.05439	0.05858	0.01674	0.03138	0.05649	0.21129	0.48956	0.16737	0.1318	8.4607	9.81308	0.0256	0.0359	0.0359	0.0051	0.0154	0.041	0.0154	0.0051	0.0103	0.0256	0.0051	0.0051	0.0103
1013	Q9DCS9	0.0127154	0.0233373	-0.0621344	-0.162984	-0.0472664	176	8.19	0.159	-1	0.08523	0.09091	0.02841	0.0625	0.02841	0.08523	0.09091	0.01705	0.01136	0.03977	0.0625	0.07386	0.02273	0.01705	0.0625	0.02841	0.05114	0.01705	0.07386	0.05114	0.26705	0.40343	0.17613	0.15341	25.8355	29.885	0.0233	0.0291	0.0523	0	0.0058	0.0291	0.0116	0.0058	0.0233	0.0058	0.0291	0	0
1014	Q9DBL1	-0.0668073	-0.0462278	-0.0240514	-0.0513919	-0.0471196	432	8		-0.12	0.09491	0.04167	0.03704	0.03241	0.01852	0.05093	0.07176	0.0787	0.0162	0.0625	0.08796	0.06713	0.03241	0.04861	0.03009	0.06713	0.05556	0.00926	0.03704	0.06019	0.2477	0.52315	0.125	0.10417	6.15846	7.14721	0.0431	0.0191	0.0263	0.0191	0.0335	0.0167	0	0.0072	0.0167	0.012	0.0072	0.0072	0.0167
1015	Q91ZJ5	-0.104143	-0.0467771	-0.00976684	-0.0276088	-0.047074	508	7.18		-0.29	0.03937	0.03937	0.06693	0.05512	0.00591	0.03543	0.06496	0.06693	0.02165	0.06693	0.11024	0.08071	0.01969	0.04331	0.04331	0.07283	0.05709	0.00591	0.02756	0.07677	0.25984	0.47837	0.14173	0.12008	10.2709	11.9243	0.0492	0.0307	0.0328	0.0389	0.0246	0.0205	0.002	0.0123	0.0164	0.0061	0.0082	0.0143	0.0184
1016	Q9D0F9	-0.0733416	-0.12397	0.071694	-0.0621748	-0.0469481	562	6.14	0.012	-0.11	0.08897	0.04448	0.04804	0.06228	0.0089	0.03559	0.05338	0.08897	0.01423	0.08007	0.07651	0.06406	0.02135	0.05338	0.0427	0.06228	0.0516	0.00712	0.02669	0.0694	0.2242	0.53737	0.12277	0.11566	13.1126	15.2418	0.0218	0.0291	0.0436	0.02	0.0127	0.0255	0.0055	0.0091	0.0055	0.0218	0.0055	0.0073	0.0036
1017	P63325	-0.130287	-0.0628789	0.0133296	-0.00777013	-0.0469017	165	10.15	0.558	-0.89	0.08485	0.10909	0.02424	0.03636	0	0.03636	0.07273	0.09091	0.0303	0.02424	0.06667	0.07879	0.03636	0.04242	0.09697	0.0303	0.03636	0.01212	0.04242	0.04848	0.16968	0.50302	0.21818	0.10909	9.53638	11.0663	0.0252	0.0126	0.0566	0.0126	0.0063	0.0189	0.0063	0.0063	0.0377	0.0126	0.0126	0	0
1018	Q91V92	-0.0289367	-0.0142612	-0.0790181	-0.0652895	-0.0468764	1091	7.13	0.06	-0.1	0.08433	0.04216	0.03025	0.05225	0.01467	0.02841	0.05866	0.09349	0.02475	0.06874	0.08066	0.06783	0.03116	0.04125	0.05041	0.055	0.05591	0.01008	0.03666	0.07333	0.20623	0.54812	0.13474	0.11091	9.121	10.5478	0.0161	0.0189	0.0539	0.0123	0.0114	0.0341	0.0019	0.0104	0.0047	0.0142	0.0057	0.0076	0.0047
1019	Q8K0Z7			-0.059268	-0.0344649	-0.0468665	294	8.35	0.112	-0.33	0.09524	0.05102	0.05442	0.03401	0.02721	0.01701	0.08844	0.07483	0.03741	0.05102	0.09864	0.08163	0.02721	0.02721	0.04422	0.08163	0.02041	0.0102	0.01701	0.06122	0.19048	0.517	0.17006	0.12245	7.90303	10.6347	0.0385	0.042	0.0455	0.014	0.0035	0.007	0.007	0.0035	0.007	0.0175	0.0105	0.0105	0
1020	Q9CYT6	-0.0245674	-0.0914675	-0.0162714	-0.0547811	-0.0467719	476	6	0.269	-0.46	0.06513	0.04412	0.04412	0.04832	0.0105	0.04622	0.07773	0.05882	0.02521	0.05462	0.07563	0.06723	0.02311	0.03151	0.07983	0.08193	0.05252	0.01261	0.02311	0.07773	0.2479	0.48949	0.13656	0.12605	9.00995	10.4488	0.028	0.0237	0.0409	0.0215	0.0237	0.0108	0.0022	0.0172	0.0108	0.0194	0.0129	0.0065	0.0129
1021	Q91VR8				-0.0467695	-0.0467695	75	5.35	0.12	-0.58	0.06667	0.09333	0.04	0.05333	0.01333	0.04	0.12	0.02667	0.01333	0.10667	0.08	0.05333	0.02667	0.02667	0.01333	0.08	0.08	0.01333	0.02667	0.02667	0.26667	0.40001	0.15999	0.17333	10.5396	10.6302	0.0274	0.0274	0.0274	0.0137	0.0411	0.0274	0	0.0137	0.0274	0.0274	0.0137	0	0.0137
1022	P62245	-0.0792192			-0.0142824	-0.0467508	130	10.14		-0.12	0.04615	0.08462	0.05385	0.04615	0.01538	0.03077	0.04615	0.08462	0.03077	0.08462	0.09231	0.08462	0.03846	0.06154	0.02308	0.03846	0.03846	0.00769	0.00769	0.08462	0.16923	0.53847	0.20001	0.0923	10.5221	12.1611	0.048	0.048	0.04	0.008	0.024	0.016	0	0	0.032	0.016	0.016	0	0.008
1023	Q8VH51	0.153561	-0.246754			-0.0465964	530	10.1	0.325	-0.65	0.09057	0.10943	0.03396	0.04906	0.00943	0.03962	0.06792	0.06415	0.01698	0.05094	0.06981	0.06792	0.0283	0.03962	0.0434	0.10377	0.04151	0.00377	0.01887	0.05094	0.23773	0.45093	0.19433	0.11698	3.29168	3.82069	0.0452	0.0177	0.0255	0.0177	0.0196	0.0039	0	0.0196	0.0472	0.0216	0.0177	0.0393	0.0059
1024	Q9CQ92	-0.00731972	-0.0746498	-0.124818	0.02072	-0.0465168	152	8.55	0.02	-0.29	0.08553	0.05263	0.03947	0.03289	0.00658	0.04605	0.10526	0.08553	0	0.03289	0.13158	0.09868	0.02632	0.02632	0.01316	0.06579	0.01316	0.00658	0.04605	0.08553	0.21052	0.50002	0.15131	0.13815	9.61193	11.1585	0.0405	0.027	0.0608	0.0135	0	0	0.0068	0.0068	0.0068	0.0203	0.0068	0	0
1025	Q8R0H9	-0.0432639	-0.0497262			-0.0464951	635	5.17	0.438	-0.44	0.06614	0.04409	0.0378	0.05039	0.00945	0.05512	0.07717	0.04094	0.0126	0.0378	0.11339	0.05669	0.02835	0.02677	0.10551	0.09921	0.05669	0.00945	0.0126	0.05984	0.26142	0.49764	0.11338	0.12756	6.54435	7.81691	0.0049	0.0243	0.0535	0.0146	0.013	0.0211	0.0146	0.0097	0.0016	0.0389	0.0032	0.0146	0
1026	Q5H8C4	-0.0704594	-0.16352		0.0949069	-0.0463574	3166	5.83	0.024	-0.19	0.05559	0.03664	0.04485	0.05212	0.00979	0.04043	0.07581	0.04264	0.02211	0.07044	0.10139	0.07454	0.0259	0.04675	0.04801	0.07454	0.0578	0.01105	0.03253	0.07707	0.25015	0.48863	0.13329	0.12793	10.8729	12.6811	0.0438	0.0146	0.0327	0.0315	0.0246	0.0107	0.0052	0.0188	0.0188	0.0081	0.0058	0.0191	0.0182
1027	Q61503				-0.0463563	-0.0463563	576	6.18	0.002	-0.06	0.06076	0.03299	0.05556	0.05382	0.01389	0.03819	0.05035	0.08333	0.02431	0.06597	0.10243	0.06076	0.02083	0.04167	0.04861	0.06076	0.04688	0.01562	0.03646	0.08681	0.23785	0.53992	0.11806	0.10417	14.9256	26.0144	0.0301	0.039	0.0319	0.0177	0.0071	0.0284	0.0071	0.0053	0.0071	0.0195	0.0035	0.0035	0.0071
1028	P41105	-0.105383	-0.0962872	-0.0521959	0.0686837	-0.0462957	137	12	0.584	-0.75	0.08029	0.14599	0.06569	0.0146	0.0073	0.0292	0.0146	0.0365	0.0219	0.05109	0.05109	0.10219	0.0365	0.0146	0.0438	0.09489	0.06569	0.0073	0.0292	0.08759	0.28467	0.41606	0.27008	0.0292	8.80927	10.2199	0.0379	0.0379	0.0682	0.0303	0	0.0455	0.0152	0.0076	0.0152	0.0379	0.0303	0.0152	0
1029	P17742	-0.0106496	-0.217422	-0.0256638	0.0688673	-0.0462169	164	7.73	0.024	-0.39	0.04878	0.04268	0.05488	0.04878	0.01829	0.01829	0.06707	0.13415	0.02439	0.06098	0.04268	0.07927	0.03049	0.09146	0.03659	0.06098	0.07317	0.0061	0.0122	0.04878	0.21952	0.5183	0.14634	0.11585	10.1229	11.7786	0.0252	0.0377	0.0566	0.0189	0.0252	0.0189	0.0063	0.0252	0.0063	0.0126	0.0126	0	0
1030	Q61990	-0.0277326	-0.121639	0.0107819		-0.0461967	362	6.33	0.254	-0.13	0.07182	0.03867	0.03315	0.03039	0.01934	0.04972	0.06077	0.10221	0.01657	0.10221	0.06354	0.04696	0.03315	0.01657	0.0663	0.10773	0.07182	0.00276	0.01657	0.04972	0.27899	0.52762	0.1022	0.09116	5.82357	6.65711	0.0229	0.0143	0.0257	0.02	0.0114	0.0371	0	0.0257	0.0086	0.0286	0.0086	0.0257	0.0086
1031	Q99PV0	0.0570374	-0.149057			-0.0460098	2335	8.95	0.045	-0.47	0.05268	0.06381	0.05054	0.05482	0.00985	0.04839	0.05996	0.04411	0.03126	0.06039	0.10364	0.0651	0.0257	0.04368	0.05739	0.04668	0.0561	0.02612	0.04454	0.05525	0.24625	0.47881	0.16017	0.11478	3.6025	4.28975	0.0145	0.0365	0.0523	0.0154	0.0185	0.0171	0.0057	0.0163	0.007	0.0066	0.0075	0.0053	0.0062
1032	Q9QYS2	-0.252749	0.429724	-0.0913288	-0.269	-0.0458384	879	8.05	0.003	0.01	0.06485	0.05006	0.04551	0.04664	0.03754	0.03413	0.04778	0.05688	0.0182	0.06826	0.09215	0.05006	0.02503	0.05119	0.04096	0.07736	0.0603	0.01479	0.04551	0.07281	0.26281	0.52446	0.11832	0.09442	14.372	16.4729	0.0222	0.0327	0.0292	0.014	0.0198	0.0233	0.0012	0.0175	0.014	0.0198	0.0105	0.0117	0.0117
1033	P62259	-0.0833331	-0.0865105	-0.0525543	0.0396088	-0.0456973	255	4.63	0.094	-0.54	0.09804	0.0549	0.04314	0.08627	0.01176	0.03529	0.11373	0.03922	0.01176	0.05098	0.10588	0.07059	0.03922	0.01961	0.01961	0.0549	0.03922	0.00784	0.04706	0.05098	0.21961	0.44314	0.13725	0.2	11.3151	13.1402	0.0367	0.0245	0.0367	0.0204	0.0122	0.0041	0.0163	0.0082	0.0122	0.0163	0.0122	0.0082	0.0041
1034	Q9QZC2			0.0562812	-0.14767	-0.0456946	1574	8.03	0.029	-0.22	0.06798	0.0521	0.05019	0.04701	0.03113	0.03558	0.06671	0.05146	0.0197	0.05527	0.10292	0.06607	0.01207	0.0432	0.04511	0.07942	0.06226	0.01334	0.02859	0.06989	0.25604	0.49237	0.13787	0.11372	8.41451	10.8432	0.0322	0.0302	0.0347	0.0206	0.0109	0.0289	0.0122	0.0109	0.0116	0.0257	0.0109	0.0096	0.0096
1035	P61089	-0.0308977	-0.0841724	-0.0960098	0.0283215	-0.0456896	152	6.13		-0.27	0.11184	0.05921	0.04605	0.05263	0.00658	0.03947	0.07237	0.03947	0.01316	0.07237	0.10526	0.05921	0.02632	0.03289	0.09211	0.03289	0.04605	0.01974	0.02632	0.04605	0.19078	0.55263	0.13158	0.125	9.45216	10.981	0.0338	0.0203	0.027	0.027	0.0135	0.0203	0	0.0135	0.0135	0.0068	0.0135	0.0068	0.0135
1036	Q8BH66	0.0673995	-0.158446	-0.0143063	-0.0770641	-0.0456043	558	6.07	0.047	-0.29	0.07168	0.04301	0.04122	0.05197	0.01254	0.04659	0.07706	0.06093	0.0233	0.06093	0.10394	0.07348	0.02151	0.05197	0.03405	0.07168	0.04659	0.01613	0.03584	0.05556	0.24192	0.48924	0.13979	0.12903	5.86733	6.80762	0.0275	0.0256	0.0476	0.0165	0.0165	0.0165	0.0018	0.0128	0.011	0.0165	0.0073	0.0165	0.0183
1037	P61161	-0.0710461	-0.120923	0.101386	-0.0910944	-0.0454192	394	6.29	0.003	-0.18	0.04315	0.06345	0.03807	0.0533	0.01269	0.02792	0.08122	0.08122	0.0203	0.06345	0.10406	0.06345	0.03046	0.04061	0.04315	0.03807	0.05584	0.00761	0.04061	0.09137	0.20051	0.51777	0.1472	0.13452	14.1898	16.4735	0.0288	0.0209	0.0366	0.0183	0.0183	0.0236	0	0.0157	0.0157	0.0026	0.0183	0.0026	0.0026
1038	Q8BHC1	-0.211577	-0.0183282	0.013293	0.0352654	-0.0453367	213	7.69		-0.28	0.05164	0.0892	0.02347	0.04695	0.01878	0.04695	0.0892	0.06573	0.02347	0.07512	0.07042	0.05164	0.00939	0.05164	0.01878	0.05634	0.06103	0.01878	0.03286	0.09859	0.22065	0.47887	0.16431	0.13615	7.49039	8.69626	0.0284	0.0047	0.0237	0.019	0.0237	0.019	0.0095	0.0095	0.0142	0	0.0284	0.0047	0.0047
1039	Q9WTR6			-0.0453197		-0.0453197	502	9.31	0.012	0.67	0.06375	0.03785	0.01594	0.01992	0.01195	0.01992	0.03785	0.07968	0.01793	0.08765	0.12749	0.04382	0.02988	0.06972	0.05179	0.07968	0.05777	0.01394	0.03785	0.09562	0.21116	0.63147	0.0996	0.05777	24.666	22.0485	0.0205	0.0103	0.0246	0.0062	0.0185	0.0226	0.0062	0.0123	0.0103	0.0144	0.0082	0.0123	0.0185
1040	Q80TJ1	-0.10691	-0.0294978	-0.0425802	-0.00221911	-0.0453019	1355	5.53	0.159	-0.46	0.06716	0.05461	0.03542	0.0583	0.01402	0.0524	0.08782	0.06052	0.02214	0.03985	0.09668	0.06642	0.03247	0.04207	0.04207	0.07897	0.04428	0.01255	0.02509	0.06716	0.23616	0.47455	0.14317	0.14612	12.3565	14.3376	0.0312	0.0167	0.0365	0.019	0.0114	0.0167	0.0046	0.0137	0.0084	0.0213	0.0129	0.0114	0.0053
1041	P63137	-0.0250955	-0.10703	0.018177	-0.0658864	-0.0449587	512	9.35	0.018	-0.15	0.06055	0.07031	0.05273	0.06445	0.00781	0.02734	0.03125	0.04688	0.01172	0.06836	0.0957	0.05273	0.03906	0.04883	0.04297	0.06055	0.07227	0.01953	0.05664	0.07031	0.26953	0.5	0.13476	0.0957	6.19674	7.20116	0.033	0.0352	0.022	0.0198	0.0264	0.0176	0.0066	0.0176	0.0176	0.0132	0.0154	0.0088	0.0044
1042	Q8BTX9	0.130511	-0.227908	-0.131715	0.0496893	-0.0448554	330	8.73		0.12	0.12121	0.06061	0.02121	0.03636	0.02121	0.03636	0.04545	0.05455	0.02424	0.06667	0.09697	0.03636	0.01515	0.03939	0.04545	0.08788	0.03636	0.02424	0.05758	0.07273	0.23939	0.55757	0.12121	0.08181	10.3165	11.9391	0.0062	0.0154	0.0308	0.0062	0.0062	0.0246	0.0062	0	0.0215	0.0431	0.0185	0.0031	0.0031
1043	Q8R550	-0.156743		0.0678914		-0.0444257	709	7.15	0.609	-0.81	0.04937	0.06206	0.03103	0.06488	0.00423	0.02962	0.09027	0.07334	0.01269	0.05501	0.07616	0.09309	0.01693	0.0268	0.08745	0.10155	0.06065	0.00846	0.00987	0.04654	0.23272	0.44429	0.16784	0.15515	8.81632	10.1117	0.0373	0.0172	0.0574	0.0143	0.023	0.0244	0.0029	0.0115	0.0301	0.0201	0.01	0.01	0.0143
1044	Q3URE1		0.186333	-0.140638	-0.17821	-0.0441717	583	8.07	0.091	-0.19	0.07033	0.06346	0.01544	0.03431	0.01201	0.03945	0.06861	0.0789	0.03774	0.03774	0.10635	0.04288	0.01715	0.02916	0.06861	0.07033	0.0566	0.02573	0.03259	0.09262	0.21441	0.5386	0.14408	0.10292	12.681	14.738	0.014	0.0122	0.0297	0.0035	0.014	0.0192	0.014	0.0105	0.0087	0.0175	0.0227	0.014	0
1045	P48774	-0.0961518	-0.0665902	-0.00515276	-0.00841573	-0.0440776	224	6.82		-0.38	0.05357	0.05357	0.05804	0.07143	0.03125	0.04464	0.06696	0.03571	0.01339	0.05357	0.11607	0.08482	0.04911	0.07589	0.03571	0.04018	0.03125	0.01786	0.04018	0.02679	0.21429	0.49553	0.15178	0.13839	11.767	13.6911	0.0188	0.0516	0.0704	0.0094	0.0047	0.0188	0	0.0094	0.0094	0.0094	0	0.0047	0.0094
1046	Q9DCA2			-0.0439584		-0.0439584	191	10.77	0.277	-0.25	0.13613	0.0733	0.04712	0.01571	0.01047	0.03665	0.03665	0.10995	0.02618	0.05759	0.05759	0.05236	0.02618	0.02094	0.05759	0.06806	0.0733	0.02094	0.01047	0.06283	0.2356	0.56021	0.15184	0.05236	6.31071	7.76567	0.0269	0.0108	0.0269	0.0376	0.0215	0.0269	0.0108	0.0161	0.0108	0.0215	0.0215	0.0054	0
1047	Q8BU33		-0.105854	0.108568	-0.133931	-0.0437389	632	8.96	0.008	0.21	0.10759	0.06171	0.0269	0.04747	0.01741	0.05222	0.03639	0.09019	0.01899	0.03481	0.12658	0.03639	0.01741	0.03956	0.0538	0.04905	0.04272	0.01424	0.01582	0.11076	0.18671	0.61235	0.11709	0.08386	6.61235	7.35567	0.0064	0.0209	0.0306	0.0064	0.0097	0.0145	0.0032	0.0161	0.0064	0.0161	0.0097	0.0032	0.0081
1048	P08030	-0.0436349				-0.0436349	180	6.31		0.09	0.06667	0.06667	0	0.06111	0.01667	0.03333	0.06111	0.08333	0.01667	0.05556	0.15556	0.05	0.01111	0.05	0.06667	0.08889	0.02778	0	0.02222	0.06667	0.17222	0.57224	0.13334	0.12222	7.90282	9.68642	0.0225	0	0.0281	0	0.0056	0.0112	0.0056	0.0056	0.0056	0.0169	0.0225	0.0056	0.0056
1049	Q8VE38			0.121197	-0.208443	-0.0436234	311	8.37		-0.1	0.08039	0.05788	0.01286	0.05466	0.02572	0.01929	0.06109	0.05466	0.04823	0.06431	0.09325	0.06752	0.00965	0.05145	0.05145	0.08682	0.05145	0.01608	0.01608	0.07717	0.1865	0.52413	0.17363	0.11575	11.3296	13.9254	0.026	0.0097	0.0422	0.0032	0.0227	0.0065	0.0065	0.0162	0.0195	0.0195	0.0032	0.0162	0.0195
1050	Q8VEK3	0.0338146		0.128115	-0.292387	-0.0434857	800	5.92	0.541	-0.93	0.07875	0.055	0.05375	0.055	0.0175	0.0575	0.09625	0.13	0.01625	0.025	0.0575	0.08375	0.02375	0.03875	0.0475	0.04625	0.03375	0.0075	0.0325	0.04375	0.22375	0.47	0.155	0.15125	7.38258	6.98323	0.0307	0.0294	0.0551	0.0256	0.0154	0.0064	0.0026	0.0102	0.0243	0.0064	0.0038	0.0115	0.0051
1051	Q8BPN8	-0.117995	-0.0157291	-0.0494235	0.00988338	-0.0433161	3032	5.96	0.152	-0.32	0.06794	0.0465	0.03958	0.06036	0.02045	0.04255	0.06036	0.05442	0.03925	0.05013	0.10059	0.05178	0.01946	0.03496	0.0498	0.0996	0.05508	0.01682	0.02474	0.06563	0.26155	0.4802	0.13753	0.12072	12.2154	14.206	0.0283	0.0192	0.0246	0.0212	0.0219	0.0114	0.0037	0.0192	0.0195	0.0108	0.0084	0.0205	0.0111
1052	Q9ERK4	0.0140732	-0.100697			-0.0433119	971	5.52	0.007	-0.04	0.07312	0.03399	0.05561	0.04428	0.01442	0.04634	0.07518	0.03193	0.02472	0.07415	0.13079	0.05973	0.02163	0.05664	0.04737	0.06179	0.05561	0.00824	0.02987	0.05458	0.24922	0.51287	0.11844	0.11946	6.77142	7.94894	0.0358	0.0232	0.0253	0.0337	0.0232	0.0126	0.0042	0.0168	0.0105	0.0074	0.0116	0.0158	0.0126
1053	P46096	-0.11672	-0.0176743	0.0172754	-0.0556111	-0.0431825	421	8.68	0.14	-0.42	0.06651	0.02138	0.04276	0.06176	0.01425	0.03563	0.07838	0.05938	0.019	0.04038	0.09264	0.13302	0.02613	0.04513	0.04988	0.03563	0.05463	0.0095	0.02613	0.08789	0.19478	0.49169	0.1734	0.14014	9.6337	11.2241	0.0415	0.0317	0.0951	0.0122	0.0122	0.0195	0.0024	0.022	0.0024	0.0049	0	0.0098	0.0049
1054	Q920N7	-0.10127	-0.177833	-0.0652297	0.171739	-0.0431485	421	5.44	0.074	-0.19	0.06413	0.05226	0.03325	0.05938	0.00238	0.03563	0.06176	0.06651	0.01425	0.038	0.10926	0.04988	0.02138	0.038	0.05938	0.09976	0.05226	0.019	0.03088	0.09264	0.25178	0.51068	0.11639	0.12114	10.0604	11.8196	0.0146	0.0146	0.0364	0.0194	0.0194	0.0218	0.0024	0.0097	0.0024	0.0388	0.0121	0.017	0.0024
1055	Q8BMJ2	-0.0864551	0.00090397			-0.0427756	1178	6.64	0.046	-0.42	0.06112	0.04499	0.03056	0.06282	0.01868	0.0382	0.0764	0.06027	0.02207	0.04329	0.09508	0.08998	0.03311	0.04499	0.05263	0.06112	0.04669	0.01698	0.03396	0.06706	0.21053	0.49321	0.15704	0.13922	7.17879	9.28567	0.0457	0.014	0.0474	0.0176	0.0149	0.0105	0.0079	0.0149	0.0167	0.014	0.0079	0.0079	0.007
1056	Q9DCN2	-0.0234334	-0.145322	-0.0110658	0.00977667	-0.042511	301	8.55	0.013	-0.2	0.04319	0.05648	0.03322	0.0598	0.01329	0.03322	0.04983	0.06645	0.02658	0.06645	0.10299	0.06312	0.0299	0.05316	0.08638	0.05316	0.04983	0.00997	0.03322	0.06977	0.20265	0.54155	0.14618	0.10963	10.0709	11.7358	0.0137	0.0274	0.0514	0.0068	0.0103	0.024	0.0068	0.0103	0	0.0137	0.0171	0.0068	0.0034
1057	Q6ZQ82	-0.325588	-0.0360486	0.236154	-0.0442643	-0.0424368	814	6.24	0.172	-0.46	0.05774	0.05037	0.04668	0.04423	0.01597	0.043	0.08722	0.03808	0.02703	0.04423	0.09828	0.07002	0.0258	0.04791	0.0516	0.10811	0.05283	0.0086	0.02088	0.06143	0.2715	0.44964	0.14742	0.13145	5.44382	6.3768	0.0177	0.029	0.0542	0.0189	0.0126	0.0252	0.005	0.0113	0.0088	0.0303	0.0139	0.0126	0.0088
1058	P11404	0.096202	-0.130914	-0.0917278		-0.0421466	133	6.11	0.015	-0.34	0.04511	0.03008	0.03759	0.07519	0	0.03759	0.06015	0.07519	0.01504	0.06015	0.08271	0.09774	0.02256	0.04511	0.00752	0.05263	0.14286	0.01504	0.01504	0.08271	0.28571	0.4361	0.14286	0.13534	14.0246	16.6741	0.0154	0.0308	0.0846	0.0077	0.0385	0.0462	0.0077	0.0538	0	0.0231	0.0154	0.0154	0.0154
1059	P35700	-0.00191993	-0.0568581	-0.0121125	-0.0971427	-0.0420083	199	8.26	0.05	-0.22	0.0603	0.03015	0.03518	0.0804	0.0201	0.0402	0.03518	0.0804	0.01508	0.09045	0.05528	0.09548	0.01508	0.07538	0.06533	0.06533	0.0402	0.01005	0.03015	0.0603	0.21106	0.53267	0.14071	0.11558	11.0744	12.8909	0.0561	0.0255	0.0408	0.0102	0.0153	0.0102	0.0051	0.0102	0.0051	0.0102	0.0051	0.0153	0.0204
1060	P62702	-0.10885	-0.173156	0.0804908	0.033654	-0.0419654	263	10.16	0.034	-0.33	0.05703	0.08365	0.03802	0.06084	0.01521	0.01141	0.03422	0.08745	0.03042	0.09506	0.07605	0.10266	0.01901	0.04563	0.05323	0.03042	0.07224	0.0076	0.01901	0.06084	0.1711	0.51711	0.21673	0.09506	12.0847	14.0871	0.0426	0.0349	0.062	0.0039	0.0116	0.031	0	0.031	0.0271	0.0116	0.0155	0.0039	0.0078
1061	Q6PE01		-0.0419065			-0.0419065	358	8.34	0.092	-0.33	0.07542	0.05587	0.0419	0.06145	0.02235	0.03911	0.03911	0.08939	0.02793	0.03911	0.09218	0.05307	0.01955	0.03073	0.05307	0.0838	0.05587	0.01955	0.03073	0.06983	0.25141	0.51118	0.13687	0.10056	12.6928	15.3771	0.0114	0.0256	0.0427	0.0171	0.0171	0.0142	0.0085	0.0171	0.0114	0.0142	0.0171	0.0142	0.0114
1062	P35285	0.126825		-0.210309		-0.0417421	194	8.33	0.082	-0.3	0.08763	0.07216	0.04639	0.0567	0.02062	0.02577	0.06701	0.0567	0.01546	0.08247	0.06186	0.06186	0.02062	0.04639	0.04639	0.07216	0.0567	0.01546	0.02577	0.06186	0.22679	0.5	0.14948	0.12371	8.55684	10.2495	0.0316	0.0211	0.0316	0.0263	0.0105	0.0158	0.0105	0.0211	0.0263	0.0211	0.0053	0.0105	0.0211
1063	Q9R1C6	0.0998501	-0.0775324	0.0147883	-0.202548	-0.0413604	564	7.43		-0.25	0.0461	0.05142	0.03901	0.06028	0.04965	0.04255	0.05319	0.08156	0.02837	0.04965	0.10816	0.06383	0.0266	0.03369	0.05142	0.05142	0.0461	0.02128	0.03191	0.06383	0.21099	0.53194	0.14362	0.11347	6.37799	7.38641	0.0273	0.0219	0.0383	0.0182	0.0146	0.0091	0.0036	0.02	0.0109	0.0182	0.0073	0.0018	0.0073
1064	P43406	-0.17424	0.119358	-0.139834	0.0333481	-0.0403418	1044	5.41	0.056	-0.23	0.07375	0.04789	0.05172	0.06226	0.0182	0.05077	0.05364	0.08142	0.01437	0.05077	0.09674	0.04885	0.0182	0.04981	0.05651	0.06322	0.04885	0.00862	0.03448	0.06992	0.24904	0.52394	0.11111	0.1159	5.98287	6.92614	0.0166	0.0254	0.0332	0.0273	0.0137	0.0127	0.0049	0.0185	0.0156	0.0117	0.0117	0.0088	0.0049
1065	Q80T41	0.0257999	-0.219905	0.0907258	-0.0579616	-0.0403352	940	8.95	0.146	-0.12	0.05851	0.05426	0.04468	0.04255	0.01915	0.04362	0.04894	0.06064	0.01915	0.07234	0.10426	0.05426	0.02766	0.04468	0.0617	0.07553	0.06277	0.01596	0.02979	0.05957	0.25639	0.52447	0.12767	0.09149	7.00542	8.14893	0.0142	0.0394	0.0416	0.0066	0.0186	0.0295	0.0088	0.0077	0.0066	0.0317	0.0098	0.0022	0.0033
1066	Q9R1V6	-0.0170352	-0.0549386	-0.0765531	-0.0124043	-0.0402328	904	8.16	0.176	-0.48	0.05088	0.05752	0.04867	0.05199	0.05199	0.0365	0.06195	0.09956	0.02544	0.04867	0.07965	0.06527	0.01549	0.03429	0.04314	0.08075	0.05642	0.01106	0.03097	0.04978	0.25331	0.48451	0.14823	0.11394	19.1127	22.3106	0.036	0.0303	0.0303	0.0191	0.0146	0.0225	0.0067	0.0135	0.0191	0.0124	0.0135	0.0124	0.0101
1067	Q91V76	-0.16272	0.0833011			-0.0397094	315	5.86	0.022	-0.22	0.06984	0.0254	0.03492	0.04762	0.0254	0.04127	0.06984	0.08571	0.04444	0.03175	0.08889	0.06349	0.02222	0.06984	0.06667	0.05079	0.04444	0.00317	0.0381	0.07619	0.20952	0.53968	0.13333	0.11746	11.4943	12.0616	0.039	0.0195	0.026	0.0162	0.0195	0.013	0.0065	0.0065	0.0195	0.0065	0	0.0195	0.0032
1068	Q3TIR3			-0.0394043		-0.0394043	530	5.46	0.223	-0.27	0.08113	0.08113	0.02453	0.06038	0.01887	0.03774	0.09434	0.04528	0.03019	0.01887	0.14528	0.03962	0.03585	0.03396	0.05094	0.05472	0.05283	0.00189	0.01698	0.07547	0.1868	0.50754	0.15094	0.15472	5.32043	5.86275	0.0078	0.0157	0.0333	0.0098	0.0235	0.0117	0.0078	0.0117	0.0059	0.0137	0.0294	0.0078	0
1069	Q80TL0	-0.0175628	-0.0349517	-0.0647912		-0.0391019	749	4.89	0.447	-0.63	0.07477	0.06275	0.03204	0.05874	0.0227	0.03471	0.11482	0.07076	0.02804	0.03605	0.07343	0.04673	0.01869	0.03605	0.0721	0.08011	0.03872	0.01202	0.0227	0.06409	0.20828	0.48066	0.13752	0.17356	8.41163	9.84691	0.0204	0.019	0.0272	0.0136	0.0122	0.0068	0.0068	0.0136	0.015	0.015	0.0136	0.015	0.0054
1070	Q99MX0			-0.0546379	-0.023224	-0.038931	595	5.67	0.042	-0.01	0.10252	0.04874	0.05042	0.05546	0.03361	0.03193	0.05546	0.0605	0.02353	0.08235	0.05546	0.04202	0.03193	0.04202	0.04034	0.07227	0.05546	0.00672	0.03025	0.07899	0.24033	0.53444	0.11429	0.11092	7.21531	7.72866	0.0174	0.0226	0.026	0.0295	0.0122	0.0278	0	0.0174	0.0139	0.0122	0.0017	0.0139	0.0104
1071	P18760	-0.0452855	-0.122192	0.00993408	0.00435051	-0.0382982	166	8.22		-0.39	0.07229	0.0241	0.0241	0.07229	0.0241	0.01205	0.09036	0.05422	0.00602	0.05422	0.08434	0.1506	0.0241	0.03012	0.03614	0.06627	0.04819	0.00602	0.03614	0.08434	0.18675	0.46989	0.18072	0.16265	7.7047	9.00046	0.0185	0.0123	0.1358	0.0123	0.0123	0.0247	0	0.0123	0	0.0247	0	0.0062	0
1072	P51174	0.168682	-0.116008	-0.0324006	-0.173226	-0.0382382	430	8.53	0.07	-0.26	0.09535	0.05814	0.03023	0.03023	0.01628	0.03953	0.08372	0.0814	0.03023	0.06279	0.08372	0.06512	0.02791	0.03721	0.03488	0.06977	0.04651	0.0186	0.02791	0.06047	0.21395	0.51861	0.15349	0.11395	20.4173	23.8796	0.0455	0.0096	0.0215	0.0215	0.0072	0.0144	0.0072	0.0191	0.0096	0.0167	0.0191	0.0096	0.0239
1073	O35643	-0.0774633	-0.104485	-0.0337225	0.062725	-0.0382363	943	5.04	0.047	-0.04	0.09332	0.03287	0.04772	0.06151	0.01591	0.04242	0.06575	0.04136	0.0106	0.05302	0.12513	0.06575	0.02439	0.02969	0.0562	0.06681	0.04984	0.00636	0.02863	0.08271	0.23542	0.52809	0.10922	0.12726	14.1002	16.4666	0.012	0.0359	0.0554	0.013	0.0217	0.0109	0.0043	0.0141	0.0033	0.0185	0.0033	0.013	0.0022
1074	Q9JME5	-0.11997	0.0229614	-0.0918852	0.0362467	-0.0381618	1082	5.47	0.246	-0.36	0.08133	0.04621	0.0305	0.04898	0.01017	0.04159	0.09057	0.05176	0.01756	0.04898	0.09982	0.07024	0.02403	0.02588	0.05638	0.10166	0.05268	0.00462	0.02588	0.07116	0.25231	0.47413	0.13401	0.13955	9.51601	11.055	0.0133	0.0199	0.0587	0.0114	0.0114	0.0218	0.0085	0.0123	0.0019	0.0218	0.0076	0.0218	0.0038
1075	P47199	-0.106609	-0.1373	0.0776969	0.0137798	-0.0381082	331	8.18		-0.01	0.09668	0.03927	0.02719	0.03927	0.01511	0.03323	0.06344	0.11178	0.03021	0.06344	0.08459	0.06949	0.01813	0.03323	0.0423	0.06949	0.03927	0.00302	0.02719	0.09366	0.19637	0.56194	0.13897	0.10271	12.6722	14.8412	0.0369	0.0185	0.0338	0.0092	0.0154	0.0092	0.0062	0.0092	0.0031	0.0154	0.0123	0.0123	0.0123
1076	Q6ZQI3	-0.179327	-0.0359573	0.0721822	-0.00908966	-0.038048	291	5.73	0.148	-0.2	0.05842	0.05842	0.03093	0.05155	0.01031	0.02749	0.08591	0.09622	0.02405	0.04124	0.11684	0.05842	0.01375	0.04124	0.06186	0.04467	0.0378	0.00344	0.04124	0.09622	0.18213	0.53954	0.14089	0.13746	8.05032	9.41523	0.0139	0.0174	0.0453	0.0139	0.0105	0.0209	0.007	0	0.0035	0.0174	0.0105	0.0035	0
1077	Q64525	-0.0380441				-0.0380441	126	10.31	0.381	-0.72	0.09524	0.06349	0.02381	0.03175	0	0.02381	0.04762	0.05556	0.02381	0.04762	0.04762	0.15873	0.02381	0.01587	0.04762	0.11111	0.06349	0	0.03968	0.07937	0.2619	0.41271	0.24603	0.07937	107.569	50.229	0.0325	0.0163	0.1301	0.0081	0.0081	0.0325	0.0163	0.0081	0	0.0244	0	0	0
1078	P47708	-0.0576155	-0.0250654	-0.063751	-0.00573545	-0.0380418	681	8.55	0.464	-0.84	0.08223	0.07048	0.04112	0.05286	0.02203	0.0514	0.0793	0.08517	0.02349	0.03965	0.06461	0.07195	0.02349	0.02056	0.08517	0.05727	0.04993	0.01615	0.02056	0.04258	0.22028	0.48164	0.16592	0.13216	7.38663	8.63781	0.015	0.0301	0.0586	0.012	0.015	0.0226	0.003	0.0105	0.006	0.0165	0.0241	0.006	0.003
1079	Q3V1L4	0.246934	-0.0762659		-0.28445	-0.0379271	560	5.81	0.079	-0.42	0.04464	0.05536	0.03036	0.07857	0.01429	0.02857	0.06429	0.05536	0.03214	0.04286	0.10714	0.06429	0.02679	0.06071	0.04286	0.07143	0.0625	0.00893	0.05536	0.05357	0.24822	0.45715	0.15179	0.14286	6.59172	7.15784	0.0275	0.0165	0.0385	0.0147	0.0165	0.0128	0.0147	0.0202	0.0147	0.0202	0.0037	0.0147	0.0037
1080	Q641P0	-0.063687		-0.0121266		-0.0379068	418	5.71	0.005	-0.18	0.05742	0.06459	0.02153	0.05981	0.02153	0.04067	0.07416	0.06938	0.02153	0.08134	0.05981	0.05024	0.02392	0.05263	0.06459	0.04785	0.04306	0.01196	0.04306	0.09091	0.19617	0.53349	0.13636	0.13397	14.9445	17.2518	0.0147	0.0172	0.0368	0.0049	0.0147	0.0172	0.0074	0.0049	0.0172	0.0098	0.0196	0.0049	0.0221
1081	Q9Z0V1				-0.0378642	-0.0378642	655	8.56	0.243	-0.14	0.06718	0.06412	0.04275	0.03511	0.02443	0.02595	0.05954	0.04885	0.01985	0.05802	0.0916	0.04122	0.02901	0.05344	0.05802	0.09618	0.08092	0.00763	0.03664	0.05954	0.28244	0.49772	0.12519	0.09465	5.81061	6.83824	0.0079	0.0267	0.0346	0.0173	0.0126	0.0503	0.011	0.0094	0.0063	0.0377	0.0079	0.0079	0.0063
1082	Q8VDD5	-0.139439	-0.13982	0.178582	-0.050319	-0.0377492	1960	5.54	0.42	-0.84	0.09082	0.06429	0.03929	0.05561	0.01071	0.07704	0.13571	0.0352	0.01429	0.04133	0.11531	0.10459	0.02602	0.02551	0.01633	0.04286	0.04235	0.0051	0.01684	0.04082	0.21838	0.40715	0.18317	0.19132	6.19424	7.30156	0.0152	0.0314	0.0922	0.0089	0.0084	0.0199	0.0084	0.0068	0.0037	0.0126	0.012	0.0026	0.0016
1083	Q91ZZ3	-0.0376632				-0.0376632	133	4.38	0.632	-0.48	0.13534	0	0.00752	0.02256	0	0.04511	0.18045	0.09774	0.00752	0.01504	0.05263	0.09023	0.03008	0.02256	0.05263	0.06015	0.05263	0	0.03008	0.09774	0.19549	0.50376	0.09775	0.20301	13.3982	15.4697	0.0233	0.0078	0.0698	0	0.0078	0.0388	0.0078	0	0	0.0078	0	0.0155	0
1084	Q9D8E6	-0.128863	-0.0785531	-0.0282848	0.0852543	-0.0376118	419	11.01	0.353	-0.67	0.10263	0.09785	0.05251	0.01909	0.01193	0.02387	0.04773	0.06683	0.02148	0.05012	0.07876	0.13365	0.02625	0.01671	0.05728	0.04535	0.05012	0.01432	0.02148	0.06205	0.19333	0.48688	0.25298	0.06682	9.98224	11.6545	0.0417	0.0294	0.0956	0.0245	0.0049	0.0245	0.0025	0.0196	0.0294	0.0074	0.0074	0.0098	0.0025
1085	Q9CZN7	0.0956819	-0.192404	-0.0652058	0.0119414	-0.0374965	504	8.73	0.05	-0.27	0.10516	0.08333	0.02579	0.05952	0.01786	0.04762	0.05357	0.07738	0.01984	0.0377	0.11111	0.04167	0.02183	0.03968	0.0496	0.05754	0.05357	0.00595	0.03175	0.05952	0.21627	0.52579	0.14484	0.11309	7.55512	8.83375	0.0061	0.0203	0.0365	0.0061	0.0081	0.0243	0.0081	0.0142	0.0101	0.0081	0.0122	0.0081	0.002
1086	P50580	0.010485	-0.208157	0.0540178	-0.00622588	-0.0374699	394	6.41	0.183	-0.48	0.08122	0.03299	0.03299	0.0533	0.01523	0.05076	0.09391	0.06853	0.02538	0.04315	0.06853	0.1066	0.03046	0.04315	0.03046	0.06345	0.05584	0.00254	0.01777	0.08376	0.22081	0.46703	0.16497	0.14721	6.0734	7.08563	0.0366	0.0236	0.0733	0.0105	0.0157	0.0236	0.0026	0.0157	0.0079	0.0105	0	0.0157	0.0079
1087	Q9CQW1	-0.0837916	0.0756813	-0.14086	-0.000465882	-0.037359	198	5.97	0.066	-0.31	0.06566	0.04545	0.01515	0.06566	0.01515	0.05051	0.07071	0.0404	0.01515	0.03535	0.10101	0.08081	0.02525	0.0404	0.0303	0.12121	0.04545	0.00505	0.04545	0.08586	0.27777	0.44443	0.14141	0.13637	10.4697	12.1978	0.0518	0.0155	0.0311	0	0.0207	0.0207	0	0.0052	0.0155	0.0207	0.0052	0.0363	0.0052
1088	Q80TL7	-0.15327	0.120953	-0.0794754		-0.0372642	1715	5.77	0.06	0.05	0.07872	0.03907	0.03732	0.03557	0.02216	0.05248	0.06589	0.04956	0.02157	0.05131	0.12886	0.04548	0.02332	0.03673	0.05773	0.08688	0.05773	0.01516	0.01574	0.07872	0.25015	0.54227	0.10612	0.10146	4.57328	5.38368	0.0198	0.0204	0.0264	0.018	0.0198	0.015	0.0114	0.0132	0.0156	0.0186	0.009	0.0102	0.0144
	Q8K010	-0.063614	-0.0103734			-0.0369937	1288	5.86	0.089	-0.07	0.08851	0.06677	0.02252	0.0427	0.01941	0.05124	0.05823	0.11801	0.03183	0.0427	0.0986	0.0132	0.02019	0.0396	0.06366	0.06522	0.05124	0.00233	0.02329	0.08075	0.21351	0.57376	0.1118	0.10093	8.1672	9.89061	0.0055	0.0127	0.0079	0.0103	0.0174	0.0174	0.0071	0.0103	0.0024	0.0119	0.0079	0.0119	0.004
1090	B1AZP2	-0.166181	0.262189	-0.133845	-0.108815	-0.0366629	992	6.65	0.731	-0.81	0.0756	0.0625	0.02923	0.05948	0.01714	0.05343	0.06351	0.06452	0.02218	0.02823	0.08468	0.05645	0.0131	0.02419	0.09476	0.13609	0.05544	0.01109	0.01915	0.02923	0.29334	0.44254	0.14113	0.12299	5.28171	6.22735	0.0185	0.0267	0.0379	0.0041	0.0072	0.0297	0.0062	0.0133	0.0041	0.0482	0.0103	0.0236	0.0021
1091	P09103	0.0354908	-0.13304	-0.0219951	-0.0270836	-0.036657	509	4.77	0.065	-0.37	0.09823	0.02554	0.0275	0.08251	0.01375	0.02358	0.10806	0.05894	0.01965	0.04912	0.0943	0.09823	0.00982	0.06483	0.03733	0.04912	0.04715	0.01179	0.02358	0.05697	0.17093	0.49508	0.14342	0.19057	6.64632	7.76514	0.0278	0.0198	0.0714	0.0079	0.0238	0.0079	0.0099	0.006	0.004	0.0159	0.004	0.0079	0.004
1092	Q9D554	-0.0365329				-0.0365329	501	5.23	0.236	-0.93	0.05589	0.06188	0.0519	0.05988	0.01198	0.04591	0.12774	0.0519	0.02595	0.04192	0.11178	0.08184	0.01796	0.03393	0.03194	0.05389	0.04591	0.01597	0.0479	0.02395	0.24551	0.39722	0.16967	0.18762	6.02772	5.08145	0.0244	0.0285	0.0589	0.0244	0.0183	0.0122	0.0041	0.0122	0.0122	0.0102	0.0142	0.0081	0.002
1093	Q64442		-0.0364911			-0.0364911	357	6.56		0.06	0.08123	0.03361	0.03361	0.04202	0.02801	0.01401	0.06723	0.09804	0.02801	0.05042	0.08403	0.07003	0.02801	0.02801	0.06443	0.04762	0.05602	0.0056	0.02521	0.11485	0.17647	0.58263	0.13165	0.10925	11.3166	12.0827	0.0288	0.0202	0.0432	0.0144	0.0115	0.0173	0.0144	0.0144	0.0029	0.0058	0	0.0058	0.0029
1094	Q9CZ30	0.00653738	-0.2094	0.0934143		-0.0364829	396	7.64	0.045	-0.4	0.06818	0.03283	0.0404	0.06818	0.0101	0.03535	0.07323	0.07323	0.02273	0.08081	0.07323	0.11111	0.01768	0.05808	0.06061	0.0404	0.03283	0.01263	0.02778	0.06061	0.17676	0.51516	0.16667	0.14141	6.89041	7.63594	0.0591	0.0103	0.054	0.0308	0.0103	0.0103	0.0051	0.0077	0.0129	0.0051	0.0103	0.0154	0.0154
1095	P42125	0.0985647	-0.0727575	-0.0577242	-0.112955	-0.0362181	289	9.12	0.003	-0.15	0.09689	0.06574	0.04844	0.04152	0.0173	0.02768	0.06574	0.06228	0.02076	0.04844	0.12457	0.06574	0.0346	0.02768	0.03806	0.06574	0.04152	0.01384	0.02768	0.06574	0.21106	0.5294	0.15224	0.10726	22.7147	26.4599	0.0108	0.0323	0.0573	0.0179	0.0072	0.0215	0.0108	0.0036	0.0036	0.0179	0.0108	0.0036	0.0036
1096	Q9CZS1	-0.0361483				-0.0361483	519	6.59	0.031	-0.22	0.08863	0.0578	0.03854	0.04624	0.01927	0.03854	0.07514	0.08863	0.01927	0.04817	0.08863	0.05973	0.01734	0.0501	0.0501	0.03276	0.06358	0.01349	0.02697	0.07707	0.20039	0.54143	0.1368	0.12138	26.6971	27.9515	0.0137	0.0353	0.0471	0.0039	0.0098	0.0235	0.0157	0.0157	0.0078	0.0059	0.0118	0	0.002
1097	Q8BP67	-0.135373	-0.0398222	0.0478886	-0.0169349	-0.0360604	157	11.26	0.592	-0.93	0.1465	0.10828	0.02548	0.01274	0.01274	0.06369	0.04459	0.05096	0.01274	0.04459	0.03185	0.17197	0.01911	0.03185	0.04459	0.05096	0.03822	0.00637	0.02548	0.05732	0.20383	0.44588	0.29299	0.05733	6.97111	8.156	0.0714	0.0065	0.1039	0.0195	0.013	0.013	0	0.013	0.0195	0.0065	0.039	0.0065	0.013
[truncated: 1,805 more rows]
[truncated: 50 more columns]

## Sheet: Pearson r
	Ctx-Hom Log2FC	Cer-Hom Log2FC	Ctx-SF log2FC	Cer-SF log2FC	avgerage log2FC (scaled)	Length	Isoelectric_point	IUPL	Gravy_Score	A_ala	R_arg	N_asn	D_asp	C_cys	Q_gln	E_glu	G_gly	H_his	I_ile	L_leu	K_lys	M_met	F_phe	P_pro	S_ser	T_thr	W_trp	Y_tyr	V_val	hydrophilic AA (%)	hydrophobic AA (%)	positively charged AA (%)	negatively charged AA (%)	lifetime 5m	lifetime 21m	AAA	AAC	AAG	AAT	ACA	ACC	ACG	ACT	AGA	AGC	AGG	AGT	ATA	ATC
[truncated: 6 more rows]
[truncated: 49 more columns]

[truncated: 4 more sheets: rel shorter lived (S), rel middle (M), rel longer lived (L), ratio HL]
